# Supplementary material for: SF3B1 homeostasis is critical for survival and therapeutic response in T cell leukemia
Source: Sci Adv. 2022 Jan 21;8(3):eabj8357. doi: 10.1126/sciadv.abj8357 (PMC8782448; doi:10.1126/sciadv.abj8357)
Supplement: Supplementary file 2 — Tables S1 to S5 [file sciadv.abj8357_tables_s1_to_s5.zip]

Archive with 5 entries (5 files):
- sciadv.abj8357_table_s1.xlsx
- sciadv.abj8357_table_s2.xlsx
- sciadv.abj8357_table_s3.xlsx
- sciadv.abj8357_table_s4.xlsx
- sciadv.abj8357_table_s5.xlsx
