# Supplementary material for: SF3B1 homeostasis is critical for survival and therapeutic response in T cell leukemia
Source: Sci Adv. 2022 Jan 21;8(3):eabj8357. doi: 10.1126/sciadv.abj8357 (PMC8782448; doi:10.1126/sciadv.abj8357)
Supplement: Supplementary file 2 — Tables S1 to S5 [file sciadv.abj8357_tables_s1_to_s5.zip › sciadv.abj8357_table_s1.xlsx]

## Sheet: Sheet1
Table S1. Toxicity analysis for drug combination (blood analysis)
	vehicle			E7107			BML277			E7107+BML277
WBC(K/uL)	12.88	8.82	5.66	4.08	2.24	7.08	9.02	6.74	13.5	8.98	3.8	10.72
RBC(M/uL)	10.4	10.84	11.29	10.95	10.61	11.2	11.6	11.71	12.49	11.19	10.46	10.4
HB(g/dL)	14	14.8	14.9	15.8	14.5	15.5	15.8	16.2	16.4	15.9	15.3	15
HCT(%)	49	51.4	53.1	54.6	51.1	55	55.6	55.4	58.5	55.1	51.8	51.7
PLT(K/uL)	864	1037	1533	700	1542	1236	1305	1177	1111	1673	1948	1708
