# Supplementary material for: SF3B1 homeostasis is critical for survival and therapeutic response in T cell leukemia
Source: Sci Adv. 2022 Jan 21;8(3):eabj8357. doi: 10.1126/sciadv.abj8357 (PMC8782448; doi:10.1126/sciadv.abj8357)
Supplement: Supplementary file 2 — Tables S1 to S5 [file sciadv.abj8357_tables_s1_to_s5.zip › sciadv.abj8357_table_s2.xlsx]

## Sheet: 15min FDR<0.05_PSI>0.1
Table S2. E7107-associated splicing events changes (CUTLL1, 15min)
ID	GeneID	geneSymbol	chr	strand	AS_Type	IJC_SAMPLE_1	SJC_SAMPLE_1	IJC_SAMPLE_2	SJC_SAMPLE_2	IncFormLen	SkipFormLen	PValue	FDR	IncLevel1	IncLevel2	IncLevelDifference
2611	ENSG00000187239	FNBP1	chr9	-	A3SS	1,1,2	7,1,2	1,1,5	0,0,1	105	75	5.69739e-07	0.00154997	0.093,0.417,0.417	1.0,1.0,0.781	-0.618
6955	ENSG00000006118	TMEM132A	chr11	+	A3SS	0,2,0	3,1,1	3,1,1	0,3,0	78	75	0.000121156	0.0257438	0.0,0.658,0.0	1.0,0.243,1.0	-0.528
3108	ENSG00000123094	RASSF8	chr12	+	A3SS	0,1,0	2,1,3	2,4,1	2,2,0	118	75	0.000123018	0.0257438	0.0,0.389,0.0	0.389,0.56,1.0	-0.52
4747	ENSG00000144535	DIS3L2	chr2	+	A3SS	0,0,1	2,1,1	5,5,3	4,2,2	78	75	2.58865e-05	0.00938991	0.0,0.0,0.49	0.546,0.706,0.591	-0.451
5571	ENSG00000236624	CCDC163P	chr1	-	A3SS	3,1,11	2,1,3	8,4,6	0,0,1	147	75	9.16331e-05	0.0216772	0.434,0.338,0.652	1.0,1.0,0.754	-0.443
6772	ENSG00000142173	COL6A2	chr21	+	A3SS	1,4,1	0,4,2	6,2,3	0,1,0	368	75	2.49769e-05	0.00938991	1.0,0.169,0.092	1.0,0.29,1.0	-0.343
6139	ENSG00000137070	IL11RA	chr9	+	A3SS	2,6,7	3,2,1	5,6,3	1,0,0	125	75	6.24223e-05	0.0177311	0.286,0.643,0.808	0.75,1.0,1.0	-0.338
1513	ENSG00000149582	TMEM25	chr11	+	A3SS	6,8,6	4,3,2	11,4,5	1,0,0	78	75	2.17508e-05	0.00935969	0.591,0.719,0.743	0.914,1.0,1.0	-0.287
7689	ENSG00000164744	SUN3	chr7	-	A3SS	18,11,14	3,2,4	16,15,13	1,0,0	164	75	2.23628e-05	0.00935969	0.733,0.716,0.615	0.88,1.0,1.0	-0.272
4477	ENSG00000170074	FAM153A	chr5	-	A5SS	0,0,2	1,3,1	2,1,2	0,0,1	90	75	1.6784e-07	0.000281803	0.0,0.0,0.625	1.0,1.0,0.625	-0.667
871	ENSG00000228624	RP3-399L15.3	chr6	+	A5SS	0,1,2	2,4,0	3,4,2	0,0,0	248	75	3.42143e-08	0.000114892	0.0,0.07,1.0	1.0,1.0,1.0	-0.643
2384	ENSG00000205726	ITSN1	chr21	+	A5SS	8,17,12	5,2,2	22,9,9	1,0,0	193	75	1.26756e-05	0.0038695	0.383,0.768,0.7	0.895,1.0,1.0	-0.348
3686	ENSG00000012171	SEMA3B	chr3	+	A5SS	1,4,0	1,0,1	6,2,1	0,0,1	481	75	3.24541e-05	0.00838315	0.135,1.0,0.0	1.0,1.0,0.135	-0.333
447	ENSG00000165490	C11orf82	chr11	+	A5SS	14,16,12	2,2,5	12,10,4	0,0,1	214	75	9.3646e-05	0.0184978	0.71,0.737,0.457	1.0,1.0,0.584	-0.227
806	ENSG00000100372	SLC25A17	chr22	-	A5SS	1,1,1	34,33,26	8,11,4	28,33,26	105	75	1.08495e-06	0.000728653	0.021,0.021,0.027	0.169,0.192,0.099	-0.13
2313	ENSG00000198720	ANKRD13B	chr17	+	A5SS	73,68,83	4,3,3	69,65,88	0,0,0	186	75	0.000128213	0.0215269	0.88,0.901,0.918	1.0,1.0,1.0	-0.1
642	ENSG00000015153	YAF2	chr12	-	MXE	33,46,37	10,10,8	41,47,46	3,1,3	175	175	2.91339e-05	0.046323	0.767,0.821,0.822	0.932,0.979,0.939	-0.147
3413	ENSG00000137221	TJAP1	chr6	+	RI	18,33,10	3,1,1	13,20,8	0,0,0	858	75	8.56229e-05	0.00560161	0.344,0.743,0.466	1.0,1.0,1.0	-0.482
399	ENSG00000129667	RHBDF2	chr17	-	RI	4,6,3	1,2,1	3,5,10	0,0,0	197	75	0.000616176	0.0198456	0.604,0.533,0.533	1.0,1.0,1.0	-0.443
848	ENSG00000172345	STARD5	chr15	-	RI	20,44,45	3,0,2	47,48,17	0,0,0	1336	75	0.000198651	0.00990181	0.272,1.0,0.558	1.0,1.0,1.0	-0.39
5741	ENSG00000026652	AGPAT4	chr6	-	RI	1,4,1	1,0,1	3,4,1	0,0,1	724	75	0.00173765	0.0360175	0.094,1.0,0.094	1.0,1.0,0.094	-0.302
691	ENSG00000256269	HMBS	chr11	+	RI	11,9,13	2,2,1	26,14,19	0,0,2	308	75	0.00301162	0.0492564	0.573,0.523,0.76	1.0,1.0,0.698	-0.281
1432	ENSG00000169884	WNT10B	chr12	-	RI	7,8,6	1,2,2	5,5,3	1,0,0	217	75	0.000543593	0.0186559	0.708,0.58,0.509	0.633,1.0,1.0	-0.279
381	ENSG00000103024	NME3	chr16	-	RI	13,15,11	3,1,6	14,18,13	0,2,0	172	75	0.000211872	0.0101966	0.654,0.867,0.444	1.0,0.797,1.0	-0.277
6318	ENSG00000069493	CLEC2D	chr12	+	RI	58,80,57	3,1,4	65,45,43	0,0,1	968	75	3.09057e-05	0.0032467	0.6,0.861,0.525	1.0,1.0,0.769	-0.261
3015	ENSG00000205726	ITSN1	chr21	+	RI	54,74,59	5,2,2	82,55,48	1,0,0	648	75	2.11099e-05	0.0026784	0.556,0.811,0.773	0.905,1.0,1.0	-0.255
1204	ENSG00000149582	TMEM25	chr11	+	RI	6,5,8	0,3,1	16,6,7	0,1,0	618	75	0.00143101	0.0315349	1.0,0.168,0.493	1.0,0.421,1.0	-0.253
520	ENSG00000198208	RPS6KL1	chr14	-	RI	6,8,13	0,2,3	16,19,19	1,0,1	427	75	0.00236746	0.0419725	1.0,0.413,0.432	0.738,1.0,0.769	-0.221
624	ENSG00000225485	ARHGAP23	chr17	+	RI	28,11,18	1,2,4	32,18,21	0,1,0	197	75	0.000253865	0.0114009	0.914,0.677,0.631	1.0,0.873,1.0	-0.217
4405	ENSG00000103253	HAGHL	chr16	+	RI	5,2,2	5,8,13	8,5,9	4,4,7	274	75	0.00256446	0.0436479	0.215,0.064,0.04	0.354,0.255,0.26	-0.183
4379	ENSG00000112531	QKI	chr6	+	RI	309307279	0,4,6	360357275	1,0,0	1022	75	9.42011e-05	0.00597606	1.0,0.849,0.773	0.964,1.0,1.0	-0.114
2129	ENSG00000214026	MRPL23	chr11	+	RI	348308320	78,101,69	290294257	51,36,45	168	75	0.00157626	0.0340196	0.666,0.577,0.674	0.717,0.785,0.718	-0.101
36979	ENSG00000253882	RP11-61L23.2	chr7	-	SE	5,5,6	2,2,1	7,1,7	0,0,0	712	75	5.60138e-08	0.000443235	0.208,0.208,0.387	1.0,1.0,1.0	-0.732
16070	ENSG00000140943	MBTPS1	chr16	-	SE	1,0,1	1,1,2	4,2,2	0,0,1	203	75	8.80499e-08	0.000443235	0.27,0.0,0.156	1.0,1.0,0.425	-0.666
38654	ENSG00000112290	WASF1	chr6	-	SE	0,1,2	2,1,7	5,4,2	1,1,0	115	75	2.57637e-07	0.00105756	0.0,0.395,0.157	0.765,0.723,1.0	-0.645
34649	ENSG00000134138	MEIS2	chr15	-	SE	0,2,1	2,2,2	3,1,2	2,0,0	171	75	0.000197389	0.0481337	0.0,0.305,0.18	0.397,1.0,1.0	-0.637
34592	ENSG00000080823	MOK	chr14	-	SE	0,0,1	1,1,2	1,3,3	0,2,1	146	75	7.38544e-06	0.0104477	0.0,0.0,0.204	1.0,0.435,0.606	-0.612
22285	ENSG00000106070	GRB10	chr7	-	SE	1,4,0	1,1,3	2,2,3	0,0,1	191	75	1.12352e-05	0.0125778	0.282,0.611,0.0	1.0,1.0,0.541	-0.549
39254	ENSG00000169814	BTD	chr3	+	SE	1,5,3	3,1,1	7,6,2	1,0,0	351	75	8.69662e-06	0.0107094	0.066,0.517,0.391	0.599,1.0,1.0	-0.542
30476	ENSG00000144802	NFKBIZ	chr3	+	SE	1,5,16	0,3,2	4,3,2	0,0,0	1101	75	4.73197e-07	0.0014568	1.0,0.102,0.353	1.0,1.0,1.0	-0.515
11878	ENSG00000100106	TRIOBP	chr22	+	SE	4,7,2	2,2,1	1,7,2	0,0,0	190	75	0.000128033	0.0394166	0.441,0.58,0.441	1.0,1.0,1.0	-0.513
23906	ENSG00000124406	ATP8A1	chr4	-	SE	1,0,4	3,2,0	3,2,2	0,0,1	149	75	4.86251e-05	0.0226819	0.144,0.0,1.0	1.0,1.0,0.502	-0.453
37816	ENSG00000108389	MTMR4	chr17	-	SE	7,0,5	13,9,9	14,15,9	5,6,6	167	75	4.88848e-05	0.0226819	0.195,0.0,0.2	0.557,0.529,0.403	-0.365
16600	ENSG00000148737	TCF7L2	chr10	+	SE	0,1,2	11,3,17	9,12,4	2,9,11	144	75	6.66488e-06	0.0102593	0.0,0.148,0.058	0.701,0.41,0.159	-0.355
26736	ENSG00000243716	NPIPB5	chr16	+	SE	13,4,7	3,1,2	11,5,11	1,0,0	177	75	0.000110099	0.0366435	0.647,0.629,0.597	0.823,1.0,1.0	-0.317
25358	ENSG00000174500	GCSAM	chr3	-	SE	2,1,0	5,5,8	5,4,3	2,1,2	349	75	4.19151e-05	0.0226819	0.079,0.041,0.0	0.349,0.462,0.244	-0.312
7996	ENSG00000042088	TDP1	chr14	+	SE	4,5,7	4,0,3	7,6,6	0,1,0	173	75	4.71781e-05	0.0226819	0.302,1.0,0.503	1.0,0.722,1.0	-0.306
4407	ENSG00000231770	TMEM44-AS1	chr3	+	SE	20,17,11	1,4,4	15,16,13	0,1,0	228	75	2.34742e-05	0.0199361	0.868,0.583,0.475	1.0,0.84,1.0	-0.305
36848	ENSG00000116151	MORN1	chr1	-	SE	27,23,26	16,12,10	39,26,32	7,3,3	147	75	8.77447e-05	0.0327434	0.463,0.494,0.57	0.74,0.816,0.845	-0.291
30075	ENSG00000111596	CNOT2	chr12	+	SE	8,11,6	3,3,0	9,11,7	1,0,0	299	75	4.81117e-05	0.0226819	0.401,0.479,1.0	0.693,1.0,1.0	-0.271
26131	ENSG00000253540	FAM86HP	chr3	-	SE	11,17,10	4,3,1	14,13,6	1,0,0	177	75	2.50932e-05	0.0202182	0.538,0.706,0.809	0.856,1.0,1.0	-0.268
8018	ENSG00000159423	ALDH4A1	chr1	-	SE	27,36,23	6,2,2	32,18,18	0,0,0	228	75	1.06354e-06	0.00291043	0.597,0.856,0.791	1.0,1.0,1.0	-0.252
40824	ENSG00000172006	ZNF554	chr19	+	SE	0,3,0	6,11,6	3,10,4	6,4,9	172	75	0.000183997	0.0462414	0.0,0.106,0.0	0.179,0.522,0.162	-0.252
31595	ENSG00000221947	XKR9	chr8	+	SE	0,0,0	3,2,1	5,2,2	3,5,3	193	75	2.15124e-05	0.0196233	0.0,0.0,0.0	0.393,0.135,0.206	-0.245
12157	ENSG00000168502	SOGA2	chr18	+	SE	0,1,0	2,5,4	2,1,5	2,2,4	198	75	0.000159545	0.0449819	0.0,0.07,0.0	0.275,0.159,0.321	-0.228
14612	ENSG00000145217	SLC26A1	chr4	-	SE	22,32,27	3,4,1	20,20,30	1,0,0	290	75	2.709e-05	0.0202182	0.655,0.674,0.875	0.838,1.0,1.0	-0.211
40842	ENSG00000134287	ARF3	chr12	-	SE	0,0,0	7,7,5	5,2,1	10,2,7	141	75	0.000170266	0.0456557	0.0,0.0,0.0	0.21,0.347,0.071	-0.209
14907	ENSG00000197563	PIGN	chr18	-	SE	51,54,60	55,47,56	85,89,80	38,50,32	152	75	5.84332e-05	0.0243494	0.314,0.362,0.346	0.525,0.468,0.552	-0.174
3070	ENSG00000149929	HIRIP3	chr16	-	SE	359241254	77,78,67	416458367	49,68,62	271	75	4.14874e-05	0.0226819	0.563,0.461,0.512	0.701,0.651,0.621	-0.146
35140	ENSG00000155329	ZCCHC10	chr5	-	SE	153123163	184123137	227212164	115,152,94	141	75	4.9731e-05	0.0226819	0.307,0.347,0.388	0.512,0.426,0.481	-0.126
24339	ENSG00000143774	GUK1	chr1	+	SE	79,97,76	3,2,6	73,84,88	0,0,1	272	75	4.80231e-05	0.0226819	0.879,0.93,0.777	1.0,1.0,0.96	-0.125
32054	ENSG00000137842	TMEM62	chr15	+	SE	41,33,31	5,3,4	41,29,28	1,0,1	121	75	0.000189828	0.0467528	0.836,0.872,0.828	0.962,1.0,0.946	-0.124
20621	ENSG00000166526	ZNF3	chr7	-	SE	132137123	7,10,5	201191148	1,2,4	280	75	0.000103192	0.0352987	0.835,0.786,0.868	0.982,0.962,0.908	-0.121
2235	ENSG00000080845	DLGAP4	chr20	+	SE	3,1,0	24,23,24	11,6,1	19,13,24	178	75	0.000139303	0.0413362	0.05,0.018,0.0	0.196,0.163,0.017	-0.103
3829	ENSG00000138964	PARVG	chr22	+	A3SS	129011401146	137139153	1070904957	233206170	1274	75	2.65572e-07	0.00144498	0.357,0.326,0.306	0.213,0.205,0.249	0.107
3750	ENSG00000109685	WHSC1	chr4	+	A3SS	647568549	127119140	537492503	186188191	647	75	2.35461e-06	0.00286986	0.371,0.356,0.313	0.251,0.233,0.234	0.107
2456	ENSG00000130175	PRKCSH	chr19	+	A3SS	96,94,92	38,27,24	98,102,80	59,55,52	105	75	0.000325888	0.0496546	0.643,0.713,0.732	0.543,0.57,0.524	0.15
3975	ENSG00000163617	KIAA1407	chr3	-	A3SS	19,20,15	1,1,0	27,17,7	8,1,4	80	75	8.6979e-05	0.0215115	0.947,0.949,1.0	0.76,0.941,0.621	0.191
3831	ENSG00000168014	C2CD3	chr11	-	A3SS	11,12,12	0,0,0	15,7,13	1,4,2	104	75	0.000169215	0.032882	1.0,1.0,1.0	0.915,0.558,0.824	0.234
279	ENSG00000148288	GBGT1	chr9	-	A3SS	4,3,2	4,7,5	0,0,0	1,3,2	112	75	7.36437e-06	0.0055252	0.401,0.223,0.211	0.0,0.0,0.0	0.278
3049	ENSG00000166813	KIF7	chr15	-	A3SS	15,19,23	5,7,7	12,4,13	13,8,14	178	75	0.000256418	0.0465056	0.558,0.534,0.581	0.28,0.174,0.281	0.313
5130	ENSG00000196814	MVB12B	chr9	+	A3SS	2,1,4	0,1,0	3,2,2	1,2,1	191	75	0.000160468	0.0323373	1.0,0.282,1.0	0.541,0.282,0.44	0.34
8038	ENSG00000143436	MRPL9	chr1	-	A3SS	11,8,10	0,0,2	5,13,5	3,7,5	90	75	3.69784e-06	0.00335333	1.0,1.0,0.806	0.581,0.607,0.455	0.388
6863	ENSG00000085552	IGSF9	chr1	-	A3SS	3,1,4	1,0,0	1,3,3	3,1,1	123	75	0.000178241	0.0334416	0.647,1.0,1.0	0.169,0.647,0.647	0.395
4768	ENSG00000171574	ZNF584	chr19	+	A3SS	1,2,1	1,0,0	3,1,4	4,3,2	101	75	6.51758e-05	0.0177311	0.426,1.0,1.0	0.358,0.198,0.598	0.424
4828	ENSG00000100867	DHRS2	chr14	+	A3SS	17,16,17	0,0,1	9,11,10	3,1,1	1561	75	1.3469e-05	0.00672941	1.0,1.0,0.45	0.126,0.346,0.325	0.551
2053	ENSG00000169045	HNRNPH1	chr5	-	A5SS	735575542	858759595	475400422	881766848	116	75	3.4631e-07	0.000387637	0.356,0.329,0.371	0.258,0.252,0.243	0.101
1555	ENSG00000108773	KAT2A	chr17	-	A5SS	367351321	57,57,74	274235244	92,93,81	266	75	2.65671e-06	0.00133954	0.645,0.635,0.55	0.456,0.416,0.459	0.166
4128	ENSG00000170892	TSEN34	chr19	+	A5SS	48,40,45	1,0,1	34,55,16	4,3,7	154	75	1.14456e-05	0.00384344	0.959,1.0,0.956	0.805,0.899,0.527	0.228
5130	ENSG00000137700	SLC37A4	chr11	-	A5SS	47,40,42	0,0,0	38,48,25	2,2,3	391	75	4.05714e-05	0.00920782	1.0,1.0,1.0	0.785,0.822,0.615	0.259
417	ENSG00000078269	SYNJ2	chr6	+	A5SS	2,2,4	0,0,0	3,0,1	1,3,0	259	75	2.32122e-05	0.00649555	1.0,1.0,1.0	0.465,0.0,1.0	0.512
5213	ENSG00000172530	BANP	chr16	+	A5SS	4,6,5	1,0,0	4,6,0	3,6,1	79	75	7.18125e-06	0.00301433	0.792,1.0,1.0	0.559,0.487,0.0	0.582
6224	ENSG00000124357	NAGK	chr2	+	RI	490363454	59,49,34	349362303	52,69,75	1864	75	0.000348469	0.0136359	0.25,0.23,0.349	0.213,0.174,0.14	0.101
901	ENSG00000100949	RABGGTA	chr14	-	RI	69,47,56	32,31,35	40,36,55	48,44,43	333	75	0.00204807	0.0395174	0.327,0.255,0.265	0.158,0.156,0.224	0.103
5914	ENSG00000169733	RFNG	chr17	-	RI	34,37,42	60,53,62	25,29,14	72,64,74	150	75	0.00060157	0.0197712	0.221,0.259,0.253	0.148,0.185,0.086	0.105
6310	ENSG00000141526	SLC16A3	chr17	+	RI	48,39,47	0,0,2	35,40,43	3,5,1	153	75	0.000991873	0.0256279	1.0,1.0,0.92	0.851,0.797,0.955	0.106
3107	ENSG00000108465	CDK5RAP3	chr17	+	RI	910931793	199176146	775654668	190238211	290	75	0.0001434	0.00787946	0.542,0.578,0.584	0.513,0.415,0.45	0.109
5179	ENSG00000133247	SUV420H2	chr19	+	RI	27,46,29	52,30,35	14,15,22	33,43,49	243	75	0.0025923	0.0439431	0.138,0.321,0.204	0.116,0.097,0.122	0.109
3104	ENSG00000108465	CDK5RAP3	chr17	+	RI	172916891598	218204185	169214311375	300312258	785	75	2.10612e-06	0.000635239	0.431,0.442,0.452	0.35,0.305,0.337	0.111
1762	ENSG00000122678	POLM	chr7	-	RI	290254225	47,36,34	212207190	48,53,48	239	75	0.00228425	0.0417373	0.659,0.689,0.675	0.581,0.551,0.554	0.112
4769	ENSG00000140400	MAN2C1	chr15	-	RI	109,105,87	63,52,56	82,70,78	79,71,61	160	75	0.00226362	0.0417373	0.448,0.486,0.421	0.327,0.316,0.375	0.112
1313	ENSG00000141994	DUS3L	chr19	-	RI	156136109	76,64,57	104,126,79	73,104,93	290	75	0.000104601	0.00625666	0.347,0.355,0.331	0.269,0.239,0.18	0.115
4838	ENSG00000164068	RNF123	chr3	+	RI	137137181	23,27,33	125133131	34,51,50	931	75	0.000238475	0.0108577	0.324,0.29,0.306	0.228,0.174,0.174	0.115
385	ENSG00000223501	VPS52	chr6	-	RI	177157168	81,64,62	149116135	108,101,86	359	75	2.50663e-05	0.00291535	0.313,0.339,0.361	0.224,0.194,0.247	0.116
4053	ENSG00000163913	IFT122	chr3	+	RI	287261249	37,33,42	206195264	61,53,52	1008	75	0.000191745	0.00979069	0.366,0.37,0.306	0.201,0.215,0.274	0.117
5076	ENSG00000100823	APEX1	chr14	+	RI	431413359	52,32,30	404357394	82,59,50	263	75	0.000558292	0.0188514	0.703,0.786,0.773	0.584,0.633,0.692	0.118
5692	ENSG00000249115	HAUS5	chr19	+	RI	202190178	54,45,55	169147165	73,70,69	328	75	0.000800837	0.0228102	0.461,0.491,0.425	0.346,0.324,0.354	0.118
5108	ENSG00000214530	STARD10	chr11	-	RI	78,39,65	0,0,1	51,52,66	1,0,6	414	75	0.00118666	0.0282304	1.0,1.0,0.922	0.902,1.0,0.666	0.118
1508	ENSG00000185163	DDX51	chr12	-	RI	71,67,77	40,30,31	52,37,39	45,42,25	318	75	0.00159621	0.0342735	0.295,0.345,0.369	0.214,0.172,0.269	0.118
5511	ENSG00000166965	RCCD1	chr15	+	RI	38,29,35	30,34,42	24,13,12	46,50,43	287	75	6.27578e-06	0.00116472	0.249,0.182,0.179	0.12,0.064,0.068	0.119
4315	ENSG00000110497	AMBRA1	chr11	-	RI	17,15,16	20,16,11	6,7,20	27,26,36	345	75	0.00061259	0.0198456	0.156,0.169,0.24	0.046,0.055,0.108	0.119
2100	ENSG00000173846	PLK3	chr1	+	RI	26,16,25	21,43,34	11,7,9	30,38,36	223	75	0.000630004	0.0199835	0.294,0.111,0.198	0.11,0.058,0.078	0.119
5770	ENSG00000025434	NR1H3	chr11	+	RI	43,36,42	30,24,25	34,25,30	39,38,39	267	75	0.00125152	0.0289509	0.287,0.296,0.321	0.197,0.156,0.178	0.124
2836	ENSG00000162231	NXF1	chr11	-	RI	313425902626	94,73,86	232020722082	115,88,124	1876	75	2.18757e-05	0.00269393	0.571,0.587,0.55	0.446,0.485,0.402	0.125
98	ENSG00000242802	AP5Z1	chr7	+	RI	113,90,118	19,21,26	97,80,96	31,37,36	604	75	0.00148657	0.0324182	0.425,0.347,0.36	0.28,0.212,0.249	0.13
5588	ENSG00000013573	DDX11	chr12	+	RI	236173188	36,25,29	161138141	41,30,45	470	75	0.00148565	0.0324182	0.511,0.525,0.508	0.385,0.423,0.333	0.134
669	ENSG00000140983	RHOT2	chr16	+	RI	201183170	56,41,46	133144154	78,55,65	157	75	0.000353524	0.0137056	0.632,0.681,0.638	0.449,0.556,0.531	0.138
1265	ENSG00000117385	LEPRE1	chr1	-	RI	144109139	41,34,30	84,102,97	46,46,43	249	75	0.000968233	0.0253536	0.514,0.491,0.583	0.355,0.4,0.405	0.143
6287	ENSG00000204351	SKIV2L	chr6	+	RI	70,79,60	31,46,44	50,53,56	53,58,61	169	75	0.000968992	0.0253536	0.501,0.433,0.377	0.295,0.289,0.289	0.146
2877	ENSG00000100359	SGSM3	chr22	+	RI	148164135	38,28,41	148108125	70,58,41	306	75	0.0019882	0.0390827	0.488,0.589,0.447	0.341,0.313,0.428	0.147
3829	ENSG00000116396	KCNC4	chr1	+	RI	104,109,93	1,1,2	80,90,76	3,5,5	388	75	0.00210404	0.0398598	0.953,0.955,0.9	0.838,0.777,0.746	0.149
3504	ENSG00000162413	KLHL21	chr1	-	RI	639541649	21,25,29	523448461	37,30,44	1901	75	0.000337135	0.0134147	0.546,0.461,0.469	0.358,0.371,0.292	0.152
3550	ENSG00000100416	TRMU	chr22	+	RI	218229190	1,0,0	184190182	2,3,2	1328	75	0.000383723	0.0143451	0.925,1.0,1.0	0.839,0.782,0.837	0.156
4640	ENSG00000137802	MAPKBP1	chr15	+	RI	12,14,14	24,9,13	6,3,3	20,20,21	293	75	3.30195e-05	0.00329173	0.113,0.285,0.216	0.071,0.037,0.035	0.157
6263	ENSG00000161202	DVL3	chr3	+	RI	159,96,116	74,53,59	77,76,67	79,86,83	256	75	9.34073e-08	0.000129777	0.386,0.347,0.365	0.222,0.206,0.191	0.16
4247	ENSG00000178252	WDR6	chr3	+	RI	337319314	120,90,99	244245236	147146147	168	75	7.05613e-08	0.000129777	0.556,0.613,0.586	0.426,0.428,0.417	0.161
1843	ENSG00000213930	GALT	chr9	+	RI	16,22,14	0,1,0	20,26,17	2,1,4	165	75	0.000682286	0.0207009	1.0,0.909,1.0	0.82,0.922,0.659	0.169
5242	ENSG00000186815	TPCN1	chr12	+	RI	61,72,102	8,18,16	54,58,35	27,15,18	598	75	0.0023758	0.0419725	0.489,0.334,0.444	0.201,0.327,0.196	0.181
1791	ENSG00000111664	GNB3	chr12	+	RI	5,12,3	1,1,0	2,6,1	4,1,0	316	75	0.000599982	0.0197712	0.543,0.74,1.0	0.106,0.587,1.0	0.197
4726	ENSG00000204525	HLA-C	chr6	-	RI	40,25,22	0,1,0	23,29,32	1,3,1	497	75	0.00308984	0.0499505	1.0,0.79,1.0	0.776,0.593,0.828	0.198
5115	ENSG00000124466	LYPD3	chr19	-	RI	1,1,3	1,0,0	4,2,4	1,4,0	386	75	0.000665445	0.0203374	0.163,1.0,1.0	0.437,0.089,1.0	0.212
2252	ENSG00000172771	EFCAB12	chr3	-	RI	123,103,95	1,0,0	84,67,69	1,1,3	1745	75	0.000910856	0.0246102	0.841,1.0,1.0	0.783,0.742,0.497	0.273
1415	ENSG00000072778	ACADVL	chr17	+	RI	37,37,42	2,4,5	24,37,27	11,9,7	481	75	0.00235795	0.0419725	0.743,0.591,0.567	0.254,0.391,0.376	0.293
2243	ENSG00000237037	NDUFA6-AS1	chr22	+	RI	2,9,5	1,0,0	3,6,2	2,6,0	421	75	6.96423e-05	0.00494224	0.263,1.0,1.0	0.211,0.151,1.0	0.3
2728	ENSG00000150433	TMEM218	chr11	-	RI	45,30,31	1,1,3	44,28,32	7,13,3	394	75	0.00241649	0.0425119	0.895,0.851,0.663	0.545,0.291,0.67	0.301
4178	ENSG00000184163	FAM132A	chr1	-	RI	3,8,3	0,0,2	5,2,4	2,1,2	160	75	0.00215143	0.0402145	1.0,1.0,0.413	0.54,0.484,0.484	0.302
11	ENSG00000133460	SLC2A11	chr22	+	RI	77,80,82	0,1,0	73,49,65	2,3,2	1154	75	3.39119e-05	0.00330207	1.0,0.839,1.0	0.703,0.515,0.679	0.314
697	ENSG00000166579	NDEL1	chr17	+	RI	15,18,21	1,0,2	19,18,7	4,3,7	158	75	0.000318994	0.0128426	0.877,1.0,0.833	0.693,0.74,0.322	0.318
19	ENSG00000099797	TECR	chr19	+	RI	7,11,15	1,1,1	17,3,9	2,7,4	143	75	0.00231533	0.0419666	0.786,0.852,0.887	0.817,0.184,0.541	0.328
3441	ENSG00000198590	C3orf35	chr3	+	RI	12,12,10	2,0,0	9,6,13	4,4,1	185	75	0.000276656	0.0119419	0.709,1.0,1.0	0.477,0.378,0.841	0.338
1469	ENSG00000177685	EFCAB4A	chr11	+	RI	1,1,2	0,1,0	2,4,2	2,1,1	358	75	0.00164194	0.0347213	1.0,0.173,1.0	0.173,0.456,0.295	0.416
5684	ENSG00000179532	DNHD1	chr11	+	RI	6,15,6	1,1,3	5,6,3	8,6,7	296	75	0.0007619	0.0220005	0.603,0.792,0.336	0.137,0.202,0.098	0.431
5977	ENSG00000140848	CPNE2	chr16	+	RI	28,25,32	1,1,0	18,12,22	5,3,2	1304	75	4.41466e-05	0.00386878	0.617,0.59,1.0	0.172,0.187,0.388	0.487
5096	ENSG00000099957	P2RX6	chr22	+	RI	5,2,1	1,0,0	2,3,4	1,2,2	250	75	6.27215e-05	0.00486909	0.6,1.0,1.0	0.375,0.31,0.375	0.513
3833	ENSG00000103507	BCKDK	chr16	+	RI	12,8,6	1,0,0	5,14,2	1,2,1	666	75	3.82385e-05	0.00363874	0.575,1.0,1.0	0.36,0.441,0.184	0.53
2379	ENSG00000144061	NPHP1	chr2	-	RI	2,4,9	0,0,0	9,7,3	0,1,2	1627	75	0.000238575	0.0108577	1.0,1.0,1.0	1.0,0.244,0.065	0.564
5658	ENSG00000070371	CLTCL1	chr22	-	RI	2,1,4	0,1,3	0,0,0	1,1,4	148	75	0.000101816	0.00625657	1.0,0.336,0.403	0.0,0.0,0.0	0.58
3802	ENSG00000100867	DHRS2	chr14	+	RI	22,20,21	0,0,1	15,16,12	3,1,1	3331	75	6.2797e-05	0.00486909	1.0,1.0,0.321	0.101,0.265,0.213	0.581
3760	ENSG00000141503	MINK1	chr17	+	RI	3,5,4	0,0,0	1,2,0	0,1,1	533	75	0.00101223	0.0257348	1.0,1.0,1.0	1.0,0.22,0.0	0.593
2947	ENSG00000177943	MAMDC4	chr9	+	RI	2,2,6	0,0,1	4,0,1	1,1,1	377	75	1.52782e-05	0.00213233	1.0,1.0,0.544	0.443,0.0,0.166	0.645
36412	ENSG00000109323	MANBA	chr4	-	SE	49,40,43	0,0,1	81,58,58	3,2,5	246	75	0.000172398	0.0456557	1.0,1.0,0.929	0.892,0.898,0.78	0.12
34393	ENSG00000167107	ACSF2	chr17	+	SE	49,53,66	0,0,2	45,65,55	7,0,5	167	75	0.000199438	0.0481564	1.0,1.0,0.937	0.743,1.0,0.832	0.121
28681	ENSG00000196998	WDR45	chrX	-	SE	143,76,101	4,4,1	96106101	11,8,11	177	75	0.000187159	0.046561	0.938,0.89,0.977	0.787,0.849,0.796	0.124
30911	ENSG00000104852	SNRNP70	chr19	+	SE	740666386526	298241290	586451075265	355365360	1549	75	8.99824e-08	0.000443235	0.546,0.571,0.521	0.444,0.404,0.415	0.125
10778	ENSG00000197808	ZNF461	chr19	-	SE	2,3,4	7,7,9	0,1,0	13,16,6	173	75	0.000209934	0.0495045	0.11,0.157,0.162	0.0,0.026,0.0	0.134
36350	ENSG00000198270	TMEM116	chr12	-	SE	12,9,4	30,26,13	1,1,3	27,34,36	127	75	1.69412e-06	0.00417245	0.191,0.17,0.154	0.021,0.017,0.047	0.143
32042	ENSG00000142002	DPP9	chr19	-	SE	59,50,76	49,40,39	24,45,38	77,40,82	210	75	4.21263e-05	0.0226819	0.301,0.309,0.41	0.1,0.287,0.142	0.164
9990	ENSG00000182087	TMEM259	chr19	-	SE	46,35,41	1,0,1	22,27,35	5,3,1	180	75	0.000206945	0.0494839	0.95,1.0,0.945	0.647,0.789,0.936	0.174
4684	ENSG00000110888	CAPRIN2	chr12	-	SE	40,48,46	0,1,1	46,42,38	3,4,3	291	75	0.000176757	0.0459838	1.0,0.925,0.922	0.798,0.73,0.766	0.184
74	ENSG00000133460	SLC2A11	chr22	+	SE	40,24,33	0,1,0	22,19,19	2,3,2	177	75	0.000211051	0.0495045	1.0,0.91,1.0	0.823,0.729,0.801	0.186
24328	ENSG00000166262	FAM227B	chr15	-	SE	5,2,6	8,4,8	0,0,1	6,12,4	138	75	4.90424e-06	0.00929127	0.254,0.214,0.29	0.0,0.0,0.12	0.213
37702	ENSG00000054392	HHAT	chr1	+	SE	21,17,22	0,1,0	26,23,24	4,2,2	270	75	9.45972e-05	0.0337657	1.0,0.825,1.0	0.644,0.762,0.769	0.217
6027	ENSG00000127054	CPSF3L	chr1	-	SE	54,40,50	0,0,0	51,49,36	1,2,4	471	75	4.78676e-05	0.0226819	1.0,1.0,1.0	0.89,0.796,0.589	0.242
24067	ENSG00000178922	HYI	chr1	-	SE	38,37,26	15,13,10	16,24,26	27,17,28	177	75	0.000160721	0.0449819	0.518,0.547,0.524	0.201,0.374,0.282	0.244
22074	ENSG00000243323	PTPRVP	chr1	+	SE	4,4,11	1,0,0	11,4,8	2,4,1	152	75	3.37627e-05	0.0224741	0.664,1.0,1.0	0.731,0.33,0.798	0.268
35782	ENSG00000073009	IKBKG	chrX	+	SE	38,29,30	2,0,0	36,14,22	1,5,5	219	75	6.26608e-05	0.0252996	0.867,1.0,1.0	0.925,0.49,0.601	0.284
29392	ENSG00000163689	C3orf67	chr3	-	SE	15,28,20	0,2,0	24,13,15	1,6,3	242	75	0.000179025	0.0459838	1.0,0.813,1.0	0.881,0.402,0.608	0.307
9831	ENSG00000015153	YAF2	chr12	-	SE	19,15,12	7,11,8	7,1,7	14,14,15	175	75	2.61389e-05	0.0202182	0.538,0.369,0.391	0.176,0.03,0.167	0.308
38652	ENSG00000112290	WASF1	chr6	-	SE	8,13,21	3,7,6	10,6,8	16,18,9	173	75	9.38093e-05	0.0337657	0.536,0.446,0.603	0.213,0.126,0.278	0.323
39424	ENSG00000170417	TMEM182	chr2	+	SE	3,1,5	2,7,1	0,0,0	3,2,3	202	75	4.88971e-05	0.0226819	0.358,0.05,0.65	0.0,0.0,0.0	0.353
79	ENSG00000233672	RNASEH2B-AS1	chr13	-	SE	4,5,7	1,0,0	10,5,6	2,3,2	218	75	5.61628e-05	0.0241044	0.579,1.0,1.0	0.632,0.364,0.508	0.358
14710	ENSG00000183426	NPIPA1	chr16	+	SE	4,4,3	0,0,1	2,2,2	1,1,1	145	75	0.000124519	0.0393177	1.0,1.0,0.608	0.508,0.508,0.508	0.361
853	ENSG00000197857	ZNF44	chr19	-	SE	2,2,5	6,1,3	0,0,2	8,7,7	106	75	8.01864e-05	0.0313478	0.191,0.586,0.541	0.0,0.0,0.168	0.383
36660	ENSG00000134030	CTIF	chr18	+	SE	3,2,6	2,1,3	1,0,0	2,2,2	149	75	7.75863e-06	0.0104477	0.43,0.502,0.502	0.201,0.0,0.0	0.411
29704	ENSG00000120549	KIAA1217	chr10	+	SE	8,2,5	1,0,0	10,3,4	2,2,3	153	75	5.9823e-06	0.0100759	0.797,1.0,1.0	0.71,0.424,0.395	0.423
16112	ENSG00000157578	LCA5L	chr21	-	SE	17,18,17	0,0,2	16,15,7	6,3,3	407	75	1.79618e-05	0.0183743	1.0,1.0,0.61	0.329,0.48,0.301	0.5
19584	ENSG00000134470	IL15RA	chr10	-	SE	6,4,3	1,1,0	2,2,1	2,2,2	174	75	4.47121e-05	0.0226819	0.721,0.633,1.0	0.301,0.301,0.177	0.525
14069	ENSG00000122203	KIAA1191	chr5	-	SE	1,1,4	2,0,0	1,1,0	1,2,2	173	75	0.000142451	0.041767	0.178,1.0,1.0	0.302,0.178,0.0	0.566
2493	ENSG00000235453	TOPORS-AS1	chr9	+	SE	11,14,9	0,0,0	3,8,6	2,3,1	307	75	3.58914e-07	0.00126281	1.0,1.0,1.0	0.268,0.394,0.594	0.581
4746	ENSG00000115841	RMDN2	chr2	+	SE	5,8,4	0,0,0	3,2,2	2,0,1	1044	75	4.23234e-05	0.0226819	1.0,1.0,1.0	0.097,1.0,0.126	0.592
35627	ENSG00000176014	TUBB6	chr18	+	SE	5,10,6	0,0,0	10,8,0	4,1,1	284	75	8.05987e-06	0.0104477	1.0,1.0,1.0	0.398,0.679,0.0	0.641
37307	ENSG00000270149	RP11-544M22.13	chr1	-	SE	4,2,4	0,0,3	1,2,0	5,4,2	153	75	1.86511e-05	0.0183743	1.0,1.0,0.395	0.089,0.197,0.0	0.703
39700	ENSG00000172530	BANP	chr16	+	SE	4,4,3	1,0,0	0,0,0	3,6,1	328	75	5.84633e-11	1.43989e-06	0.478,1.0,1.0	0.0,0.0,0.0	0.826

## Sheet: 30min FDR<0.05_PSI>0.1
Table S2. E7107-associated splicing events changes in CUTLL1 cells (30min)
ID	GeneID	geneSymbol	chr	strand	AS_Type	IJC_SAMPLE_1	SJC_SAMPLE_1	IJC_SAMPLE_2	SJC_SAMPLE_2	IncFormLen	SkipFormLen	PValue	FDR	IncLevel1	IncLevel2	IncLevelDifference
7216	ENSG00000197291	RAMP2-AS1	chr17	-	A3SS	4,0,4	2,1,1	1,4,2	0,0,0	1241	75	1.08058e-08	5.86105e-05	0.108,0.0,0.195	1.0,1.0,1.0	-0.899
19	ENSG00000182264	IZUMO1	chr19	-	A3SS	0,0,1	1,2,0	1,1,1	0,0,0	105	75	1.54202e-05	0.00597423	0.0,0.0,1.0	1.0,1.0,1.0	-0.667
3242	ENSG00000182511	FES	chr15	+	A3SS	0,0,0	3,1,1	1,2,0	0,0,1	110	75	0.000269845	0.0418183	0.0,0.0,0.0	1.0,1.0,0.0	-0.667
4147	ENSG00000248751	RP1-130H16.18	chr22	-	A3SS	1,1,0	2,1,8	1,3,1	2,0,0	119	75	3.569e-05	0.0101885	0.24,0.387,0.0	0.24,1.0,1.0	-0.538
6955	ENSG00000006118	TMEM132A	chr11	+	A3SS	0,2,0	3,1,1	5,2,0	0,0,1	78	75	3.9648e-06	0.00292998	0.0,0.658,0.0	1.0,1.0,0.0	-0.447
3330	ENSG00000142512	SIGLEC10	chr19	-	A3SS	9,5,6	3,2,3	5,5,5	0,0,1	249	75	1.82967e-05	0.00661608	0.475,0.43,0.376	1.0,1.0,0.601	-0.44
3744	ENSG00000114026	OGG1	chr3	+	A3SS	4,2,3	1,2,4	4,2,4	1,0,0	122	75	4.96259e-06	0.00292998	0.711,0.381,0.316	0.711,1.0,1.0	-0.434
7765	ENSG00000215021	PHB2	chr12	-	A3SS	1,1,3	4,1,1	1,2,2	0,1,0	80	75	9.95389e-05	0.0234739	0.19,0.484,0.738	1.0,0.652,1.0	-0.413
8607	ENSG00000171097	CCBL1	chr9	-	A3SS	1,3,0	1,0,3	2,2,1	0,0,1	181	75	0.000390758	0.04929	0.293,1.0,0.0	1.0,1.0,0.293	-0.333
440	ENSG00000120265	PCMT1	chr6	+	A3SS	0,0,0	6,2,3	2,2,4	3,3,5	109	75	1.0958e-05	0.00495303	0.0,0.0,0.0	0.314,0.314,0.355	-0.328
3748	ENSG00000025708	TYMP	chr22	-	A3SS	0,1,0	5,13,9	3,2,3	5,5,16	90	75	0.000182046	0.0302571	0.0,0.06,0.0	0.333,0.25,0.135	-0.219
507	ENSG00000101040	ZMYND8	chr20	-	A3SS	42,59,51	47,52,40	79,70,101	34,31,51	150	75	0.000155765	0.0291334	0.309,0.362,0.389	0.537,0.53,0.498	-0.168
3829	ENSG00000138964	PARVG	chr22	+	A3SS	129011401146	137139153	11119851087	201210230	1274	75	9.39997e-07	0.00100019	0.357,0.326,0.306	0.246,0.216,0.218	0.103
5102	ENSG00000080822	CLDND1	chr3	-	A3SS	258324592415	92,68,81	203518502162	91119100	1122	75	0.000282445	0.0421163	0.652,0.707,0.666	0.599,0.51,0.591	0.108
3750	ENSG00000109685	WHSC1	chr4	+	A3SS	647568549	127119140	508325454	161137204	647	75	2.297e-07	0.000622945	0.371,0.356,0.313	0.268,0.216,0.205	0.117
3832	ENSG00000168014	C2CD3	chr11	-	A3SS	73,35,48	0,0,0	63,45,59	4,5,2	150	75	2.62398e-05	0.00837203	1.0,1.0,1.0	0.887,0.818,0.937	0.119
6195	ENSG00000039650	PNKP	chr19	-	A3SS	25,38,34	53,44,52	27,15,23	82,68,81	158	75	7.55123e-05	0.0195037	0.183,0.291,0.237	0.135,0.095,0.119	0.121
6868	ENSG00000103197	TSC2	chr16	+	A3SS	58,68,47	0,3,1	29,45,39	6,5,3	110	75	0.000287298	0.0421163	1.0,0.939,0.97	0.767,0.86,0.899	0.128
4672	ENSG00000239382	ALKBH6	chr19	-	A3SS	92,94,99	14,8,11	97,81,92	22,19,30	113	75	0.000347912	0.0460262	0.813,0.886,0.857	0.745,0.739,0.671	0.134
3831	ENSG00000168014	C2CD3	chr11	-	A3SS	11,12,12	0,0,0	12,15,19	4,5,2	104	75	9.71184e-07	0.00100019	1.0,1.0,1.0	0.684,0.684,0.873	0.253
8437	ENSG00000197948	FCHSD1	chr5	-	A3SS	17,5,15	0,0,2	5,6,13	3,2,4	79	75	0.000168253	0.0297278	1.0,1.0,0.877	0.613,0.74,0.755	0.256
977	ENSG00000125122	LRRC29	chr16	-	A3SS	3,1,1	3,1,1	0,0,1	4,2,3	101	75	0.00010461	0.0236419	0.426,0.426,0.426	0.0,0.0,0.198	0.36
6360	ENSG00000105983	LMBR1	chr7	-	A3SS	0,3,2	2,0,0	0,1,1	2,3,1	95	75	0.000129172	0.0257462	0.0,1.0,1.0	0.0,0.208,0.441	0.45
4768	ENSG00000171574	ZNF584	chr19	+	A3SS	1,2,1	1,0,0	2,0,1	2,2,3	101	75	5.40189e-06	0.00292998	0.426,1.0,1.0	0.426,0.0,0.198	0.601
1358	ENSG00000163002	NUP35	chr2	+	A5SS	2,2,4	1,2,1	5,5,2	0,0,0	310	75	0.000109798	0.0136923	0.326,0.195,0.492	1.0,1.0,1.0	-0.662
4478	ENSG00000170074	FAM153A	chr5	-	A5SS	0,0,2	1,3,1	3,2,1	2,0,0	90	75	3.77484e-06	0.00141221	0.0,0.0,0.625	0.556,1.0,1.0	-0.644
835	ENSG00000182310	SPACA6P	chr19	+	A5SS	0,2,2	6,3,0	1,2,1	0,0,0	77	75	5.2435e-06	0.00176549	0.0,0.394,1.0	1.0,1.0,1.0	-0.535
871	ENSG00000228624	RP3-399L15.3	chr6	+	A5SS	0,1,2	2,4,0	5,4,3	2,0,0	248	75	6.61451e-05	0.0111355	0.0,0.07,1.0	0.431,1.0,1.0	-0.454
3524	ENSG00000070047	PHRF1	chr11	+	A5SS	4,5,9	2,4,2	4,8,9	0,0,0	84	75	1.37693e-06	0.000662302	0.641,0.527,0.801	1.0,1.0,1.0	-0.344
4609	ENSG00000110171	TRIM3	chr11	-	A5SS	4,7,3	5,1,3	2,3,4	0,1,0	80	75	6.10137e-05	0.0108123	0.429,0.868,0.484	1.0,0.738,1.0	-0.319
447	ENSG00000165490	C11orf82	chr11	+	A5SS	14,16,12	2,2,5	3,6,3	0,1,0	214	75	0.0001629	0.0166207	0.71,0.737,0.457	1.0,0.678,1.0	-0.258
3141	ENSG00000145979	TBC1D7	chr6	-	A5SS	26,38,31	2,4,2	37,23,50	0,0,0	235	75	3.0833e-05	0.00651944	0.806,0.752,0.832	1.0,1.0,1.0	-0.203
4438	ENSG00000163138	PACRGL	chr4	+	A5SS	49,58,63	5,10,7	39,36,48	1,2,1	245	75	0.000511103	0.0409734	0.75,0.64,0.734	0.923,0.846,0.936	-0.194
5080	ENSG00000138688	KIAA1109	chr4	+	A5SS	36,14,23	47,37,42	17,6,13	53,45,56	180	75	0.00024206	0.0226393	0.242,0.136,0.186	0.118,0.053,0.088	0.102
360	ENSG00000006634	DBF4	chr7	+	A5SS	668579537	90,60,77	455401558	89,94,123	167	75	1.81448e-05	0.0046995	0.769,0.813,0.758	0.697,0.657,0.671	0.105
2053	ENSG00000169045	HNRNPH1	chr5	-	A5SS	735575542	858759595	511347468	1012808839	116	75	2.13476e-08	2.39592e-05	0.356,0.329,0.371	0.246,0.217,0.265	0.109
2324	ENSG00000171475	WIPF2	chr17	+	A5SS	33,36,28	0,0,1	32,30,46	7,1,3	115	75	9.00331e-05	0.0132835	1.0,1.0,0.948	0.749,0.951,0.909	0.113
3945	ENSG00000164068	RNF123	chr3	+	A5SS	35,49,45	23,27,33	41,27,40	57,45,41	311	75	0.000435804	0.0376245	0.268,0.304,0.247	0.148,0.126,0.19	0.118
1555	ENSG00000108773	KAT2A	chr17	-	A5SS	367351321	57,57,74	281212314	88,65,122	266	75	1.06911e-05	0.00323816	0.645,0.635,0.55	0.474,0.479,0.421	0.152
2450	ENSG00000055955	ITIH4	chr3	-	A5SS	27,23,19	0,0,2	18,15,29	4,4,2	280	75	0.000153635	0.0164485	1.0,1.0,0.718	0.547,0.501,0.795	0.292
3535	ENSG00000167608	TMC4	chr19	-	A5SS	2,1,6	1,0,0	2,2,4	1,1,2	146	75	0.00010801	0.0136923	0.507,1.0,1.0	0.507,0.507,0.507	0.329
1076	ENSG00000185024	BRF1	chr14	-	A5SS	6,6,6	0,1,2	6,5,13	5,4,10	86	75	0.000434981	0.0376245	1.0,0.84,0.723	0.511,0.522,0.531	0.333
4466	ENSG00000114383	TUSC2	chr3	-	A5SS	4,2,3	0,1,0	3,1,3	2,1,2	85	75	0.000493475	0.0405251	1.0,0.638,1.0	0.57,0.469,0.57	0.343
3598	ENSG00000121988	ZRANB3	chr2	-	A5SS	6,5,11	0,1,0	4,4,2	5,0,5	81	75	3.09804e-05	0.00651944	1.0,0.822,1.0	0.426,1.0,0.27	0.375
2551	ENSG00000228903	RASA4CP	chr7	-	A5SS	6,16,9	1,2,1	5,4,7	5,7,4	154	75	9.88494e-05	0.013313	0.745,0.796,0.814	0.328,0.218,0.46	0.45
5214	ENSG00000172530	BANP	chr16	+	A5SS	4,6,5	1,0,0	6,2,3	7,5,2	79	75	3.10261e-07	0.00020893	0.792,1.0,1.0	0.449,0.275,0.587	0.494
4477	ENSG00000150093	ITGB1	chr10	-	A5SS	2,5,7	0,0,0	2,3,3	1,2,1	206	75	0.000674429	0.0493652	1.0,1.0,1.0	0.421,0.353,0.522	0.568
230	ENSG00000185880	TRIM69	chr15	+	A5SS	6,2,5	0,0,0	5,3,0	1,0,1	2466	75	9.46846e-05	0.0132835	1.0,1.0,1.0	0.132,1.0,0.0	0.623
660	ENSG00000140612	SEC11A	chr15	-	MXE	1,2,0	3,3,1	3,3,5	0,1,1	113	137	9.75915e-06	0.0025878	0.288,0.447,0.0	1.0,0.784,0.858	-0.636
2305	ENSG00000177565	TBL1XR1	chr3	-	MXE	3,0,0	3,3,7	7,4,4	1,2,3	105	152	8.11185e-05	0.0161325	0.591,0.0,0.0	0.91,0.743,0.659	-0.574
321	ENSG00000182718	ANXA2	chr15	-	MXE	5,2,2	1,2,2	2,2,4	0,0,0	352	180	0.000103543	0.0164737	0.719,0.338,0.338	1.0,1.0,1.0	-0.535
642	ENSG00000015153	YAF2	chr12	-	MXE	11,6,5	10,13,9	6,9,16	2,2,4	147	175	7.90747e-05	0.0161325	0.567,0.355,0.398	0.781,0.843,0.826	-0.377
641	ENSG00000015153	YAF2	chr12	-	MXE	33,46,37	10,10,8	46,39,53	2,1,2	175	175	9.81964e-07	0.000520768	0.767,0.821,0.822	0.958,0.975,0.964	-0.162
2304	ENSG00000177565	TBL1XR1	chr3	-	MXE	3,0,0	60,43,50	7,4,4	55,41,75	105	194	0.000299254	0.0396761	0.085,0.0,0.0	0.19,0.153,0.09	-0.116
1933	ENSG00000111596	CNOT2	chr12	+	MXE	18,13,23	6,3,4	27,15,28	2,0,1	133	236	0.000296195	0.0396761	0.842,0.885,0.911	0.96,1.0,0.98	-0.101
2115	ENSG00000256223	ZNF10	chr12	+	MXE	36,35,31	0,2,0	39,39,37	4,2,5	253	126	0.00039125	0.0415308	1.0,0.897,1.0	0.829,0.907,0.787	0.125
184	ENSG00000130475	FCHO1	chr19	+	MXE	17,9,7	57,43,42	6,4,2	55,39,74	120	191	0.000482062	0.0451153	0.322,0.25,0.21	0.148,0.14,0.041	0.151
261	ENSG00000204815	TTC25	chr17	+	MXE	5,1,1	8,2,6	0,0,0	4,3,7	148	226	5.01605e-06	0.00199513	0.488,0.433,0.203	0.0,0.0,0.0	0.375
347	ENSG00000123352	SPATS2	chr12	+	MXE	10,9,6	1,1,1	6,0,5	1,9,6	168	162	0.000391553	0.0415308	0.906,0.897,0.853	0.853,0.0,0.446	0.452
1610	ENSG00000145916	RMND5B	chr5	+	MXE	2,1,2	0,3,3	0,0,1	2,1,4	193	215	0.000422412	0.0420036	1.0,0.271,0.426	0.0,0.0,0.218	0.493
2583	ENSG00000031823	RANBP3	chr19	-	MXE	5,1,2	1,2,0	1,1,0	2,5,2	269	157	0.000100765	0.0164737	0.745,0.226,1.0	0.226,0.105,0.0	0.547
1611	ENSG00000145916	RMND5B	chr5	+	MXE	2,1,2	1,3,0	0,0,1	2,2,2	193	295	9.21817e-06	0.0025878	0.754,0.338,1.0	0.0,0.0,0.433	0.553
486	ENSG00000076554	TPD52	chr8	-	MXE	8,5,3	0,0,0	0,5,1	6,1,3	102	117	7.05857e-08	5.61509e-05	1.0,1.0,1.0	0.0,0.852,0.277	0.624
2582	ENSG00000031823	RANBP3	chr19	-	MXE	5,1,2	0,0,0	1,1,0	2,3,1	269	265	1.9771e-09	3.14556e-06	1.0,1.0,1.0	0.33,0.247,0.0	0.808
4853	ENSG00000121753	BAI2	chr1	-	RI	3,4,5	2,3,2	3,4,1	0,0,1	373	75	0.000311296	0.0152907	0.232,0.211,0.335	1.0,1.0,0.167	-0.463
1432	ENSG00000169884	WNT10B	chr12	-	RI	7,8,6	1,2,2	12,9,7	0,0,0	217	75	0.000498248	0.0208118	0.708,0.58,0.509	1.0,1.0,1.0	-0.401
6252	ENSG00000196335	STK31	chr7	+	RI	1,1,2	0,1,2	2,4,5	0,0,1	1097	75	0.000232396	0.0122555	1.0,0.064,0.064	1.0,1.0,0.255	-0.376
5618	ENSG00000080823	MOK	chr14	-	RI	39,38,35	1,2,3	25,28,24	0,1,0	1054	75	0.000125105	0.00816504	0.735,0.575,0.454	1.0,0.666,1.0	-0.301
1717	ENSG00000165359	DDX26B	chrX	+	RI	547463558	9,5,2	521477566	1,0,1	3458	75	5.61926e-06	0.000977985	0.569,0.668,0.858	0.919,1.0,0.925	-0.25
2428	ENSG00000241370	RPP21	chr6	+	RI	43,39,35	0,11,8	34,29,37	0,1,1	143	75	2.4919e-05	0.0025387	1.0,0.65,0.696	1.0,0.938,0.951	-0.181
1633	ENSG00000167996	FTH1	chr11	-	RI	223192248	57,79,67	205213238	40,44,33	338	75	0.00201323	0.0494662	0.465,0.35,0.451	0.532,0.518,0.615	-0.133
848	ENSG00000172345	STARD5	chr15	-	RI	20,44,45	3,0,2	28,23,31	1,1,0	1336	75	0.00210287	0.0499073	0.272,1.0,0.558	0.611,0.564,1.0	-0.115
4838	ENSG00000164068	RNF123	chr3	+	RI	137137181	23,27,33	158147144	57,45,41	931	75	0.00130987	0.0381217	0.324,0.29,0.306	0.183,0.208,0.221	0.103
5970	ENSG00000126012	KDM5C	chrX	-	RI	61,47,54	54,47,76	51,34,39	88,63,110	201	75	0.000198051	0.0110301	0.297,0.272,0.21	0.178,0.168,0.117	0.105
5203	ENSG00000177042	TMEM80	chr11	+	RI	280256265	32,29,32	211182216	45,40,36	1328	75	0.00132335	0.0381217	0.331,0.333,0.319	0.209,0.204,0.253	0.106
6310	ENSG00000141526	SLC16A3	chr17	+	RI	48,39,47	0,0,2	51,38,35	2,4,3	153	75	0.00131032	0.0381217	1.0,1.0,0.92	0.926,0.823,0.851	0.107
2836	ENSG00000162231	NXF1	chr11	-	RI	313425902626	94,73,86	241120412382	102114111	1876	75	9.26618e-05	0.00679032	0.571,0.587,0.55	0.486,0.417,0.462	0.114
6263	ENSG00000161202	DVL3	chr3	+	RI	159,96,116	74,53,59	91,91,83	73,69,94	256	75	0.000154553	0.0092224	0.386,0.347,0.365	0.268,0.279,0.206	0.115
1760	ENSG00000122678	POLM	chr7	-	RI	426386333	15,13,14	358283298	31,17,21	447	75	0.000996398	0.0312929	0.827,0.833,0.8	0.66,0.736,0.704	0.12
1762	ENSG00000122678	POLM	chr7	-	RI	290254225	47,36,34	222177183	59,38,52	239	75	0.00090687	0.0307029	0.659,0.689,0.675	0.541,0.594,0.525	0.121
5692	ENSG00000249115	HAUS5	chr19	+	RI	202190178	54,45,55	174146161	86,67,65	328	75	0.00040291	0.0180605	0.461,0.491,0.425	0.316,0.333,0.362	0.122
5000	ENSG00000250988	RP11-752G15.6	chr15	+	RI	120,99,110	4,8,7	85,97,113	10,13,19	181	75	0.00124124	0.0370334	0.926,0.837,0.867	0.779,0.756,0.711	0.128
901	ENSG00000100949	RABGGTA	chr14	-	RI	69,47,56	32,31,35	40,34,49	54,47,56	333	75	2.38018e-05	0.0025387	0.327,0.255,0.265	0.143,0.14,0.165	0.133
3815	ENSG00000114857	NKTR	chr3	+	RI	501544704916	38,33,32	447136924451	64,57,51	3393	75	1.02162e-05	0.00137655	0.745,0.75,0.773	0.607,0.589,0.659	0.138
5872	ENSG00000168071	CCDC88B	chr11	+	RI	22,21,13	18,18,12	13,4,13	31,24,23	295	75	0.000139981	0.00859852	0.237,0.229,0.216	0.096,0.041,0.126	0.14
5588	ENSG00000013573	DDX11	chr12	+	RI	236173188	36,25,29	166122195	39,37,54	470	75	0.000576127	0.0223718	0.511,0.525,0.508	0.404,0.345,0.366	0.143
533	ENSG00000012822	CALCOCO1	chr12	-	RI	27,36,56	22,29,20	31,13,15	28,34,27	307	75	0.000993677	0.0312929	0.231,0.233,0.406	0.213,0.085,0.12	0.151
3504	ENSG00000162413	KLHL21	chr1	-	RI	639541649	21,25,29	550460530	40,42,39	1901	75	0.000169768	0.00984891	0.546,0.461,0.469	0.352,0.302,0.349	0.158
1074	ENSG00000106012	IQCE	chr7	+	RI	13,15,22	0,1,0	22,15,16	1,4,2	134	75	0.000803714	0.0286933	1.0,0.894,1.0	0.925,0.677,0.817	0.158
4247	ENSG00000178252	WDR6	chr3	+	RI	337319314	120,90,99	285254228	181134148	168	75	8.20311e-08	3.11494e-05	0.556,0.613,0.586	0.413,0.458,0.407	0.159
3591	ENSG00000142186	SCYL1	chr11	+	RI	12,34,22	1,0,0	16,19,23	5,0,3	197	75	7.98517e-05	0.00617668	0.82,1.0,1.0	0.549,1.0,0.745	0.175
3550	ENSG00000100416	TRMU	chr22	+	RI	218229190	1,0,0	253212205	1,3,6	1328	75	3.42039e-05	0.00332299	0.925,1.0,1.0	0.935,0.8,0.659	0.177
4726	ENSG00000204525	HLA-C	chr6	-	RI	40,25,22	0,1,0	38,27,41	2,4,0	497	75	0.00105536	0.0324137	1.0,0.79,1.0	0.741,0.505,1.0	0.181
5242	ENSG00000186815	TPCN1	chr12	+	RI	61,72,102	8,18,16	46,40,59	25,17,19	598	75	0.000893529	0.0305924	0.489,0.334,0.444	0.188,0.228,0.28	0.19
2275	ENSG00000137942	FNBP1L	chr1	+	RI	443449444	17,18,11	382309438	21,31,32	1378	75	0.000712483	0.025971	0.586,0.576,0.687	0.497,0.352,0.427	0.191
11	ENSG00000133460	SLC2A11	chr22	+	RI	77,80,82	0,1,0	65,50,69	4,0,2	1154	75	0.000411335	0.0180857	1.0,0.839,1.0	0.514,1.0,0.692	0.211
4857	ENSG00000196118	C16orf93	chr16	-	RI	5,5,2	8,6,3	1,0,2	10,5,12	151	75	0.000421453	0.0181044	0.237,0.293,0.249	0.047,0.0,0.076	0.219
4720	ENSG00000140853	NLRC5	chr16	+	RI	4,2,1	2,2,6	0,1,0	5,7,7	221	75	0.00149951	0.0400632	0.404,0.253,0.054	0.0,0.046,0.0	0.222
4217	ENSG00000134107	BHLHE40	chr3	+	RI	2,3,6	3,1,1	1,1,0	1,1,4	344	75	0.000839531	0.0294682	0.127,0.395,0.567	0.179,0.179,0.0	0.244
2252	ENSG00000172771	EFCAB12	chr3	-	RI	123,103,95	1,0,0	86,79,65	3,3,0	1745	75	7.15426e-05	0.00585948	0.841,1.0,1.0	0.552,0.531,1.0	0.253
3833	ENSG00000103507	BCKDK	chr16	+	RI	12,8,6	1,0,0	16,9,14	4,1,0	666	75	0.00104374	0.0323809	0.575,1.0,1.0	0.311,0.503,1.0	0.254
1475	ENSG00000156345	CDK20	chr9	-	RI	76,57,55	1,0,0	46,70,59	2,0,3	1501	75	0.00121172	0.0364127	0.792,1.0,1.0	0.535,1.0,0.496	0.254
4137	ENSG00000134940	ACRV1	chr11	-	RI	13,4,7	1,0,0	12,9,6	2,2,1	210	75	0.00055979	0.0223718	0.823,1.0,1.0	0.682,0.616,0.682	0.281
1791	ENSG00000111664	GNB3	chr12	+	RI	5,12,3	1,1,0	5,9,3	3,1,1	316	75	0.00209885	0.0499073	0.543,0.74,1.0	0.283,0.681,0.416	0.301
595	ENSG00000214279	RP11-108K14.4	chr10	+	RI	17,6,5	0,0,0	22,22,7	4,2,1	250	75	1.35497e-05	0.00176866	1.0,1.0,1.0	0.623,0.767,0.677	0.311
2421	ENSG00000058272	PPP1R12A	chr12	-	RI	52,34,56	2,0,0	25,27,33	1,2,3	795	75	0.000634887	0.0241084	0.71,1.0,1.0	0.702,0.56,0.509	0.313
5977	ENSG00000140848	CPNE2	chr16	+	RI	28,25,32	1,1,0	17,20,27	6,2,1	1304	75	0.000322141	0.0152907	0.617,0.59,1.0	0.14,0.365,0.608	0.365
369	ENSG00000187860	CCDC157	chr22	+	RI	19,16,12	2,0,0	12,26,10	1,5,1	774	75	0.00138908	0.0384392	0.479,1.0,1.0	0.538,0.335,0.492	0.371
697	ENSG00000166579	NDEL1	chr17	+	RI	15,18,21	1,0,2	12,11,18	4,10,10	158	75	5.80995e-07	0.000161788	0.877,1.0,0.833	0.587,0.343,0.461	0.44
5115	ENSG00000124466	LYPD3	chr19	-	RI	1,1,3	1,0,0	3,1,3	3,2,1	386	75	0.00129007	0.0381217	0.163,1.0,1.0	0.163,0.089,0.368	0.514
5250	ENSG00000204758	CTC-308K20.1	chr5	-	RI	7,7,5	0,0,0	7,7,11	2,2,0	911	75	0.000138855	0.00859852	1.0,1.0,1.0	0.224,0.224,1.0	0.517
2379	ENSG00000144061	NPHP1	chr2	-	RI	2,4,9	0,0,0	4,3,6	1,0,2	1627	75	0.000118934	0.00814406	1.0,1.0,1.0	0.156,1.0,0.121	0.574
4632	ENSG00000178821	TMEM52	chr1	-	RI	5,8,11	0,0,0	4,15,5	2,2,1	536	75	7.65645e-06	0.00114977	1.0,1.0,1.0	0.219,0.512,0.412	0.619
2722	ENSG00000152076	CCDC74B	chr2	-	RI	3,2,3	0,0,0	3,3,7	1,2,1	990	75	1.1784e-06	0.000307637	1.0,1.0,1.0	0.185,0.102,0.347	0.789
3760	ENSG00000141503	MINK1	chr17	+	RI	3,5,4	0,0,0	0,1,2	1,1,1	533	75	1.79124e-06	0.000440118	1.0,1.0,1.0	0.0,0.123,0.22	0.886
25875	ENSG00000186496	ZNF396	chr18	-	SE	1,0,0	2,2,1	1,6,2	0,1,0	429	75	1.09635e-07	0.000207742	0.08,0.0,0.0	1.0,0.512,1.0	-0.811
24049	ENSG00000172915	NBEA	chr13	+	SE	2,0,2	4,1,6	1,2,2	0,0,1	84	75	1.62553e-06	0.00122828	0.309,0.0,0.229	1.0,1.0,0.641	-0.701
19511	ENSG00000184752	NDUFA12	chr12	-	SE	4,0,2	1,2,2	2,4,2	0,0,0	186	75	1.65675e-06	0.00122828	0.617,0.0,0.287	1.0,1.0,1.0	-0.699
5647	ENSG00000152894	PTPRK	chr6	-	SE	0,1,0	1,1,1	2,1,2	0,1,0	87	75	1.06092e-08	5.22674e-05	0.0,0.463,0.0	1.0,0.463,1.0	-0.667
33156	ENSG00000072682	P4HA2	chr5	-	SE	0,1,0	1,0,2	5,1,6	0,0,0	248	75	5.13617e-07	0.000527164	0.0,1.0,0.0	1.0,1.0,1.0	-0.667
4986	ENSG00000267546	RP11-666A8.8	chr17	-	SE	2,0,2	1,3,3	4,6,4	0,0,1	201	75	8.50995e-08	0.000174688	0.427,0.0,0.199	1.0,1.0,0.599	-0.658
7606	ENSG00000233396	RP11-458D21.1	chr1	-	SE	9,1,9	3,3,1	1,7,4	0,0,0	370	75	1.99076e-09	1.70474e-05	0.378,0.063,0.646	1.0,1.0,1.0	-0.638
23910	ENSG00000124406	ATP8A1	chr4	-	SE	1,0,4	3,2,0	1,2,2	0,0,0	149	75	1.10887e-05	0.00465272	0.144,0.0,1.0	1.0,1.0,1.0	-0.619
33822	ENSG00000084453	SLCO1A2	chr12	-	SE	3,0,0	3,4,2	3,1,13	0,1,1	202	75	1.45642e-06	0.00119587	0.271,0.0,0.0	1.0,0.271,0.828	-0.609
11500	ENSG00000147679	UTP23	chr8	+	SE	2,2,2	1,1,1	1,1,1	0,0,0	222	75	0.000341918	0.0416954	0.403,0.403,0.403	1.0,1.0,1.0	-0.597
33155	ENSG00000072682	P4HA2	chr5	-	SE	1,1,0	1,0,2	9,2,7	0,0,0	211	75	3.119e-05	0.00903685	0.262,1.0,0.0	1.0,1.0,1.0	-0.579
1412	ENSG00000216937	CCDC7	chr10	+	SE	3,5,1	9,2,1	7,2,7	1,0,1	242	75	2.4829e-05	0.00842142	0.094,0.437,0.237	0.684,1.0,0.684	-0.533
32524	ENSG00000171604	CXXC5	chr5	+	SE	1,0,3	3,1,3	2,0,3	0,1,0	169	75	0.000352628	0.0425799	0.129,0.0,0.307	1.0,0.0,1.0	-0.521
30480	ENSG00000144802	NFKBIZ	chr3	+	SE	1,5,16	0,3,2	8,3,3	0,0,0	1101	75	4.73177e-07	0.000527164	1.0,0.102,0.353	1.0,1.0,1.0	-0.515
19372	ENSG00000250802	ZBED3-AS1	chr5	+	SE	2,1,0	3,1,3	3,2,1	1,1,0	109	75	5.27335e-05	0.0123253	0.314,0.408,0.0	0.674,0.579,1.0	-0.51
1556	ENSG00000197980	LEKR1	chr3	+	SE	2,5,6	1,2,2	8,5,7	1,0,0	290	75	1.09864e-05	0.00465272	0.341,0.393,0.437	0.674,1.0,1.0	-0.501
3881	ENSG00000179818	PCBP1-AS1	chr2	-	SE	2,2,0	5,1,1	3,2,6	1,1,0	156	75	4.86454e-05	0.0117998	0.161,0.49,0.0	0.591,0.49,1.0	-0.477
11878	ENSG00000100106	TRIOBP	chr22	+	SE	4,7,2	2,2,1	14,3,9	1,0,0	190	75	9.35097e-05	0.0181428	0.441,0.58,0.441	0.847,1.0,1.0	-0.462
18479	ENSG00000140104	C14orf79	chr14	+	SE	6,8,5	6,0,4	6,6,3	0,0,0	151	75	1.69535e-06	0.00122828	0.332,1.0,0.383	1.0,1.0,1.0	-0.428
13277	ENSG00000105982	RNF32	chr7	+	SE	0,2,4	4,1,0	1,1,6	0,0,1	186	75	0.00031174	0.0389802	0.0,0.446,1.0	1.0,1.0,0.708	-0.421
39352	ENSG00000125462	C1orf61	chr1	-	SE	5,3,7	6,2,1	9,7,3	0,2,0	209	75	0.000381456	0.044503	0.23,0.35,0.715	1.0,0.557,1.0	-0.421
29694	ENSG00000106868	SUSD1	chr9	-	SE	1,0,0	0,1,1	2,1,9	0,1,0	270	75	4.43155e-05	0.0110265	1.0,0.0,0.0	1.0,0.217,1.0	-0.406
30079	ENSG00000111596	CNOT2	chr12	+	SE	8,11,6	3,3,0	6,5,8	0,0,0	299	75	2.78078e-05	0.00901068	0.401,0.479,1.0	1.0,1.0,1.0	-0.373
9590	ENSG00000145730	PAM	chr5	+	SE	2,3,0	0,3,1	4,2,6	0,1,0	396	75	4.93396e-05	0.0117998	1.0,0.159,0.0	1.0,0.275,1.0	-0.372
23851	ENSG00000188659	FAM154B	chr15	+	SE	0,1,1	1,1,4	3,4,10	4,1,4	125	75	0.000188897	0.0294501	0.0,0.375,0.13	0.31,0.706,0.6	-0.37
28526	ENSG00000141568	FOXK2	chr17	+	SE	7,6,8	2,2,1	4,5,11	0,0,1	228	75	0.000378493	0.044503	0.535,0.497,0.725	1.0,1.0,0.783	-0.342
23594	ENSG00000155846	PPARGC1B	chr5	+	SE	11,7,7	3,2,2	15,8,18	2,0,0	192	75	0.000255902	0.0346353	0.589,0.578,0.578	0.746,1.0,1.0	-0.334
11838	ENSG00000146215	CRIP3	chr6	-	SE	0,0,4	1,1,0	2,0,2	0,1,0	133	75	0.000128401	0.022432	0.0,0.0,1.0	1.0,0.0,1.0	-0.333
31188	ENSG00000144724	PTPRG	chr3	+	SE	1,0,2	15,5,8	10,4,4	4,4,8	162	75	1.1144e-05	0.00465272	0.03,0.0,0.104	0.536,0.316,0.188	-0.302
16603	ENSG00000148737	TCF7L2	chr10	+	SE	0,1,2	11,3,17	6,7,7	8,5,6	144	75	1.04912e-06	0.000922964	0.0,0.148,0.058	0.281,0.422,0.378	-0.292
11093	ENSG00000164037	SLC9B1	chr4	-	SE	17,8,16	3,3,1	19,9,20	1,0,0	212	75	1.80472e-05	0.00679038	0.667,0.485,0.85	0.87,1.0,1.0	-0.289
27295	ENSG00000168096	ANKS3	chr16	-	SE	17,23,25	2,2,3	33,10,20	0,0,0	274	75	2.49569e-05	0.00842142	0.699,0.759,0.695	1.0,1.0,1.0	-0.282
11712	ENSG00000088854	C20orf194	chr20	-	SE	6,11,9	3,2,1	12,13,15	1,0,0	164	75	0.000247268	0.0340276	0.478,0.716,0.805	0.846,1.0,1.0	-0.282
26135	ENSG00000253540	FAM86HP	chr3	-	SE	11,17,10	4,3,1	18,10,20	1,0,0	177	75	1.95765e-05	0.00719742	0.538,0.706,0.809	0.884,1.0,1.0	-0.277
15362	ENSG00000188243	COMMD6	chr13	-	SE	18,9,9	1,1,4	13,4,6	1,0,0	252	75	9.4115e-05	0.0181428	0.843,0.728,0.401	0.795,1.0,1.0	-0.274
21512	ENSG00000233922	AL133493.2	chr21	+	SE	11,3,6	1,3,2	5,9,6	0,1,1	164	75	0.000415803	0.0469499	0.834,0.314,0.578	1.0,0.805,0.733	-0.271
4517	ENSG00000138380	CARF	chr2	+	SE	5,7,9	2,4,0	8,5,5	0,0,1	194	75	0.000198453	0.0298079	0.491,0.404,1.0	1.0,1.0,0.659	-0.255
13515	ENSG00000125107	CNOT1	chr16	-	SE	68,53,52	10,11,15	78,71,97	6,2,3	203	75	5.39095e-06	0.00294733	0.715,0.64,0.562	0.828,0.929,0.923	-0.254
26740	ENSG00000243716	NPIPB5	chr16	+	SE	13,4,7	3,1,2	9,4,13	0,1,0	177	75	0.000168351	0.0271309	0.647,0.629,0.597	1.0,0.629,1.0	-0.252
17762	ENSG00000229474	PATL2	chr15	-	SE	7,8,9	3,2,1	7,4,9	0,1,0	173	75	0.000328746	0.0406821	0.503,0.634,0.796	1.0,0.634,1.0	-0.234
23411	ENSG00000244625	CTA-211A9.5	chr22	+	SE	4,2,7	16,13,19	9,11,7	9,9,6	167	75	0.000325716	0.0405221	0.101,0.065,0.142	0.31,0.354,0.344	-0.233
19226	ENSG00000221886	C5orf54	chr5	-	SE	1,0,2	14,11,6	3,2,6	5,4,4	149	75	0.000126443	0.0222477	0.035,0.0,0.144	0.232,0.201,0.43	-0.228
1779	ENSG00000102043	MTMR8	chrX	-	SE	31,24,27	5,5,4	30,30,39	1,2,0	185	75	9.06845e-05	0.0181428	0.715,0.661,0.732	0.924,0.859,1.0	-0.225
1765	ENSG00000197442	MAP3K5	chr6	-	SE	19,21,14	4,1,2	23,23,17	0,0,1	209	75	0.000207842	0.030681	0.63,0.883,0.715	1.0,1.0,0.859	-0.21
34859	ENSG00000173611	SCAI	chr9	-	SE	62,46,46	51,46,59	54,74,96	31,25,42	144	75	3.74491e-05	0.010027	0.388,0.342,0.289	0.476,0.607,0.543	-0.202
6400	ENSG00000101745	ANKRD12	chr18	+	SE	94,87,84	82,88,88	120111160	64,44,65	144	75	1.51508e-07	0.000248807	0.374,0.34,0.332	0.494,0.568,0.562	-0.193
13721	ENSG00000152433	ZNF547	chr19	+	SE	2,2,1	15,21,14	9,8,4	7,11,12	197	75	2.94879e-05	0.00901068	0.048,0.035,0.026	0.329,0.217,0.113	-0.183
8023	ENSG00000197818	SLC9A8	chr20	+	SE	8,3,6	31,26,21	23,13,14	23,18,21	158	75	2.31592e-05	0.00826782	0.109,0.052,0.119	0.322,0.255,0.24	-0.179
25160	ENSG00000157106	SMG1	chr16	-	SE	39,24,28	47,39,31	51,46,55	35,31,26	133	75	0.000367097	0.0436845	0.319,0.258,0.337	0.451,0.456,0.544	-0.179
35145	ENSG00000155329	ZCCHC10	chr5	-	SE	153123163	184123137	193157194	104,58,115	141	75	2.23101e-06	0.00152657	0.307,0.347,0.388	0.497,0.59,0.473	-0.173
27298	ENSG00000168096	ANKS3	chr16	-	SE	51,40,33	2,2,3	56,38,50	0,0,0	247	75	0.000428919	0.0471677	0.886,0.859,0.77	1.0,1.0,1.0	-0.162
39649	ENSG00000005483	KMT2E	chr7	+	SE	119116131	83,90,73	161165149	49,61,58	149	75	1.21918e-05	0.00492328	0.419,0.393,0.475	0.623,0.577,0.564	-0.159
1279	ENSG00000089597	GANAB	chr11	-	SE	25,12,17	66,38,36	25,20,22	27,18,18	212	75	4.79251e-05	0.0117998	0.118,0.1,0.143	0.247,0.282,0.302	-0.157
3070	ENSG00000149929	HIRIP3	chr16	-	SE	359241254	77,78,67	450386554	61,54,76	271	75	6.69402e-06	0.00344561	0.563,0.461,0.512	0.671,0.664,0.669	-0.156
35918	ENSG00000140398	NEIL1	chr15	+	SE	48,37,30	3,1,4	51,38,33	0,0,0	195	75	0.000132677	0.0227074	0.86,0.934,0.743	1.0,1.0,1.0	-0.154
29425	ENSG00000170633	RNF34	chr12	+	SE	72,76,52	68,62,51	85,63,106	43,35,44	141	75	0.000194154	0.0295222	0.36,0.395,0.352	0.513,0.489,0.562	-0.152
29701	ENSG00000167766	ZNF83	chr19	-	SE	36,35,29	2,4,2	29,18,24	0,0,1	213	75	0.000387678	0.0445399	0.864,0.755,0.836	1.0,1.0,0.894	-0.146
15892	ENSG00000067365	METTL22	chr16	+	SE	8,6,12	46,46,31	15,12,16	12,15,13	341	75	2.06344e-07	0.000295961	0.037,0.028,0.078	0.216,0.15,0.213	-0.145
11690	ENSG00000143398	PIP5K1A	chr1	+	SE	30,40,39	98,88,97	58,48,81	85,65,82	111	75	1.72345e-05	0.0067387	0.171,0.235,0.214	0.316,0.333,0.4	-0.143
3988	ENSG00000135476	ESPL1	chr12	+	SE	559478505	8,14,13	671528605	4,6,4	1064	75	0.000421238	0.0470293	0.831,0.706,0.732	0.922,0.861,0.914	-0.143
8053	ENSG00000104343	UBE2W	chr8	-	SE	5,8,8	62,50,48	16,14,15	40,36,32	108	75	5.30377e-05	0.0123253	0.053,0.1,0.104	0.217,0.213,0.246	-0.14
34401	ENSG00000167107	ACSF2	chr17	+	SE	79,39,56	5,2,3	77,53,75	0,1,0	227	75	6.04824e-05	0.0136685	0.839,0.866,0.86	1.0,0.946,1.0	-0.127
16659	ENSG00000175097	RAG2	chr11	-	SE	93,84,65	79,65,69	81,72,99	39,34,33	464	75	1.63516e-05	0.00649659	0.16,0.173,0.132	0.251,0.255,0.327	-0.123
3069	ENSG00000149929	HIRIP3	chr16	-	SE	219416721513	77,78,67	258721083536	61,54,76	1013	75	7.94818e-06	0.00362569	0.678,0.613,0.626	0.758,0.743,0.775	-0.12
22359	ENSG00000003756	RBM5	chr3	+	SE	257221205	44,41,32	313297368	35,22,26	149	75	3.79784e-05	0.0100594	0.746,0.731,0.763	0.818,0.872,0.877	-0.109
28754	ENSG00000169554	ZEB2	chr2	-	SE	0,0,0	11,10,13	2,5,4	13,15,25	132	75	0.000152304	0.0251792	0.0,0.0,0.0	0.08,0.159,0.083	-0.107
2930	ENSG00000136243	NUPL2	chr7	+	SE	134,82,105	215194206	138147199	167150219	150	75	6.85401e-06	0.00344561	0.238,0.174,0.203	0.292,0.329,0.312	-0.106
12642	ENSG00000107614	TRDMT1	chr10	-	SE	65,53,56	7,4,4	62,66,98	1,2,1	147	75	0.00036634	0.0436845	0.826,0.871,0.877	0.969,0.944,0.98	-0.106
4833	ENSG00000122033	MTIF3	chr13	-	SE	50,63,54	128119102	63,72,68	75,85,84	136	75	0.000387867	0.0445399	0.177,0.226,0.226	0.317,0.318,0.309	-0.105
1900	ENSG00000071189	SNX13	chr7	-	SE	0,1,7	91,97,77	21,10,13	74,48,86	116	75	2.30236e-09	1.70474e-05	0.0,0.007,0.056	0.155,0.119,0.089	-0.1
30914	ENSG00000104852	SNRNP70	chr19	+	SE	555432487	298241290	474402469	358345453	147	75	3.03886e-05	0.00901068	0.487,0.478,0.461	0.403,0.373,0.346	0.101
5864	ENSG00000157326	DHRS4	chr14	+	SE	4,2,8	18,22,17	0,2,1	17,20,31	127	75	0.000228704	0.0322504	0.116,0.051,0.217	0.0,0.056,0.019	0.103
30913	ENSG00000104852	SNRNP70	chr19	+	SE	508378430	298241290	415346420	358345453	135	75	1.78734e-05	0.00679038	0.486,0.466,0.452	0.392,0.358,0.34	0.105
9413	ENSG00000085511	MAP3K4	chr6	+	SE	97,59,82	82,70,77	63,50,71	101,95,114	166	75	0.000287686	0.0376945	0.348,0.276,0.325	0.22,0.192,0.22	0.106
4669	ENSG00000177150	FAM210A	chr18	-	SE	339334272	30,24,14	227271276	36,30,41	187	75	0.000217549	0.0317093	0.819,0.848,0.886	0.717,0.784,0.73	0.107
14798	ENSG00000060069	CTDP1	chr18	+	SE	146102116	4,0,1	134,96,163	8,2,13	242	75	0.000222638	0.0320716	0.919,1.0,0.973	0.838,0.937,0.795	0.107
4685	ENSG00000100813	ACIN1	chr14	-	SE	211120381943	162171177	175715101770	216194290	1433	75	9.81545e-07	0.000895496	0.405,0.384,0.365	0.299,0.289,0.242	0.108
14914	ENSG00000197563	PIGN	chr18	-	SE	91,79,81	0,2,0	61,59,78	6,3,2	201	75	0.000135223	0.0229721	1.0,0.936,1.0	0.791,0.88,0.936	0.11
39128	ENSG00000184162	NR2C2AP	chr19	-	SE	288272266	35,43,33	277220258	77,42,64	181	75	0.000163841	0.026906	0.773,0.724,0.77	0.598,0.685,0.626	0.119
31033	ENSG00000107371	EXOSC3	chr9	-	SE	796753672	103,99,97	562672729	128143181	227	75	3.04454e-06	0.00192298	0.719,0.715,0.696	0.592,0.608,0.571	0.12
3960	ENSG00000164542	KIAA0895	chr7	-	SE	247231219	0,0,1	219201286	7,2,2	764	75	4.93095e-05	0.0117998	1.0,1.0,0.956	0.754,0.908,0.934	0.12
21	ENSG00000140471	LINS	chr15	-	SE	12,8,8	20,17,16	1,7,3	29,24,33	184	75	0.000122037	0.0217836	0.197,0.161,0.169	0.014,0.106,0.036	0.124
30915	ENSG00000104852	SNRNP70	chr19	+	SE	740666386526	298241290	641452845568	358345453	1549	75	5.0722e-07	0.000527164	0.546,0.571,0.521	0.465,0.426,0.373	0.125
9048	ENSG00000066117	SMARCD1	chr12	+	SE	242219185	30,25,22	245181248	47,47,51	198	75	0.000383008	0.044503	0.753,0.768,0.761	0.664,0.593,0.648	0.126
24085	ENSG00000080822	CLDND1	chr3	-	SE	327322276	92,68,81	231242211	91119100	155	75	1.81937e-05	0.00679038	0.632,0.696,0.622	0.551,0.496,0.505	0.133
18323	ENSG00000185324	CDK10	chr16	+	SE	82,65,76	30,35,35	47,49,57	49,38,50	302	75	0.000230061	0.0322504	0.404,0.316,0.35	0.192,0.243,0.221	0.138
1183	ENSG00000166266	CUL5	chr11	+	SE	314247297	9,11,8	261218279	17,24,31	252	75	4.10543e-06	0.00240783	0.912,0.87,0.917	0.82,0.73,0.728	0.14
11023	ENSG00000074181	NOTCH3	chr19	-	SE	59,48,80	0,1,0	57,45,42	3,2,4	231	75	0.000104884	0.0195728	1.0,0.94,1.0	0.861,0.88,0.773	0.142
32046	ENSG00000142002	DPP9	chr19	-	SE	59,50,76	49,40,39	45,30,39	62,46,56	210	75	0.000204543	0.0305365	0.301,0.309,0.41	0.206,0.189,0.199	0.142
4866	ENSG00000127980	PEX1	chr7	-	SE	244227247	22,22,28	225223228	48,40,44	265	75	9.97186e-05	0.0190416	0.758,0.745,0.714	0.57,0.612,0.595	0.147
2582	ENSG00000101040	ZMYND8	chr20	-	SE	178169159	5,2,1	138122149	12,6,8	318	75	9.21721e-05	0.0181428	0.894,0.952,0.974	0.731,0.827,0.815	0.149
4990	ENSG00000164161	HHIP	chr4	+	SE	0,4,4	6,6,8	0,0,0	10,9,4	148	75	0.00025551	0.0346353	0.0,0.253,0.202	0.0,0.0,0.0	0.152
36355	ENSG00000198270	TMEM116	chr12	-	SE	42,24,21	30,26,13	13,14,15	31,23,34	240	75	0.000172556	0.0274225	0.304,0.224,0.335	0.116,0.16,0.121	0.155
10969	ENSG00000115998	C2orf42	chr2	-	SE	5,1,6	7,4,5	2,0,0	15,4,7	248	75	6.35178e-05	0.0140958	0.178,0.07,0.266	0.039,0.0,0.0	0.158
40936	ENSG00000169598	DFFB	chr1	+	SE	5,4,1	7,5,10	0,0,0	2,2,4	190	75	9.42753e-05	0.0181428	0.22,0.24,0.038	0.0,0.0,0.0	0.166
9970	ENSG00000047346	FAM214A	chr15	-	SE	40,37,30	0,0,0	27,30,46	4,1,2	239	75	0.000305284	0.0385543	1.0,1.0,1.0	0.679,0.904,0.878	0.18
25257	ENSG00000124191	TOX2	chr20	+	SE	76,45,67	0,0,0	69,69,75	1,2,6	471	75	7.20503e-06	0.00350802	1.0,1.0,1.0	0.917,0.846,0.666	0.19
2581	ENSG00000101040	ZMYND8	chr20	-	SE	180174148	5,2,1	148120143	12,6,8	456	75	0.00011555	0.0209291	0.856,0.935,0.961	0.67,0.767,0.746	0.19
15029	ENSG00000204120	GIGYF2	chr2	+	SE	15,11,17	0,0,0	21,15,24	2,2,2	193	75	0.000417409	0.0469499	1.0,1.0,1.0	0.803,0.745,0.823	0.21
7017	ENSG00000145332	KLHL8	chr4	-	SE	349283234	18,13,16	199170231	30,19,32	624	75	8.60733e-06	0.00385499	0.7,0.723,0.637	0.444,0.518,0.465	0.211
7016	ENSG00000145332	KLHL8	chr4	-	SE	180169124	18,13,16	107,90,116	30,19,32	396	75	1.14998e-05	0.00472125	0.654,0.711,0.595	0.403,0.473,0.407	0.226
24508	ENSG00000166503	HDGFRP3	chr15	-	SE	5,2,6	3,2,9	2,0,0	10,2,3	231	75	9.21663e-05	0.0181428	0.351,0.245,0.178	0.061,0.0,0.0	0.238
32202	ENSG00000103723	AP3B2	chr15	-	SE	14,16,17	16,12,13	9,4,12	27,20,25	132	75	0.000173609	0.0274225	0.332,0.431,0.426	0.159,0.102,0.214	0.238
3958	ENSG00000164542	KIAA0895	chr7	-	SE	26,29,48	0,0,1	29,21,28	7,2,2	219	75	2.62806e-06	0.00170361	1.0,1.0,0.943	0.587,0.782,0.827	0.249
31103	ENSG00000132359	RAP1GAP2	chr17	+	SE	6,9,3	1,0,1	4,5,6	2,4,2	120	75	0.000446988	0.0485883	0.789,1.0,0.652	0.556,0.439,0.652	0.265
21610	ENSG00000163995	ABLIM2	chr4	-	SE	4,3,1	4,4,3	0,0,2	3,2,9	108	75	0.000421933	0.0470293	0.41,0.342,0.188	0.0,0.0,0.134	0.269
36706	ENSG00000106638	TBL2	chr7	-	SE	27,23,25	0,0,0	21,18,38	5,3,1	236	75	2.0184e-06	0.00142055	1.0,1.0,1.0	0.572,0.656,0.924	0.283
40078	ENSG00000151640	DPYSL4	chr10	+	SE	3,1,2	0,1,0	1,3,1	2,0,2	255	75	0.000100993	0.0191366	1.0,0.227,1.0	0.128,1.0,0.128	0.324
39691	ENSG00000180479	ZNF571	chr19	-	SE	2,6,1	4,1,2	0,0,1	5,4,6	175	75	0.000116556	0.020957	0.176,0.72,0.176	0.0,0.0,0.067	0.335
7905	ENSG00000226711	FAM66C	chr12	+	SE	13,3,3	1,0,1	3,8,5	1,3,4	211	75	0.000455393	0.0489856	0.822,1.0,0.516	0.516,0.487,0.308	0.342
9831	ENSG00000015153	YAF2	chr12	-	SE	19,15,12	7,11,8	5,3,5	19,18,19	175	75	7.30566e-08	0.000174688	0.538,0.369,0.391	0.101,0.067,0.101	0.343
37638	ENSG00000239322	AC007040.7	chr2	-	SE	5,8,3	0,0,1	5,7,11	2,2,5	213	75	2.96909e-05	0.00901068	1.0,1.0,0.514	0.468,0.552,0.437	0.352
79	ENSG00000233672	RNASEH2B-AS1	chr13	-	SE	4,5,7	1,0,0	6,3,4	0,3,5	218	75	5.64381e-05	0.0128746	0.579,1.0,1.0	1.0,0.256,0.216	0.369
27413	ENSG00000225855	RUSC1-AS1	chr1	-	SE	15,14,13	0,0,0	11,21,12	3,1,3	270	75	3.18864e-06	0.00196365	1.0,1.0,1.0	0.505,0.854,0.526	0.372
14325	ENSG00000119943	PYROXD2	chr10	-	SE	6,4,5	0,0,2	1,2,3	2,0,8	295	75	0.000413172	0.0469499	1.0,1.0,0.389	0.113,1.0,0.087	0.396
8863	ENSG00000156345	CDK20	chr9	-	SE	7,5,6	1,0,0	4,8,0	2,0,3	199	75	0.000165234	0.026955	0.725,1.0,1.0	0.43,1.0,0.0	0.432
7270	ENSG00000076554	TPD52	chr8	-	SE	9,9,6	0,0,0	2,3,6	4,0,2	201	75	3.02278e-05	0.00901068	1.0,1.0,1.0	0.157,1.0,0.528	0.438
2492	ENSG00000235453	TOPORS-AS1	chr9	+	SE	11,14,9	0,0,0	15,4,9	1,2,2	307	75	0.000303591	0.0385543	1.0,1.0,1.0	0.786,0.328,0.524	0.454
22559	ENSG00000133678	TMEM254	chr10	+	SE	1,1,4	1,0,1	1,0,2	3,2,2	103	75	7.4669e-05	0.0158562	0.421,1.0,0.744	0.195,0.0,0.421	0.516
14713	ENSG00000183426	NPIPA1	chr16	+	SE	4,4,3	0,0,1	1,4,3	2,2,5	145	75	2.48111e-06	0.00165182	1.0,1.0,0.608	0.205,0.508,0.237	0.553
32397	ENSG00000135622	SEMA4F	chr2	+	SE	1,3,3	0,0,0	4,3,3	1,2,2	195	75	3.60051e-05	0.00987096	1.0,1.0,1.0	0.606,0.366,0.366	0.554
22291	ENSG00000106070	GRB10	chr7	-	SE	3,2,4	0,2,0	1,0,4	3,2,2	172	75	0.000258962	0.0348579	1.0,0.304,1.0	0.127,0.0,0.466	0.57
35632	ENSG00000176014	TUBB6	chr18	+	SE	5,10,6	0,0,0	2,2,10	1,4,1	284	75	3.39073e-07	0.00041762	1.0,1.0,1.0	0.346,0.117,0.725	0.604
8506	ENSG00000248161	RP11-499E18.1	chr4	-	SE	3,1,2	1,1,0	0,0,0	3,1,1	171	75	6.73603e-06	0.00344561	0.568,0.305,1.0	0.0,0.0,0.0	0.624
4745	ENSG00000115841	RMDN2	chr2	+	SE	5,8,4	0,0,0	1,4,1	1,0,3	1044	75	1.74692e-07	0.00026895	1.0,1.0,1.0	0.067,1.0,0.023	0.637
7273	ENSG00000076554	TPD52	chr8	-	SE	4,4,2	0,0,0	0,3,0	4,0,2	102	75	1.09261e-06	0.000928079	1.0,1.0,1.0	0.0,1.0,0.0	0.667
18940	ENSG00000273018	CTD-2303H24.2	chr17	-	SE	8,8,5	0,0,0	3,2,2	1,1,2	333	75	3.19168e-05	0.00903685	1.0,1.0,1.0	0.403,0.311,0.184	0.701
39702	ENSG00000172530	BANP	chr16	+	SE	4,4,3	1,0,0	1,0,4	7,5,2	328	75	2.16267e-07	0.000295961	0.478,1.0,1.0	0.032,0.0,0.314	0.711
24925	ENSG00000100578	KIAA0586	chr14	+	SE	3,3,1	0,0,0	0,0,0	2,1,1	308	75	1.63536e-13	4.02838e-09	1.0,1.0,1.0	0.0,0.0,0.0	1

## Sheet: 1h FDR<0.05 PSI>0.1
Table S2. E7107-associated splicing events changes in CUTLL1 cells (1h)
ID	GeneID	geneSymbol	chr	strand	AS_Type	IJC_SAMPLE_1	SJC_SAMPLE_1	IJC_SAMPLE_2	SJC_SAMPLE_2	IncFormLen	SkipFormLen	PValue	FDR	IncLevel1	IncLevel2	IncLevelDifference
6955	ENSG00000006118	TMEM132A	chr11	+	A3SS	0,2,0	3,1,1	2,1,3	1,0,0	78	75	4.81e-07	0.00043899	0.0,0.658,0.0	0.658,1.0,1.0	-0.667
2702	ENSG00000241316	RP11-81N13.1	chr3	+	A3SS	0,0,0	2,1,1	2,2,2	2,1,0	128	75	2.97e-05	0.00902892	0.0,0.0,0.0	0.369,0.54,1.0	-0.636
8395	ENSG00000117407	ARTN	chr1	+	A3SS	0,1,0	1,0,4	4,7,3	0,1,0	99	75	1.22e-06	0.00095148	0.0,1.0,0.0	1.0,0.841,1.0	-0.614
4747	ENSG00000144535	DIS3L2	chr2	+	A3SS	0,0,1	2,1,1	3,3,5	1,1,1	78	75	2.63e-06	0.00159867	0.0,0.0,0.49	0.743,0.743,0.828	-0.608
3330	ENSG00000142512	SIGLEC10	chr19	-	A3SS	9,5,6	3,2,3	6,7,3	0,0,0	249	75	1.07e-08	2.94e-05	0.475,0.43,0.376	1.0,1.0,1.0	-0.573
3644	ENSG00000168781	PPIP5K1	chr15	-	A3SS	1,2,2	2,2,1	3,3,1	0,0,0	87	75	0.00017065	0.0311544	0.301,0.463,0.633	1.0,1.0,1.0	-0.534
3656	ENSG00000170190	SLC16A5	chr17	+	A3SS	6,4,4	2,1,3	2,3,1	0,0,0	112	75	5.12e-05	0.0127423	0.668,0.728,0.472	1.0,1.0,1.0	-0.377
936	ENSG00000135919	SERPINE2	chr2	-	A3SS	1,0,0	5,5,4	3,1,4	2,6,6	78	75	4.34e-05	0.0124497	0.161,0.0,0.0	0.591,0.138,0.391	-0.32
1513	ENSG00000149582	TMEM25	chr11	+	A3SS	6,8,6	4,3,2	9,10,11	0,0,1	78	75	8.96e-06	0.00377364	0.591,0.719,0.743	1.0,1.0,0.914	-0.287
7061	ENSG00000187049	TMEM216	chr11	+	A3SS	0,0,1	9,5,4	3,5,1	6,6,7	121	75	8.97e-05	0.0204743	0.0,0.0,0.134	0.237,0.341,0.081	-0.175
8193	ENSG00000116871	MAP7D1	chr1	+	A3SS	37,32,30	8,4,3	35,38,32	2,1,0	127	75	0.00014892	0.0281258	0.732,0.825,0.855	0.912,0.957,1.0	-0.152
4610	ENSG00000100425	BRD1	chr22	-	A3SS	178124149	56,47,47	229223206	42,41,36	468	75	0.00010778	0.0226292	0.337,0.297,0.337	0.466,0.466,0.478	-0.146
5403	ENSG00000146350	TBC1D32	chr6	-	A3SS	0,0,0	13,28,28	5,4,10	34,26,30	93	75	2.69e-07	0.00036847	0.0,0.0,0.0	0.106,0.11,0.212	-0.143
4513	ENSG00000142186	SCYL1	chr11	+	A3SS	41,37,51	1,0,0	51,38,38	4,7,4	80	75	8.29e-06	0.00377364	0.975,1.0,1.0	0.923,0.836,0.899	0.106
3831	ENSG00000168014	C2CD3	chr11	-	A3SS	11,12,12	0,0,0	13,16,12	1,4,3	104	75	2.77e-05	0.0089225	1.0,1.0,1.0	0.904,0.743,0.743	0.203
6360	ENSG00000105983	LMBR1	chr7	-	A3SS	0,3,2	2,0,0	0,0,1	2,4,0	95	75	0.00018516	0.0327144	0.0,1.0,1.0	0.0,0.0,1.0	0.333
368	ENSG00000165795	NDRG2	chr14	-	A3SS	2,2,2	0,0,0	3,9,2	3,3,2	92	75	2.41e-07	0.00036847	1.0,1.0,1.0	0.449,0.71,0.449	0.464
4768	ENSG00000171574	ZNF584	chr19	+	A3SS	1,2,1	1,0,0	3,0,2	3,2,1	101	75	4.77e-05	0.0124497	0.426,1.0,1.0	0.426,0.0,0.598	0.467
712	ENSG00000249237	RP11-376N17.4	chr1	+	A5SS	2,3,1	1,1,2	2,2,4	0,0,1	378	75	6.46e-05	0.0129267	0.284,0.373,0.09	1.0,1.0,0.442	-0.565
17	ENSG00000144381	HSPD1	chr2	-	A5SS	8,3,4	3,2,1	10,2,4	0,1,0	167	75	0.00013064	0.0211631	0.545,0.403,0.642	1.0,0.473,1.0	-0.294
3768	ENSG00000084764	MAPRE3	chr2	+	A5SS	10,9,5	0,2,6	5,16,4	1,0,0	120	75	0.00023588	0.0343876	1.0,0.738,0.342	0.758,1.0,1.0	-0.226
5110	ENSG00000084234	APLP2	chr11	+	A5SS	28,18,16	1,1,0	43,42,60	13,4,6	98	75	5.74e-05	0.012202	0.955,0.932,1.0	0.717,0.889,0.884	0.132
504	ENSG00000258388	PPT2-EGFL8	chr6	+	A5SS	25,29,20	9,8,7	19,22,20	21,23,18	99	75	7.36e-05	0.0131826	0.678,0.733,0.684	0.407,0.42,0.457	0.27
5213	ENSG00000172530	BANP	chr16	+	A5SS	4,6,5	1,0,0	8,1,6	8,3,2	79	75	5.11e-06	0.00157915	0.792,1.0,1.0	0.487,0.24,0.74	0.442
5252	ENSG00000144118	RALB	chr2	+	A5SS	5,4,3	1,0,0	1,1,1	1,1,1	85	75	7.25e-05	0.0131826	0.815,1.0,1.0	0.469,0.469,0.469	0.469
3330	ENSG00000066294	CD84	chr1	-	A5SS	1,1,1	1,0,0	0,0,1	1,2,0	93	75	2.5e-05	0.00655882	0.446,1.0,1.0	0.0,0.0,1.0	0.482
5196	ENSG00000182446	NPLOC4	chr17	-	A5SS	1,1,2	0,1,0	0,0,2	1,1,3	95	75	9.19e-07	0.00034754	1.0,0.441,1.0	0.0,0.0,0.345	0.699
2526	ENSG00000141140	MYO19	chr17	-	A5SS	7,3,10	0,1,1	0,1,0	1,1,3	86	75	5.9e-09	4.01e-06	1.0,0.723,0.897	0.0,0.466,0.0	0.718
887	ENSG00000050327	ARHGEF5	chr7	+	A5SS	18,5,7	0,0,0	11,10,18	2,2,1	3045	75	6.31e-10	5.37e-07	1.0,1.0,1.0	0.119,0.11,0.307	0.821
417	ENSG00000078269	SYNJ2	chr6	+	A5SS	2,2,4	0,0,0	0,0,1	2,2,2	259	75	3.55e-15	1.21e-11	1.0,1.0,1.0	0.0,0.0,0.126	0.958
1465	ENSG00000141376	BCAS3	chr17	+	MXE	0,0,0	1,1,2	1,2,3	0,2,0	251	190	4.84e-08	7.78e-05	0.0,0.0,0.0	1.0,0.431,1.0	-0.81
1889	ENSG00000168679	SLC16A4	chr1	-	MXE	2,0,0	3,2,2	1,2,3	1,1,2	208	219	0.00038491	0.030083	0.412,0.0,0.0	0.513,0.678,0.612	-0.464
1098	ENSG00000148737	TCF7L2	chr10	+	MXE	2,4,4	3,2,1	3,12,3	0,0,0	126	148	0.00025746	0.0258585	0.439,0.701,0.825	1.0,1.0,1.0	-0.345
1099	ENSG00000148737	TCF7L2	chr10	+	MXE	2,4,6	3,3,1	2,8,3	0,0,1	126	148	3.59e-05	0.00961592	0.439,0.61,0.876	1.0,1.0,0.779	-0.285
1188	ENSG00000121848	RNF115	chr1	+	MXE	9,10,14	17,12,25	28,34,22	10,19,15	266	127	0.00017869	0.0218176	0.202,0.285,0.211	0.572,0.461,0.412	-0.249
286	ENSG00000166579	NDEL1	chr17	+	MXE	0,0,1	10,8,11	8,1,2	18,24,14	194	162	0.00032682	0.0276419	0.0,0.0,0.071	0.271,0.034,0.107	-0.114
870	ENSG00000198771	RCSD1	chr1	+	MXE	329293260	330276278	259230182	346336334	165	147	9.08e-05	0.0162095	0.47,0.486,0.455	0.4,0.379,0.327	0.102
369	ENSG00000169314	C22orf15	chr22	+	MXE	27,24,26	0,0,1	40,28,17	1,6,3	185	156	0.00018227	0.0218176	1.0,1.0,0.956	0.971,0.797,0.827	0.12
190	ENSG00000116171	SCP2	chr1	+	MXE	79,63,45	67,53,52	57,49,46	80,98,84	133	147	0.00030808	0.0276419	0.566,0.568,0.489	0.441,0.356,0.377	0.15
1898	ENSG00000089505	CMTM1	chr16	+	MXE	8,5,5	9,13,14	1,2,5	25,30,27	209	174	0.00032625	0.0276419	0.425,0.243,0.229	0.032,0.053,0.134	0.226
107	ENSG00000119782	FKBP1B	chr2	+	MXE	4,1,4	0,1,0	2,6,3	2,1,3	164	143	0.0006442	0.0419907	1.0,0.466,1.0	0.466,0.84,0.466	0.231
1101	ENSG00000148737	TCF7L2	chr10	+	MXE	3,3,1	3,2,4	0,0,1	3,3,1	148	148	0.00021811	0.0233669	0.5,0.6,0.2	0.0,0.0,0.5	0.267
261	ENSG00000204815	TTC25	chr17	+	MXE	5,1,1	8,2,6	2,0,0	14,9,10	148	226	0.00010625	0.0170751	0.488,0.433,0.203	0.179,0.0,0.0	0.315
1899	ENSG00000089505	CMTM1	chr16	+	MXE	8,5,5	7,5,5	1,2,5	11,13,13	209	174	0.00065325	0.0419907	0.488,0.454,0.454	0.07,0.114,0.243	0.323
1448	ENSG00000204152	TIMM23B	chr10	+	MXE	6,7,8	2,0,0	6,6,7	4,3,3	160	108	0.000173	0.0218176	0.669,1.0,1.0	0.503,0.574,0.612	0.327
122	ENSG00000111834	RSPH4A	chr6	+	MXE	11,17,13	1,1,0	13,10,3	1,2,5	816	211	0.00019007	0.0218176	0.74,0.815,1.0	0.771,0.564,0.134	0.362
1419	ENSG00000149269	PAK1	chr11	-	MXE	4,2,1	1,1,4	0,0,1	3,3,1	154	207	3.25e-05	0.00961592	0.843,0.729,0.252	0.0,0.0,0.573	0.417
1840	ENSG00000161405	IKZF3	chr17	-	MXE	5,3,2	2,0,0	3,7,6	4,5,3	336	192	0.00055891	0.039051	0.588,1.0,1.0	0.3,0.444,0.533	0.437
716	ENSG00000204248	COL11A2	chr6	-	MXE	5,1,1	1,2,1	1,2,0	8,4,4	153	255	0.00041184	0.030083	0.893,0.455,0.625	0.172,0.455,0.0	0.449
715	ENSG00000204248	COL11A2	chr6	-	MXE	2,2,1	1,2,1	0,0,0	8,4,4	138	255	2e-06	0.00161059	0.787,0.649,0.649	0.0,0.0,0.0	0.695
5348	ENSG00000111077	TENC1	chr12	+	RI	0,2,1	1,0,3	3,1,3	0,0,0	466	75	4.43e-07	0.00017027	0.0,1.0,0.051	1.0,1.0,1.0	-0.65
3413	ENSG00000137221	TJAP1	chr6	+	RI	18,33,10	3,1,1	26,26,18	0,0,0	858	75	8.59e-05	0.00886533	0.344,0.743,0.466	1.0,1.0,1.0	-0.482
4900	ENSG00000115677	HDLBP	chr2	-	RI	5,6,5	4,3,0	4,11,12	0,0,1	289	75	2.45e-05	0.00335114	0.245,0.342,1.0	1.0,1.0,0.757	-0.39
643	ENSG00000174021	GNG5	chr1	-	RI	1,3,3	3,0,2	3,5,10	1,0,0	209	75	0.00013409	0.0115809	0.107,1.0,0.35	0.518,1.0,1.0	-0.354
381	ENSG00000103024	NME3	chr16	-	RI	13,15,11	3,1,6	21,14,17	0,0,0	172	75	1.51e-07	0.00010636	0.654,0.867,0.444	1.0,1.0,1.0	-0.345
5404	ENSG00000169242	EFNA1	chr1	+	RI	2,3,2	0,2,3	3,1,2	1,0,0	236	75	0.00011728	0.0103402	1.0,0.323,0.175	0.488,1.0,1.0	-0.33
848	ENSG00000172345	STARD5	chr15	-	RI	20,44,45	3,0,2	51,41,40	1,0,0	1336	75	0.00035502	0.0245712	0.272,1.0,0.558	0.741,1.0,1.0	-0.304
1688	ENSG00000108641	B9D1	chr17	-	RI	18,13,16	2,2,1	25,16,32	0,0,1	369	75	0.0008997	0.0423058	0.647,0.569,0.765	1.0,1.0,0.867	-0.295
1370	ENSG00000167716	WDR81	chr17	+	RI	19,24,17	15,15,13	27,35,19	7,6,5	396	75	0.00038657	0.0258017	0.193,0.233,0.199	0.422,0.525,0.419	-0.247
2277	ENSG00000241852	C8orf58	chr8	+	RI	0,2,1	7,6,4	14,5,5	8,9,4	194	75	5.84e-05	0.00686374	0.0,0.114,0.088	0.404,0.177,0.326	-0.235
5189	ENSG00000135749	PCNXL2	chr1	-	RI	182145133	20,21,24	226219236	13,10,11	1689	75	5e-06	0.0010073	0.288,0.235,0.197	0.436,0.493,0.488	-0.232
1269	ENSG00000227372	TP73-AS1	chr1	-	RI	197171212	3,3,2	255280202	0,0,2	2453	75	0.00039348	0.0258017	0.668,0.635,0.764	1.0,1.0,0.755	-0.229
57	ENSG00000137101	CD72	chr9	-	RI	57,57,51	25,19,26	119,96,78	26,18,16	396	75	0.00073589	0.0370749	0.302,0.362,0.271	0.464,0.503,0.48	-0.171
3548	ENSG00000184009	ACTG1	chr17	-	RI	180139154	26,18,26	211248194	16,13,13	211	75	9.78e-05	0.00985151	0.711,0.733,0.678	0.824,0.871,0.841	-0.138
5638	ENSG00000112655	PTK7	chr6	+	RI	841792767	65,36,53	##########	32,38,35	1192	75	0.00108411	0.0482944	0.449,0.581,0.477	0.655,0.641,0.612	-0.134
3302	ENSG00000110583	NAA40	chr11	+	RI	380292304	49,35,53	430441448	40,35,30	1090	75	0.00042802	0.0270357	0.348,0.365,0.283	0.425,0.464,0.507	-0.133
2121	ENSG00000060138	YBX3	chr12	-	RI	273198260	39,30,29	312415440	30,28,24	2000	75	0.00078349	0.0381118	0.208,0.198,0.252	0.281,0.357,0.407	-0.129
4379	ENSG00000112531	QKI	chr6	+	RI	309307279	0,4,6	296367435	0,0,0	1022	75	2.05e-05	0.00311518	1.0,0.849,0.773	1.0,1.0,1.0	-0.126
3739	ENSG00000196843	ARID5A	chr2	+	RI	67,77,60	46,49,66	98126121	44,45,48	457	75	3.81e-05	0.00488663	0.193,0.205,0.13	0.268,0.315,0.293	-0.116
1282	ENSG00000204469	PRRC2A	chr6	+	RI	33,33,36	170148169	66,83,70	144155104	171	75	8.7e-10	1.84e-06	0.078,0.089,0.085	0.167,0.19,0.228	-0.111
6206	ENSG00000167674	HDGFRP2	chr19	+	RI	122135129	8,9,10	190179187	3,6,1	198	75	6.27e-05	0.00698475	0.852,0.85,0.83	0.96,0.919,0.986	-0.111
3414	ENSG00000137221	TJAP1	chr6	+	RI	224203222	70,77,93	353375323	75,69,61	1129	75	1.96e-06	0.00053118	0.175,0.149,0.137	0.238,0.265,0.26	-0.101
5633	ENSG00000198373	WWP2	chr16	+	RI	9,16,8	14,22,20	4,5,1	31,31,33	296	75	1.74e-06	0.00052735	0.14,0.156,0.092	0.032,0.039,0.008	0.103
6101	ENSG00000175061	FAM211A-AS1	chr17	+	RI	##########	240225175	##########	446268467	866	75	0.0001107	0.0101202	0.756,0.73,0.767	0.619,0.725,0.595	0.105
1175	ENSG00000089053	ANAPC5	chr12	-	RI	186145155	48,48,40	241194189	106,91,83	171	75	0.00104592	0.047595	0.63,0.57,0.63	0.499,0.483,0.5	0.116
3550	ENSG00000100416	TRMU	chr22	+	RI	218229190	1,0,0	232260213	2,5,6	1328	75	3.08e-06	0.00076731	0.925,1.0,1.0	0.868,0.746,0.667	0.215
2252	ENSG00000172771	EFCAB12	chr3	-	RI	123,103,95	1,0,0	109,84,141	6,0,2	1745	75	0.00011239	0.0101202	0.841,1.0,1.0	0.438,1.0,0.752	0.217
595	ENSG00000214279	RP11-108K14.4	chr10	+	RI	17,6,5	0,0,0	24,16,17	2,3,1	250	75	0.00033119	0.0241657	1.0,1.0,1.0	0.783,0.615,0.836	0.255
1074	ENSG00000106012	IQCE	chr7	+	RI	13,15,22	0,1,0	14,15,8	2,3,4	134	75	1.43e-05	0.00264015	1.0,0.894,1.0	0.797,0.737,0.528	0.277
3591	ENSG00000142186	SCYL1	chr11	+	RI	12,34,22	1,0,0	26,29,20	4,7,4	197	75	6.7e-07	0.00023621	0.82,1.0,1.0	0.712,0.612,0.656	0.28
5977	ENSG00000140848	CPNE2	chr16	+	RI	28,25,32	1,1,0	22,30,35	5,1,4	1304	75	0.00052651	0.0297094	0.617,0.59,1.0	0.202,0.633,0.335	0.346
3214	ENSG00000140650	PMM2	chr16	+	RI	2,6,8	0,0,0	4,5,4	5,1,0	219	75	0.00026049	0.0202639	1.0,1.0,1.0	0.215,0.631,1.0	0.385
5096	ENSG00000099957	P2RX6	chr22	+	RI	5,2,1	1,0,0	6,5,5	4,2,1	250	75	8.44e-05	0.00886533	0.6,1.0,1.0	0.31,0.429,0.6	0.42
3482	ENSG00000197165	SULT1A2	chr16	-	RI	1,2,3	0,0,1	4,0,3	2,2,1	160	75	2.33e-05	0.00328187	1.0,1.0,0.584	0.484,0.0,0.584	0.505
2722	ENSG00000152076	CCDC74B	chr2	-	RI	3,2,3	0,0,0	8,10,7	0,2,2	990	75	0.00014502	0.0122746	1.0,1.0,1.0	1.0,0.275,0.21	0.505
5250	ENSG00000204758	CTC-308K20.1	chr5	-	RI	7,7,5	0,0,0	8,16,12	1,1,2	911	75	0.00067967	0.0350776	1.0,1.0,1.0	0.397,0.568,0.331	0.568
2379	ENSG00000144061	NPHP1	chr2	-	RI	2,4,9	0,0,0	3,6,4	2,0,1	1627	75	5.37e-05	0.00649515	1.0,1.0,1.0	0.065,1.0,0.156	0.593
4576	ENSG00000080166	DCT	chr13	-	RI	4,1,7	0,0,0	4,3,9	0,1,3	2162	75	2.01e-06	0.00053118	1.0,1.0,1.0	1.0,0.094,0.094	0.604
22713	ENSG00000141376	BCAS3	chr17	+	SE	0,0,0	1,1,1	1,2,3	0,1,0	251	75	3.66e-07	0.00050652	0.0,0.0,0.0	1.0,0.374,1.0	-0.791
35672	ENSG00000255571	LINC00925	chr15	+	SE	0,2,0	2,1,1	2,2,2	0,1,0	297	75	3.04e-06	0.00229412	0.0,0.336,0.0	1.0,0.336,1.0	-0.667
23849	ENSG00000188659	FAM154B	chr15	+	SE	0,1,1	1,1,4	4,4,1	0,0,1	125	75	2.05e-08	6.39e-05	0.0,0.375,0.13	1.0,1.0,0.375	-0.623
34596	ENSG00000080823	MOK	chr14	-	SE	0,0,1	1,1,2	9,4,2	0,1,2	146	75	7.91e-07	0.00093809	0.0,0.0,0.204	1.0,0.673,0.339	-0.603
30732	ENSG00000127419	TMEM175	chr4	+	SE	9,2,3	4,3,4	8,7,4	0,0,0	114	75	3.61e-10	3e-06	0.597,0.305,0.33	1.0,1.0,1.0	-0.589
23363	ENSG00000168421	RHOH	chr4	+	SE	2,7,0	1,3,3	3,3,4	0,0,1	203	75	7.51e-06	0.00434668	0.425,0.463,0.0	1.0,1.0,0.596	-0.569
9589	ENSG00000145730	PAM	chr5	+	SE	3,1,1	1,1,1	4,5,4	0,0,1	279	75	9.82e-06	0.00509252	0.446,0.212,0.212	1.0,1.0,0.518	-0.549
9592	ENSG00000145730	PAM	chr5	+	SE	3,1,1	1,1,1	3,4,4	0,0,1	276	75	1.43e-05	0.00682161	0.449,0.214,0.214	1.0,1.0,0.521	-0.548
34598	ENSG00000080823	MOK	chr14	-	SE	0,1,0	1,1,2	4,6,1	0,1,2	165	75	1.07e-05	0.00530792	0.0,0.313,0.0	1.0,0.732,0.185	-0.535
41078	ENSG00000031823	RANBP3	chr19	-	SE	3,2,2	3,1,1	7,4,6	0,0,0	126	75	8.93e-05	0.0241563	0.373,0.543,0.543	1.0,1.0,1.0	-0.514
29693	ENSG00000106868	SUSD1	chr9	-	SE	1,0,0	0,1,1	5,4,5	0,2,0	270	75	3.89e-05	0.0144853	1.0,0.0,0.0	1.0,0.357,1.0	-0.452
35673	ENSG00000255571	LINC00925	chr15	+	SE	0,2,0	2,0,1	2,2,2	0,0,1	297	75	6.67e-07	0.00083031	0.0,1.0,0.0	1.0,1.0,0.336	-0.445
11497	ENSG00000147679	UTP23	chr8	+	SE	2,2,2	1,1,1	3,1,4	1,0,0	222	75	7.41e-05	0.0212123	0.403,0.403,0.403	0.503,1.0,1.0	-0.431
33155	ENSG00000072682	P4HA2	chr5	-	SE	0,1,0	1,0,2	1,2,1	0,0,1	248	75	0.00012529	0.0297023	0.0,1.0,0.0	1.0,1.0,0.232	-0.411
33821	ENSG00000084453	SLCO1A2	chr12	-	SE	3,0,0	3,4,2	5,9,6	3,2,3	202	75	0.00010936	0.0277772	0.271,0.0,0.0	0.382,0.626,0.426	-0.388
16553	ENSG00000176834	VSIG10	chr12	-	SE	4,6,6	4,2,2	10,9,5	0,1,1	257	75	0.00015527	0.0340715	0.226,0.467,0.467	1.0,0.724,0.593	-0.386
21840	ENSG00000166455	C16orf46	chr16	-	SE	14,4,2	1,1,3	4,2,16	1,0,0	323	75	8.91e-05	0.0241563	0.765,0.482,0.134	0.482,1.0,1.0	-0.367
21287	ENSG00000170100	ZNF778	chr16	+	SE	12,6,8	4,2,1	7,11,5	0,0,0	167	75	3.69e-06	0.00257627	0.574,0.574,0.782	1.0,1.0,1.0	-0.357
33154	ENSG00000072682	P4HA2	chr5	-	SE	1,1,0	1,0,2	1,3,1	0,0,1	211	75	3.42e-05	0.0133114	0.262,1.0,0.0	1.0,1.0,0.262	-0.333
34281	ENSG00000134909	ARHGAP32	chr11	-	SE	5,5,5	18,12,18	14,17,11	6,9,14	117	75	0.00011195	0.0281483	0.151,0.211,0.151	0.599,0.548,0.335	-0.323
26737	ENSG00000243716	NPIPB5	chr16	+	SE	13,4,7	3,1,2	10,12,14	0,1,0	177	75	8.79e-05	0.0241563	0.647,0.629,0.597	1.0,0.836,1.0	-0.321
19959	ENSG00000175938	ORAI3	chr16	+	SE	4,4,5	1,1,1	6,8,1	1,0,0	250	75	0.00027987	0.0480892	0.545,0.545,0.6	0.643,1.0,1.0	-0.318
38089	ENSG00000230524	COL6A4P1	chr3	-	SE	8,11,15	0,3,2	19,19,23	0,1,0	681	75	0.0001645	0.03441	1.0,0.288,0.452	1.0,0.677,1.0	-0.312
7003	ENSG00000183878	UTY	chrY	-	SE	18,15,21	3,4,2	31,32,36	0,0,1	210	75	2.81e-06	0.00225757	0.682,0.573,0.789	1.0,1.0,0.928	-0.295
29090	ENSG00000172965	MIR4435-1HG	chr2	-	SE	10,16,7	1,2,3	12,10,16	1,0,0	230	75	0.00020517	0.0389305	0.765,0.723,0.432	0.796,1.0,1.0	-0.292
31095	ENSG00000267179	ZNF763	chr19	+	SE	7,9,12	1,2,3	16,20,20	0,1,0	173	75	0.00013945	0.0321416	0.752,0.661,0.634	1.0,0.897,1.0	-0.283
23588	ENSG00000007541	PIGQ	chr16	+	SE	40,31,36	29,18,34	53,52,47	15,12,12	218	75	8.89e-06	0.00481227	0.322,0.372,0.267	0.549,0.599,0.574	-0.254
38359	ENSG00000125447	GGA3	chr17	-	SE	29,30,19	7,3,5	38,24,22	2,1,0	184	75	0.00015077	0.0338112	0.628,0.803,0.608	0.886,0.907,1.0	-0.251
1765	ENSG00000197442	MAP3K5	chr6	-	SE	19,21,14	4,1,2	25,21,27	0,1,0	209	75	0.00016441	0.03441	0.63,0.883,0.715	1.0,0.883,1.0	-0.218
13355	ENSG00000138867	GUCD1	chr22	-	SE	118,74,99	57,47,56	206149194	42,47,37	263	75	1.19e-06	0.00134552	0.371,0.31,0.335	0.583,0.475,0.599	-0.214
747	ENSG00000132740	IGHMBP2	chr11	+	SE	4,1,4	17,15,15	11,13,10	12,11,12	187	75	1.82e-05	0.00831267	0.086,0.026,0.097	0.269,0.322,0.251	-0.211
24978	ENSG00000214022	REPIN1	chr7	+	SE	117,91,96	59,54,63	135124161	43,33,32	200	75	3e-06	0.00229412	0.426,0.387,0.364	0.541,0.585,0.654	-0.201
16895	ENSG00000011451	WIZ	chr19	-	SE	147138134	5,16,8	124162106	1,2,3	474	75	0.00016425	0.03441	0.823,0.577,0.726	0.952,0.928,0.848	-0.201
30731	ENSG00000127419	TMEM175	chr4	+	SE	116,84,107	4,3,4	104105127	0,0,0	521	75	1.76e-06	0.00168494	0.807,0.801,0.794	1.0,1.0,1.0	-0.199
37886	ENSG00000134326	CMPK2	chr2	-	SE	0,0,0	2,3,3	2,4,4	5,7,5	187	75	3.27e-05	0.013134	0.0,0.0,0.0	0.138,0.186,0.243	-0.189
24977	ENSG00000214022	REPIN1	chr7	+	SE	137119120	59,54,63	170144179	43,33,32	246	75	2.77e-06	0.00225757	0.414,0.402,0.367	0.547,0.571,0.63	-0.188
20099	ENSG00000198691	ABCA4	chr1	-	SE	2,1,1	1,2,0	6,0,4	0,1,0	297	75	0.00026857	0.0467505	0.336,0.112,1.0	1.0,0.0,1.0	-0.184
26123	ENSG00000144935	TRPC1	chr3	+	SE	0,2,0	7,9,10	2,4,6	8,8,5	177	75	0.0001231	0.0297023	0.0,0.086,0.0	0.096,0.175,0.337	-0.174
30730	ENSG00000127419	TMEM175	chr4	+	SE	77,43,69	4,3,4	67,59,85	0,0,0	259	75	4.66e-06	0.00297497	0.848,0.806,0.833	1.0,1.0,1.0	-0.171
9678	ENSG00000015479	MATR3	chr5	+	SE	122118114	40,29,35	158155193	17,22,33	199	75	9.53e-05	0.0249758	0.535,0.605,0.551	0.778,0.726,0.688	-0.167
40140	ENSG00000184465	WDR27	chr6	-	SE	1,2,2	17,7,8	10,5,11	9,11,11	209	75	0.00011393	0.028359	0.021,0.093,0.082	0.285,0.14,0.264	-0.164
28045	ENSG00000110321	EIF4G2	chr11	-	SE	99,80,83	88,79,87	278259289	95113153	307	75	1.53e-08	5.45e-05	0.216,0.198,0.189	0.417,0.359,0.316	-0.163
39458	ENSG00000102796	DHRS12	chr13	-	SE	3,3,0	27,17,20	7,5,16	21,21,17	144	75	0.00012674	0.0297194	0.055,0.084,0.0	0.148,0.11,0.329	-0.149
3071	ENSG00000149929	HIRIP3	chr16	-	SE	359241254	77,78,67	432424390	54,76,60	271	75	0.00017757	0.0359821	0.563,0.461,0.512	0.689,0.607,0.643	-0.134
3297	ENSG00000157193	LRP8	chr1	-	SE	103,89,121	72,52,62	193189157	59,57,62	462	75	8.69e-05	0.0241563	0.188,0.217,0.241	0.347,0.35,0.291	-0.114
28143	ENSG00000125746	EML2	chr19	-	SE	109,96,120	10,5,3	113,88,107	1,2,0	230	75	4.45e-05	0.0154139	0.78,0.862,0.929	0.974,0.935,1.0	-0.113
3070	ENSG00000149929	HIRIP3	chr16	-	SE	##########	77,78,67	##########	54,76,60	1013	75	0.00024148	0.0429343	0.678,0.613,0.626	0.775,0.702,0.748	-0.103
426	ENSG00000054983	GALC	chr14	-	SE	73,67,65	1,0,0	94,107,86	3,2,6	256	75	0.00015604	0.0340715	0.955,1.0,1.0	0.902,0.94,0.808	0.102
34397	ENSG00000167107	ACSF2	chr17	+	SE	49,53,66	0,0,2	86,71,51	5,4,4	167	75	0.00024786	0.0434485	1.0,1.0,0.937	0.885,0.889,0.851	0.104
22040	ENSG00000197961	ZNF121	chr19	-	SE	103,99,69	124,108,84	100,85,111	196181221	133	75	5.72e-05	0.0182692	0.319,0.341,0.317	0.223,0.209,0.221	0.108
3498	ENSG00000165209	STRBP	chr9	-	SE	79,68,66	93,59,53	76,79,94	163136153	212	75	2.13e-05	0.00913388	0.231,0.29,0.306	0.142,0.17,0.179	0.112
13470	ENSG00000188785	ZNF548	chr19	+	SE	31,22,26	33,30,32	14,15,10	38,45,58	223	75	5.22e-06	0.00309577	0.24,0.198,0.215	0.11,0.101,0.055	0.129
27256	ENSG00000066933	MYO9A	chr15	-	SE	251228272	2,0,1	356394392	7,5,7	986	75	0.0002245	0.0404945	0.905,1.0,0.954	0.795,0.857,0.81	0.132
17162	ENSG00000152348	ATG10	chr5	+	SE	170147115	31,22,20	221218236	61,78,68	173	75	0.00028485	0.0480892	0.704,0.743,0.714	0.611,0.548,0.601	0.134
16590	ENSG00000122335	SERAC1	chr6	-	SE	45,51,42	1,0,1	57,50,49	4,6,3	189	75	7.35e-05	0.0212123	0.947,1.0,0.943	0.85,0.768,0.866	0.135
26486	ENSG00000205581	HMGN1	chr21	-	SE	##########	116,91,76	##########	210183263	1538	75	6.4e-08	0.00015923	0.704,0.729,0.783	0.571,0.654,0.582	0.136
22851	ENSG00000121864	ZNF639	chr3	+	SE	442383446	16,17,27	563561540	51,50,64	356	75	8.6e-06	0.0047598	0.853,0.826,0.777	0.699,0.703,0.64	0.138
10704	ENSG00000213999	MEF2B	chr19	-	SE	57,38,46	2,0,1	46,50,41	4,6,5	151	75	0.00019644	0.0381913	0.934,1.0,0.958	0.851,0.805,0.803	0.144
10323	ENSG00000169499	PLEKHA2	chr8	+	SE	31,23,31	1,0,1	42,34,25	4,5,2	170	75	0.00028592	0.0480892	0.932,1.0,0.932	0.822,0.75,0.847	0.148
9533	ENSG00000137955	RABGGTB	chr1	+	SE	732673598	56,57,41	777814883	161126176	181	75	8.31e-13	2.07e-08	0.844,0.83,0.858	0.667,0.728,0.675	0.154
1786	ENSG00000165795	NDRG2	chr14	-	SE	41,31,38	0,0,0	40,37,27	3,3,2	181	75	0.00010423	0.0270252	1.0,1.0,1.0	0.847,0.836,0.848	0.156
21415	ENSG00000157036	EXOG	chr3	+	SE	8,8,5	1,0,0	10,15,12	0,3,4	142	75	0.00012081	0.0294824	0.809,1.0,1.0	1.0,0.725,0.613	0.157
1088	ENSG00000213445	SIPA1	chr11	+	SE	8,4,8	13,9,13	0,2,0	17,14,16	191	75	2.72e-07	0.00039885	0.195,0.149,0.195	0.0,0.053,0.0	0.162
7671	ENSG00000228956	AC144521.1	chr3	+	SE	14,1,5	6,5,8	1,2,1	14,12,19	264	75	2.09e-05	0.00911122	0.399,0.054,0.151	0.02,0.045,0.015	0.175
36882	ENSG00000225190	PLEKHM1	chr17	-	SE	20,22,21	0,0,2	23,21,18	3,2,6	122	75	0.0001778	0.0359821	1.0,1.0,0.866	0.825,0.866,0.648	0.176
20679	ENSG00000066827	ZFAT	chr8	-	SE	2,0,7	2,5,4	0,0,0	4,5,6	234	75	0.00014418	0.0329264	0.243,0.0,0.359	0.0,0.0,0.0	0.201
26994	ENSG00000119684	MLH3	chr14	-	SE	74,73,72	17,13,9	62,78,86	26,34,38	147	75	6.81e-05	0.0209141	0.69,0.741,0.803	0.549,0.539,0.536	0.203
26526	ENSG00000244627	RP3-449O17.1	chr22	-	SE	2,2,2	1,1,0	1,1,0	1,0,2	172	75	0.00018473	0.0367857	0.466,0.466,1.0	0.304,1.0,0.0	0.209
2702	ENSG00000204524	ZNF805	chr19	+	SE	52,60,36	2,0,1	39,44,35	6,4,6	202	75	1.84e-05	0.00831267	0.906,1.0,0.93	0.707,0.803,0.684	0.214
12596	ENSG00000022277	RTFDC1	chr20	+	SE	33,43,26	0,0,1	37,32,41	3,2,3	417	75	5.9e-05	0.0183557	1.0,1.0,0.824	0.689,0.742,0.711	0.227
12595	ENSG00000022277	RTFDC1	chr20	+	SE	19,31,15	0,0,1	23,18,19	3,2,3	227	75	5.05e-05	0.0165253	1.0,1.0,0.832	0.717,0.748,0.677	0.23
27242	ENSG00000165929	TC2N	chr14	-	SE	25,6,12	0,1,0	8,31,17	5,4,1	267	75	4.4e-05	0.0154139	1.0,0.628,1.0	0.31,0.685,0.827	0.269
36386	ENSG00000130158	DOCK6	chr19	-	SE	15,10,15	0,0,1	6,12,8	2,1,3	168	75	0.00021285	0.0392462	1.0,1.0,0.87	0.573,0.843,0.543	0.304
5441	ENSG00000149554	CHEK1	chr11	+	SE	12,2,5	1,0,0	6,6,11	3,1,2	234	75	1.07e-05	0.00530792	0.794,1.0,1.0	0.391,0.658,0.638	0.369
36329	ENSG00000197548	ATG7	chr3	+	SE	2,6,3	1,0,1	6,1,2	7,1,2	141	75	0.00022406	0.0404945	0.515,1.0,0.615	0.313,0.347,0.347	0.374
36328	ENSG00000197548	ATG7	chr3	+	SE	5,9,8	1,0,1	11,2,4	7,1,2	184	75	5.01e-05	0.0165253	0.671,1.0,0.765	0.39,0.449,0.449	0.383
16607	ENSG00000148737	TCF7L2	chr10	+	SE	3,2,1	3,1,1	0,0,0	2,1,1	148	75	0.00024653	0.0434485	0.336,0.503,0.336	0.0,0.0,0.0	0.392
5593	ENSG00000186088	GSAP	chr7	-	SE	10,7,6	0,0,0	7,14,7	4,1,3	171	75	2.29e-07	0.00035603	1.0,1.0,1.0	0.434,0.86,0.506	0.4
10869	ENSG00000090487	SPG21	chr15	-	SE	10,11,9	1,0,0	3,5,14	1,2,2	273	75	0.00022008	0.0402803	0.733,1.0,1.0	0.452,0.407,0.658	0.405
36624	ENSG00000184925	LCN12	chr9	+	SE	2,1,1	1,0,0	2,2,4	4,1,1	192	75	0.00019037	0.037608	0.439,1.0,1.0	0.163,0.439,0.61	0.409
2493	ENSG00000235453	TOPORS-AS1	chr9	+	SE	11,14,9	0,0,0	9,18,11	1,3,3	307	75	6.65e-07	0.00083031	1.0,1.0,1.0	0.687,0.594,0.473	0.415
20040	ENSG00000179397	C1orf101	chr1	+	SE	1,4,5	1,0,0	0,2,0	2,0,1	233	75	9.38e-06	0.00496826	0.244,1.0,1.0	0.0,1.0,0.0	0.415
40314	ENSG00000270024	C8orf44-SGK3	chr8	+	SE	1,2,3	1,1,0	0,0,2	3,1,1	131	75	2.8e-05	0.0115972	0.364,0.534,1.0	0.0,0.0,0.534	0.455
16609	ENSG00000148737	TCF7L2	chr10	+	SE	15,1,4	0,1,0	1,6,1	1,8,1	148	75	2.47e-06	0.0021203	1.0,0.336,1.0	0.336,0.275,0.336	0.463
27652	ENSG00000117616	C1orf63	chr1	-	SE	7,3,10	0,0,0	10,7,9	2,2,2	284	75	4.12e-06	0.00270153	1.0,1.0,1.0	0.569,0.48,0.543	0.469
14710	ENSG00000183426	NPIPA1	chr16	+	SE	4,4,3	0,0,1	4,2,2	4,3,1	145	75	4.04e-06	0.00270153	1.0,1.0,0.608	0.341,0.256,0.508	0.501
10647	ENSG00000105808	RASA4	chr7	-	SE	6,6,5	0,1,0	8,2,2	2,3,2	157	75	2e-06	0.00177573	1.0,0.741,1.0	0.656,0.242,0.323	0.507
21259	ENSG00000165949	IFI27	chr14	+	SE	1,2,2	0,0,1	0,0,2	2,2,0	128	75	3.21e-06	0.00235168	1.0,1.0,0.54	0.0,0.0,1.0	0.513
22557	ENSG00000133678	TMEM254	chr10	+	SE	1,1,4	1,0,1	0,0,4	4,2,4	103	75	0.0001074	0.02756	0.421,1.0,0.744	0.0,0.0,0.421	0.581
2909	ENSG00000204514	ZNF814	chr19	-	SE	6,2,5	0,0,0	2,5,2	4,1,3	146	75	4.68e-09	2.33e-05	1.0,1.0,1.0	0.204,0.72,0.255	0.607
29086	ENSG00000172965	MIR4435-1HG	chr2	-	SE	1,4,4	0,2,1	2,0,0	3,2,3	184	75	7.41e-05	0.0212123	1.0,0.449,0.62	0.214,0.0,0.0	0.618
2908	ENSG00000204514	ZNF814	chr19	-	SE	8,3,4	0,0,0	4,3,1	4,1,3	166	75	3.48e-10	3e-06	1.0,1.0,1.0	0.311,0.575,0.131	0.661
13699	ENSG00000206561	COLQ	chr3	-	SE	3,1,2	0,0,0	0,2,1	2,2,1	102	75	1.52e-06	0.00151743	1.0,1.0,1.0	0.0,0.424,0.424	0.717
39701	ENSG00000172530	BANP	chr16	+	SE	4,4,3	1,0,0	1,2,0	8,3,2	328	75	9.07e-09	3.76e-05	0.478,1.0,1.0	0.028,0.132,0.0	0.773
19873	ENSG00000196440	ARMCX4	chrX	+	SE	3,2,4	0,0,0	2,0,2	1,1,2	304	75	1.41e-06	0.00149871	1.0,1.0,1.0	0.33,0.0,0.198	0.824
1155	ENSG00000151376	ME3	chr11	-	SE	2,1,4	0,0,0	0,2,1	1,1,1	469	75	3.73e-06	0.00257627	1.0,1.0,1.0	0.0,0.242,0.138	0.873
27976	ENSG00000115526	CHST10	chr2	-	SE	3,1,1	0,0,0	1,0,2	1,1,2	378	75	2.35e-08	6.51e-05	1.0,1.0,1.0	0.166,0.0,0.166	0.889

## Sheet: 24h FDR<0.05 PSI>0.1
Table S2. E7107-associated splicing events changes in CUTLL1 cells (24h)
GeneID	geneSymbol	chr	strand	AS_Events	IJC_SAMPLE_1	SJC_SAMPLE_1	IJC_SAMPLE_2	SJC_SAMPLE_2	IncFormLen	SkipFormLen	PValue	FDR	IncLevel1	IncLevel2	IncLevelDifference
ENSG00000163684	RPP14	chr3	+	A3SS	3,0,0	1,1,1	11,3,2	0,0,0	96	75	0.00382053	0.0170011	0.701,0.0,0.0	1.0,1.0,1.0	-0.766
ENSG00000198270	TMEM116	chr12	-	A3SS	196119267	12,14,18	26,8,25	0,0,0	2875	75	2.80472e-07	2.74852e-06	0.299,0.181,0.279	1.0,1.0,1.0	-0.747
ENSG00000196132	MYT1	chr20	+	A3SS	1,1,1	5,4,7	2,2,4	0,0,2	156	75	8.23244e-06	6.51144e-05	0.088,0.107,0.064	1.0,1.0,0.49	-0.744
ENSG00000145979	TBC1D7	chr6	-	A3SS	5,4,23	19,17,36	46,22,40	3,2,2	132	75	0	0	0.13,0.118,0.266	0.897,0.862,0.919	-0.721
ENSG00000183506	PI4KAP2	chr22	-	A3SS	1,1,1	5,5,11	20,8,17	0,1,7	135	75	6.92518e-11	9.84484e-10	0.1,0.1,0.048	1.0,0.816,0.574	-0.714
ENSG00000178904	DPY19L3	chr19	+	A3SS	131,94,228	35,22,46	47,32,72	1,0,0	1332	75	8.3844e-12	1.29934e-10	0.174,0.194,0.218	0.726,1.0,1.0	-0.713
ENSG00000213930	GALT	chr9	+	A3SS	7,5,12	37,19,43	14,9,25	3,1,1	142	75	0	0	0.091,0.122,0.128	0.711,0.826,0.93	-0.709
ENSG00000183048	SLC25A10	chr17	+	A3SS	2,0,2	1,1,5	1,4,8	0,0,1	138	75	1.84867e-07	1.85598e-06	0.521,0.0,0.179	1.0,1.0,0.813	-0.704
ENSG00000132600	PRMT7	chr16	+	A3SS	42,21,47	79,52,105	43,21,60	5,0,7	172	75	0	0	0.188,0.15,0.163	0.789,1.0,0.789	-0.692
ENSG00000099204	ABLIM1	chr10	-	A3SS	0,0,1	7,4,18	12,5,10	5,3,2	81	75	1.4444e-13	2.58393e-12	0.0,0.0,0.049	0.69,0.607,0.822	-0.69
ENSG00000137221	TJAP1	chr6	+	A3SS	2,2,5	25,23,41	43,18,47	15,3,9	127	75	0	0	0.045,0.049,0.067	0.629,0.78,0.755	-0.668
ENSG00000136840	ST6GALNAC4	chr9	-	A3SS	5,3,15	7,7,17	7,4,5	0,0,2	545	75	0.000583035	0.00319441	0.089,0.056,0.108	1.0,1.0,0.256	-0.668
ENSG00000161513	FDXR	chr17	-	A3SS	2,2,2	12,4,11	9,7,33	4,0,3	201	75	2.39393e-08	2.65876e-07	0.059,0.157,0.064	0.456,1.0,0.804	-0.66
ENSG00000106077	ABHD11	chr7	-	A3SS	11,8,20	9,7,13	8,7,12	0,0,0	185	75	2.99565e-11	4.43606e-10	0.331,0.317,0.384	1.0,1.0,1.0	-0.656
ENSG00000111325	OGFOD2	chr12	+	A3SS	33,29,51	47,29,84	56,22,66	3,2,1	157	75	0	0	0.251,0.323,0.225	0.899,0.84,0.969	-0.636
ENSG00000068903	SIRT2	chr19	-	A3SS	14,5,22	14,6,15	43,14,48	3,0,1	179	75	1.71418e-13	3.05629e-12	0.295,0.259,0.381	0.857,1.0,0.953	-0.625
ENSG00000135913	USP37	chr2	-	A3SS	13,8,17	69,46,83	37,14,40	12,3,9	115	75	0	0	0.109,0.102,0.118	0.668,0.753,0.743	-0.612
ENSG00000145979	TBC1D7	chr6	-	A3SS	9,7,16	18,11,29	39,22,37	3,1,7	132	75	4.10783e-15	8.05104e-14	0.221,0.266,0.239	0.881,0.926,0.75	-0.61
ENSG00000103942	HOMER2	chr15	-	A3SS	10,8,14	37,25,72	24,25,31	6,4,8	108	75	0	0	0.158,0.182,0.119	0.735,0.813,0.729	-0.606
ENSG00000176261	ZBTB8OS	chr1	-	A3SS	90,56,147	307219589	15,23,48	7,3,6	113	75	0	0	0.163,0.145,0.142	0.587,0.836,0.842	-0.605
ENSG00000113761	ZNF346	chr5	+	A3SS	13,10,12	64,34,84	60,33,94	9,11,24	123	75	0	0	0.11,0.152,0.08	0.803,0.647,0.705	-0.604
ENSG00000007129	CEACAM21	chr19	+	A3SS	3,0,6	3,3,6	14,6,5	0,0,4	158	75	0.000413783	0.00234668	0.322,0.0,0.322	1.0,1.0,0.372	-0.576
ENSG00000137221	TJAP1	chr6	+	A3SS	4,3,5	22,25,46	46,19,48	10,7,20	130	75	0	0	0.095,0.065,0.059	0.726,0.61,0.581	-0.566
ENSG00000161513	FDXR	chr17	-	A3SS	0,1,1	12,4,11	2,2,6	4,0,3	94	75	1.33788e-05	0.000102475	0.0,0.166,0.068	0.285,1.0,0.615	-0.555
ENSG00000130299	GTPBP3	chr19	+	A3SS	9,2,13	36,27,47	31,24,53	9,3,20	184	75	1.11022e-16	2.43564e-15	0.092,0.029,0.101	0.584,0.765,0.519	-0.549
ENSG00000144591	GMPPA	chr2	+	A3SS	7,4,6	42,21,49	11,2,9	1,2,4	95	75	1.26637e-07	1.29083e-06	0.116,0.131,0.088	0.897,0.441,0.64	-0.548
ENSG00000089159	PXN	chr12	-	A3SS	34,8,27	10,13,36	38,13,60	2,1,3	219	75	2.53765e-09	3.18311e-08	0.538,0.174,0.204	0.867,0.817,0.873	-0.547
ENSG00000183506	PI4KAP2	chr22	-	A3SS	15,5,19	37,20,52	26,19,35	12,2,8	123	75	1.92122e-11	2.88508e-10	0.198,0.132,0.182	0.569,0.853,0.727	-0.546
ENSG00000118513	MYB	chr6	+	A3SS	15,8,22	21,7,27	33,15,47	7,0,7	310	75	4.63249e-06	3.85872e-05	0.147,0.217,0.165	0.533,1.0,0.619	-0.541
ENSG00000167380	ZNF226	chr19	+	A3SS	32,19,52	30,22,50	218,91,207	24,7,19	244	75	0	0	0.247,0.21,0.242	0.736,0.8,0.77	-0.536
ENSG00000127311	HELB	chr12	+	A3SS	0,0,2	5,4,10	16,5,32	6,2,12	151	75	4.35524e-11	6.36103e-10	0.0,0.0,0.09	0.57,0.554,0.57	-0.535
ENSG00000125089	SH3TC1	chr4	+	A3SS	267143353	193130277	10966081425	51,25,68	1030	75	0	0	0.092,0.074,0.085	0.61,0.639,0.604	-0.534
ENSG00000140400	MAN2C1	chr15	-	A3SS	1,1,10	2,0,4	13,7,23	0,0,0	407	75	1.1386e-06	1.04653e-05	0.084,1.0,0.315	1.0,1.0,1.0	-0.534
ENSG00000172183	ISG20	chr15	+	A3SS	41,22,57	2,2,2	104,49,143	0,0,1	2010	75	1.69621e-06	1.50457e-05	0.433,0.291,0.515	1.0,1.0,0.842	-0.534
ENSG00000196118	C16orf93	chr16	-	A3SS	6,5,18	12,4,6	4,1,5	0,0,1	174	75	8.94232e-06	7.04158e-05	0.177,0.35,0.564	1.0,1.0,0.683	-0.531
ENSG00000155158	TTC39B	chr9	-	A3SS	0,2,1	7,3,13	1,1,5	2,0,1	197	75	0.00935065	0.0368359	0.0,0.202,0.028	0.16,1.0,0.656	-0.529
ENSG00000124207	CSE1L	chr20	+	A3SS	175117302	10807671587	600300781	139,68,175	248	75	0	0	0.047,0.044,0.054	0.566,0.572,0.574	-0.522
ENSG00000125089	SH3TC1	chr4	+	A3SS	37,29,62	38,23,61	79,37,92	5,2,11	158	75	0	0	0.316,0.374,0.325	0.882,0.898,0.799	-0.521
ENSG00000162373	BEND5	chr1	-	A3SS	12,5,18	14,9,27	25,14,32	1,4,5	157	75	1.86555e-08	2.11152e-07	0.291,0.21,0.242	0.923,0.626,0.754	-0.52
ENSG00000162437	RAVER2	chr1	+	A3SS	1,1,3	23,13,42	17,8,21	7,8,7	114	75	1.85407e-14	3.45597e-13	0.028,0.048,0.045	0.615,0.397,0.664	-0.518
ENSG00000239382	ALKBH6	chr19	-	A3SS	15,7,19	51,25,70	21,9,33	13,1,13	107	75	1.02998e-08	1.19366e-07	0.171,0.164,0.16	0.531,0.863,0.64	-0.513
ENSG00000167508	MVD	chr16	-	A3SS	22,8,31	39,34,73	25,19,44	7,1,9	332	75	3.03085e-10	4.0905e-09	0.113,0.05,0.088	0.447,0.811,0.525	-0.511
ENSG00000011143	MKS1	chr17	-	A3SS	6,1,6	54,15,44	4,1,8	6,0,6	135	75	0.00982056	0.0383541	0.058,0.036,0.07	0.27,1.0,0.426	-0.511
ENSG00000123154	WDR83	chr19	+	A3SS	12,8,27	60,32,86	55,33,63	25,8,24	119	75	0	0	0.112,0.136,0.165	0.581,0.722,0.623	-0.504
ENSG00000116698	SMG7	chr1	+	A3SS	22,13,16	125,72,193	249113277	95,39,135	137	75	0	0	0.088,0.09,0.043	0.589,0.613,0.529	-0.503
ENSG00000015153	YAF2	chr12	-	A3SS	3,3,7	9,1,12	3,5,7	0,1,1	136	75	7.89618e-06	6.26406e-05	0.155,0.623,0.243	1.0,0.734,0.794	-0.502
ENSG00000188976	NOC2L	chr1	-	A3SS	69,34,90	171118248	406207460	45,23,68	516	75	0	0	0.055,0.04,0.05	0.567,0.567,0.496	-0.495
ENSG00000134905	CARS2	chr13	-	A3SS	501356778	84,53,142	530279628	9,7,9	1736	75	0	0	0.205,0.225,0.191	0.718,0.633,0.751	-0.494
ENSG00000153391	INO80C	chr18	-	A3SS	15,11,23	5,1,3	11,7,12	0,0,0	459	75	1.58186e-09	2.00783e-08	0.329,0.643,0.556	1.0,1.0,1.0	-0.491
ENSG00000214279	RP11-108K14.4	chr10	+	A3SS	1,0,2	3,1,2	3,1,9	0,1,2	269	75	0.0018132	0.00874767	0.085,0.0,0.218	1.0,0.218,0.556	-0.49
ENSG00000163040	CCDC74A	chr2	+	A3SS	25,13,42	14,18,19	14,9,12	0,1,2	273	75	7.24206e-05	0.000485154	0.329,0.166,0.378	1.0,0.712,0.622	-0.487
ENSG00000100335	MIEF1	chr22	+	A3SS	4,1,2	5,1,3	24,6,15	3,0,7	159	75	0.0019063	0.00915538	0.274,0.321,0.239	0.791,1.0,0.503	-0.487
ENSG00000145979	TBC1D7	chr6	-	A3SS	4,4,13	5,2,6	30,16,25	1,0,2	132	75	4.60339e-07	4.38227e-06	0.313,0.532,0.552	0.945,1.0,0.877	-0.475
ENSG00000172575	RASGRP1	chr15	-	A3SS	14,18,18	28,21,51	45,18,68	3,8,9	313	75	7.5682e-09	8.84783e-08	0.107,0.17,0.078	0.782,0.35,0.644	-0.474
ENSG00000111011	RSRC2	chr12	-	A3SS	31,17,40	40,33,45	51,16,45	5,5,5	97	75	4.60409e-13	8.02106e-12	0.375,0.285,0.407	0.887,0.712,0.874	-0.469
ENSG00000008710	PKD1	chr16	-	A3SS	33,28,41	24,14,44	29,13,40	3,1,4	308	75	3.3515e-09	4.13584e-08	0.251,0.328,0.185	0.702,0.76,0.709	-0.469
ENSG00000132530	XAF1	chr17	+	A3SS	146102259	29,14,48	194112249	0,1,5	481	75	0	0	0.44,0.532,0.457	1.0,0.946,0.886	-0.468
ENSG00000141279	NPEPPS	chr17	+	A3SS	4,3,8	29,24,35	29,10,49	11,5,27	127	75	2.22045e-16	4.81187e-15	0.075,0.069,0.119	0.609,0.542,0.517	-0.468
ENSG00000135164	DMTF1	chr7	+	A3SS	27,16,36	52,37,72	42,26,78	13,6,23	114	75	0	0	0.255,0.221,0.248	0.68,0.74,0.691	-0.462
ENSG00000104872	PIH1D1	chr19	-	A3SS	9,6,27	377255578	155,61,183	62,36,82	175	75	0	0	0.01,0.01,0.02	0.517,0.421,0.489	-0.462
ENSG00000197070	ARRDC1	chr9	+	A3SS	14,12,30	35,31,63	20,12,27	8,3,8	122	75	5.08263e-11	7.32311e-10	0.197,0.192,0.226	0.606,0.711,0.675	-0.459
ENSG00000177225	PDDC1	chr11	-	A3SS	36,32,41	78,59,96	46,31,54	7,9,18	183	75	2.22045e-16	4.81187e-15	0.159,0.182,0.149	0.729,0.585,0.551	-0.458
ENSG00000197183	C20orf112	chr20	-	A3SS	0,2,6	15,3,16	18,10,32	12,5,7	92	75	1.89012e-06	1.66549e-05	0.0,0.352,0.234	0.55,0.62,0.788	-0.457
ENSG00000172113	NME6	chr3	-	A3SS	42,31,88	62,59,115	21,10,38	6,1,11	153	75	5.20578e-08	5.5504e-07	0.249,0.205,0.273	0.632,0.831,0.629	-0.455
ENSG00000148343	FAM73B	chr9	+	A3SS	9,4,22	23,22,40	37,22,57	12,3,17	254	75	4.59488e-12	7.44538e-11	0.104,0.051,0.14	0.477,0.684,0.497	-0.454
ENSG00000127054	CPSF3L	chr1	-	A3SS	70,45,109	144,97,224	183,73,232	38,19,42	259	75	0	0	0.123,0.118,0.124	0.582,0.527,0.615	-0.453
ENSG00000156831	NSMCE2	chr8	+	A3SS	21,14,37	48,34,102	59,17,74	21,6,23	112	75	0	0	0.227,0.216,0.195	0.653,0.655,0.683	-0.451
ENSG00000123562	MORF4L2	chrX	-	A3SS	48,24,97	89,74,146	119,53,130	34,10,54	95	75	0	0	0.299,0.204,0.344	0.734,0.807,0.655	-0.45
ENSG00000197070	ARRDC1	chr9	+	A3SS	13,10,24	35,31,63	16,11,21	8,3,8	112	75	1.46452e-09	1.86333e-08	0.199,0.178,0.203	0.573,0.711,0.637	-0.447
ENSG00000039650	PNKP	chr19	-	A3SS	35,21,51	53,28,85	38,23,52	15,2,12	158	75	1.21889e-08	1.40647e-07	0.239,0.263,0.222	0.546,0.845,0.673	-0.447
ENSG00000008382	MPND	chr19	+	A3SS	8,2,8	61,32,82	15,5,9	6,1,7	207	75	1.38915e-10	1.92852e-09	0.045,0.022,0.034	0.475,0.644,0.318	-0.445
ENSG00000109685	WHSC1	chr4	+	A3SS	368251581	187130236	633314796	54,18,44	647	75	0	0	0.186,0.183,0.222	0.576,0.669,0.677	-0.444
ENSG00000002016	RAD52	chr12	-	A3SS	16,6,15	40,26,40	9,7,11	4,1,8	127	75	6.07671e-05	0.000413728	0.191,0.12,0.181	0.571,0.805,0.448	-0.444
ENSG00000141013	GAS8	chr16	+	A3SS	10,1,10	14,7,16	8,6,10	2,2,2	198	75	7.34875e-05	0.000490929	0.213,0.051,0.191	0.602,0.532,0.654	-0.444
ENSG00000081014	AP4E1	chr15	+	A3SS	4,4,1	52,39,65	26,14,33	22,11,25	98	75	0	0	0.056,0.073,0.012	0.475,0.493,0.503	-0.443
ENSG00000013306	SLC25A39	chr17	-	A3SS	25,22,34	149103294	74,54,113	54,28,68	99	75	0	0	0.113,0.139,0.081	0.509,0.594,0.557	-0.442
ENSG00000205758	CRYZL1	chr21	-	A3SS	7,6,17	12,10,20	14,7,14	3,1,4	92	75	6.46184e-06	5.20363e-05	0.322,0.328,0.409	0.792,0.851,0.74	-0.441
ENSG00000100211	CBY1	chr22	+	A3SS	33,20,47	28,29,52	61,31,98	12,5,14	192	75	2.33147e-15	4.70798e-14	0.315,0.212,0.261	0.665,0.708,0.732	-0.439
ENSG00000005379	BZRAP1	chr17	-	A3SS	16,4,14	11,5,16	1,2,2	0,0,1	102	75	3.68666e-05	0.000262749	0.517,0.37,0.391	1.0,1.0,0.595	-0.439
ENSG00000148343	FAM73B	chr9	+	A3SS	10,5,25	23,22,40	36,20,71	12,3,17	278	75	1.64246e-12	2.77088e-11	0.105,0.058,0.144	0.447,0.643,0.53	-0.438
ENSG00000118495	PLAGL1	chr6	-	A3SS	5,5,3	3,2,3	5,1,1	0,0,0	93	75	1.4048e-07	1.42647e-06	0.573,0.668,0.446	1.0,1.0,1.0	-0.438
ENSG00000213983	AP1G2	chr14	-	A3SS	94,63,143	142,84,214	115,70,171	30,13,39	137	75	0	0	0.266,0.291,0.268	0.677,0.747,0.706	-0.435
ENSG00000261740	RP11-345J4.5	chr16	-	A3SS	337244581	323241552	181,77,179	21,10,38	179	75	0	0	0.304,0.298,0.306	0.783,0.763,0.664	-0.434
ENSG00000002016	RAD52	chr12	-	A3SS	16,6,16	40,26,40	8,7,11	4,1,8	124	75	0.000127553	0.000799041	0.195,0.122,0.195	0.547,0.809,0.454	-0.433
ENSG00000140995	DEF8	chr16	+	A3SS	2,2,5	6,3,10	4,3,2	0,2,1	78	75	0.000834509	0.00438735	0.243,0.391,0.325	1.0,0.591,0.658	-0.43
ENSG00000124784	RIOK1	chr6	+	A3SS	20,10,40	232132332	34,24,70	48,11,45	107	75	0	0	0.057,0.05,0.078	0.332,0.605,0.522	-0.425
ENSG00000157800	SLC37A3	chr7	-	A3SS	12,3,11	49,26,74	19,14,33	17,8,15	110	75	1.83631e-13	3.25228e-12	0.143,0.073,0.092	0.432,0.544,0.6	-0.423
ENSG00000140987	ZSCAN32	chr16	-	A3SS	24,14,40	34,26,69	77,43,111	20,13,28	125	75	0	0	0.298,0.244,0.258	0.698,0.665,0.704	-0.422
ENSG00000071889	FAM3A	chrX	-	A3SS	11,5,19	67,34,111	29,9,50	8,6,8	289	75	1.55431e-15	3.15058e-14	0.041,0.037,0.043	0.485,0.28,0.619	-0.421
ENSG00000119688	ABCD4	chr14	-	A3SS	23,21,64	78,55,121	65,40,94	28,10,42	137	75	0	0	0.139,0.173,0.225	0.56,0.686,0.551	-0.42
ENSG00000142512	SIGLEC10	chr19	-	A3SS	3,2,5	1,1,4	2,3,6	0,0,0	105	75	1.79717e-05	0.00013475	0.682,0.588,0.472	1.0,1.0,1.0	-0.419
ENSG00000133393	FOPNL	chr16	-	A3SS	2,1,5	1,3,3	4,1,3	2,0,0	103	75	0.00101243	0.00525028	0.593,0.195,0.548	0.593,1.0,1.0	-0.419
ENSG00000173559	NABP1	chr2	+	A3SS	13,13,21	2,1,2	7,3,7	0,0,0	514	75	0.000291177	0.00169277	0.487,0.655,0.605	1.0,1.0,1.0	-0.418
ENSG00000149091	DGKZ	chr11	+	A3SS	62,40,95	49,53,94	121,71,179	21,13,27	172	75	0	0	0.356,0.248,0.306	0.715,0.704,0.743	-0.417
ENSG00000169598	DFFB	chr1	+	A3SS	4,6,8	9,4,9	43,17,56	7,3,11	244	75	1.08361e-06	9.99436e-06	0.12,0.316,0.215	0.654,0.635,0.61	-0.416
ENSG00000181991	MRPS11	chr15	+	A3SS	16,6,23	13,10,15	39,10,31	5,1,8	155	75	2.99295e-05	0.000215614	0.373,0.225,0.426	0.791,0.829,0.652	-0.416
ENSG00000141013	GAS8	chr16	+	A3SS	9,1,11	14,7,16	11,4,7	2,2,2	184	75	0.000390196	0.00222237	0.208,0.055,0.219	0.692,0.449,0.588	-0.416
ENSG00000123562	MORF4L2	chrX	-	A3SS	225161407	545339860	619277738	214108243	126	75	0	0	0.197,0.22,0.22	0.633,0.604,0.644	-0.415
ENSG00000134802	SLC43A3	chr11	-	A3SS	66,37,83	150132258	51,38,75	19,15,44	112	75	0	0	0.228,0.158,0.177	0.643,0.629,0.533	-0.414
ENSG00000118495	PLAGL1	chr6	-	A3SS	16,11,21	3,6,15	10,5,9	0,0,1	162	75	1.07783e-06	9.95823e-06	0.712,0.459,0.393	1.0,1.0,0.806	-0.414
ENSG00000168071	CCDC88B	chr11	+	A3SS	1,0,2	4,3,11	1,5,7	5,2,2	95	75	0.000535438	0.00296536	0.165,0.0,0.126	0.136,0.664,0.734	-0.414
ENSG00000215021	PHB2	chr12	-	A3SS	0,1,1	1,0,2	4,5,4	0,0,3	80	75	0.00825863	0.0332027	0.0,1.0,0.319	1.0,1.0,0.556	-0.412
ENSG00000102710	SUPT20H	chr13	-	A3SS	343192488	150,85,187	357218496	26,17,30	312	75	0	0	0.355,0.352,0.385	0.767,0.755,0.799	-0.41
ENSG00000105486	LIG1	chr19	-	A3SS	28,36,69	111,81,160	42,17,33	12,8,14	146	75	3.33067e-16	7.1596e-15	0.115,0.186,0.181	0.643,0.522,0.548	-0.41
ENSG00000101752	MIB1	chr18	+	A3SS	8,5,12	124,89,224	44,19,71	44,16,47	114	75	0	0	0.041,0.036,0.034	0.397,0.439,0.498	-0.408
ENSG00000167483	FAM129C	chr19	+	A3SS	5,4,21	3,2,0	6,6,13	0,0,1	1538	75	0.000222249	0.00132086	0.075,0.089,1.0	1.0,1.0,0.388	-0.408
ENSG00000116922	C1orf109	chr1	-	A3SS	0,0,6	14,9,15	19,8,23	12,6,20	110	75	2.26023e-07	2.24801e-06	0.0,0.0,0.214	0.519,0.476,0.439	-0.407
ENSG00000096063	SRPK1	chr6	-	A3SS	3,2,2	29,19,43	2,2,10	3,2,4	103	75	1.32193e-06	1.20054e-05	0.07,0.071,0.033	0.327,0.421,0.645	-0.406
ENSG00000101247	NDUFAF5	chr20	+	A3SS	35,18,42	127,82,177	36,28,48	30,9,38	95	75	8.37197e-12	1.29934e-10	0.179,0.148,0.158	0.486,0.711,0.499	-0.404
ENSG00000213930	GALT	chr9	+	A3SS	2,1,2	37,19,43	4,0,6	3,1,1	98	75	0.000495696	0.00276707	0.04,0.039,0.034	0.505,0.0,0.821	-0.404
ENSG00000112130	RNF8	chr6	+	A3SS	4,3,17	153112229	193,69,209	87,49,124	181	75	0	0	0.011,0.011,0.03	0.479,0.368,0.411	-0.402
ENSG00000089006	SNX5	chr20	-	A3SS	154,85,194	14148852122	605244701	293134382	181	75	0	0	0.043,0.038,0.036	0.461,0.43,0.432	-0.402
ENSG00000184381	PLA2G6	chr22	-	A3SS	47,24,78	42,20,49	61,31,68	8,4,11	243	75	1.57665e-11	2.38105e-10	0.257,0.27,0.329	0.702,0.705,0.656	-0.402
ENSG00000115507	OTX1	chr2	+	A3SS	3,2,5	3,3,4	14,3,11	6,1,0	190	75	0.0116871	0.0445347	0.283,0.208,0.33	0.479,0.542,1.0	-0.4
ENSG00000143494	VASH2	chr1	+	A3SS	4,5,5	12,8,30	22,11,19	3,3,2	606	75	5.84222e-12	9.2693e-11	0.04,0.072,0.02	0.476,0.312,0.54	-0.399
ENSG00000160298	C21orf58	chr21	-	A3SS	207125320	77,66,139	229119270	14,9,22	244	75	0	0	0.452,0.368,0.414	0.834,0.803,0.79	-0.398
ENSG00000135597	REPS1	chr6	-	A3SS	19,12,15	30,8,39	10,10,19	4,1,5	97	75	5.76765e-05	0.000393692	0.329,0.537,0.229	0.659,0.885,0.746	-0.398
ENSG00000105726	ATP13A1	chr19	-	A3SS	71,58,113	57,36,91	99,54,156	12,8,15	145	75	0	0	0.392,0.455,0.391	0.81,0.777,0.843	-0.397
ENSG00000165119	HNRNPK	chr9	-	A3SS	152411242313	10907231464	18209022408	202,68,246	135	75	0	0	0.437,0.463,0.467	0.833,0.881,0.845	-0.397
ENSG00000117569	PTBP2	chr1	+	A3SS	16,5,21	33,16,51	61,32,80	39,9,40	90	75	1.68665e-09	2.13576e-08	0.288,0.207,0.255	0.566,0.748,0.625	-0.396
ENSG00000185813	PCYT2	chr17	-	A3SS	10,4,27	32,18,56	27,6,34	10,2,4	359	75	3.67377e-09	4.51264e-08	0.061,0.044,0.092	0.361,0.385,0.64	-0.396
ENSG00000079150	FKBP7	chr2	-	A3SS	3,3,10	3,4,4	1,4,1	0,1,0	78	75	5.53968e-05	0.000380567	0.49,0.419,0.706	1.0,0.794,1.0	-0.393
ENSG00000089006	SNX5	chr20	-	A3SS	130,75,179	14148852122	590240677	293134382	189	75	0	0	0.035,0.033,0.032	0.444,0.415,0.413	-0.391
ENSG00000065883	CDK13	chr7	+	A3SS	52,43,85	88,57,157	179,69,215	39,17,58	255	75	0	0	0.148,0.182,0.137	0.574,0.544,0.522	-0.391
ENSG00000118495	PLAGL1	chr6	-	A3SS	6,6,7	3,6,15	5,1,1	0,0,1	107	75	2.61901e-05	0.000191259	0.584,0.412,0.246	1.0,1.0,0.412	-0.39
ENSG00000166436	TRIM66	chr11	-	A3SS	7,11,18	11,6,10	2,3,1	0,0,1	159	75	9.69828e-05	0.000628812	0.231,0.464,0.459	1.0,1.0,0.321	-0.389
ENSG00000173575	CHD2	chr15	+	A3SS	10,5,13	97,53,103	272120338	167,64,226	161	75	0	0	0.046,0.042,0.056	0.431,0.466,0.411	-0.388
ENSG00000179152	TCAIM	chr3	+	A3SS	22,13,44	33,24,62	25,11,45	6,6,8	151	75	3.05555e-07	2.97844e-06	0.249,0.212,0.261	0.674,0.477,0.736	-0.388
ENSG00000198563	DDX39B	chr6	-	A3SS	13019092266	8877161523	18578202132	263108301	205	75	0	0	0.349,0.317,0.352	0.721,0.735,0.722	-0.387
ENSG00000128915	NARG2	chr15	-	A3SS	397290545	127114189	429229518	20,12,28	235	75	0	0	0.499,0.448,0.479	0.873,0.859,0.855	-0.387
ENSG00000076944	STXBP2	chr19	+	A3SS	7,2,13	3,5,4	15,7,13	1,0,3	117	75	0.00282113	0.0129762	0.599,0.204,0.676	0.906,1.0,0.735	-0.387
ENSG00000167613	LAIR1	chr19	-	A3SS	47,24,64	57,38,68	64,34,74	10,10,22	112	75	2.35012e-12	3.90296e-11	0.356,0.297,0.387	0.811,0.695,0.693	-0.386
ENSG00000123473	STIL	chr1	-	A3SS	114,68,170	45,40,77	184109278	7,3,15	129	75	0	0	0.596,0.497,0.562	0.939,0.955,0.915	-0.385
ENSG00000151923	TIAL1	chr10	-	A3SS	250170403	302183406	471235611	101,49,139	126	75	0	0	0.33,0.356,0.371	0.735,0.741,0.723	-0.381
ENSG00000123562	MORF4L2	chrX	-	A3SS	141,94,240	89,74,146	319142384	34,10,54	126	75	0	0	0.485,0.431,0.495	0.848,0.894,0.809	-0.38
ENSG00000126602	TRAP1	chr16	-	A3SS	7,10,8	293211402	40,24,50	36,19,20	178	75	0	0	0.01,0.02,0.008	0.319,0.347,0.513	-0.38
ENSG00000148334	PTGES2	chr9	-	A3SS	28,20,38	89,54,147	44,37,83	20,9,33	242	75	0	0	0.089,0.103,0.074	0.405,0.56,0.438	-0.379
ENSG00000023191	RNH1	chr11	-	A3SS	71,43,108	22,31,62	86,41,100	5,3,7	143	75	5.57621e-12	8.87366e-11	0.629,0.421,0.477	0.9,0.878,0.882	-0.378
ENSG00000149582	TMEM25	chr11	+	A3SS	0,1,2	8,4,5	2,2,2	2,1,1	128	75	0.00326923	0.0148199	0.0,0.128,0.19	0.369,0.54,0.54	-0.377
ENSG00000125089	SH3TC1	chr4	+	A3SS	9,8,27	193130277	67,39,82	51,25,68	146	75	0	0	0.023,0.031,0.048	0.403,0.445,0.383	-0.376
ENSG00000106089	STX1A	chr7	-	A3SS	21,25,35	9,5,20	29,10,42	2,0,2	166	75	1.95995e-06	1.72417e-05	0.513,0.693,0.442	0.868,1.0,0.905	-0.375
ENSG00000142396	ERVK3-1	chr19	+	A3SS	83,58,160	414283631	401180467	211,70,201	213	75	0	0	0.066,0.067,0.082	0.401,0.475,0.45	-0.37
ENSG00000148218	ALAD	chr9	-	A3SS	12,3,34	31,13,55	60,30,55	14,9,30	241	75	7.18092e-10	9.47562e-09	0.108,0.067,0.161	0.572,0.509,0.363	-0.369
ENSG00000175066	GK5	chr3	-	A3SS	7,5,1	82,62,121	41,12,51	36,21,42	104	75	0	0	0.058,0.055,0.006	0.451,0.292,0.467	-0.364
ENSG00000075856	SART3	chr12	-	A3SS	39,14,53	143,96,191	73,34,121	51,20,73	129	75	0	0	0.137,0.078,0.139	0.454,0.497,0.491	-0.363
ENSG00000168137	SETD5	chr3	+	A3SS	68,51,101	36,28,87	163,77,170	21,7,19	132	75	1.11022e-16	2.43564e-15	0.518,0.509,0.397	0.815,0.862,0.836	-0.363
ENSG00000141959	PFKL	chr21	+	A3SS	65,39,140	144,94,209	73,28,74	17,8,23	304	75	0	0	0.1,0.093,0.142	0.514,0.463,0.443	-0.362
ENSG00000110619	CARS	chr11	-	A3SS	34,20,73	193153331	90,51,160	52,38,53	196	75	0	0	0.063,0.048,0.078	0.398,0.339,0.536	-0.361
ENSG00000140181	HERC2P2	chr15	-	A3SS	116,88,188	174124265	105,48,145	24,9,40	338	75	0	0	0.129,0.136,0.136	0.493,0.542,0.446	-0.36
ENSG00000119688	ABCD4	chr14	-	A3SS	7,7,26	78,55,121	20,22,41	28,10,42	106	75	4.51403e-10	6.03115e-09	0.06,0.083,0.132	0.336,0.609,0.409	-0.36
ENSG00000103942	HOMER2	chr15	-	A3SS	6,1,0	37,25,72	7,10,3	6,4,8	126	75	3.63323e-08	3.96089e-07	0.088,0.023,0.0	0.41,0.598,0.182	-0.36
ENSG00000088038	CNOT3	chr19	+	A3SS	8,12,18	21,15,30	43,30,55	15,9,26	128	75	8.42636e-08	8.72251e-07	0.182,0.319,0.26	0.627,0.661,0.553	-0.36
ENSG00000089053	ANAPC5	chr12	-	A3SS	326216522	307201460	408200519	84,34,100	114	75	0	0	0.411,0.414,0.427	0.762,0.795,0.773	-0.359
ENSG00000204256	BRD2	chr6	+	A3SS	132,98,245	390259620	713366914	257109356	257	75	0	0	0.09,0.099,0.103	0.447,0.495,0.428	-0.359
ENSG00000102710	SUPT20H	chr13	-	A3SS	548341788	150,85,187	542269650	26,17,30	1039	75	0	0	0.209,0.225,0.233	0.601,0.533,0.61	-0.359
ENSG00000101473	ACOT8	chr20	-	A3SS	24,17,27	171117224	32,24,53	35,11,51	126	75	1.11022e-16	2.43564e-15	0.077,0.08,0.067	0.352,0.565,0.382	-0.358
ENSG00000132305	IMMT	chr2	-	A3SS	218156337	326251538	277145332	94,53,118	108	75	0	0	0.317,0.301,0.303	0.672,0.655,0.661	-0.356
ENSG00000173137	ADCK5	chr8	+	A3SS	16,6,29	8,5,9	1,1,3	0,0,0	80	75	2.29945e-06	1.99974e-05	0.652,0.529,0.751	1.0,1.0,1.0	-0.356
ENSG00000113108	APBB3	chr5	-	A3SS	6,5,7	23,14,42	7,4,11	7,2,8	96	75	5.36932e-05	0.000372239	0.169,0.218,0.115	0.439,0.61,0.518	-0.355
ENSG00000242802	AP5Z1	chr7	+	A3SS	38,30,72	21,10,15	115,47,130	9,2,13	320	75	1.24866e-05	9.61941e-05	0.298,0.413,0.529	0.75,0.846,0.701	-0.352
ENSG00000134802	SLC43A3	chr11	-	A3SS	26,13,46	29,25,54	19,11,46	9,2,13	173	75	2.02927e-05	0.00015088	0.28,0.184,0.27	0.478,0.705,0.605	-0.351
ENSG00000130731	C16orf13	chr16	-	A3SS	198131281	252122305	73,28,90	18,8,19	182	75	0	0	0.245,0.307,0.275	0.626,0.591,0.661	-0.35
ENSG00000103544	C16orf62	chr16	+	A3SS	3,2,8	23,10,26	10,1,17	2,2,5	255	75	4.35692e-05	0.000307232	0.037,0.056,0.083	0.595,0.128,0.5	-0.349
ENSG00000175197	DDIT3	chr12	-	A3SS	66,31,80	298203540	377161465	159,80,250	232	75	0	0	0.067,0.047,0.046	0.434,0.394,0.376	-0.348
ENSG00000164985	PSIP1	chr9	-	A3SS	21,11,33	54,38,71	27,21,40	13,13,15	155	75	3.48764e-11	5.13608e-10	0.158,0.123,0.184	0.501,0.439,0.563	-0.346
ENSG00000124593	PRICKLE4	chr6	+	A3SS	12,12,32	2,2,8	18,6,19	0,1,0	397	75	8.6318e-06	6.8172e-05	0.531,0.531,0.43	1.0,0.531,1.0	-0.346
ENSG00000140395	WDR61	chr15	-	A3SS	27,16,42	537398974	83,42,106	80,24,88	172	75	0	0	0.021,0.017,0.018	0.311,0.433,0.344	-0.344
ENSG00000172663	TMEM134	chr11	-	A3SS	16,10,44	60,30,102	28,8,41	13,8,6	242	75	6.21149e-06	5.03244e-05	0.076,0.094,0.118	0.4,0.237,0.679	-0.343
ENSG00000174365	SNHG11	chr20	+	A3SS	21,22,45	63,39,110	58,38,81	23,17,45	149	75	2.22045e-16	4.81187e-15	0.144,0.221,0.171	0.559,0.529,0.475	-0.342
ENSG00000113282	CLINT1	chr5	-	A3SS	235145357	125,78,218	266122352	24,14,36	129	75	0	0	0.522,0.519,0.488	0.866,0.835,0.85	-0.341
ENSG00000100284	TOM1	chr22	+	A3SS	6,2,9	36,18,40	26,23,49	22,6,16	304	75	6.89671e-13	1.1976e-11	0.039,0.027,0.053	0.226,0.486,0.43	-0.341
ENSG00000178028	DMAP1	chr1	+	A3SS	15,3,15	34,25,55	22,11,27	15,7,18	121	75	2.34235e-08	2.6069e-07	0.215,0.069,0.145	0.476,0.493,0.482	-0.341
ENSG00000142512	SIGLEC10	chr19	-	A3SS	15,6,14	1,1,4	13,13,13	0,0,0	249	75	6.11216e-05	0.000415611	0.819,0.644,0.513	1.0,1.0,1.0	-0.341
ENSG00000163584	RPL22L1	chr3	-	A3SS	299199473	449395827	661355863	277131335	142	75	0	0	0.26,0.21,0.232	0.558,0.589,0.576	-0.34
ENSG00000172183	ISG20	chr15	+	A3SS	29,9,38	20,8,23	93,47,133	4,4,8	1950	75	1.25455e-14	2.38008e-13	0.053,0.041,0.06	0.472,0.311,0.39	-0.34
ENSG00000101104	PABPC1L	chr20	+	A3SS	25,25,42	164102282	34,17,36	19,13,35	133	75	0	0	0.079,0.121,0.077	0.502,0.424,0.367	-0.339
ENSG00000136699	SMPD4	chr2	-	A3SS	10,3,17	94,58,137	152,72,152	88,36,112	213	75	0	0	0.036,0.018,0.042	0.378,0.413,0.323	-0.339
ENSG00000006015	C19orf60	chr19	+	A3SS	160,94,252	65,38,102	69,35,77	6,1,4	141	75	4.47198e-13	7.81643e-12	0.567,0.568,0.568	0.859,0.949,0.911	-0.339
ENSG00000197343	ZNF655	chr7	+	A3SS	28,19,58	80,45,90	43,27,69	24,14,31	99	75	1.62167e-11	2.44212e-10	0.21,0.242,0.328	0.576,0.594,0.628	-0.339
ENSG00000168781	PPIP5K1	chr15	-	A3SS	30,28,41	13,9,29	66,37,77	4,2,4	116	75	1.78829e-10	2.44445e-09	0.599,0.668,0.478	0.914,0.923,0.926	-0.339
ENSG00000124279	FASTKD3	chr5	-	A3SS	57,38,105	71,55,94	105,41,140	20,19,30	196	75	2.98417e-09	3.69968e-08	0.235,0.209,0.299	0.668,0.452,0.641	-0.339
ENSG00000175197	DDIT3	chr12	-	A3SS	89,55,123	45,33,62	412178501	55,22,66	246	75	0	0	0.376,0.337,0.377	0.695,0.712,0.698	-0.338
ENSG00000198301	SDAD1	chr4	-	A3SS	62,23,61	118111239	54,21,63	24,11,45	150	75	5.55112e-16	1.16508e-14	0.208,0.094,0.113	0.529,0.488,0.412	-0.338
ENSG00000139436	GIT2	chr12	-	A3SS	334275565	23,21,33	357172490	7,1,11	1417	75	6.76237e-06	5.40482e-05	0.435,0.409,0.475	0.73,0.901,0.702	-0.338
ENSG00000213024	NUP62	chr19	-	A3SS	27,23,48	47,46,87	92,31,101	30,19,43	108	75	4.80926e-12	7.72235e-11	0.285,0.258,0.277	0.68,0.531,0.62	-0.337
ENSG00000213593	TMX2	chr11	+	A3SS	13,10,34	14,15,35	82,34,94	27,7,33	125	75	4.02639e-07	3.86056e-06	0.358,0.286,0.368	0.646,0.745,0.631	-0.337
ENSG00000100897	DCAF11	chr14	+	A3SS	30,21,59	68,39,99	34,10,37	11,5,22	103	75	4.69462e-08	5.03562e-07	0.243,0.282,0.303	0.692,0.593,0.55	-0.336
ENSG00000123473	STIL	chr1	-	A3SS	133,96,213	45,40,77	248126368	7,3,15	126	75	0	0	0.638,0.588,0.622	0.955,0.962,0.936	-0.335
ENSG00000119782	FKBP1B	chr2	+	A3SS	8,7,4	16,6,9	6,3,11	2,1,5	120	75	0.00397761	0.0176118	0.238,0.422,0.217	0.652,0.652,0.579	-0.335
ENSG00000138964	PARVG	chr22	+	A3SS	12258411855	128,81,181	330132440	9,6,4	1274	75	2.12473e-06	1.86298e-05	0.36,0.379,0.376	0.683,0.564,0.866	-0.333
ENSG00000092199	HNRNPC	chr14	-	A3SS	569483869	425831497318	15757562032	408182484	568	75	0	0	0.017,0.02,0.015	0.338,0.354,0.357	-0.332
ENSG00000141295	SCRN2	chr17	-	A3SS	37,15,52	47,35,67	37,13,51	10,4,14	290	75	4.10941e-11	6.01848e-10	0.169,0.1,0.167	0.489,0.457,0.485	-0.332
ENSG00000071889	FAM3A	chrX	-	A3SS	2,1,10	67,34,111	8,2,17	8,6,8	130	75	7.89066e-09	9.20461e-08	0.017,0.017,0.049	0.366,0.161,0.551	-0.332
ENSG00000143224	PPOX	chr1	+	A3SS	7,4,14	20,14,35	16,3,9	3,4,8	107	75	0.00230702	0.010924	0.197,0.167,0.219	0.789,0.345,0.441	-0.331
ENSG00000175197	DDIT3	chr12	-	A3SS	44,21,48	298203540	259110326	159,80,250	179	75	0	0	0.058,0.042,0.036	0.406,0.366,0.353	-0.33
ENSG00000112763	BTN2A1	chr6	+	A3SS	128,81,207	52,28,71	674258852	63,22,77	304	75	0	0	0.378,0.416,0.418	0.725,0.743,0.732	-0.329
ENSG00000101040	ZMYND8	chr20	-	A3SS	71,31,68	30,26,64	222,81,267	21,23,40	150	75	5.4008e-08	5.71263e-07	0.542,0.373,0.347	0.841,0.638,0.769	-0.329
ENSG00000110888	CAPRIN2	chr12	-	A3SS	7,3,6	28,7,25	11,3,11	13,1,8	119	75	0.00118636	0.00603479	0.136,0.213,0.131	0.348,0.654,0.464	-0.329
ENSG00000100031	GGT1	chr22	+	A3SS	11,6,15	5,2,10	39,19,48	4,3,3	183	75	0.000116848	0.000742451	0.474,0.551,0.381	0.8,0.722,0.868	-0.328
ENSG00000185917	SETD4	chr21	-	A3SS	10,7,11	4,3,6	21,10,26	0,1,3	124	75	0.000123212	0.000775494	0.602,0.585,0.526	1.0,0.858,0.84	-0.328
ENSG00000059769	DNAJC25	chr9	+	A3SS	3,4,6	6,5,9	19,14,14	7,3,10	93	75	0.00353335	0.0158555	0.287,0.392,0.35	0.686,0.79,0.53	-0.326
ENSG00000161204	ABCF3	chr3	+	A3SS	8,4,8	83,73,121	30,11,51	42,14,46	108	75	0	0	0.063,0.037,0.044	0.332,0.353,0.435	-0.325
ENSG00000157540	DYRK1A	chr21	+	A3SS	14,12,16	90,59,139	108,51,152	94,61,139	102	75	0	0	0.103,0.13,0.078	0.458,0.381,0.446	-0.325
ENSG00000135597	REPS1	chr6	-	A3SS	13,10,12	76,59,125	9,9,18	16,6,19	94	75	7.02712e-08	7.34541e-07	0.12,0.119,0.071	0.31,0.545,0.43	-0.325
ENSG00000142186	SCYL1	chr11	+	A3SS	30,16,43	32,23,31	41,22,60	10,8,12	126	75	9.63692e-07	8.91917e-06	0.358,0.293,0.452	0.709,0.621,0.749	-0.325
ENSG00000167595	C19orf55	chr19	+	A3SS	12,7,22	22,12,13	10,7,22	1,2,13	78	75	0.00845478	0.0337368	0.344,0.359,0.619	0.906,0.771,0.619	-0.325
ENSG00000175197	DDIT3	chr12	-	A3SS	67,45,91	45,33,62	294127362	55,22,66	193	75	5.55112e-16	1.16508e-14	0.367,0.346,0.363	0.675,0.692,0.681	-0.324
ENSG00000170004	CHD3	chr17	+	A3SS	69,44,93	103,59,156	112,73,153	57,22,57	87	75	1.11022e-15	2.25901e-14	0.366,0.391,0.339	0.629,0.741,0.698	-0.324
ENSG00000177225	PDDC1	chr11	-	A3SS	13,12,14	76,59,131	14,14,23	14,10,24	116	75	1.17306e-12	1.99795e-11	0.1,0.116,0.065	0.393,0.475,0.383	-0.323
ENSG00000072609	CHFR	chr12	-	A3SS	4,3,10	58,34,93	11,5,14	11,3,18	143	75	9.0111e-10	1.1803e-08	0.035,0.044,0.053	0.344,0.466,0.29	-0.323
ENSG00000113240	CLK4	chr5	-	A3SS	79,36,120	11,6,16	75,32,140	3,1,6	852	75	0.00021878	0.00130607	0.387,0.346,0.398	0.688,0.738,0.673	-0.323
ENSG00000100949	RABGGTA	chr14	-	A3SS	5,1,5	20,18,42	19,10,26	22,8,21	126	75	9.25418e-10	1.20917e-08	0.13,0.032,0.066	0.34,0.427,0.424	-0.321
ENSG00000214087	ARL16	chr17	-	A3SS	219125311	48,24,60	218109255	15,4,14	601	75	5.02677e-09	6.03553e-08	0.363,0.394,0.393	0.645,0.773,0.694	-0.321
ENSG00000073331	ALPK1	chr4	+	A3SS	10,7,24	8,2,3	4,1,13	0,0,1	127	75	3.38801e-05	0.000242762	0.425,0.674,0.825	1.0,1.0,0.885	-0.32
ENSG00000169598	DFFB	chr1	+	A3SS	3,3,3	9,4,9	15,6,18	7,3,11	125	75	0.00037643	0.00215236	0.167,0.31,0.167	0.563,0.545,0.495	-0.32
ENSG00000214078	CPNE1	chr20	-	A3SS	60,41,94	7804871145	204,83,222	241114274	98	75	0	0	0.056,0.061,0.059	0.393,0.358,0.383	-0.319
ENSG00000146826	C7orf43	chr7	-	A3SS	39,31,56	15,5,20	48,16,42	3,0,2	169	75	2.92461e-06	2.50259e-05	0.536,0.733,0.554	0.877,1.0,0.903	-0.319
ENSG00000198301	SDAD1	chr4	-	A3SS	22,3,17	118111239	24,14,28	24,11,45	119	75	1.11022e-16	2.43564e-15	0.105,0.017,0.043	0.387,0.445,0.282	-0.316
ENSG00000141458	NPC1	chr18	-	A3SS	3,4,6	18,15,34	17,9,30	20,5,25	126	75	4.5127e-07	4.30361e-06	0.09,0.137,0.095	0.336,0.517,0.417	-0.316
ENSG00000148143	ZNF462	chr9	+	A3SS	1,1,1	1,1,3	4,7,5	4,1,1	258	75	0.0026199	0.0121344	0.225,0.225,0.088	0.225,0.67,0.592	-0.316
ENSG00000164744	SUN3	chr7	-	A3SS	15,3,15	1,2,2	2,1,1	0,0,0	164	75	0.00590313	0.0246159	0.873,0.407,0.774	1.0,1.0,1.0	-0.315
ENSG00000109065	NAT9	chr17	-	A3SS	4,5,5	3,1,2	23,3,11	1,1,0	191	75	0.000263188	0.00154521	0.344,0.663,0.495	0.9,0.541,1.0	-0.313
ENSG00000196696	PDXDC2P	chr16	-	A3SS	23,12,47	23,11,29	35,17,39	6,3,14	190	75	0.000315068	0.00181778	0.283,0.301,0.39	0.697,0.691,0.524	-0.313
ENSG00000108509	CAMTA2	chr17	-	A3SS	3,2,9	23,12,29	15,5,14	12,4,10	142	75	1.26898e-06	1.15442e-05	0.064,0.081,0.141	0.398,0.398,0.425	-0.312
ENSG00000068366	ACSL4	chrX	-	A3SS	37,19,54	11,20,32	82,26,121	11,5,16	255	75	1.23369e-05	9.51781e-05	0.497,0.218,0.332	0.687,0.605,0.69	-0.312
ENSG00000128284	APOL3	chr22	-	A3SS	125,71,180	34,30,44	72,35,119	10,1,10	304	75	0.000183222	0.00111374	0.476,0.369,0.502	0.64,0.896,0.746	-0.312
ENSG00000168487	BMP1	chr8	+	A3SS	1,2,8	11,2,5	15,8,21	2,3,3	574	75	2.44294e-05	0.000179137	0.012,0.116,0.173	0.495,0.258,0.478	-0.31
ENSG00000148143	ZNF462	chr9	+	A3SS	1,2,1	1,1,3	6,7,6	4,1,1	255	75	0.00957369	0.0374763	0.227,0.37,0.089	0.306,0.673,0.638	-0.31
ENSG00000132781	MUTYH	chr1	-	A3SS	9,6,14	15,15,26	5,3,8	4,1,4	114	75	0.0132416	0.049607	0.283,0.208,0.262	0.451,0.664,0.568	-0.31
ENSG00000196998	WDR45	chrX	-	A3SS	13,6,18	7,8,11	15,12,28	8,1,3	126	75	0.0100371	0.0391138	0.525,0.309,0.493	0.527,0.877,0.847	-0.308
ENSG00000126088	UROD	chr1	+	A3SS	4,0,4	166133291	40,21,63	68,39,101	94	75	0	0	0.019,0.0,0.011	0.319,0.301,0.332	-0.307
ENSG00000126214	KLC1	chr14	+	A3SS	15,3,31	255142329	142,80,170	147,69,190	150	75	0	0	0.029,0.01,0.045	0.326,0.367,0.309	-0.306
ENSG00000170037	CNTROB	chr17	+	A3SS	52,25,62	63,32,110	95,39,131	29,17,41	203	75	2.66454e-15	5.32009e-14	0.234,0.224,0.172	0.548,0.459,0.541	-0.306
ENSG00000132004	FBXW9	chr19	-	A3SS	0,0,4	14,8,27	15,2,20	13,4,11	165	75	6.41678e-09	7.60174e-08	0.0,0.0,0.063	0.344,0.185,0.452	-0.306
ENSG00000100908	EMC9	chr14	-	A3SS	85,54,118	81,47,113	103,35,133	22,14,21	277	75	1.14257e-08	1.32126e-07	0.221,0.237,0.22	0.559,0.404,0.632	-0.306
ENSG00000110074	FOXRED1	chr11	+	A3SS	7,5,10	1,3,6	9,6,12	1,0,0	98	75	1.0209e-05	7.94511e-05	0.843,0.561,0.561	0.873,1.0,1.0	-0.303
ENSG00000100342	APOL1	chr22	+	A3SS	2,1,3	23,19,36	6,2,5	8,2,7	114	75	1.84861e-05	0.000138218	0.054,0.033,0.052	0.33,0.397,0.32	-0.303
ENSG00000124593	PRICKLE4	chr6	+	A3SS	22,16,35	2,1,2	9,3,10	0,0,0	472	75	0.000541956	0.00299086	0.636,0.718,0.736	1.0,1.0,1.0	-0.303
ENSG00000167291	TBC1D16	chr17	-	A3SS	7,5,15	8,2,7	1,1,3	0,0,1	78	75	8.38853e-05	0.000552089	0.457,0.706,0.673	1.0,1.0,0.743	-0.302
ENSG00000142082	SIRT3	chr11	-	A3SS	3,5,6	32,24,38	12,3,8	3,6,10	164	75	0.000190282	0.00115048	0.041,0.087,0.067	0.647,0.186,0.268	-0.302
ENSG00000104946	TBC1D17	chr19	+	A3SS	17,15,19	20,18,24	59,33,51	13,12,25	149	75	9.49178e-06	7.41945e-05	0.3,0.296,0.285	0.696,0.581,0.507	-0.301
ENSG00000013573	DDX11	chr12	+	A3SS	32,14,54	26,24,38	19,9,19	8,1,7	121	75	0.00745118	0.0303687	0.433,0.266,0.468	0.595,0.848,0.627	-0.301
ENSG00000107959	PITRM1	chr10	-	A3SS	33,37,62	137,64,226	73,35,91	38,10,40	305	75	0	0	0.056,0.124,0.063	0.321,0.463,0.359	-0.3
ENSG00000213672	NCKIPSD	chr3	-	A3SS	24,10,35	17,12,22	8,9,14	1,2,4	96	75	0.00216993	0.0103193	0.524,0.394,0.554	0.862,0.779,0.732	-0.3
ENSG00000028310	BRD9	chr5	-	A3SS	12,12,25	91,54,134	20,12,18	20,6,25	135	75	3.80603e-08	4.13237e-07	0.068,0.11,0.094	0.357,0.526,0.286	-0.299
ENSG00000132305	IMMT	chr2	-	A3SS	70,36,108	326251538	114,64,143	94,53,118	144	75	0	0	0.101,0.07,0.095	0.387,0.386,0.387	-0.298
ENSG00000105576	TNPO2	chr19	-	A3SS	13,8,14	73,43,115	56,43,61	52,31,67	137	75	0	0	0.089,0.092,0.062	0.371,0.432,0.333	-0.298
ENSG00000170248	PDCD6IP	chr3	+	A3SS	41,20,67	295210470	69,35,93	89,48,112	90	75	0	0	0.104,0.074,0.106	0.392,0.378,0.409	-0.298
ENSG00000068366	ACSL4	chrX	-	A3SS	50,37,81	11,20,32	112,38,188	11,5,16	369	75	2.17382e-06	1.89977e-05	0.48,0.273,0.34	0.674,0.607,0.705	-0.298
ENSG00000065000	AP3D1	chr19	-	A3SS	14,4,17	8,5,16	26,10,33	10,1,10	111	75	0.010305	0.0400115	0.542,0.351,0.418	0.637,0.871,0.69	-0.296
ENSG00000149182	ARFGAP2	chr11	-	A3SS	11,7,22	97,50,169	44,17,66	39,26,39	150	75	1.11022e-16	2.43564e-15	0.054,0.065,0.061	0.361,0.246,0.458	-0.295
ENSG00000100908	EMC9	chr14	-	A3SS	99,64,141	81,47,113	111,36,148	22,14,21	250	75	2.2136e-07	2.20574e-06	0.268,0.29,0.272	0.602,0.435,0.679	-0.295
ENSG00000167613	LAIR1	chr19	-	A3SS	179125264	227154354	167,92,254	60,28,83	231	75	0	0	0.204,0.209,0.195	0.475,0.516,0.498	-0.294
ENSG00000170906	NDUFA3	chr19	+	A3SS	3,0,3	17,13,26	9,13,19	19,13,15	122	75	3.12191e-07	3.03703e-06	0.098,0.0,0.066	0.226,0.381,0.438	-0.294
ENSG00000140931	CMTM3	chr16	+	A3SS	23,7,18	146,81,252	149,63,208	109,54,148	199	75	0	0	0.056,0.032,0.026	0.34,0.305,0.346	-0.292
ENSG00000159335	PTMS	chr12	+	A3SS	13,11,29	92,74,163	130,65,206	123,66,141	152	75	0	0	0.065,0.068,0.081	0.343,0.327,0.419	-0.292
ENSG00000114107	CEP70	chr3	-	A3SS	193150313	186128375	108,65,122	25,21,42	127	75	4.55191e-15	8.8563e-14	0.38,0.409,0.33	0.718,0.646,0.632	-0.292
ENSG00000132781	MUTYH	chr1	-	A3SS	4,6,5	97,66,155	9,2,14	9,9,15	98	75	2.55758e-09	3.20058e-08	0.031,0.065,0.024	0.434,0.145,0.417	-0.292
ENSG00000173992	CCS	chr11	+	A3SS	25,30,34	60,39,94	52,18,76	19,8,30	260	75	3.10862e-15	6.13781e-14	0.107,0.182,0.094	0.441,0.394,0.422	-0.291
ENSG00000215041	NEURL4	chr17	-	A3SS	1,0,3	28,30,39	5,3,18	10,8,19	92	75	1.77476e-09	2.242e-08	0.028,0.0,0.059	0.29,0.234,0.436	-0.291
ENSG00000205352	PRR13	chr12	+	A3SS	64,41,91	25,13,26	13,13,19	0,0,3	129	75	2.76334e-05	0.000200154	0.598,0.647,0.67	1.0,1.0,0.786	-0.29
ENSG00000187607	ZNF286A	chr17	+	A3SS	71,51,113	18,30,52	118,72,165	12,4,18	134	75	1.23405e-08	1.42089e-07	0.688,0.488,0.549	0.846,0.91,0.837	-0.289
ENSG00000197070	ARRDC1	chr9	+	A3SS	4,3,9	3,1,3	4,1,7	0,0,1	85	75	0.000187564	0.00113625	0.541,0.726,0.726	1.0,1.0,0.861	-0.289
ENSG00000058673	ZC3H11A	chr1	+	A3SS	513341693	66,55,87	7724021016	17,14,27	380	75	0	0	0.605,0.55,0.611	0.9,0.85,0.881	-0.288
ENSG00000076928	ARHGEF1	chr19	+	A3SS	10,10,20	222151299	83,37,104	58,26,71	245	75	0	0	0.014,0.02,0.02	0.305,0.303,0.31	-0.288
ENSG00000205531	NAP1L4	chr11	-	A3SS	26,13,33	521353719	206,82,259	280143341	111	75	0	0	0.033,0.024,0.03	0.332,0.279,0.339	-0.288
ENSG00000135632	SMYD5	chr2	+	A3SS	29,11,33	80,53,130	49,46,75	57,22,42	174	75	1.1259e-11	1.72476e-10	0.135,0.082,0.099	0.27,0.474,0.435	-0.288
ENSG00000108819	PPP1R9B	chr17	-	A3SS	16,18,31	37,18,56	55,28,75	22,10,33	206	75	3.07437e-09	3.80266e-08	0.136,0.267,0.168	0.476,0.505,0.453	-0.288
ENSG00000197343	ZNF655	chr7	+	A3SS	30,17,42	80,45,90	33,20,46	24,14,31	94	75	5.16838e-09	6.1916e-08	0.23,0.232,0.271	0.523,0.533,0.542	-0.288
ENSG00000247774	PCED1B-AS1	chr12	-	A3SS	0,3,0	7,11,23	4,2,1	6,1,7	99	75	0.0027008	0.0124766	0.0,0.171,0.0	0.336,0.602,0.098	-0.288
ENSG00000196998	WDR45	chrX	-	A3SS	14,12,24	7,8,11	23,15,33	8,1,3	147	75	0.00558807	0.0234752	0.505,0.434,0.527	0.595,0.884,0.849	-0.287
ENSG00000079313	REXO1	chr19	-	A3SS	10,2,10	36,27,59	63,33,83	48,18,74	198	75	9.99201e-16	2.04875e-14	0.095,0.027,0.06	0.332,0.41,0.298	-0.286
ENSG00000137501	SYTL2	chr11	-	A3SS	0,0,0	1,2,1	3,0,6	5,4,6	78	75	9.7948e-06	7.64511e-05	0.0,0.0,0.0	0.366,0.0,0.49	-0.285
ENSG00000197586	ENTPD6	chr20	+	A3SS	17,10,33	17,11,22	2,2,3	1,0,1	78	75	0.000626259	0.00339783	0.49,0.466,0.591	0.658,1.0,0.743	-0.285
ENSG00000161692	DBF4B	chr17	+	A3SS	43,54,107	19,16,50	112,59,144	8,6,13	140	75	1.63283e-10	2.24925e-09	0.548,0.644,0.534	0.882,0.84,0.856	-0.284
ENSG00000066923	STAG3	chr7	+	A3SS	5,4,12	5,2,12	1,1,2	0,1,0	78	75	8.40485e-05	0.000552481	0.49,0.658,0.49	1.0,0.49,1.0	-0.284
ENSG00000116957	TBCE	chr1	+	A3SS	5,5,7	116,76,187	18,9,26	17,12,44	131	75	0	0	0.024,0.036,0.021	0.377,0.3,0.253	-0.283
ENSG00000141084	RANBP10	chr16	-	A3SS	7,3,10	33,32,62	68,34,102	73,23,87	165	75	5.55112e-16	1.16508e-14	0.088,0.041,0.068	0.297,0.402,0.348	-0.283
ENSG00000101104	PABPC1L	chr20	+	A3SS	21,10,19	93,70,135	6,7,13	14,5,15	91	75	9.46806e-05	0.000617045	0.157,0.105,0.104	0.261,0.536,0.417	-0.283
ENSG00000100784	RPS6KA5	chr14	-	A3SS	3,0,1	37,27,52	10,5,13	15,6,27	112	75	3.73923e-11	5.49142e-10	0.051,0.0,0.013	0.309,0.358,0.244	-0.282
ENSG00000138071	ACTR2	chr2	+	A3SS	7,5,6	1,1,3	8,3,10	0,0,1	152	75	0.00130759	0.0065453	0.775,0.712,0.497	1.0,1.0,0.831	-0.282
ENSG00000168010	ATG16L2	chr11	+	A3SS	237158360	13,11,21	56,27,85	0,0,1	544	75	2.06879e-07	2.06918e-06	0.715,0.664,0.703	1.0,1.0,0.921	-0.28
ENSG00000136153	LMO7	chr13	+	A3SS	0,2,3	13,6,14	7,3,18	5,4,13	156	75	4.11333e-06	3.44782e-05	0.0,0.138,0.093	0.402,0.265,0.4	-0.279
ENSG00000159348	CYB5R1	chr1	-	A3SS	5,4,5	35,15,33	4,4,8	8,1,9	191	75	0.00409923	0.0180902	0.053,0.095,0.056	0.164,0.611,0.259	-0.277
ENSG00000167613	LAIR1	chr19	-	A3SS	46,20,59	269185402	62,34,74	67,39,104	109	75	0	0	0.105,0.069,0.092	0.389,0.375,0.329	-0.276
ENSG00000137868	STRA6	chr15	-	A3SS	9,4,8	1,1,4	9,11,14	1,0,1	209	75	0.000921178	0.0047957	0.764,0.589,0.418	0.764,1.0,0.834	-0.276
ENSG00000100109	TFIP11	chr22	-	A3SS	9,6,18	6,3,7	175,84,228	28,14,34	197	75	0.00230733	0.010924	0.363,0.432,0.495	0.704,0.696,0.719	-0.276
ENSG00000166333	ILK	chr11	+	A3SS	65,41,107	76,51,128	99,43,128	28,24,46	121	75	5.89675e-09	7.01687e-08	0.346,0.333,0.341	0.687,0.526,0.633	-0.275
ENSG00000118495	PLAGL1	chr6	-	A3SS	15,10,17	3,2,3	10,5,9	0,0,0	148	75	1.9293e-05	0.000143848	0.717,0.717,0.742	1.0,1.0,1.0	-0.275
ENSG00000176700	SCAND2P	chr15	+	A3SS	6,7,5	16,15,25	8,4,16	10,3,8	117	75	0.000845242	0.00443502	0.194,0.23,0.114	0.339,0.461,0.562	-0.275
ENSG00000185100	ADSSL1	chr14	+	A3SS	6,2,7	3,1,7	0,2,1	1,0,0	187	75	0.0017632	0.00852959	0.445,0.445,0.286	0.0,1.0,1.0	-0.275
ENSG00000217930	PAM16	chr16	-	A3SS	82,64,140	312220467	163,88,231	100,48,123	243	75	0	0	0.075,0.082,0.085	0.335,0.361,0.367	-0.274
ENSG00000118762	PKD2	chr4	+	A3SS	1,2,10	13,13,30	9,7,8	11,5,6	159	75	0.000186296	0.00113114	0.035,0.068,0.136	0.278,0.398,0.386	-0.274
ENSG00000090372	STRN4	chr19	-	A3SS	13,10,16	106,59,152	155,75,172	122,58,157	194	75	0	0	0.045,0.061,0.039	0.329,0.333,0.298	-0.272
ENSG00000198231	DDX42	chr17	+	A3SS	13,14,30	263214469	82,47,102	149,61,184	102	75	0	0	0.035,0.046,0.045	0.288,0.362,0.29	-0.271
ENSG00000109065	NAT9	chr17	-	A3SS	5,2,9	94,44,120	36,17,50	43,10,44	220	75	0	0	0.018,0.015,0.025	0.222,0.367,0.279	-0.27
ENSG00000104859	CLASRP	chr19	+	A3SS	17,5,28	96,72,170	64,30,75	52,36,74	153	75	0	0	0.08,0.033,0.075	0.376,0.29,0.332	-0.27
ENSG00000105443	CYTH2	chr19	+	A3SS	5,7,10	238126305	118,44,136	78,36,107	258	75	0	0	0.006,0.016,0.009	0.305,0.262,0.27	-0.269
ENSG00000160917	CPSF4	chr7	+	A3SS	90,75,156	88,49,110	64,25,80	14,10,14	150	75	1.55197e-06	1.38586e-05	0.338,0.434,0.415	0.696,0.556,0.741	-0.269
ENSG00000154889	MPPE1	chr18	-	A3SS	45,39,68	53,27,56	33,12,29	6,7,6	171	75	0.000871724	0.00455158	0.271,0.388,0.348	0.707,0.429,0.679	-0.269
ENSG00000100099	HPS4	chr22	-	A3SS	40,24,58	118,68,180	57,19,82	30,13,60	184	75	1.11022e-16	2.43564e-15	0.121,0.126,0.116	0.436,0.373,0.358	-0.268
ENSG00000149182	ARFGAP2	chr11	-	A3SS	17,6,23	97,50,169	39,12,47	39,26,39	117	75	1.99029e-11	2.9804e-10	0.101,0.071,0.08	0.391,0.228,0.436	-0.268
ENSG00000114982	KANSL3	chr2	-	A3SS	47,23,55	30,21,67	108,42,117	39,11,31	136	75	5.17466e-07	4.90856e-06	0.464,0.377,0.312	0.604,0.678,0.675	-0.268
ENSG00000106263	EIF3B	chr7	+	A3SS	290164460	163102234	214,79,242	38,13,46	150	75	8.43769e-15	1.61803e-13	0.471,0.446,0.496	0.738,0.752,0.725	-0.267
ENSG00000080189	SLC35C2	chr20	-	A3SS	17,4,22	56,52,103	34,10,35	30,15,34	113	75	1.12368e-09	1.43653e-08	0.168,0.049,0.124	0.429,0.307,0.406	-0.267
ENSG00000110906	KCTD10	chr12	-	A3SS	8,3,12	15,6,21	40,23,51	17,11,34	178	75	3.58903e-05	0.000256476	0.183,0.174,0.194	0.498,0.468,0.387	-0.267
ENSG00000145029	NICN1	chr3	-	A3SS	22,12,36	21,23,40	6,6,11	3,2,4	168	75	0.0101628	0.0395457	0.319,0.189,0.287	0.472,0.573,0.551	-0.267
ENSG00000100031	GGT1	chr22	+	A3SS	6,3,5	5,1,1	11,9,11	2,0,1	116	75	0.00297578	0.0136288	0.437,0.66,0.764	0.781,1.0,0.877	-0.266
ENSG00000183137	CEP57L1	chr6	+	A3SS	7,7,14	153,87,207	40,11,60	47,26,61	126	75	0	0	0.027,0.046,0.039	0.336,0.201,0.369	-0.265
ENSG00000239382	ALKBH6	chr19	-	A3SS	7,1,4	51,25,70	4,1,8	13,1,13	95	75	0.00105497	0.0054286	0.098,0.031,0.043	0.195,0.441,0.327	-0.264
ENSG00000012817	KDM5D	chrY	-	A3SS	9,3,9	102,87,137	51,12,41	33,18,48	182	75	0	0	0.035,0.014,0.026	0.389,0.216,0.26	-0.263
ENSG00000125676	THOC2	chrX	-	A3SS	135103202	417294583	282146363	209104245	156	75	0	0	0.135,0.144,0.143	0.393,0.403,0.416	-0.263
ENSG00000158488	CD1E	chr1	+	A3SS	155610342283	249315953759	241116397	131,70,180	111	75	0	0	0.297,0.305,0.291	0.554,0.528,0.598	-0.262
ENSG00000143437	ARNT	chr1	-	A3SS	0,0,2	70,61,121	12,12,24	45,13,51	109	75	0	0	0.0,0.0,0.011	0.155,0.388,0.245	-0.259
ENSG00000137996	RTCA	chr1	+	A3SS	2,10,20	179131300	49,23,58	66,29,65	153	75	0	0	0.005,0.036,0.032	0.267,0.28,0.304	-0.259
ENSG00000099875	MKNK2	chr19	-	A3SS	9536301535	22,9,35	15328502226	3,5,9	2102	75	4.80739e-11	6.96418e-10	0.607,0.714,0.61	0.948,0.858,0.898	-0.258
ENSG00000062822	POLD1	chr19	+	A3SS	12,6,6	150103244	12,14,20	35,10,23	153	75	6.66134e-15	1.28201e-13	0.038,0.028,0.012	0.144,0.407,0.299	-0.257
ENSG00000157450	RNF111	chr15	+	A3SS	21,6,20	52,33,55	68,20,95	73,19,77	99	75	5.84855e-08	6.16178e-07	0.234,0.121,0.216	0.414,0.444,0.483	-0.257
ENSG00000151923	TIAL1	chr10	-	A3SS	87,50,99	28,14,21	36,18,41	3,3,2	383	75	0.00360559	0.0161389	0.378,0.412,0.48	0.701,0.54,0.801	-0.257
ENSG00000134802	SLC43A3	chr11	-	A3SS	29,13,46	105,77,174	25,10,46	19,11,30	173	75	9.01057e-13	1.54953e-11	0.107,0.068,0.103	0.363,0.283,0.399	-0.256
ENSG00000125459	MSTO1	chr1	+	A3SS	3,2,8	39,28,72	10,2,12	14,3,19	112	75	4.30437e-07	4.11229e-06	0.049,0.046,0.069	0.324,0.309,0.297	-0.255
ENSG00000051825	MPHOSPH9	chr12	-	A3SS	93,64,146	41,25,52	36,23,56	5,1,6	119	75	2.9537e-06	2.52343e-05	0.588,0.617,0.639	0.819,0.935,0.855	-0.255
ENSG00000142330	CAPN10	chr2	+	A3SS	112,92,173	15,4,15	152,69,175	1,1,4	460	75	6.34004e-06	5.12879e-05	0.549,0.789,0.653	0.961,0.918,0.877	-0.255
ENSG00000196150	ZNF250	chr8	-	A3SS	11,11,13	38,29,64	19,9,20	27,7,20	90	75	5.45181e-05	0.00037696	0.194,0.24,0.145	0.37,0.517,0.455	-0.254
ENSG00000125124	BBS2	chr16	-	A3SS	4,4,7	23,13,39	5,2,10	5,1,9	203	75	0.000553543	0.0030468	0.06,0.102,0.062	0.27,0.425,0.291	-0.254
ENSG00000092199	HNRNPC	chr14	-	A3SS	197173293	425831497318	593288759	408182484	321	75	0	0	0.011,0.013,0.009	0.254,0.27,0.268	-0.253
ENSG00000064961	HMG20B	chr19	+	A3SS	7,3,13	70,58,129	26,5,15	22,14,23	117	75	1.00587e-09	1.30152e-08	0.06,0.032,0.061	0.431,0.186,0.295	-0.253
ENSG00000111325	OGFOD2	chr12	+	A3SS	9,5,11	36,36,58	21,3,19	15,6,18	128	75	1.62581e-06	1.44937e-05	0.128,0.075,0.1	0.451,0.227,0.382	-0.252
ENSG00000235706	DICER1-AS1	chr14	+	A3SS	24,31,36	9,5,16	2,1,6	0,0,0	80	75	3.75843e-06	3.17028e-05	0.714,0.853,0.678	1.0,1.0,1.0	-0.252
ENSG00000165238	WNK2	chr9	+	A3SS	3,2,4	4,1,2	1,1,2	0,1,0	78	75	0.000252252	0.00148428	0.419,0.658,0.658	1.0,0.49,1.0	-0.252
ENSG00000196204	RNF216P1	chr7	+	A3SS	4,4,2	87,60,125	16,14,24	37,19,50	104	75	1.11022e-16	2.43564e-15	0.032,0.046,0.011	0.238,0.347,0.257	-0.251
ENSG00000149923	PPP4C	chr16	+	A3SS	476370777	35,15,39	16127721994	16,10,16	723	75	8.88178e-16	1.82814e-14	0.585,0.719,0.674	0.913,0.889,0.928	-0.251
ENSG00000172932	ANKRD13D	chr11	+	A3SS	108,41,150	44,24,51	364156408	46,18,42	959	75	1.2268e-13	2.20204e-12	0.161,0.118,0.187	0.382,0.404,0.432	-0.251
ENSG00000114626	ABTB1	chr3	+	A3SS	3,2,8	27,15,43	17,5,13	18,6,20	121	75	2.44238e-06	2.11712e-05	0.064,0.076,0.103	0.369,0.341,0.287	-0.251
ENSG00000143537	ADAM15	chr1	+	A3SS	1,2,5	2,0,2	2,2,3	0,1,0	160	75	0.00830885	0.0333292	0.19,1.0,0.54	1.0,0.484,1.0	-0.251
ENSG00000126215	XRCC3	chr14	-	A3SS	32,20,44	13,12,37	13,11,30	4,1,8	169	75	0.0130178	0.0488374	0.522,0.425,0.345	0.591,0.83,0.625	-0.251
ENSG00000167965	MLST8	chr16	+	A3SS	22,24,62	27,12,24	11,8,22	4,1,3	105	75	0.00577633	0.0241329	0.368,0.588,0.649	0.663,0.851,0.84	-0.25
ENSG00000156304	SCAF4	chr21	-	A3SS	114,77,259	52,39,86	334129377	34,27,34	141	75	3.30408e-10	4.43679e-09	0.538,0.512,0.616	0.839,0.718,0.855	-0.249
ENSG00000126456	IRF3	chr19	-	A3SS	15,9,27	87,46,107	27,18,26	38,14,50	91	75	6.83108e-06	5.44342e-05	0.124,0.139,0.172	0.369,0.514,0.3	-0.249
ENSG00000062598	ELMO2	chr20	-	A3SS	42,29,59	16,11,15	54,20,49	7,0,2	104	75	1.20749e-05	9.3427e-05	0.654,0.655,0.739	0.848,1.0,0.946	-0.249
ENSG00000163564	PYHIN1	chr1	+	A3SS	21,11,40	10,9,13	28,22,34	3,2,8	102	75	0.00301571	0.0137761	0.607,0.473,0.693	0.873,0.89,0.758	-0.249
ENSG00000123136	DDX39A	chr19	-	A3SS	118,99,174	645426995	239134318	214111275	183	75	0	0	0.07,0.087,0.067	0.314,0.331,0.322	-0.248
ENSG00000187742	SECISBP2	chr9	+	A3SS	135,89,183	84,60,120	98,57,166	32,16,23	189	75	2.79591e-06	2.40016e-05	0.389,0.371,0.377	0.549,0.586,0.741	-0.246
ENSG00000101452	DHX35	chr20	+	A3SS	23,18,30	58,47,109	22,8,46	26,9,27	95	75	4.29736e-06	3.59079e-05	0.238,0.232,0.179	0.4,0.412,0.574	-0.246
ENSG00000092094	OSGEP	chr14	-	A3SS	38,28,65	305209471	41,26,54	64,33,75	110	75	0	0	0.078,0.084,0.086	0.304,0.349,0.329	-0.245
ENSG00000166681	NGFRAP1	chrX	+	A3SS	200129293	11197921728	348181378	396218485	122	75	0	0	0.099,0.091,0.094	0.351,0.338,0.324	-0.243
ENSG00000135426	TESPA1	chr12	-	A3SS	24,17,49	63,31,79	49,20,76	28,10,46	196	75	2.81012e-09	3.50017e-08	0.127,0.173,0.192	0.401,0.434,0.387	-0.243
ENSG00000028310	BRD9	chr5	-	A3SS	49,36,63	62,44,91	45,18,72	15,15,22	194	75	5.16096e-05	0.000359178	0.234,0.24,0.211	0.537,0.317,0.559	-0.243
ENSG00000185684	EP400NL	chr12	+	A3SS	24,22,36	6,3,6	9,4,16	2,0,0	267	75	0.00161766	0.00791169	0.529,0.673,0.628	0.558,1.0,1.0	-0.243
ENSG00000152457	DCLRE1C	chr10	-	A3SS	13,6,10	2,0,3	42,13,37	2,0,0	270	75	0.00328276	0.014856	0.644,1.0,0.481	0.854,1.0,1.0	-0.243
ENSG00000104522	TSTA3	chr8	-	A3SS	4,11,9	119,71,159	49,18,50	24,18,40	295	75	0	0	0.008,0.038,0.014	0.342,0.203,0.241	-0.242
ENSG00000137824	RMDN3	chr15	-	A3SS	0,1,0	51,37,104	33,16,43	58,18,50	176	75	0	0	0.0,0.011,0.0	0.195,0.275,0.268	-0.242
ENSG00000140263	SORD	chr15	+	A3SS	0,0,2	172,99,229	19,4,21	19,14,24	160	75	0	0	0.0,0.0,0.004	0.319,0.118,0.291	-0.241
ENSG00000217930	PAM16	chr16	-	A3SS	40,25,71	312220467	80,43,119	100,48,123	154	75	0	0	0.059,0.052,0.069	0.28,0.304,0.32	-0.241
ENSG00000135365	PHF21A	chr11	-	A3SS	31,26,76	22,8,40	84,39,95	13,6,21	170	75	0.000207928	0.00124407	0.383,0.589,0.456	0.74,0.741,0.666	-0.24
ENSG00000239665	RP11-295P9.3	chr10	+	A3SS	0,0,1	1,1,1	4,0,4	3,4,2	81	75	0.000373666	0.00214195	0.0,0.0,0.481	0.552,0.0,0.649	-0.24
ENSG00000160948	VPS28	chr8	-	A3SS	22,8,31	71,46,118	97,27,94	32,16,58	387	75	0	0	0.057,0.033,0.048	0.37,0.246,0.239	-0.239
ENSG00000175221	MED16	chr19	-	A3SS	0,0,2	37,26,71	12,15,32	16,9,35	254	75	0	0	0.0,0.0,0.008	0.181,0.33,0.213	-0.239
ENSG00000146350	TBC1D32	chr6	-	A3SS	2,2,2	11,14,21	1,5,6	5,3,11	93	75	0.00976846	0.0382066	0.128,0.103,0.071	0.139,0.573,0.305	-0.238
ENSG00000172534	HCFC1	chrX	-	A3SS	32,18,69	84,35,122	79,41,114	43,25,66	207	75	3.24407e-13	5.72654e-12	0.121,0.157,0.17	0.4,0.373,0.385	-0.237
ENSG00000007129	CEACAM21	chr19	+	A3SS	2,2,2	3,0,2	3,1,2	2,0,0	78	75	0.00488262	0.0209376	0.391,1.0,0.49	0.591,1.0,1.0	-0.237
ENSG00000100911	PSME2	chr14	-	A3SS	263198396	10246441640	289154383	247107302	199	75	0	0	0.088,0.104,0.083	0.306,0.352,0.323	-0.235
ENSG00000185684	EP400NL	chr12	+	A3SS	26,28,55	6,3,6	17,6,19	2,0,0	264	75	0.000754144	0.00401231	0.552,0.726,0.723	0.707,1.0,1.0	-0.235
ENSG00000183048	SLC25A10	chr17	+	A3SS	5,2,3	50,50,100	1,5,10	6,5,7	165	75	6.12333e-07	5.78785e-06	0.043,0.018,0.013	0.07,0.313,0.394	-0.234
ENSG00000141140	MYO19	chr17	-	A3SS	302186466	51,36,88	137,50,207	7,4,14	1231	75	6.09948e-06	4.94921e-05	0.265,0.239,0.244	0.544,0.432,0.474	-0.234
ENSG00000049541	RFC2	chr7	-	A3SS	26,17,42	292177469	25,11,43	42,10,44	177	75	0	0	0.036,0.039,0.037	0.201,0.318,0.293	-0.233
ENSG00000147789	ZNF7	chr8	+	A3SS	8,12,14	30,12,40	18,16,27	16,11,15	126	75	0.000417153	0.00236328	0.137,0.373,0.172	0.401,0.464,0.517	-0.233
ENSG00000169062	UPF3A	chr13	+	A3SS	26,17,49	102,63,112	25,15,17	29,7,29	118	75	0.00154525	0.0076064	0.139,0.146,0.218	0.354,0.577,0.271	-0.233
ENSG00000158669	AGPAT6	chr8	+	A3SS	1,0,3	74,75,144	47,18,55	88,37,83	134	75	0	0	0.008,0.0,0.012	0.23,0.214,0.271	-0.232
ENSG00000153827	TRIP12	chr2	-	A3SS	171,91,256	28,32,72	149,69,170	10,4,11	156	75	2.48979e-08	2.75947e-07	0.746,0.578,0.631	0.878,0.892,0.881	-0.232
ENSG00000090372	STRN4	chr19	-	A3SS	27,14,49	22,10,36	60,34,66	15,9,24	199	75	0.000128363	0.000803174	0.316,0.345,0.339	0.601,0.587,0.509	-0.232
ENSG00000138381	ASNSD1	chr2	+	A3SS	66,37,95	44,30,65	24,11,23	8,2,8	140	75	0.00571735	0.023924	0.446,0.398,0.439	0.616,0.747,0.606	-0.229
ENSG00000163946	FAM208A	chr3	-	A3SS	403330725	56,36,108	164,79,169	3,1,1	198	75	6.66134e-16	1.37642e-14	0.732,0.776,0.718	0.954,0.968,0.985	-0.227
ENSG00000086848	ALG9	chr11	-	A3SS	36,20,45	57,58,138	32,15,34	31,15,23	96	75	1.40347e-05	0.000106732	0.33,0.212,0.203	0.446,0.439,0.536	-0.225
ENSG00000105618	PRPF31	chr19	+	A3SS	4,2,2	170129262	44,16,49	82,54,108	103	75	0	0	0.017,0.011,0.006	0.281,0.177,0.248	-0.224
ENSG00000189164	ZNF527	chr19	+	A3SS	30,22,34	22,15,34	27,21,42	10,4,14	304	75	0.00104129	0.00538422	0.252,0.266,0.198	0.4,0.564,0.425	-0.224
ENSG00000188690	UROS	chr10	-	A3SS	38,23,60	6,3,4	31,10,20	0,0,1	240	75	2.52455e-05	0.000184868	0.664,0.706,0.824	1.0,1.0,0.862	-0.223
ENSG00000070669	ASNS	chr7	-	A3SS	39,13,40	256144376	98,57,130	132,64,197	149	75	0	0	0.071,0.043,0.051	0.272,0.31,0.249	-0.222
ENSG00000124357	NAGK	chr2	+	A3SS	117,82,188	69,64,116	166,71,187	24,20,30	731	75	1.11564e-10	1.56513e-09	0.148,0.116,0.143	0.415,0.267,0.39	-0.222
ENSG00000091127	PUS7	chr7	-	A3SS	47,41,93	15,11,30	46,12,44	0,0,8	99	75	5.65356e-05	0.000386895	0.704,0.738,0.701	1.0,1.0,0.806	-0.221
ENSG00000113119	TMCO6	chr5	+	A3SS	9,8,20	73,66,170	9,3,8	11,7,17	93	75	8.15621e-05	0.000540134	0.09,0.089,0.087	0.398,0.257,0.275	-0.221
ENSG00000173230	GOLGB1	chr3	-	A3SS	20,13,26	9,7,11	45,15,46	6,1,10	90	75	0.00256954	0.0119531	0.649,0.607,0.663	0.862,0.926,0.793	-0.221
ENSG00000153944	MSI2	chr17	+	A3SS	88,54,125	161104237	71,32,94	53,24,57	129	75	1.74318e-10	2.39508e-09	0.241,0.232,0.235	0.438,0.437,0.489	-0.219
ENSG00000198467	TPM2	chr9	-	A3SS	28,23,56	42,27,39	62,35,66	14,5,21	816	75	2.17482e-08	2.42551e-07	0.058,0.073,0.117	0.289,0.391,0.224	-0.219
ENSG00000189306	RRP7A	chr22	-	A3SS	25,24,30	437289638	65,37,74	77,31,82	235	75	0	0	0.018,0.026,0.015	0.212,0.276,0.224	-0.218
ENSG00000143436	MRPL9	chr1	-	A3SS	5,7,9	1,1,6	6,6,8	0,0,1	90	75	5.64211e-05	0.000386608	0.806,0.854,0.556	1.0,1.0,0.87	-0.218
ENSG00000090554	FLT3LG	chr19	+	A3SS	19,14,25	41,35,51	13,2,12	6,3,9	126	75	0.00650675	0.0268895	0.216,0.192,0.226	0.563,0.284,0.442	-0.218
ENSG00000093010	COMT	chr22	+	A3SS	80,39,83	278154384	224122291	137,67,153	369	75	0	0	0.055,0.049,0.042	0.249,0.27,0.279	-0.217
ENSG00000102081	FMR1	chrX	+	A3SS	47,38,93	16,13,28	52,29,80	6,2,6	114	75	5.19566e-06	4.29428e-05	0.659,0.658,0.686	0.851,0.905,0.898	-0.217
ENSG00000116353	MECR	chr1	-	A3SS	42,25,53	7,2,10	16,11,26	0,0,2	202	75	0.000117223	0.00074395	0.69,0.823,0.663	1.0,1.0,0.828	-0.217
ENSG00000100802	C14orf93	chr14	-	A3SS	36,15,55	0,3,3	13,1,10	0,0,0	321	75	0.00191011	0.00916541	1.0,0.539,0.811	1.0,1.0,1.0	-0.217
ENSG00000205758	CRYZL1	chr21	-	A3SS	7,9,20	111,86,197	14,8,17	23,16,42	96	75	3.98209e-09	4.8467e-08	0.047,0.076,0.073	0.322,0.281,0.24	-0.216
ENSG00000142396	ERVK3-1	chr19	+	A3SS	187135325	37,21,46	535250665	28,11,30	244	75	1.28069e-11	1.95626e-10	0.608,0.664,0.685	0.855,0.875,0.872	-0.215
ENSG00000168488	ATXN2L	chr16	+	A3SS	37,30,46	355209518	75,49,120	162,83,234	93	75	0	0	0.078,0.104,0.067	0.272,0.323,0.293	-0.213
ENSG00000008838	MED24	chr17	-	A3SS	9,5,14	80,60,96	57,18,65	64,20,68	204	75	0	0	0.04,0.03,0.051	0.247,0.249,0.26	-0.212
ENSG00000160767	FAM189B	chr1	-	A3SS	3,1,8	21,17,37	13,3,11	11,10,8	183	75	6.82759e-05	0.000458989	0.055,0.024,0.081	0.326,0.109,0.36	-0.212
ENSG00000141469	SLC14A1	chr18	+	A3SS	9086711396	4,5,19	91,40,154	0,0,0	2475	75	5.22861e-06	4.30815e-05	0.873,0.803,0.69	1.0,1.0,1.0	-0.211
ENSG00000115163	CENPA	chr2	+	A3SS	61,47,101	209115298	533235717	352128395	329	75	0	0	0.062,0.085,0.072	0.257,0.295,0.293	-0.209
ENSG00000166311	SMPD1	chr11	+	A3SS	0,0,1	1,1,3	2,1,4	5,3,5	95	75	0.000599381	0.00327387	0.0,0.0,0.208	0.24,0.208,0.387	-0.209
ENSG00000131653	TRAF7	chr16	+	A3SS	0,2,2	64,46,107	24,14,34	79,30,95	97	75	0	0	0.0,0.033,0.014	0.19,0.265,0.217	-0.208
ENSG00000140553	UNC45A	chr15	+	A3SS	20,10,22	54,37,85	48,20,96	37,30,46	223	75	2.1386e-08	2.39012e-07	0.111,0.083,0.08	0.304,0.183,0.412	-0.208
ENSG00000171307	ZDHHC16	chr10	+	A3SS	14,14,23	173122235	26,9,37	39,12,49	163	75	0	0	0.036,0.05,0.043	0.235,0.257,0.258	-0.207
ENSG00000126091	ST3GAL3	chr1	+	A3SS	5,3,20	43,26,49	5,3,16	9,7,12	107	75	0.00419673	0.0184594	0.075,0.075,0.222	0.28,0.231,0.483	-0.207
ENSG00000167925	GHDC	chr17	-	A3SS	15,6,24	16,13,41	20,9,30	15,7,11	164	75	0.00312368	0.0142206	0.3,0.174,0.211	0.379,0.37,0.555	-0.206
ENSG00000140199	SLC12A6	chr15	-	A3SS	11,13,18	3,1,1	10,6,21	0,0,0	160	75	0.0119594	0.0453777	0.632,0.859,0.894	1.0,1.0,1.0	-0.205
ENSG00000023191	RNH1	chr11	-	A3SS	2,2,8	118105189	41,21,43	66,32,88	159	75	0	0	0.008,0.009,0.02	0.227,0.236,0.187	-0.204
ENSG00000071889	FAM3A	chrX	-	A3SS	8,1,6	44,27,64	6,1,5	9,4,8	96	75	0.00282088	0.0129762	0.124,0.028,0.068	0.342,0.163,0.328	-0.204
ENSG00000022840	RNF10	chr12	+	A3SS	15,10,29	145112253	73,39,104	159,78,232	90	75	0	0	0.079,0.069,0.087	0.277,0.294,0.272	-0.203
ENSG00000087053	MTMR2	chr11	-	A3SS	0,2,0	22,19,30	2,2,6	7,2,12	150	75	2.36711e-05	0.000174297	0.0,0.05,0.0	0.125,0.333,0.2	-0.203
ENSG00000166261	ZNF202	chr11	-	A3SS	11,11,13	3,1,2	3,2,5	0,0,0	115	75	0.0010938	0.0056014	0.705,0.878,0.809	1.0,1.0,1.0	-0.203
ENSG00000173818	ENDOV	chr17	+	A3SS	3,0,0	28,18,40	3,2,3	13,2,14	108	75	0.00133492	0.00665714	0.069,0.0,0.0	0.138,0.41,0.13	-0.203
ENSG00000188321	ZNF559	chr19	+	A3SS	33,16,42	11,13,18	32,19,49	5,5,10	153	75	0.011056	0.0424942	0.595,0.376,0.534	0.758,0.651,0.706	-0.203
ENSG00000140995	DEF8	chr16	+	A3SS	8,14,17	3,1,5	6,3,9	1,0,0	126	75	0.000119686	0.000756856	0.613,0.893,0.669	0.781,1.0,1.0	-0.202
ENSG00000183597	TANGO2	chr22	+	A3SS	6,6,8	37,28,38	8,2,5	9,2,8	152	75	0.00405605	0.0179294	0.074,0.096,0.094	0.305,0.33,0.236	-0.202
ENSG00000225697	SLC26A6	chr3	-	A3SS	1,0,2	12,9,37	7,4,11	22,7,22	116	75	1.73838e-06	1.53942e-05	0.051,0.0,0.034	0.171,0.27,0.244	-0.2
ENSG00000166997	CNPY4	chr7	+	A3SS	15,8,18	86,49,110	30,13,41	38,16,54	157	75	2.3515e-11	3.51144e-10	0.077,0.072,0.073	0.274,0.28,0.266	-0.199
ENSG00000214655	ZSWIM8	chr10	+	A3SS	20,12,31	15,13,18	44,30,42	9,13,16	90	75	0.00780534	0.0316187	0.526,0.435,0.589	0.803,0.658,0.686	-0.199
ENSG00000185485	SDHAP1	chr3	-	A3SS	10,2,3	32,26,70	16,11,23	33,14,47	110	75	3.30938e-06	2.80482e-05	0.176,0.05,0.028	0.248,0.349,0.25	-0.198
ENSG00000133997	MED6	chr14	-	A3SS	11,9,16	1,3,4	41,10,61	0,1,1	119	75	8.11064e-05	0.000537784	0.874,0.654,0.716	1.0,0.863,0.975	-0.198
ENSG00000132330	SCLY	chr2	+	A3SS	1,2,2	45,31,64	5,2,3	8,5,12	107	75	8.67745e-05	0.000568997	0.015,0.043,0.021	0.305,0.219,0.149	-0.198
ENSG00000180229	HERC2P3	chr15	-	A3SS	39,36,69	12,5,14	45,29,67	1,0,3	104	75	3.70142e-07	3.56118e-06	0.701,0.839,0.78	0.97,1.0,0.942	-0.197
ENSG00000091140	DLD	chr7	+	A3SS	17,21,37	6934631126	180,76,235	287142356	170	75	0	0	0.011,0.02,0.014	0.217,0.191,0.226	-0.196
ENSG00000100003	SEC14L2	chr22	+	A3SS	0,0,0	24,22,37	12,4,16	31,6,34	155	75	8.62732e-12	1.33311e-10	0.0,0.0,0.0	0.158,0.244,0.185	-0.196
ENSG00000157911	PEX10	chr1	-	A3SS	2,4,4	39,20,61	8,2,8	13,7,8	135	75	1.85986e-05	0.000138864	0.028,0.1,0.035	0.255,0.137,0.357	-0.195
ENSG00000149428	HYOU1	chr11	-	A3SS	9,5,9	87,40,112	22,17,41	28,15,46	242	75	0	0	0.031,0.037,0.024	0.196,0.26,0.216	-0.193
ENSG00000145907	G3BP1	chr5	+	A3SS	348189551	139,89,237	381157430	62,25,71	106	75	9.35918e-14	1.69707e-12	0.639,0.6,0.622	0.813,0.816,0.811	-0.193
ENSG00000157353	FUK	chr16	+	A3SS	0,0,3	8,5,20	5,2,13	7,6,15	171	75	1.52763e-05	0.000115188	0.0,0.0,0.062	0.239,0.128,0.275	-0.193
ENSG00000149923	PPP4C	chr16	+	A3SS	19,21,34	322232504	66,29,69	114,55,138	134	75	0	0	0.032,0.048,0.036	0.245,0.228,0.219	-0.192
ENSG00000105323	HNRNPUL1	chr19	+	A3SS	51,22,86	234124404	109,65,131	160,97,215	105	75	4.44089e-16	9.46976e-15	0.135,0.112,0.132	0.327,0.324,0.303	-0.192
ENSG00000134905	CARS2	chr13	-	A3SS	34,30,60	165109243	37,22,62	47,21,51	198	75	1.42109e-14	2.67696e-13	0.072,0.094,0.086	0.23,0.284,0.315	-0.192
ENSG00000161513	FDXR	chr17	-	A3SS	2,2,2	52,42,82	9,7,33	28,13,23	204	75	1.08247e-13	1.95615e-12	0.014,0.017,0.009	0.106,0.165,0.345	-0.192
ENSG00000137776	SLTM	chr15	-	A3SS	389254610	111,77,168	231124285	22,9,33	129	75	1.35454e-11	2.06316e-10	0.671,0.657,0.679	0.859,0.889,0.834	-0.192
ENSG00000186792	HYAL3	chr3	-	A3SS	107,47,122	3,2,5	26,18,26	0,0,1	841	75	0.000236081	0.00139838	0.761,0.677,0.685	1.0,1.0,0.699	-0.192
ENSG00000112031	MTRF1L	chr6	-	A3SS	8,4,11	89,63,129	38,20,37	52,27,73	170	75	0	0	0.038,0.027,0.036	0.244,0.246,0.183	-0.191
ENSG00000103168	TAF1C	chr16	-	A3SS	73,51,115	15,7,16	56,25,68	1,0,4	146	75	1.28637e-05	9.89562e-05	0.714,0.789,0.787	0.966,1.0,0.897	-0.191
ENSG00000132680	KIAA0907	chr1	-	A3SS	133,73,189	81,79,153	334177441	120,62,177	103	75	1.13831e-06	1.04653e-05	0.545,0.402,0.474	0.67,0.675,0.645	-0.19
ENSG00000092931	MFSD11	chr17	+	A3SS	39,27,51	9,4,11	17,3,24	0,0,1	100	75	2.63754e-06	2.27152e-05	0.765,0.835,0.777	1.0,1.0,0.947	-0.19
ENSG00000134744	ZCCHC11	chr1	-	A3SS	24,21,31	52,37,74	28,10,26	20,11,26	87	75	0.000490732	0.00274511	0.285,0.329,0.265	0.547,0.439,0.463	-0.19
ENSG00000100395	L3MBTL2	chr22	+	A3SS	4,2,7	54,29,91	17,7,19	29,19,39	117	75	2.38888e-09	3.00357e-08	0.045,0.042,0.047	0.273,0.191,0.238	-0.189
ENSG00000100429	HDAC10	chr22	-	A3SS	9,7,16	56,28,69	12,7,13	14,9,20	137	75	8.33062e-05	0.000550688	0.081,0.12,0.113	0.319,0.299,0.262	-0.189
ENSG00000129515	SNX6	chr14	-	A3SS	17,9,17	1,2,3	10,6,11	0,0,1	169	75	0.00127888	0.00643787	0.883,0.666,0.715	1.0,1.0,0.83	-0.189
ENSG00000004897	CDC27	chr17	-	A3SS	14,4,14	246157313	99,50,124	187,91,233	153	75	0	0	0.027,0.012,0.021	0.206,0.212,0.207	-0.188
ENSG00000160058	BSDC1	chr1	-	A3SS	83,60,172	13,7,13	221101242	2,1,5	184	75	7.36479e-09	8.62895e-08	0.722,0.777,0.844	0.978,0.976,0.952	-0.188
ENSG00000234127	TRIM26	chr6	-	A3SS	12,11,36	59,41,83	52,25,59	48,23,62	186	75	9.0735e-09	1.05613e-07	0.076,0.098,0.149	0.304,0.305,0.277	-0.188
ENSG00000183048	SLC25A10	chr17	+	A3SS	9,2,6	67,59,112	2,5,8	11,4,8	206	75	2.43641e-05	0.000178905	0.047,0.012,0.019	0.062,0.313,0.267	-0.188
ENSG00000183569	SERHL2	chr22	+	A3SS	83,30,99	3,1,4	5,5,2	0,0,0	475	75	0.000155934	0.000959912	0.814,0.826,0.796	1.0,1.0,1.0	-0.188
ENSG00000120699	EXOSC8	chr13	+	A3SS	39,27,66	9596551467	77,39,81	172,91,222	114	75	0	0	0.026,0.026,0.029	0.228,0.22,0.194	-0.187
ENSG00000104894	CD37	chr19	+	A3SS	4,5,14	75,57,128	41,18,55	38,9,65	374	75	0	0	0.011,0.017,0.021	0.178,0.286,0.145	-0.187
ENSG00000106992	AK1	chr9	-	A3SS	0,0,0	28,10,36	6,1,6	7,4,8	194	75	3.75307e-08	4.08319e-07	0.0,0.0,0.0	0.249,0.088,0.225	-0.187
ENSG00000065029	ZNF76	chr6	+	A3SS	5,4,9	105,74,136	14,7,16	40,16,57	88	75	1.0195e-08	1.18408e-07	0.039,0.044,0.053	0.23,0.272,0.193	-0.186
ENSG00000247774	PCED1B-AS1	chr12	-	A3SS	23,13,29	3,1,4	25,11,28	0,0,0	151	75	5.36957e-05	0.000372239	0.792,0.866,0.783	1.0,1.0,1.0	-0.186
ENSG00000162419	GMEB1	chr1	+	A3SS	12,8,26	31,29,62	35,16,49	39,19,52	105	75	0.000105238	0.000674308	0.217,0.165,0.23	0.391,0.376,0.402	-0.186
ENSG00000170322	NFRKB	chr11	-	A3SS	18,19,34	16,13,31	23,12,32	9,6,9	111	75	0.00483495	0.0207864	0.432,0.497,0.426	0.633,0.575,0.706	-0.186
ENSG00000008128	CDK11A	chr1	-	A3SS	11,12,12	200148340	98,39,102	240,96,277	102	75	0	0	0.039,0.056,0.025	0.231,0.23,0.213	-0.185
ENSG00000146414	SHPRH	chr6	-	A3SS	2,2,2	94,70,148	13,8,23	67,17,75	94	75	7.27196e-14	1.3231e-12	0.017,0.022,0.011	0.134,0.273,0.197	-0.185
ENSG00000213995	CARKD	chr13	+	A3SS	20,20,69	55,34,76	115,43,124	68,37,61	211	75	3.15741e-06	2.68884e-05	0.114,0.173,0.244	0.375,0.292,0.419	-0.185
ENSG00000137070	IL11RA	chr9	+	A3SS	4,1,8	4,0,3	3,2,1	0,1,0	125	75	0.000178153	0.00108665	0.375,1.0,0.615	1.0,0.545,1.0	-0.185
ENSG00000162819	BROX	chr1	+	A3SS	10,9,15	2,6,4	26,7,36	3,1,1	83	75	0.00240402	0.0113214	0.819,0.575,0.772	0.887,0.863,0.97	-0.185
ENSG00000151729	SLC25A4	chr4	+	A3SS	18,4,24	42,13,43	21,24,47	17,8,21	479	75	2.3072e-07	2.29044e-06	0.063,0.046,0.08	0.162,0.32,0.259	-0.184
ENSG00000166801	FAM111A	chr11	+	A3SS	134,90,236	89,52,131	107,57,179	40,14,44	207	75	3.0339e-05	0.000218269	0.353,0.385,0.395	0.492,0.596,0.596	-0.184
ENSG00000204351	SKIV2L	chr6	+	A3SS	16,7,27	50,44,101	36,4,36	25,14,39	138	75	0.000304625	0.00176325	0.148,0.08,0.127	0.439,0.134,0.334	-0.184
ENSG00000104129	DNAJC17	chr15	-	A3SS	14,5,16	302206483	15,17,29	37,20,50	184	75	0	0	0.019,0.01,0.013	0.142,0.257,0.191	-0.183
ENSG00000272752	STAG3L5P-PVRIG2P-PILRB	chr7	+	A3SS	133,86,206	22,14,40	211,91,248	6,4,10	143	75	6.46145e-11	9.23485e-10	0.76,0.763,0.73	0.949,0.923,0.929	-0.183
ENSG00000146083	RNF44	chr5	-	A3SS	16,13,48	24,12,34	58,18,59	26,9,26	139	75	0.00500495	0.0213622	0.265,0.369,0.432	0.546,0.519,0.55	-0.183
ENSG00000215068	AC025171.1	chr5	+	A3SS	80,58,130	5,6,9	36,10,31	3,0,0	381	75	0.0128576	0.0483385	0.759,0.656,0.74	0.703,1.0,1.0	-0.183
ENSG00000116809	ZBTB17	chr1	-	A3SS	6,3,4	66,51,89	21,11,23	45,32,67	96	75	7.07672e-10	9.36128e-09	0.066,0.044,0.034	0.267,0.212,0.211	-0.182
ENSG00000081014	AP4E1	chr15	+	A3SS	2,1,8	52,40,90	12,8,6	16,10,29	163	75	1.67602e-07	1.68901e-06	0.017,0.011,0.039	0.257,0.269,0.087	-0.182
ENSG00000165046	LETM2	chr8	+	A3SS	24,21,46	5,7,10	14,18,12	3,0,1	146	75	0.0113582	0.0434676	0.711,0.606,0.703	0.706,1.0,0.86	-0.182
ENSG00000100116	GCAT	chr22	+	A3SS	11,4,11	130,88,162	9,10,18	31,5,28	261	75	4.50639e-09	5.4352e-08	0.024,0.013,0.019	0.077,0.365,0.156	-0.181
ENSG00000105223	PLD3	chr19	+	A3SS	4,4,3	1,2,7	3,1,1	1,0,1	110	75	0.00488976	0.0209376	0.732,0.577,0.226	0.672,1.0,0.405	-0.181
ENSG00000115204	MPV17	chr2	-	A3SS	24,10,32	93,80,175	9,7,11	21,8,17	120	75	0.00071247	0.00382881	0.139,0.072,0.103	0.211,0.354,0.288	-0.18
ENSG00000107819	SFXN3	chr10	+	A3SS	2,1,7	13,12,26	9,4,8	13,9,10	131	75	0.00329259	0.0148753	0.081,0.046,0.134	0.284,0.203,0.314	-0.18
ENSG00000100908	EMC9	chr14	-	A3SS	4,3,4	18,13,27	12,4,12	20,5,27	102	75	0.0045918	0.0199077	0.14,0.145,0.098	0.306,0.37,0.246	-0.18
ENSG00000057252	SOAT1	chr1	+	A3SS	5,1,5	211146329	49,28,78	104,54,120	179	75	0	0	0.01,0.003,0.006	0.165,0.178,0.214	-0.179
ENSG00000162063	CCNF	chr16	+	A3SS	4,3,6	114,63,159	184,90,180	219111266	246	75	0	0	0.011,0.014,0.011	0.204,0.198,0.171	-0.179
ENSG00000164068	RNF123	chr3	+	A3SS	1,1,0	43,27,60	17,8,28	37,15,59	158	75	2.44249e-15	4.91355e-14	0.011,0.017,0.0	0.179,0.202,0.184	-0.179
ENSG00000161381	PLXDC1	chr17	-	A3SS	28,25,30	4,2,8	8,3,8	1,0,1	439	75	0.00735787	0.0300343	0.545,0.681,0.39	0.577,1.0,0.577	-0.179
ENSG00000074935	TUBE1	chr6	-	A3SS	3,3,13	121,74,179	14,8,27	34,16,61	134	75	2.60902e-14	4.82941e-13	0.014,0.022,0.039	0.187,0.219,0.199	-0.177
ENSG00000104299	INTS9	chr8	-	A3SS	0,0,2	43,36,62	6,8,8	25,7,37	160	75	2.10193e-08	2.35407e-07	0.0,0.0,0.015	0.101,0.349,0.092	-0.176
ENSG00000127054	CPSF3L	chr1	-	A3SS	33,23,51	157119275	59,35,86	83,30,91	228	75	0	0	0.065,0.06,0.057	0.19,0.277,0.237	-0.174
ENSG00000142453	CARM1	chr19	+	A3SS	2,2,2	55,45,76	9,6,24	30,17,46	119	75	7.39175e-12	1.1624e-10	0.022,0.027,0.016	0.159,0.182,0.247	-0.174
ENSG00000168614	NBPF9	chr1	+	A3SS	8,6,7	33,19,60	14,8,14	20,7,28	151	75	0.000198046	0.00119433	0.107,0.136,0.055	0.258,0.362,0.199	-0.174
ENSG00000114867	EIF4G1	chr3	+	A3SS	8,6,10	29,20,45	17,8,13	13,14,22	135	75	0.00128935	0.00648036	0.133,0.143,0.11	0.421,0.241,0.247	-0.174
ENSG00000137274	BPHL	chr6	+	A3SS	387249538	56,33,94	103,48,116	4,3,10	2420	75	0.00392426	0.0173901	0.176,0.19,0.151	0.444,0.331,0.264	-0.174
ENSG00000109685	WHSC1	chr4	+	A3SS	10,3,7	219135326	61,33,77	133,48,146	184	75	0	0	0.018,0.009,0.009	0.158,0.219,0.177	-0.173
ENSG00000134644	PUM1	chr1	-	A3SS	104,61,152	34,20,44	202111304	25,16,44	156	75	9.28123e-06	7.28693e-05	0.595,0.595,0.624	0.795,0.769,0.769	-0.173
ENSG00000225241	RP11-640M9.2	chr1	+	A3SS	48,47,59	14,5,13	31,10,34	0,1,3	143	75	0.000545216	0.00300573	0.643,0.831,0.704	1.0,0.84,0.856	-0.173
ENSG00000204536	CCHCR1	chr6	-	A3SS	14,6,12	1,1,3	10,6,9	1,0,0	141	75	0.00827828	0.0332566	0.882,0.761,0.68	0.842,1.0,1.0	-0.173
ENSG00000083799	CYLD	chr16	+	A3SS	1,0,2	18,12,37	8,2,17	18,15,36	102	75	1.21716e-06	1.11107e-05	0.039,0.0,0.038	0.246,0.089,0.258	-0.172
ENSG00000119760	SUPT7L	chr2	-	A3SS	124,78,212	61,54,109	157,88,198	47,23,50	288	75	6.40394e-06	5.16481e-05	0.346,0.273,0.336	0.465,0.499,0.508	-0.172
ENSG00000161217	PCYT1A	chr3	-	A3SS	5,1,8	71,54,134	41,25,44	79,30,82	200	75	0	0	0.026,0.007,0.022	0.163,0.238,0.168	-0.171
ENSG00000162869	PPP1R21	chr2	+	A3SS	14,9,23	138,95,206	37,11,42	73,23,102	114	75	3.41838e-12	5.60719e-11	0.063,0.059,0.068	0.25,0.239,0.213	-0.171
ENSG00000109775	UFSP2	chr4	-	A3SS	5,4,12	108,58,143	12,8,19	28,11,31	178	75	7.8576e-12	1.22579e-10	0.019,0.028,0.034	0.153,0.235,0.205	-0.171
ENSG00000111642	CHD4	chr12	-	A3SS	186123262	53,36,102	504234606	73,25,70	114	75	1.53143e-11	2.32594e-10	0.698,0.692,0.628	0.82,0.86,0.851	-0.171
ENSG00000100239	PPP6R2	chr22	+	A3SS	4,0,3	95,69,125	11,8,15	48,22,51	96	75	7.86382e-12	1.22579e-10	0.032,0.0,0.018	0.152,0.221,0.187	-0.17
ENSG00000065357	DGKA	chr12	+	A3SS	35,11,35	156,93,210	24,17,32	44,22,56	137	75	7.35954e-09	8.62895e-08	0.109,0.061,0.084	0.23,0.297,0.238	-0.17
ENSG00000131503	ANKHD1	chr5	+	A3SS	168113290	34,40,66	226114289	19,9,31	126	75	3.56153e-07	3.43337e-06	0.746,0.627,0.723	0.876,0.883,0.847	-0.17
ENSG00000213658	LAT	chr16	+	A3SS	18,11,22	51,28,93	19,9,33	23,11,47	105	75	0.000177462	0.00108492	0.201,0.219,0.145	0.371,0.369,0.334	-0.17
ENSG00000160917	CPSF4	chr7	+	A3SS	103,86,180	32,25,45	68,26,88	8,3,11	153	75	0.000468407	0.00263405	0.612,0.628,0.662	0.806,0.809,0.797	-0.17
ENSG00000140632	GLYR1	chr16	-	A3SS	56,42,95	153118205	104,42,128	87,46,103	192	75	1.19194e-12	2.01721e-11	0.125,0.122,0.153	0.318,0.263,0.327	-0.169
ENSG00000197114	ZGPAT	chr20	+	A3SS	23,22,44	55,54,93	62,33,73	63,26,85	135	75	1.82011e-05	0.000136278	0.189,0.185,0.208	0.353,0.414,0.323	-0.169
ENSG00000116815	CD58	chr1	-	A3SS	6,7,10	58,49,109	9,6,12	27,10,25	110	75	4.00561e-05	0.00028434	0.066,0.089,0.059	0.185,0.29,0.247	-0.169
ENSG00000055483	USP36	chr17	-	A3SS	31,25,44	17,9,23	66,18,52	10,4,13	98	75	0.0013403	0.00667148	0.583,0.68,0.594	0.835,0.775,0.754	-0.169
ENSG00000204348	DXO	chr6	-	A3SS	39,31,59	18,10,19	45,25,71	10,6,5	148	75	0.00717637	0.0293159	0.523,0.611,0.611	0.695,0.679,0.878	-0.169
ENSG00000110583	NAA40	chr11	+	A3SS	69,50,127	32,29,58	87,31,84	14,9,27	301	75	0.00557706	0.0234474	0.349,0.301,0.353	0.608,0.462,0.437	-0.168
ENSG00000132773	TOE1	chr1	+	A3SS	46,35,89	69,42,118	45,22,46	31,9,38	183	75	0.00269936	0.0124766	0.215,0.255,0.236	0.373,0.5,0.332	-0.166
ENSG00000105173	CCNE1	chr19	+	A3SS	31,23,79	7,3,14	15,4,25	0,0,0	84	75	7.2715e-07	6.81272e-06	0.798,0.873,0.834	1.0,1.0,1.0	-0.165
ENSG00000137074	APTX	chr9	-	A3SS	97,70,163	51,49,82	74,28,90	21,10,22	190	75	0.000497865	0.00277337	0.429,0.361,0.44	0.582,0.525,0.618	-0.165
ENSG00000075426	FOSL2	chr2	+	A3SS	0,0,1	3,10,17	3,2,2	8,4,9	126	75	0.00104965	0.0054169	0.0,0.0,0.034	0.182,0.229,0.117	-0.165
ENSG00000232940	HCG25	chr6	+	A3SS	27,18,28	8,4,15	10,4,8	1,0,2	82	75	0.00320936	0.0145858	0.755,0.805,0.631	0.901,1.0,0.785	-0.165
ENSG00000134285	FKBP11	chr12	-	A3SS	13,12,17	134,93,184	26,15,26	46,18,42	197	75	1.59872e-14	2.99045e-13	0.036,0.047,0.034	0.177,0.241,0.191	-0.164
ENSG00000166432	ZMAT1	chrX	-	A3SS	22,18,41	9,8,25	3,1,1	0,1,0	78	75	0.000162253	0.00099651	0.702,0.684,0.612	1.0,0.49,1.0	-0.164
ENSG00000163389	POGLUT1	chr3	+	A3SS	25,13,53	42,41,86	17,3,17	13,3,10	218	75	0.00283792	0.013031	0.17,0.098,0.175	0.31,0.256,0.369	-0.164
ENSG00000137074	APTX	chr9	-	A3SS	99,66,147	9,16,24	102,36,128	4,3,6	190	75	0.000233864	0.00138679	0.813,0.62,0.707	0.91,0.826,0.894	-0.163
ENSG00000205758	CRYZL1	chr21	-	A3SS	44,17,53	241181414	61,40,86	144,72,180	112	75	1.11022e-15	2.25901e-14	0.109,0.059,0.079	0.221,0.271,0.242	-0.162
ENSG00000137804	NUSAP1	chr15	+	A3SS	524375812	6844341001	8544421162	587251746	117	75	2.55151e-12	4.21118e-11	0.329,0.356,0.342	0.483,0.53,0.5	-0.162
ENSG00000175467	SART1	chr11	+	A3SS	5,2,1	74,31,119	15,9,14	42,13,48	143	75	5.3757e-11	7.72449e-10	0.034,0.033,0.004	0.158,0.266,0.133	-0.162
ENSG00000100722	ZC3H14	chr14	+	A3SS	12,18,20	265194418	92,37,95	104,52,150	256	75	0	0	0.013,0.026,0.014	0.206,0.172,0.157	-0.161
ENSG00000136286	MYO1G	chr7	-	A3SS	9,2,13	106,84,172	9,2,8	24,7,14	124	75	5.5383e-06	4.54226e-05	0.049,0.014,0.044	0.185,0.147,0.257	-0.161
ENSG00000175467	SART1	chr11	+	A3SS	2,0,7	89,65,137	19,11,15	77,20,68	116	75	4.56857e-11	6.65438e-10	0.014,0.0,0.032	0.138,0.262,0.125	-0.16
ENSG00000204371	EHMT2	chr6	-	A3SS	0,6,5	101,61,149	13,9,15	43,19,53	114	75	2.43277e-11	3.62265e-10	0.0,0.061,0.022	0.166,0.238,0.157	-0.159
ENSG00000088038	CNOT3	chr19	+	A3SS	9,12,19	61,39,127	45,32,56	97,38,97	131	75	4.95981e-08	5.29875e-07	0.078,0.15,0.079	0.21,0.325,0.248	-0.159
ENSG00000011275	RNF216	chr7	-	A3SS	139114191	157,86,186	128,61,169	52,30,76	246	75	7.28126e-08	7.59616e-07	0.213,0.288,0.238	0.429,0.383,0.404	-0.159
ENSG00000090857	PDPR	chr16	+	A3SS	22,11,33	43,36,79	36,27,43	37,21,56	157	75	0.000202865	0.00121925	0.196,0.127,0.166	0.317,0.38,0.268	-0.159
ENSG00000157450	RNF111	chr15	+	A3SS	16,10,13	21,13,38	33,16,47	30,15,33	102	75	0.00498092	0.0212767	0.359,0.361,0.201	0.447,0.44,0.512	-0.159
ENSG00000171817	ZNF540	chr19	+	A3SS	0,0,0	2,1,8	1,2,5	16,7,19	78	75	0.000237909	0.00140765	0.0,0.0,0.0	0.057,0.216,0.202	-0.158
ENSG00000087157	PGS1	chr17	+	A3SS	65,59,126	27,12,43	119,67,168	15,8,32	148	75	0.00194377	0.00930184	0.55,0.714,0.598	0.801,0.809,0.727	-0.158
ENSG00000134283	PPHLN1	chr12	+	A3SS	23,18,35	15,14,24	18,3,47	8,2,5	93	75	0.0114406	0.0437516	0.553,0.509,0.54	0.645,0.547,0.883	-0.158
ENSG00000121716	PILRB	chr7	+	A3SS	155,98,233	173121314	348164387	161,70,172	431	75	0	0	0.135,0.124,0.114	0.273,0.29,0.281	-0.157
ENSG00000172053	QARS	chr3	-	A3SS	14,12,18	439270659	59,26,54	186,81,232	97	75	0	0	0.024,0.033,0.021	0.197,0.199,0.153	-0.157
ENSG00000182173	TSEN54	chr17	+	A3SS	4,1,6	116,77,199	24,14,23	76,31,74	129	75	0	0	0.02,0.007,0.017	0.155,0.208,0.153	-0.157
ENSG00000106624	AEBP1	chr7	+	A3SS	278186471	184106298	296122390	84,36,111	433	75	3.28277e-10	4.4193e-09	0.207,0.233,0.215	0.379,0.37,0.378	-0.157
ENSG00000197785	ATAD3A	chr1	+	A3SS	5,2,8	47,42,83	10,3,10	12,6,15	219	75	1.83899e-07	1.84975e-06	0.035,0.016,0.032	0.222,0.146,0.186	-0.157
ENSG00000109381	ELF2	chr4	-	A3SS	134108237	113,79,181	147,69,188	53,38,65	111	75	2.16994e-05	0.000160443	0.445,0.48,0.469	0.652,0.551,0.662	-0.157
ENSG00000137822	TUBGCP4	chr15	+	A3SS	5,1,5	125,73,179	28,9,38	70,40,93	123	75	0	0	0.024,0.008,0.017	0.196,0.121,0.199	-0.156
ENSG00000119682	AREL1	chr14	-	A3SS	8,1,4	57,32,84	21,15,27	72,36,98	91	75	6.49752e-07	6.11984e-06	0.104,0.025,0.038	0.194,0.256,0.185	-0.156
ENSG00000163374	YY1AP1	chr1	-	A3SS	167114257	56,40,74	240115282	38,15,45	135	75	4.78655e-06	3.97462e-05	0.624,0.613,0.659	0.778,0.81,0.777	-0.156
ENSG00000167925	GHDC	chr17	-	A3SS	3,7,9	22,33,39	6,5,12	17,7,13	149	75	0.00455474	0.0198053	0.064,0.096,0.104	0.151,0.264,0.317	-0.156
ENSG00000115307	AUP1	chr2	-	A3SS	84,69,125	6804101034	101,51,113	204,78,250	137	75	0	0	0.063,0.084,0.062	0.213,0.264,0.198	-0.155
ENSG00000048740	CELF2	chr10	+	A3SS	17,4,19	74,50,162	15,9,23	43,21,45	93	75	2.1651e-05	0.000160308	0.156,0.061,0.086	0.22,0.257,0.292	-0.155
ENSG00000137171	KLC4	chr6	+	A3SS	46,23,57	4,2,6	70,23,69	0,0,2	172	75	3.75586e-05	0.000267323	0.834,0.834,0.806	1.0,1.0,0.938	-0.155
ENSG00000146733	PSPH	chr7	-	A3SS	82,52,113	20,15,24	73,34,70	9,3,5	123	75	0.000631769	0.00341925	0.714,0.679,0.742	0.832,0.874,0.895	-0.155
ENSG00000187688	TRPV2	chr17	+	A3SS	2,2,12	43,27,69	7,3,8	17,9,18	106	75	0.00210314	0.0100375	0.032,0.05,0.11	0.226,0.191,0.239	-0.155
ENSG00000011021	CLCN6	chr1	+	A3SS	26,20,40	6,3,7	23,23,47	2,0,1	101	75	5.59556e-05	0.000383912	0.763,0.832,0.809	0.895,1.0,0.972	-0.154
ENSG00000122140	MRPS2	chr9	+	A3SS	3,1,6	147,91,227	51,29,46	117,40,87	220	75	0	0	0.007,0.004,0.009	0.129,0.198,0.153	-0.153
ENSG00000143952	VPS54	chr2	-	A3SS	33,30,28	35,36,63	24,7,49	17,8,24	111	75	0.00918974	0.0363162	0.389,0.36,0.231	0.488,0.372,0.58	-0.153
ENSG00000110619	CARS	chr11	-	A3SS	7,5,21	146102237	22,11,33	69,25,87	122	75	1.18527e-12	2.01232e-11	0.029,0.029,0.052	0.164,0.213,0.189	-0.152
ENSG00000163939	PBRM1	chr3	-	A3SS	29,24,65	6,5,7	7,2,7	0,0,0	78	75	3.93819e-05	0.000279926	0.823,0.822,0.899	1.0,1.0,1.0	-0.152
ENSG00000090554	FLT3LG	chr19	+	A3SS	8,5,9	59,35,88	5,3,8	10,11,18	92	75	0.00528598	0.0224003	0.1,0.104,0.077	0.29,0.182,0.266	-0.152
ENSG00000135164	DMTF1	chr7	+	A3SS	172107273	103,92,199	270109348	94,49,108	286	75	1.4767e-07	1.4938e-06	0.305,0.234,0.265	0.43,0.368,0.458	-0.151
ENSG00000153575	TUBGCP5	chr15	+	A3SS	8,10,21	85,63,153	18,2,14	22,14,25	121	75	0.000126648	0.000794306	0.055,0.09,0.078	0.336,0.081,0.258	-0.151
ENSG00000183337	BCOR	chrX	-	A3SS	26,21,49	33,19,42	40,17,50	14,12,28	177	75	0.0120954	0.0458612	0.25,0.319,0.331	0.548,0.375,0.431	-0.151
ENSG00000205352	PRR13	chr12	+	A3SS	339163493	25,13,26	89,65,137	0,0,3	225	75	2.72992e-07	2.68015e-06	0.819,0.807,0.863	1.0,1.0,0.938	-0.15
ENSG00000183569	SERHL2	chr22	+	A3SS	15,9,23	3,1,3	1,1,2	0,0,0	91	75	0.0010803	0.00554823	0.805,0.881,0.863	1.0,1.0,1.0	-0.15
ENSG00000067248	DHX29	chr5	-	A3SS	9,9,22	79,70,131	35,19,50	69,38,115	124	75	1.52092e-08	1.73619e-07	0.064,0.072,0.092	0.235,0.232,0.208	-0.149
ENSG00000125447	GGA3	chr17	-	A3SS	10,13,16	48,29,96	50,10,52	43,20,72	167	75	7.96316e-07	7.40866e-06	0.086,0.168,0.07	0.343,0.183,0.245	-0.149
ENSG00000137411	VARS2	chr6	+	A3SS	0,0,3	108,66,158	23,8,28	68,22,88	143	75	0	0	0.0,0.0,0.01	0.151,0.16,0.143	-0.148
ENSG00000101624	CEP76	chr18	-	A3SS	136110237	45,22,57	263127300	17,13,39	113	75	3.0561e-07	2.97844e-06	0.667,0.768,0.734	0.911,0.866,0.836	-0.148
ENSG00000110075	PPP6R3	chr11	+	A3SS	24,10,25	168122229	40,26,52	66,35,98	204	75	0	0	0.05,0.029,0.039	0.182,0.215,0.163	-0.147
ENSG00000125835	SNRPB	chr20	-	A3SS	220614663405	595338912	409920535344	527279734	221	75	7.99583e-13	1.37947e-11	0.557,0.595,0.559	0.725,0.714,0.712	-0.147
ENSG00000140199	SLC12A6	chr15	-	A3SS	4,10,11	4,2,1	6,2,11	0,1,1	141	75	0.0040917	0.0180719	0.347,0.727,0.854	1.0,0.515,0.854	-0.147
ENSG00000239900	ADSL	chr22	+	A3SS	29,8,14	9105161300	95,41,109	142,80,162	260	75	0	0	0.009,0.004,0.003	0.162,0.129,0.163	-0.146
ENSG00000102081	FMR1	chrX	+	A3SS	125,89,195	16,13,28	119,66,167	6,2,6	150	75	4.97239e-06	4.11612e-05	0.796,0.774,0.777	0.908,0.943,0.933	-0.146
ENSG00000104960	PTOV1	chr19	+	A3SS	55,18,52	117,61,179	73,19,88	86,37,86	123	75	1.39081e-05	0.00010592	0.223,0.152,0.15	0.341,0.238,0.384	-0.146
ENSG00000183963	SMTN	chr22	+	A3SS	44,25,46	4,14,30	132,57,165	19,8,18	956	75	0.00548489	0.0230963	0.463,0.123,0.107	0.353,0.359,0.418	-0.146
ENSG00000187742	SECISBP2	chr9	+	A3SS	78,58,100	163111230	64,29,98	67,25,77	201	75	3.26105e-08	3.56974e-07	0.152,0.163,0.14	0.263,0.302,0.322	-0.144
ENSG00000166582	CENPV	chr17	-	A3SS	13329082022	257163337	9164251094	87,41,117	723	75	3.04866e-07	2.97844e-06	0.35,0.366,0.384	0.522,0.518,0.492	-0.144
ENSG00000100416	TRMU	chr22	+	A3SS	40,31,85	28,25,43	100,63,132	32,26,50	130	75	0.00717467	0.0293159	0.452,0.417,0.533	0.643,0.583,0.604	-0.143
ENSG00000028528	SNX1	chr15	+	A3SS	6,5,11	373295606	93,31,136	299142417	118	75	0	0	0.01,0.011,0.011	0.165,0.122,0.172	-0.142
ENSG00000123836	PFKFB2	chr1	+	A3SS	0,0,0	6,4,15	4,2,5	17,4,19	148	75	7.70806e-05	0.000513646	0.0,0.0,0.0	0.107,0.202,0.118	-0.142
ENSG00000137804	NUSAP1	chr15	+	A3SS	161111132494	6844341001	260113163447	587251746	120	75	9.20708e-13	1.57823e-11	0.595,0.616,0.609	0.735,0.766,0.743	-0.141
ENSG00000076944	STXBP2	chr19	+	A3SS	2,0,4	113,80,156	11,6,10	47,17,54	108	75	4.98522e-11	7.20223e-10	0.012,0.0,0.017	0.14,0.197,0.114	-0.141
ENSG00000013573	DDX11	chr12	+	A3SS	37,24,54	78,84,145	37,8,40	32,19,36	150	75	0.000711768	0.00382881	0.192,0.125,0.157	0.366,0.174,0.357	-0.141
ENSG00000132768	DPH2	chr1	+	A3SS	14,5,22	67,64,102	32,14,35	54,35,61	135	75	6.32131e-07	5.96441e-06	0.104,0.042,0.107	0.248,0.182,0.242	-0.14
ENSG00000130299	GTPBP3	chr19	+	A3SS	59,45,105	11,7,12	57,20,55	3,0,5	138	75	0.00980681	0.0383285	0.745,0.777,0.826	0.912,1.0,0.857	-0.14
ENSG00000105705	SUGP1	chr19	-	A3SS	48,24,74	61,49,105	60,36,75	40,18,70	271	75	0.000247025	0.00145513	0.179,0.119,0.163	0.293,0.356,0.229	-0.139
ENSG00000177981	ASB8	chr12	-	A3SS	2,0,0	3,2,9	3,4,4	9,4,19	105	75	0.00380117	0.016929	0.323,0.0,0.0	0.192,0.417,0.131	-0.139
ENSG00000166938	DIS3L	chr15	+	A3SS	3,5,1	93,69,168	10,6,17	41,15,44	137	75	1.92268e-12	3.22322e-11	0.017,0.038,0.003	0.118,0.18,0.175	-0.138
ENSG00000064545	TMEM161A	chr19	-	A3SS	7,4,7	42,34,59	13,3,10	15,10,19	171	75	9.95225e-05	0.000643842	0.068,0.049,0.049	0.275,0.116,0.188	-0.138
ENSG00000119711	ALDH6A1	chr14	-	A3SS	10,4,13	40,29,62	11,1,7	11,2,8	238	75	0.000870859	0.00455152	0.073,0.042,0.062	0.24,0.136,0.216	-0.138
ENSG00000140368	PSTPIP1	chr15	+	A3SS	4,4,0	25,17,37	5,4,4	7,5,17	181	75	0.00416498	0.0183348	0.062,0.089,0.0	0.228,0.249,0.089	-0.138
ENSG00000011143	MKS1	chr17	-	A3SS	0,3,4	36,40,52	4,1,3	7,5,7	151	75	0.00447313	0.0194822	0.0,0.036,0.037	0.221,0.09,0.176	-0.138
ENSG00000111011	RSRC2	chr12	-	A3SS	14,7,18	494325809	114,54,149	463246611	97	75	0	0	0.021,0.016,0.017	0.16,0.145,0.159	-0.137
ENSG00000154920	EME1	chr17	+	A3SS	19,12,28	175,93,257	11,4,17	26,17,30	114	75	1.23021e-05	9.50467e-05	0.067,0.078,0.067	0.218,0.134,0.272	-0.137
ENSG00000214941	ZSWIM7	chr17	-	A3SS	32,10,31	7,1,4	12,8,17	0,0,0	81	75	1.45561e-05	0.000110382	0.809,0.903,0.878	1.0,1.0,1.0	-0.137
ENSG00000169519	METTL15	chr11	+	A3SS	69,51,102	12,4,22	23,28,42	3,0,0	119	75	2.38898e-05	0.000175664	0.784,0.889,0.745	0.829,1.0,1.0	-0.137
ENSG00000182979	MTA1	chr14	+	A3SS	227176372	97,75,119	146,48,168	22,12,37	122	75	8.3456e-05	0.000550688	0.59,0.591,0.658	0.803,0.711,0.736	-0.137
ENSG00000174151	CYB561D1	chr1	+	A3SS	7,5,19	34,16,54	20,11,44	35,20,40	152	75	0.000638936	0.00345453	0.092,0.134,0.148	0.22,0.213,0.352	-0.137
ENSG00000100711	ZFYVE21	chr14	+	A3SS	10,13,19	46,41,96	32,16,37	39,15,48	262	75	3.28536e-08	3.58898e-07	0.059,0.083,0.054	0.19,0.234,0.181	-0.136
ENSG00000105854	PON2	chr7	-	A3SS	150118224	28,20,36	135,53,173	4,2,14	111	75	2.18223e-06	1.90401e-05	0.784,0.799,0.808	0.958,0.947,0.893	-0.136
ENSG00000008952	SEC62	chr3	+	A3SS	0,2,0	361285682	71,23,70	182107218	145	75	0	0	0.0,0.004,0.0	0.168,0.1,0.142	-0.135
ENSG00000166012	TAF1D	chr11	-	A3SS	243185403	86,54,129	395196556	77,40,73	161	75	3.41864e-06	2.89282e-05	0.568,0.615,0.593	0.705,0.695,0.78	-0.135
ENSG00000175309	PHYKPL	chr5	-	A3SS	25,20,43	2,3,4	21,9,29	0,0,1	128	75	0.000453604	0.0025589	0.88,0.796,0.863	1.0,1.0,0.944	-0.135
ENSG00000139546	TARBP2	chr12	+	A3SS	7,9,7	62,34,90	42,15,32	56,38,66	161	75	3.8034e-09	4.65044e-08	0.05,0.11,0.035	0.259,0.155,0.184	-0.134
ENSG00000110888	CAPRIN2	chr12	-	A3SS	24,19,35	2,2,6	12,11,26	1,0,0	138	75	0.00015117	0.000934057	0.867,0.838,0.76	0.867,1.0,1.0	-0.134
ENSG00000175097	RAG2	chr11	-	A3SS	57,42,82	1,4,7	12,5,21	0,0,1	269	75	0.000397771	0.00226309	0.941,0.745,0.766	1.0,1.0,0.854	-0.134
ENSG00000155393	HEATR3	chr16	+	A3SS	6,4,8	86,45,95	5,4,7	28,8,23	101	75	0.00514411	0.0218338	0.049,0.062,0.059	0.117,0.271,0.184	-0.134
ENSG00000196507	TCEAL3	chrX	+	A3SS	21,22,34	2,2,9	4,1,8	0,0,0	80	75	4.25433e-05	0.000300793	0.908,0.912,0.78	1.0,1.0,1.0	-0.133
ENSG00000126226	PCID2	chr13	-	A3SS	286201398	78,56,120	69,30,110	10,6,6	107	75	4.62845e-05	0.000325089	0.72,0.716,0.699	0.829,0.778,0.928	-0.133
ENSG00000215041	NEURL4	chr17	-	A3SS	15,12,24	39,30,60	20,8,33	19,13,29	186	75	0.000730641	0.00391462	0.134,0.139,0.139	0.298,0.199,0.315	-0.133
ENSG00000099899	TRMT2A	chr22	-	A3SS	18,8,32	70,59,110	16,4,24	23,15,29	129	75	0.00186411	0.00897702	0.13,0.073,0.145	0.288,0.134,0.325	-0.133
ENSG00000168010	ATG16L2	chr11	+	A3SS	193132292	8,6,4	43,27,76	0,0,1	424	75	0.000126231	0.000792626	0.81,0.796,0.928	1.0,1.0,0.931	-0.132
ENSG00000182196	ARL6IP4	chr12	+	A3SS	30,22,50	247155403	32,26,48	108,56,131	99	75	4.34831e-09	5.25643e-08	0.084,0.097,0.086	0.183,0.26,0.217	-0.131
ENSG00000204231	RXRB	chr6	-	A3SS	56,38,85	96,81,180	80,35,104	90,49,93	87	75	0.000246829	0.00145513	0.335,0.288,0.289	0.434,0.381,0.491	-0.131
ENSG00000132781	MUTYH	chr1	-	A3SS	12,7,15	79,79,162	5,4,8	22,9,16	117	75	0.00370972	0.0165494	0.089,0.054,0.056	0.127,0.222,0.243	-0.131
ENSG00000157870	FAM213B	chr1	+	A3SS	0,0,7	30,36,63	3,2,6	9,15,23	95	75	0.00534928	0.0225925	0.0,0.0,0.081	0.208,0.095,0.171	-0.131
ENSG00000135722	FBXL8	chr16	+	A3SS	135,98,166	4,4,0	59,16,71	0,0,1	739	75	0.000455169	0.00256502	0.774,0.713,1.0	1.0,1.0,0.878	-0.13
ENSG00000018189	RUFY3	chr4	+	A3SS	20,14,32	80,61,135	29,6,20	31,20,47	95	75	0.00689349	0.0283778	0.165,0.153,0.158	0.425,0.191,0.251	-0.13
ENSG00000243989	ACY1	chr3	+	A3SS	22,10,34	5,1,0	2,1,7	0,0,0	115	75	0.0103858	0.0402665	0.742,0.867,1.0	1.0,1.0,1.0	-0.13
ENSG00000100938	GMPR2	chr14	+	A3SS	10,1,10	280184386	23,8,26	106,36,98	104	75	0	0	0.025,0.004,0.018	0.135,0.138,0.161	-0.129
ENSG00000223501	VPS52	chr6	-	A3SS	3,1,3	76,81,163	10,6,20	55,24,71	104	75	1.10632e-11	1.69964e-10	0.028,0.009,0.013	0.116,0.153,0.169	-0.129
ENSG00000138381	ASNSD1	chr2	+	A3SS	193128296	44,30,65	70,25,75	8,2,8	121	75	0.00127543	0.00642657	0.731,0.726,0.738	0.844,0.886,0.853	-0.129
ENSG00000166801	FAM111A	chr11	+	A3SS	133101207	89,52,131	81,52,137	40,14,44	114	75	0.00431901	0.0188881	0.496,0.561,0.51	0.571,0.71,0.672	-0.129
ENSG00000166788	SAAL1	chr11	-	A3SS	7,6,11	282185462	18,3,30	61,36,87	101	75	6.66134e-16	1.37642e-14	0.018,0.024,0.017	0.18,0.058,0.204	-0.128
ENSG00000008838	MED24	chr17	-	A3SS	2,3,9	57,53,121	30,15,41	89,38,109	152	75	9.9416e-12	1.53175e-10	0.017,0.027,0.035	0.143,0.163,0.157	-0.128
ENSG00000110906	KCTD10	chr12	-	A3SS	8,3,12	44,33,67	40,24,51	70,43,98	181	75	1.92574e-07	1.92972e-06	0.07,0.036,0.069	0.191,0.188,0.177	-0.127
ENSG00000131748	STARD3	chr17	+	A3SS	13,10,26	105,71,150	28,16,48	86,34,91	126	75	3.46534e-07	3.34669e-06	0.069,0.077,0.094	0.162,0.219,0.239	-0.127
ENSG00000134802	SLC43A3	chr11	-	A3SS	16,14,40	160,91,258	19,4,23	39,12,59	114	75	6.80298e-06	5.42915e-05	0.062,0.092,0.093	0.243,0.18,0.204	-0.127
ENSG00000140395	WDR61	chr15	-	A3SS	106,66,148	411279636	89,46,103	73,31,112	460	75	0	0	0.04,0.037,0.037	0.166,0.195,0.13	-0.126
ENSG00000258366	RTEL1	chr20	+	A3SS	4,4,8	73,35,97	8,3,5	20,7,20	128	75	0.000822439	0.00433243	0.031,0.063,0.046	0.19,0.201,0.128	-0.126
ENSG00000125637	PSD4	chr2	+	A3SS	108,65,126	38,14,41	197,72,182	23,15,39	290	75	0.0128055	0.0481763	0.424,0.546,0.443	0.689,0.554,0.547	-0.126
ENSG00000076928	ARHGEF1	chr19	+	A3SS	12,12,25	316206377	39,12,42	96,51,140	126	75	0	0	0.022,0.034,0.038	0.195,0.123,0.152	-0.125
ENSG00000123360	PDE1B	chr12	+	A3SS	11,7,10	24,15,36	31,11,43	41,19,39	137	75	0.00294846	0.0135153	0.201,0.203,0.132	0.293,0.241,0.376	-0.125
ENSG00000196998	WDR45	chrX	-	A3SS	14,12,24	43,48,76	23,15,34	41,15,64	150	75	0.0034637	0.0155823	0.14,0.111,0.136	0.219,0.333,0.21	-0.125
ENSG00000213593	TMX2	chr11	+	A3SS	40,28,90	377263583	164,70,182	286121382	202	75	0	0	0.038,0.038,0.054	0.176,0.177,0.15	-0.124
ENSG00000168785	TSPAN5	chr4	-	A3SS	94,44,135	11,8,12	78,31,111	3,1,5	139	75	0.00188964	0.00909177	0.822,0.748,0.859	0.933,0.944,0.923	-0.124
ENSG00000137868	STRA6	chr15	-	A3SS	11,4,11	1,1,4	5,3,11	1,0,1	102	75	0.00928656	0.0366445	0.89,0.746,0.669	0.786,1.0,0.89	-0.124
ENSG00000116922	C1orf109	chr1	-	A3SS	1,1,8	71,59,102	25,9,29	101,35,105	114	75	7.89156e-10	1.0362e-08	0.009,0.011,0.049	0.14,0.145,0.154	-0.123
ENSG00000110888	CAPRIN2	chr12	-	A3SS	25,20,38	2,2,6	12,11,29	1,0,0	135	75	0.000177808	0.00108579	0.874,0.847,0.779	0.87,1.0,1.0	-0.123
ENSG00000124214	STAU1	chr20	-	A3SS	13,11,23	140104226	57,19,69	148,82,226	93	75	9.90241e-10	1.28442e-08	0.07,0.079,0.076	0.237,0.157,0.198	-0.122
ENSG00000149091	DGKZ	chr11	+	A3SS	4,3,11	141,86,207	20,9,19	84,36,115	90	75	7.3616e-09	8.62895e-08	0.023,0.028,0.042	0.166,0.172,0.121	-0.122
ENSG00000140400	MAN2C1	chr15	-	A3SS	100,42,133	8,3,15	27,14,45	1,0,0	144	75	7.06159e-06	5.61871e-05	0.867,0.879,0.822	0.934,1.0,1.0	-0.122
ENSG00000161265	U2AF1L4	chr19	-	A3SS	64,31,83	1,2,8	52,24,62	2,0,0	259	75	0.000603635	0.00329037	0.949,0.818,0.75	0.883,1.0,1.0	-0.122
ENSG00000133313	CNDP2	chr18	+	A3SS	156142316	34,34,50	119,64,146	12,4,17	130	75	0.00110254	0.00562994	0.726,0.707,0.785	0.851,0.902,0.832	-0.122
ENSG00000160818	GPATCH4	chr1	-	A3SS	14,13,19	395256590	46,28,57	117,64,150	192	75	0	0	0.014,0.019,0.012	0.133,0.146,0.129	-0.121
ENSG00000196998	WDR45	chrX	-	A3SS	13,6,18	43,48,76	15,12,29	41,15,64	129	75	0.00463207	0.0200435	0.149,0.068,0.121	0.175,0.317,0.209	-0.121
ENSG00000106348	IMPDH1	chr7	-	A3SS	9,4,14	125102210	4,4,13	23,20,32	97	75	6.81634e-05	0.000458812	0.053,0.029,0.049	0.119,0.134,0.239	-0.12
ENSG00000135049	AGTPBP1	chr9	-	A3SS	131,98,187	14,5,22	48,20,58	1,1,1	195	75	0.000115985	0.000738731	0.783,0.883,0.766	0.949,0.885,0.957	-0.12
ENSG00000167535	CACNB3	chr12	+	A3SS	11,5,12	29,14,39	17,9,13	23,10,16	197	75	0.00662761	0.0273678	0.126,0.12,0.105	0.22,0.255,0.236	-0.12
ENSG00000064961	HMG20B	chr19	+	A3SS	4,2,7	70,58,129	7,1,7	22,14,23	88	75	0.000590593	0.00322918	0.046,0.029,0.044	0.213,0.057,0.206	-0.119
ENSG00000148444	COMMD3	chr10	+	A3SS	169116253	10,7,16	144,66,207	2,4,2	375	75	0.00132804	0.00664145	0.772,0.768,0.76	0.935,0.767,0.954	-0.119
ENSG00000122515	ZMIZ2	chr7	+	A3SS	54,43,97	6,8,8	29,15,28	0,1,0	103	75	1.51394e-05	0.000114317	0.868,0.796,0.898	1.0,0.916,1.0	-0.118
ENSG00000154845	PPP4R1	chr18	-	A3SS	68,31,84	110,74,208	69,23,65	71,32,72	126	75	0.000145705	0.0009041	0.269,0.2,0.194	0.366,0.3,0.35	-0.118
ENSG00000170471	RALGAPB	chr20	+	A3SS	70,32,105	18,11,22	115,65,149	18,4,20	87	75	0.00604597	0.0251576	0.77,0.715,0.804	0.846,0.933,0.865	-0.118
ENSG00000119953	SMNDC1	chr10	-	A3SS	19,2,21	231158367	77,44,92	362173425	92	75	2.77556e-15	5.52108e-14	0.063,0.01,0.045	0.148,0.172,0.15	-0.117
ENSG00000119326	CTNNAL1	chr9	-	A3SS	3,1,3	366271486	3,0,10	12,7,24	112	75	7.37744e-08	7.68147e-07	0.005,0.002,0.004	0.143,0.0,0.218	-0.117
ENSG00000131591	C1orf159	chr1	-	A3SS	82,59,135	32,23,35	107,51,116	17,10,20	1021	75	0.00244568	0.0114876	0.158,0.159,0.221	0.316,0.273,0.299	-0.117
ENSG00000197586	ENTPD6	chr20	+	A3SS	31,28,69	109,75,164	23,12,29	31,20,41	118	75	0.00329061	0.0148753	0.153,0.192,0.211	0.32,0.276,0.31	-0.117
ENSG00000123338	NCKAP1L	chr12	+	A3SS	2,2,1	217138294	31,9,36	115,59,121	130	75	0	0	0.005,0.008,0.002	0.135,0.081,0.147	-0.116
ENSG00000049656	CLPTM1L	chr5	-	A3SS	15,9,33	275225481	49,21,57	189,74,183	123	75	0	0	0.032,0.024,0.04	0.137,0.148,0.16	-0.116
ENSG00000115446	UNC50	chr2	+	A3SS	11,9,22	146120226	30,7,31	62,50,127	97	75	3.05637e-06	2.60696e-05	0.055,0.055,0.07	0.272,0.098,0.159	-0.116
ENSG00000168765	GSTM4	chr1	+	A3SS	11,9,17	27,26,59	10,10,23	16,10,16	315	75	0.000376869	0.00215236	0.088,0.076,0.064	0.13,0.192,0.255	-0.116
ENSG00000103811	CTSH	chr15	-	A3SS	0,0,5	21,15,30	5,0,4	3,1,2	610	75	0.000736024	0.00393555	0.0,0.0,0.02	0.17,0.0,0.197	-0.116
ENSG00000155363	MOV10	chr1	+	A3SS	87,61,132	109,84,176	63,20,59	22,22,51	302	75	0.0105278	0.0406694	0.165,0.153,0.157	0.416,0.184,0.223	-0.116
ENSG00000169045	HNRNPH1	chr5	-	A3SS	22,12,36	7846381425	63,18,65	258128295	98	75	0	0	0.021,0.014,0.019	0.157,0.097,0.144	-0.115
ENSG00000102901	CENPT	chr16	-	A3SS	5,5,6	101,66,144	9,7,8	54,14,50	110	75	0.000160133	0.000984625	0.033,0.049,0.028	0.102,0.254,0.098	-0.115
ENSG00000092148	HECTD1	chr14	-	A3SS	219149330	67,43,99	273103348	52,24,48	216	75	0.00120655	0.00611419	0.532,0.546,0.536	0.646,0.598,0.716	-0.115
ENSG00000130811	EIF3G	chr19	-	A3SS	4,1,4	433308670	138,46,138	424185516	159	75	0	0	0.004,0.002,0.003	0.133,0.105,0.112	-0.114
ENSG00000100162	CENPM	chr22	-	A3SS	17,16,29	7244911092	23,6,28	53,36,81	160	75	0	0	0.011,0.015,0.012	0.169,0.072,0.139	-0.114
ENSG00000166987	MBD6	chr12	+	A3SS	1,0,0	29,29,62	15,10,12	55,27,48	165	75	1.77357e-10	2.43057e-09	0.015,0.0,0.0	0.11,0.144,0.102	-0.114
ENSG00000065000	AP3D1	chr19	-	A3SS	5,4,5	63,41,118	29,15,32	110,38,120	125	75	1.99226e-08	2.24066e-07	0.045,0.055,0.025	0.137,0.191,0.138	-0.114
ENSG00000163430	FSTL1	chr3	-	A3SS	0,0,4	14,23,38	11,4,9	34,17,42	126	75	6.78413e-05	0.0004578	0.0,0.0,0.059	0.161,0.123,0.113	-0.113
ENSG00000101199	ARFGAP1	chr20	+	A3SS	124,57,171	35,27,42	163,66,179	15,17,26	81	75	0.000892805	0.00465709	0.766,0.662,0.79	0.91,0.782,0.864	-0.113
ENSG00000172466	ZNF24	chr18	-	A3SS	263167369	402299655	222510312749	726337893	1378	75	0	0	0.034,0.03,0.03	0.143,0.143,0.144	-0.112
ENSG00000143702	CEP170	chr1	-	A3SS	300180404	19,16,44	432214554	15,5,13	183	75	5.39013e-08	5.71263e-07	0.866,0.822,0.79	0.922,0.946,0.946	-0.112
ENSG00000075413	MARK3	chr14	+	A3SS	158100235	33,26,61	258123323	28,21,34	123	75	4.69437e-05	0.000329285	0.745,0.701,0.701	0.849,0.781,0.853	-0.112
ENSG00000184216	IRAK1	chrX	-	A3SS	213131293	11,12,33	153,51,118	6,0,3	165	75	0.000130175	0.000811649	0.898,0.832,0.801	0.921,1.0,0.947	-0.112
ENSG00000127419	TMEM175	chr4	+	A3SS	12,13,23	1,2,3	2,1,3	0,0,0	78	75	0.00533171	0.0225582	0.92,0.862,0.881	1.0,1.0,1.0	-0.112
ENSG00000154144	TBRG1	chr11	+	A3SS	103105201	152,96,222	73,55,109	62,28,82	166	75	0.00589734	0.0246159	0.234,0.331,0.29	0.347,0.47,0.375	-0.112
ENSG00000131051	RBM39	chr20	-	A3SS	16,7,13	676421904	87,40,118	427204537	110	75	0	0	0.016,0.011,0.01	0.122,0.118,0.13	-0.111
ENSG00000172053	QARS	chr3	-	A3SS	38,17,73	387279603	116,31,112	205,89,250	201	75	0	0	0.035,0.022,0.043	0.174,0.115,0.143	-0.111
ENSG00000108679	LGALS3BP	chr17	-	A3SS	7,8,6	74,59,106	25,7,34	52,23,60	196	75	7.72677e-11	1.09552e-09	0.035,0.049,0.021	0.155,0.104,0.178	-0.111
ENSG00000124532	MRS2	chr6	+	A3SS	23,9,43	207153303	40,23,48	129,74,202	92	75	4.8909e-07	4.64767e-06	0.083,0.046,0.104	0.202,0.202,0.162	-0.111
ENSG00000134644	PUM1	chr1	-	A3SS	3,4,9	54,22,55	11,8,12	33,21,51	87	75	0.00604991	0.0251576	0.046,0.136,0.124	0.223,0.247,0.169	-0.111
ENSG00000186625	KATNA1	chr6	-	A3SS	1,2,4	196125303	22,5,30	96,37,104	122	75	0	0	0.003,0.01,0.008	0.123,0.077,0.151	-0.11
ENSG00000144567	FAM134A	chr2	+	A3SS	146,96,203	12,10,19	228110225	10,0,10	163	75	0.000496281	0.00276744	0.848,0.815,0.831	0.913,1.0,0.912	-0.11
ENSG00000187607	ZNF286A	chr17	+	A3SS	61,28,94	12,1,7	119,50,149	5,1,4	162	75	0.00313485	0.0142593	0.702,0.928,0.861	0.917,0.959,0.945	-0.11
ENSG00000184056	VPS33B	chr15	-	A3SS	0,0,2	35,25,38	6,3,3	25,10,30	115	75	0.000109235	0.000697401	0.0,0.0,0.033	0.135,0.164,0.061	-0.109
ENSG00000102901	CENPT	chr16	-	A3SS	12,7,9	101,66,144	11,7,12	54,14,50	114	75	0.00106994	0.00550033	0.072,0.065,0.039	0.118,0.248,0.136	-0.109
ENSG00000115282	TTC31	chr2	+	A3SS	7,5,15	43,21,55	17,7,21	24,18,47	135	75	0.00513862	0.0218279	0.083,0.117,0.132	0.282,0.178,0.199	-0.109
ENSG00000004897	CDC27	chr17	-	A3SS	22,22,47	294219435	66,33,110	293133323	93	75	7.11398e-12	1.12203e-10	0.057,0.075,0.08	0.154,0.167,0.215	-0.108
ENSG00000137171	KLC4	chr6	+	A3SS	2,0,7	60,32,58	15,1,18	51,19,46	106	75	2.64141e-05	0.000192631	0.023,0.0,0.079	0.172,0.036,0.217	-0.108
ENSG00000108395	TRIM37	chr17	-	A3SS	11,7,9	129,99,242	10,4,26	48,24,70	102	75	6.96332e-08	7.29302e-07	0.059,0.049,0.027	0.133,0.109,0.215	-0.107
ENSG00000169727	GPS1	chr17	+	A3SS	30,34,56	174128266	39,20,39	89,44,110	87	75	0.000326443	0.00187934	0.129,0.186,0.154	0.274,0.282,0.234	-0.107
ENSG00000165271	NOL6	chr9	-	A3SS	0,1,0	40,21,62	0,2,6	28,6,25	99	75	0.00220661	0.010475	0.0,0.035,0.0	0.0,0.202,0.154	-0.107
ENSG00000080189	SLC35C2	chr20	-	A3SS	166,75,222	13,15,10	135,72,168	5,0,10	146	75	0.011629	0.0443767	0.868,0.72,0.919	0.933,1.0,0.896	-0.107
ENSG00000064419	TNPO3	chr7	-	A3SS	4,3,17	335236503	52,38,106	260104301	177	75	0	0	0.005,0.005,0.014	0.078,0.134,0.13	-0.106
ENSG00000110851	PRDM4	chr12	-	A3SS	1,0,1	49,29,80	10,6,20	78,44,84	96	75	6.06609e-09	7.2023e-08	0.016,0.0,0.01	0.091,0.096,0.157	-0.106
ENSG00000185324	CDK10	chr16	+	A3SS	35,32,44	115,69,188	31,12,24	33,22,39	171	75	0.000178513	0.0010876	0.118,0.169,0.093	0.292,0.193,0.213	-0.106
ENSG00000167674	HDGFRP2	chr19	+	A3SS	90,65,125	26,25,49	65,26,66	12,4,15	78	75	0.00743862	0.0303407	0.769,0.714,0.71	0.839,0.862,0.809	-0.106
ENSG00000128585	MKLN1	chr7	+	A3SS	19,11,22	298214425	40,20,38	214,85,244	78	75	7.70809e-10	1.01461e-08	0.058,0.047,0.047	0.152,0.185,0.13	-0.105
ENSG00000063241	ISOC2	chr19	-	A3SS	19,19,29	178119288	21,9,16	54,21,70	123	75	3.68114e-05	0.000262706	0.061,0.089,0.058	0.192,0.207,0.122	-0.104
ENSG00000064651	SLC12A2	chr5	+	A3SS	0,0,1	52,40,70	0,3,7	12,7,24	141	75	0.000107908	0.000690587	0.0,0.0,0.008	0.0,0.186,0.134	-0.104
ENSG00000068885	IFT80	chr3	-	A3SS	1,1,4	62,59,88	3,4,3	37,13,33	77	75	0.00911508	0.0360746	0.015,0.016,0.042	0.073,0.231,0.081	-0.104
ENSG00000160410	SHKBP1	chr19	+	A3SS	0,2,1	150,85,225	14,7,10	81,30,85	106	75	1.95832e-12	3.27267e-11	0.0,0.016,0.003	0.109,0.142,0.077	-0.103
ENSG00000175931	UBE2O	chr17	-	A3SS	2,2,5	56,40,75	14,8,15	91,34,94	78	75	0.000270105	0.00158095	0.033,0.046,0.06	0.129,0.185,0.133	-0.103
ENSG00000141030	COPS3	chr17	-	A3SS	23,9,37	11137721725	90,38,90	317167441	143	75	0	0	0.011,0.006,0.011	0.13,0.107,0.097	-0.102
ENSG00000049541	RFC2	chr7	-	A3SS	1,1,3	409254602	5,4,13	45,13,77	124	75	6.55958e-11	9.35003e-10	0.001,0.002,0.003	0.063,0.157,0.093	-0.102
ENSG00000090989	EXOC1	chr4	+	A3SS	2,2,4	54,51,89	5,5,6	37,16,41	95	75	0.00120356	0.00610481	0.028,0.03,0.034	0.096,0.198,0.104	-0.102
ENSG00000102543	CDADC1	chr13	+	A3SS	104,92,240	6,13,20	208,92,287	6,4,15	215	75	0.00797076	0.0322154	0.858,0.712,0.807	0.924,0.889,0.87	-0.102
ENSG00000107223	EDF1	chr9	-	A3SS	189110282	10727331688	527261622	9854631175	226	75	0	0	0.055,0.047,0.053	0.151,0.158,0.149	-0.101
ENSG00000078808	SDF4	chr1	-	A3SS	45,28,50	161146269	80,39,102	156,79,204	153	75	1.96206e-08	2.21136e-07	0.121,0.086,0.084	0.201,0.195,0.197	-0.101
ENSG00000144354	CDCA7	chr2	+	A3SS	89,58,108	7,4,7	16,9,19	0,0,0	119	75	7.32256e-05	0.000489794	0.889,0.901,0.907	1.0,1.0,1.0	-0.101
ENSG00000161813	LARP4	chr12	+	A3SS	18,12,20	141,97,203	40,22,33	128,58,188	93	75	6.62123e-05	0.000447941	0.093,0.091,0.074	0.201,0.234,0.124	-0.1
ENSG00000161513	FDXR	chr17	-	A3SS	0,1,1	52,42,82	2,2,6	28,13,23	97	75	0.000118328	0.000750067	0.0,0.018,0.009	0.052,0.106,0.168	-0.1
ENSG00000149091	DGKZ	chr11	+	A3SS	43,30,73	94,71,147	64,25,56	56,32,75	205	75	0.000283805	0.00165532	0.143,0.134,0.154	0.295,0.222,0.215	-0.1
ENSG00000013573	DDX11	chr12	+	A3SS	336229536	9,5,7	246119315	1,0,3	558	75	0.00124167	0.00626831	0.834,0.86,0.911	0.971,1.0,0.934	-0.1
ENSG00000174177	CTU2	chr16	+	A3SS	8,11,15	53,41,55	10,4,11	9,10,16	288	75	0.00258543	0.0120101	0.038,0.065,0.066	0.224,0.094,0.152	-0.1
ENSG00000111850	SMIM8	chr6	+	A5SS	1,4,3	3,4,4	12,3,11	0,0,1	313	75	1.78745e-09	2.9713e-08	0.074,0.193,0.152	1.0,1.0,0.725	-0.769
ENSG00000134030	CTIF	chr18	+	A5SS	1,0,2	2,2,1	1,1,1	0,0,0	81	75	1.03183e-05	9.58792e-05	0.316,0.0,0.649	1.0,1.0,1.0	-0.678
ENSG00000136449	MYCBPAP	chr17	+	A5SS	0,0,0	3,3,13	0,1,1	1,0,0	120	75	0.0112271	0.0473112	0.0,0.0,0.0	0.0,1.0,1.0	-0.667
ENSG00000162241	SLC25A45	chr11	-	A5SS	8,2,6	4,3,11	4,4,6	0,0,0	115	75	1.82218e-10	3.48425e-09	0.566,0.303,0.262	1.0,1.0,1.0	-0.623
ENSG00000183570	PCBP3	chr21	+	A5SS	32,23,51	52,31,83	25,8,32	2,1,1	144	75	0	0	0.243,0.279,0.242	0.867,0.806,0.943	-0.617
ENSG00000119725	ZNF410	chr14	+	A5SS	1,0,0	0,1,5	14,12,22	0,1,1	98	75	8.98452e-07	1.0284e-05	1.0,0.0,0.0	1.0,0.902,0.944	-0.615
ENSG00000175203	DCTN2	chr12	-	A5SS	4,2,9	6,5,29	6,5,3	1,0,1	111	75	1.08947e-07	1.44158e-06	0.311,0.213,0.173	0.802,1.0,0.67	-0.592
ENSG00000177646	ACAD9	chr3	+	A5SS	76,46,83	117,88,185	34,17,48	9,0,9	251	75	5.25563e-08	7.33571e-07	0.163,0.135,0.118	0.53,1.0,0.614	-0.576
ENSG00000162910	MRPL55	chr1	-	A5SS	290237464	77,69,133	539238603	9,5,15	593	75	0	0	0.323,0.303,0.306	0.883,0.858,0.836	-0.548
ENSG00000068137	PLEKHH3	chr17	-	A5SS	3,0,3	2,1,4	3,1,3	0,0,2	84	75	0.000660862	0.00408623	0.573,0.0,0.401	1.0,1.0,0.573	-0.533
ENSG00000136404	TM6SF1	chr15	+	A5SS	11,4,20	26,21,53	7,3,13	3,0,8	128	75	0.000914239	0.00548875	0.199,0.1,0.181	0.578,1.0,0.488	-0.529
ENSG00000135838	NPL	chr1	+	A5SS	12,3,19	30,23,48	11,8,7	3,0,3	374	75	0.000265064	0.00179311	0.074,0.025,0.074	0.424,1.0,0.319	-0.523
ENSG00000132781	MUTYH	chr1	-	A5SS	22,12,46	6,3,6	4,7,8	0,0,0	396	75	3.05261e-09	4.95002e-08	0.41,0.431,0.592	1.0,1.0,1.0	-0.522
ENSG00000145916	RMND5B	chr5	+	A5SS	5,5,8	31,15,46	15,9,10	4,1,5	213	75	1.73325e-09	2.89575e-08	0.054,0.105,0.058	0.569,0.76,0.413	-0.508
ENSG00000196507	TCEAL3	chrX	+	A5SS	2,4,3	13,11,18	0,2,3	2,0,0	87	75	0.00215312	0.0115438	0.117,0.239,0.126	0.0,1.0,1.0	-0.506
ENSG00000168890	TMEM150A	chr2	-	A5SS	1,0,2	3,2,1	4,2,3	1,1,0	204	75	4.34012e-05	0.000349322	0.109,0.0,0.424	0.595,0.424,1.0	-0.495
ENSG00000155966	AFF2	chrX	+	A5SS	9,4,12	15,7,18	1,1,4	1,0,0	93	75	1.30232e-05	0.000117707	0.326,0.315,0.35	0.446,1.0,1.0	-0.485
ENSG00000125454	SLC25A19	chr17	-	A5SS	54,44,79	22,14,27	25,10,12	0,0,0	189	75	3.84127e-11	7.79566e-10	0.493,0.555,0.537	1.0,1.0,1.0	-0.472
ENSG00000198908	BHLHB9	chrX	+	A5SS	9,3,18	2,5,5	13,4,10	0,0,0	139	75	1.90634e-08	2.82788e-07	0.708,0.245,0.66	1.0,1.0,1.0	-0.462
ENSG00000105146	AURKC	chr19	+	A5SS	0,0,0	6,1,3	15,6,23	17,7,32	80	75	5.60338e-08	7.75564e-07	0.0,0.0,0.0	0.453,0.446,0.403	-0.434
ENSG00000054148	PHPT1	chr9	+	A5SS	131,66,143	243153420	112,37,125	22,3,35	498	75	0	0	0.075,0.061,0.049	0.434,0.65,0.35	-0.416
ENSG00000129757	CDKN1C	chr11	-	A5SS	66,35,82	4,5,13	37,7,37	0,0,1	607	75	1.1502e-06	1.28543e-05	0.671,0.464,0.438	1.0,1.0,0.821	-0.416
ENSG00000129968	ABHD17A	chr19	-	A5SS	495265673	105,70,172	11736401538	38,25,64	1332	75	0	0	0.21,0.176,0.181	0.635,0.59,0.575	-0.411
ENSG00000110492	MDK	chr11	+	A5SS	5,2,5	5,3,11	21,31,45	4,3,7	520	75	2.0382e-08	2.99661e-07	0.126,0.088,0.062	0.431,0.598,0.481	-0.411
ENSG00000144134	RABL2A	chr2	+	A5SS	0,1,1	5,1,7	2,1,2	2,0,3	105	75	0.00786997	0.0351334	0.0,0.417,0.093	0.417,1.0,0.323	-0.41
ENSG00000179532	DNHD1	chr11	+	A5SS	3,5,9	1,2,6	4,4,6	0,1,0	199	75	1.42475e-05	0.000127037	0.531,0.485,0.361	1.0,0.601,1.0	-0.408
ENSG00000000419	DPM1	chr20	-	A5SS	33,36,70	104,68,151	14,7,12	4,1,14	99	75	0.000644527	0.00399269	0.194,0.286,0.26	0.726,0.841,0.394	-0.407
ENSG00000173846	PLK3	chr1	+	A5SS	23,22,28	5,5,11	24,6,22	0,0,4	353	75	0.00490635	0.023488	0.494,0.483,0.351	1.0,1.0,0.539	-0.404
ENSG00000128973	CLN6	chr15	-	A5SS	98,52,103	86,42,73	71,21,108	8,4,14	194	75	2.44249e-15	7.27906e-14	0.306,0.324,0.353	0.774,0.67,0.749	-0.403
ENSG00000153310	FAM49B	chr8	-	A5SS	4,6,11	3,2,1	2,2,4	0,0,0	152	75	6.54127e-05	0.000504395	0.397,0.597,0.844	1.0,1.0,1.0	-0.387
ENSG00000188321	ZNF559	chr19	+	A5SS	30,9,53	17,10,22	29,12,25	6,0,6	234	75	0.0099263	0.0425891	0.361,0.224,0.436	0.608,1.0,0.572	-0.386
ENSG00000198000	NOL8	chr9	-	A5SS	56,25,102	13,12,32	236103238	14,4,25	487	75	2.71019e-07	3.34527e-06	0.399,0.243,0.329	0.722,0.799,0.595	-0.382
ENSG00000138434	SSFA2	chr2	+	A5SS	263184433	115,92,215	540250671	43,26,51	653	75	0	0	0.208,0.187,0.188	0.591,0.525,0.602	-0.378
ENSG00000175463	TBC1D10C	chr11	+	A5SS	32,25,64	62,53,101	40,25,62	20,7,23	121	75	1.80471e-11	3.8107e-10	0.242,0.226,0.282	0.554,0.689,0.626	-0.373
ENSG00000102125	TAZ	chrX	+	A5SS	12,8,13	7,4,9	4,2,4	0,0,1	106	75	1.2433e-05	0.00011299	0.548,0.586,0.505	1.0,1.0,0.739	-0.367
ENSG00000124222	STX16	chr20	+	A5SS	39,20,77	78,51,114	24,12,29	8,5,13	126	75	5.69857e-09	8.89191e-08	0.229,0.189,0.287	0.641,0.588,0.57	-0.365
ENSG00000182165	TP53TG1	chr7	-	A5SS	32,9,48	29,20,34	11,5,12	4,1,2	146	75	0.0017057	0.00938847	0.362,0.188,0.42	0.586,0.72,0.755	-0.364
ENSG00000237765	FAM200B	chr4	+	A5SS	52,39,106	40,29,65	103,52,159	20,4,36	259	75	2.13193e-07	2.72295e-06	0.273,0.28,0.321	0.599,0.79,0.561	-0.359
ENSG00000113504	SLC12A7	chr5	-	A5SS	80,75,141	38,24,56	122,60,117	13,4,10	322	75	7.73037e-11	1.51314e-09	0.329,0.421,0.37	0.686,0.777,0.732	-0.358
ENSG00000164967	RPP25L	chr9	-	A5SS	86,57,137	68,53,137	111,50,132	19,6,42	279	75	2.28241e-09	3.75632e-08	0.254,0.224,0.212	0.611,0.691,0.458	-0.357
ENSG00000118418	HMGN3	chr6	-	A5SS	501374779	413308593	10934781438	180,83,202	116	75	0	0	0.44,0.44,0.459	0.797,0.788,0.822	-0.356
ENSG00000107404	DVL1	chr1	-	A5SS	56,39,83	26,15,26	30,22,45	0,1,4	150	75	4.0418e-08	5.71379e-07	0.519,0.565,0.615	1.0,0.917,0.849	-0.356
ENSG00000144120	TMEM177	chr2	+	A5SS	19,22,50	23,12,25	29,14,25	1,3,6	467	75	0.00244001	0.0129768	0.117,0.227,0.243	0.823,0.428,0.401	-0.355
ENSG00000214021	TTLL3	chr3	+	A5SS	1,2,9	2,0,3	3,1,3	0,0,0	103	75	0.0061077	0.0284969	0.267,1.0,0.686	1.0,1.0,1.0	-0.349
ENSG00000196268	ZNF493	chr19	+	A5SS	22,19,56	33,23,83	31,25,39	11,4,15	230	75	3.32679e-07	4.03114e-06	0.179,0.212,0.18	0.479,0.671,0.459	-0.346
ENSG00000152234	ATP5A1	chr18	-	A5SS	9,19,18	4,4,10	42,13,38	3,0,3	148	75	0.000100814	0.000751107	0.533,0.706,0.477	0.876,1.0,0.865	-0.342
ENSG00000169598	DFFB	chr1	+	A5SS	2,0,4	9,4,9	6,7,9	7,3,11	97	75	0.00446223	0.0217394	0.147,0.0,0.256	0.399,0.643,0.387	-0.342
ENSG00000188002	RP11-43F13.1	chr5	-	A5SS	29,10,63	36,27,61	55,23,83	15,8,17	276	75	2.24825e-10	4.2257e-09	0.18,0.091,0.219	0.499,0.439,0.57	-0.339
ENSG00000126456	IRF3	chr19	-	A5SS	157112264	87,46,107	347165411	38,14,50	573	75	0	0	0.191,0.242,0.244	0.544,0.607,0.518	-0.331
ENSG00000148303	RPL7A	chr9	+	A5SS	41,20,46	4,4,8	95,49,96	4,0,6	504	75	0.00345663	0.0175916	0.604,0.427,0.461	0.779,1.0,0.704	-0.33
ENSG00000143314	MRPL24	chr1	-	A5SS	20,17,41	121,92,185	27,22,48	27,13,27	156	75	0	0	0.074,0.082,0.096	0.325,0.449,0.461	-0.328
ENSG00000133943	C14orf159	chr14	+	A5SS	175103229	33,22,41	81,30,95	5,0,4	312	75	5.46985e-06	5.45008e-05	0.56,0.53,0.573	0.796,1.0,0.851	-0.328
ENSG00000237765	FAM200B	chr4	+	A5SS	43,35,92	40,29,65	70,46,117	20,4,36	192	75	1.81285e-05	0.000160318	0.296,0.32,0.356	0.578,0.818,0.559	-0.328
ENSG00000103266	STUB1	chr16	+	A5SS	18,12,36	232130315	26,6,17	22,8,25	98	75	1.11022e-15	3.60061e-14	0.056,0.066,0.08	0.475,0.365,0.342	-0.327
ENSG00000150995	ITPR1	chr3	+	A5SS	5,1,10	18,6,44	11,5,19	9,7,10	102	75	1.69753e-05	0.000150547	0.17,0.109,0.143	0.473,0.344,0.583	-0.326
ENSG00000104872	PIH1D1	chr19	-	A5SS	33,25,61	450280656	130,48,143	87,30,96	210	75	0	0	0.026,0.031,0.032	0.348,0.364,0.347	-0.323
ENSG00000106603	COA1	chr7	-	A5SS	35,21,47	39,34,62	30,17,40	11,5,12	194	75	3.33282e-08	4.8144e-07	0.258,0.193,0.227	0.513,0.568,0.563	-0.322
ENSG00000125375	ATP5S	chr14	+	A5SS	28,23,29	108,64,160	12,4,15	8,3,7	162	75	2.60116e-08	3.79059e-07	0.107,0.143,0.077	0.41,0.382,0.498	-0.321
ENSG00000115295	CLIP4	chr2	+	A5SS	12,6,13	53,32,72	27,6,25	17,7,17	130	75	1.244e-10	2.40652e-09	0.116,0.098,0.094	0.478,0.331,0.459	-0.32
ENSG00000109133	TMEM33	chr4	+	A5SS	37,32,75	29,19,41	107,46,124	20,11,5	123	75	3.41347e-08	4.86713e-07	0.438,0.507,0.527	0.765,0.718,0.938	-0.316
ENSG00000150433	TMEM218	chr11	-	A5SS	44,37,64	14,12,13	8,4,12	1,0,0	172	75	5.74409e-06	5.65519e-05	0.578,0.573,0.682	0.777,1.0,1.0	-0.315
ENSG00000167792	NDUFV1	chr11	+	A5SS	150,85,236	328191498	171,73,202	60,19,84	323	75	0	0	0.096,0.094,0.099	0.398,0.471,0.358	-0.313
ENSG00000183426	NPIPA1	chr16	+	A5SS	48,40,74	5,6,8	35,23,31	2,1,0	685	75	0.00375953	0.0188432	0.512,0.422,0.503	0.657,0.716,1.0	-0.312
ENSG00000159069	FBXW5	chr9	-	A5SS	64,56,121	49,31,67	136,55,208	22,11,27	366	75	1.02607e-12	2.45959e-11	0.211,0.27,0.27	0.559,0.506,0.612	-0.309
ENSG00000169660	HEXDC	chr17	+	A5SS	316226500	23,12,23	61,27,68	0,0,1	696	75	4.84583e-07	5.74552e-06	0.597,0.67,0.701	1.0,1.0,0.88	-0.304
ENSG00000198000	NOL8	chr9	-	A5SS	55,25,101	71,60,134	232103237	52,25,62	475	75	0	0	0.109,0.062,0.106	0.413,0.394,0.376	-0.302
ENSG00000100445	SDR39U1	chr14	-	A5SS	31,16,55	50,35,75	35,15,42	20,7,14	144	75	4.23117e-07	5.05297e-06	0.244,0.192,0.276	0.477,0.527,0.61	-0.301
ENSG00000185163	DDX51	chr12	-	A5SS	53,34,66	20,9,22	93,47,112	8,3,13	247	75	3.65343e-06	3.75328e-05	0.446,0.534,0.477	0.779,0.826,0.723	-0.29
ENSG00000143578	CREB3L4	chr1	+	A5SS	43,46,88	22,6,20	11,2,18	0,0,1	135	75	2.39196e-06	2.54425e-05	0.521,0.81,0.71	1.0,1.0,0.909	-0.289
ENSG00000119688	ABCD4	chr14	-	A5SS	107,64,140	77,47,107	189,82,203	38,16,42	366	75	6.66134e-16	2.29539e-14	0.222,0.218,0.211	0.505,0.512,0.498	-0.288
ENSG00000100445	SDR39U1	chr14	-	A5SS	29,15,56	16,10,11	36,15,42	2,2,5	144	75	0.000426184	0.00274887	0.486,0.439,0.726	0.904,0.796,0.814	-0.288
ENSG00000149923	PPP4C	chr16	+	A5SS	16,14,30	255195367	186,85,249	155,79,208	191	75	0	0	0.024,0.027,0.031	0.32,0.297,0.32	-0.285
ENSG00000165948	IFI27L1	chr14	+	A5SS	56,24,62	69,36,138	31,12,34	8,8,17	159	75	8.63502e-06	8.16132e-05	0.277,0.239,0.175	0.646,0.414,0.485	-0.285
ENSG00000100445	SDR39U1	chr14	-	A5SS	39,18,64	16,10,11	47,22,54	2,2,5	155	75	0.00011419	0.000837559	0.541,0.466,0.738	0.919,0.842,0.839	-0.285
ENSG00000123349	PFDN5	chr12	+	A5SS	15,18,35	7,8,6	38,20,48	2,1,6	159	75	0.00158721	0.00885336	0.503,0.515,0.733	0.9,0.904,0.791	-0.281
ENSG00000183597	TANGO2	chr22	+	A5SS	6,5,13	24,19,54	11,4,8	10,4,8	98	75	0.000190208	0.00135023	0.161,0.168,0.156	0.457,0.434,0.434	-0.28
ENSG00000165219	GAPVD1	chr9	+	A5SS	1,1,2	57,35,101	36,8,38	36,17,54	129	75	0	0	0.01,0.016,0.011	0.368,0.215,0.29	-0.279
ENSG00000178188	SH2B1	chr16	+	A5SS	24,19,39	60,50,98	86,42,104	59,21,93	128	75	3.56032e-10	6.54308e-09	0.19,0.182,0.189	0.461,0.54,0.396	-0.279
ENSG00000176261	ZBTB8OS	chr1	-	A5SS	22,26,57	307219589	5,2,9	7,3,6	141	75	1.32901e-06	1.46058e-05	0.037,0.059,0.049	0.275,0.262,0.444	-0.279
ENSG00000168101	NUDT16L1	chr16	+	A5SS	35,26,45	27,25,59	51,17,40	9,7,16	145	75	3.228e-05	0.000267624	0.401,0.35,0.283	0.746,0.557,0.564	-0.278
ENSG00000005801	ZNF195	chr11	-	A5SS	9,6,15	32,21,46	7,2,16	4,3,12	107	75	0.000639016	0.00397343	0.165,0.167,0.186	0.551,0.318,0.483	-0.278
ENSG00000092094	OSGEP	chr14	-	A5SS	28,17,55	422311663	85,38,111	98,58,126	137	75	0	0	0.035,0.029,0.043	0.322,0.264,0.325	-0.268
ENSG00000101019	UQCC1	chr20	-	A5SS	22,16,26	12,10,9	58,31,61	3,5,3	83	75	2.31193e-07	2.94149e-06	0.624,0.591,0.723	0.946,0.849,0.948	-0.268
ENSG00000166888	STAT6	chr12	-	A5SS	14,14,19	5,2,4	9,3,7	0,0,1	177	75	6.02729e-05	0.000468734	0.543,0.748,0.668	1.0,1.0,0.748	-0.263
ENSG00000147526	TACC1	chr8	+	A5SS	134,86,182	39,36,59	152,78,159	16,5,16	162	75	4.90454e-10	8.76985e-09	0.614,0.525,0.588	0.815,0.878,0.821	-0.262
ENSG00000180096	2020-09-01	chr16	-	A5SS	74,53,158	438317722	155,60,174	109,42,110	241	75	0	0	0.05,0.049,0.064	0.307,0.308,0.33	-0.261
ENSG00000001497	LAS1L	chrX	-	A5SS	507341719	180131287	859392990	53,19,51	2933	75	0	0	0.067,0.062,0.06	0.293,0.345,0.332	-0.26
ENSG00000256269	HMBS	chr11	+	A5SS	20,6,26	174100278	22,7,15	20,7,21	166	75	7.77156e-16	2.65034e-14	0.049,0.026,0.041	0.332,0.311,0.244	-0.257
ENSG00000100796	SMEK1	chr14	-	A5SS	123,60,122	146,93,160	256110324	114,49,162	114	75	2.44249e-15	7.27906e-14	0.357,0.298,0.334	0.596,0.596,0.568	-0.257
ENSG00000206573	SETD5-AS1	chr3	-	A5SS	22,17,46	12,13,45	16,4,22	3,1,5	85	75	0.000235882	0.00163242	0.618,0.536,0.474	0.825,0.779,0.795	-0.257
ENSG00000186166	CCDC84	chr11	+	A5SS	45,28,60	44,30,62	83,43,106	39,14,31	103	75	2.08285e-07	2.67057e-06	0.427,0.405,0.413	0.608,0.691,0.713	-0.256
ENSG00000106077	ABHD11	chr7	-	A5SS	150119203	9,7,13	22,15,39	0,0,0	416	75	6.99656e-07	8.14951e-06	0.75,0.754,0.738	1.0,1.0,1.0	-0.253
ENSG00000050426	LETMD1	chr12	+	A5SS	30,21,49	26,31,41	19,9,28	9,2,12	114	75	0.00521578	0.0246439	0.432,0.308,0.44	0.581,0.748,0.606	-0.252
ENSG00000123600	METTL8	chr2	-	A5SS	1,1,2	38,27,67	2,2,5	5,5,5	114	75	1.39889e-05	0.000125068	0.017,0.024,0.019	0.208,0.208,0.397	-0.251
ENSG00000221838	AP4M1	chr7	+	A5SS	22,15,25	2,1,3	10,4,12	0,0,1	479	75	0.000272424	0.0018354	0.633,0.701,0.566	1.0,1.0,0.653	-0.251
ENSG00000102125	TAZ	chrX	+	A5SS	15,17,27	7,4,9	6,4,7	0,0,1	94	75	1.81739e-05	0.000160318	0.631,0.772,0.705	1.0,1.0,0.848	-0.247
ENSG00000187147	RNF220	chr1	+	A5SS	155134260	133103195	348175448	102,50,130	153	75	9.99201e-16	3.27263e-14	0.364,0.389,0.395	0.626,0.632,0.628	-0.246
ENSG00000214063	TSPAN4	chr11	+	A5SS	39,45,96	25,23,43	139,57,122	8,8,13	1686	75	7.2105e-10	1.26874e-08	0.065,0.08,0.09	0.436,0.241,0.295	-0.246
ENSG00000160226	C21orf2	chr21	-	A5SS	63,49,91	69,37,103	113,44,153	30,10,46	435	75	7.43849e-14	1.93752e-12	0.136,0.186,0.132	0.394,0.431,0.364	-0.245
ENSG00000196123	KIAA0895L	chr16	-	A5SS	53,32,65	13,7,9	13,7,15	0,0,0	123	75	2.91415e-07	3.57038e-06	0.713,0.736,0.815	1.0,1.0,1.0	-0.245
ENSG00000173171	MTX1	chr1	+	A5SS	579421894	15,8,26	9073871112	6,2,5	1667	75	4.65227e-08	6.54881e-07	0.635,0.703,0.607	0.872,0.897,0.909	-0.244
ENSG00000172262	ZNF131	chr5	+	A5SS	41,27,60	187112256	54,37,92	95,39,104	82	75	2.29053e-11	4.79563e-10	0.167,0.181,0.177	0.342,0.465,0.447	-0.243
ENSG00000006432	MAP3K9	chr14	-	A5SS	13,5,13	11,2,10	44,14,46	9,4,10	219	75	0.00133961	0.00762724	0.288,0.461,0.308	0.626,0.545,0.612	-0.242
ENSG00000101040	ZMYND8	chr20	-	A5SS	22,14,49	50,32,78	129,51,163	73,33,75	213	75	1.252e-12	2.93731e-11	0.134,0.133,0.181	0.384,0.352,0.434	-0.241
ENSG00000137822	TUBGCP4	chr15	+	A5SS	16,16,26	130,57,178	37,13,37	42,13,61	118	75	6.96865e-12	1.54713e-10	0.073,0.151,0.085	0.359,0.389,0.278	-0.239
ENSG00000223705	NSUN5P1	chr7	+	A5SS	26,25,55	21,15,34	104,38,120	24,7,25	83	75	6.30837e-07	7.40003e-06	0.528,0.601,0.594	0.797,0.831,0.813	-0.239
ENSG00000223960	AC009948.5	chr2	+	A5SS	22,8,34	6,4,5	12,6,8	2,0,0	117	75	0.000574802	0.00361491	0.702,0.562,0.813	0.794,1.0,1.0	-0.239
ENSG00000165359	DDX26B	chrX	+	A5SS	43,52,72	12,13,25	49,19,46	1,4,4	207	75	0.000836992	0.00506174	0.565,0.592,0.511	0.947,0.632,0.806	-0.239
ENSG00000087586	AURKA	chr20	-	A5SS	171170359	50,32,74	401168500	32,15,32	300	75	4.26064e-10	7.70174e-09	0.461,0.57,0.548	0.758,0.737,0.796	-0.237
ENSG00000092439	TRPM7	chr15	-	A5SS	7,3,6	199103277	36,19,50	57,23,81	155	75	0	0	0.017,0.014,0.01	0.234,0.286,0.23	-0.236
ENSG00000160299	PCNT	chr21	+	A5SS	220175396	29,23,49	350141417	9,6,10	312	75	2.18248e-12	4.97906e-11	0.646,0.647,0.66	0.903,0.85,0.909	-0.236
ENSG00000137817	PARP6	chr15	-	A5SS	30,35,36	130,80,196	74,49,128	63,32,87	218	75	0	0	0.074,0.131,0.059	0.288,0.345,0.336	-0.235
ENSG00000196498	NCOR2	chr12	-	A5SS	33,15,41	3,3,7	57,26,53	2,0,2	213	75	0.000596437	0.0037297	0.795,0.638,0.673	0.909,1.0,0.903	-0.235
ENSG00000156650	KAT6B	chr10	+	A5SS	205128310	7,9,31	213117228	5,1,8	951	75	0.00602485	0.0281898	0.698,0.529,0.441	0.771,0.902,0.692	-0.232
ENSG00000126870	WDR60	chr7	+	A5SS	52,49,59	22,15,23	204123305	19,7,16	2763	75	6.98441e-13	1.71144e-11	0.06,0.081,0.065	0.226,0.323,0.341	-0.228
ENSG00000128973	CLN6	chr15	-	A5SS	17,15,25	86,42,73	4,6,14	8,4,14	101	75	0.00464608	0.0224368	0.128,0.21,0.203	0.271,0.527,0.426	-0.228
ENSG00000105298	CACTIN	chr19	-	A5SS	9,3,10	19,16,48	27,12,33	27,16,43	86	75	0.000138772	0.00100671	0.292,0.141,0.154	0.466,0.395,0.401	-0.225
ENSG00000119866	BCL11A	chr2	-	A5SS	7174591085	101,64,150	856403930	40,24,45	1675	75	1.75304e-13	4.46082e-12	0.241,0.243,0.245	0.489,0.429,0.481	-0.223
ENSG00000100897	DCAF11	chr14	+	A5SS	37,24,49	21,16,34	41,13,33	4,4,11	98	75	0.000604369	0.00377218	0.574,0.534,0.524	0.887,0.713,0.697	-0.222
ENSG00000138592	USP8	chr15	+	A5SS	115,81,157	63,32,95	262111263	47,24,59	215	75	9.83089e-09	1.50558e-07	0.389,0.469,0.366	0.66,0.617,0.609	-0.221
ENSG00000196756	SNHG17	chr20	-	A5SS	158,89,225	306219541	510227579	319134331	245	75	0	0	0.136,0.111,0.113	0.329,0.341,0.349	-0.22
ENSG00000058673	ZC3H11A	chr1	+	A5SS	99,60,193	134,94,185	303138345	138,63,174	180	75	2.17359e-12	4.97906e-11	0.235,0.21,0.303	0.478,0.477,0.452	-0.22
ENSG00000138688	KIAA1109	chr4	+	A5SS	17,12,25	51,39,66	68,24,70	43,20,67	180	75	8.03641e-10	1.40658e-08	0.122,0.114,0.136	0.397,0.333,0.303	-0.22
ENSG00000168404	MLKL	chr16	-	A5SS	3,3,5	32,17,45	5,5,14	16,5,22	106	75	0.000217258	0.00152065	0.062,0.111,0.073	0.181,0.414,0.31	-0.22
ENSG00000167895	TMC8	chr17	+	A5SS	64,42,129	16,17,42	30,16,49	1,2,4	110	75	8.7652e-06	8.26076e-05	0.732,0.627,0.677	0.953,0.845,0.893	-0.218
ENSG00000141401	IMPA2	chr18	+	A5SS	18,12,16	74,55,100	6,5,4	4,3,9	209	75	0.00347331	0.017647	0.08,0.073,0.054	0.35,0.374,0.138	-0.218
ENSG00000116001	TIA1	chr2	-	A5SS	269227473	451275669	82,48,112	44,21,60	208	75	1.22946e-12	2.92594e-11	0.177,0.229,0.203	0.402,0.452,0.402	-0.216
ENSG00000107521	HPS1	chr10	-	A5SS	16,8,25	23,16,52	12,8,9	7,6,7	118	75	0.00509543	0.0242528	0.307,0.241,0.234	0.521,0.459,0.45	-0.216
ENSG00000182400	TRAPPC6B	chr14	-	A5SS	30,10,45	98,59,124	57,17,60	48,25,76	108	75	2.33741e-07	2.96251e-06	0.175,0.105,0.201	0.452,0.321,0.354	-0.215
ENSG00000065268	WDR18	chr19	+	A5SS	18,16,22	140,88,197	29,7,41	16,17,23	283	75	3.21965e-13	7.9482e-12	0.033,0.046,0.029	0.324,0.098,0.321	-0.212
ENSG00000105607	GCDH	chr19	+	A5SS	25,14,33	85,65,136	43,13,36	32,12,33	213	75	9.53793e-13	2.30303e-11	0.094,0.07,0.079	0.321,0.276,0.278	-0.211
ENSG00000044090	CUL7	chr6	-	A5SS	14,2,14	26,22,34	18,10,15	13,9,15	171	75	0.000319563	0.00211423	0.191,0.038,0.153	0.378,0.328,0.305	-0.21
ENSG00000111237	VPS29	chr12	-	A5SS	65,40,105	13,15,38	20,8,35	1,1,5	153	75	0.0035403	0.0179072	0.71,0.567,0.575	0.907,0.797,0.774	-0.209
ENSG00000121716	PILRB	chr7	+	A5SS	25,15,33	118,83,186	93,30,77	80,51,123	130	75	7.32936e-12	1.61637e-10	0.109,0.094,0.093	0.401,0.253,0.265	-0.208
ENSG00000143774	GUK1	chr1	+	A5SS	78,47,136	160,92,193	158,71,209	87,36,104	294	75	0	0	0.111,0.115,0.152	0.317,0.335,0.339	-0.204
ENSG00000142512	SIGLEC10	chr19	-	A5SS	45,25,58	3,0,4	19,4,30	0,0,0	487	75	6.03629e-05	0.000468734	0.698,1.0,0.691	1.0,1.0,1.0	-0.204
ENSG00000258890	CEP95	chr17	+	A5SS	30,20,51	70,58,119	64,43,85	79,30,111	79	75	8.68798e-05	0.000656161	0.289,0.247,0.289	0.435,0.576,0.421	-0.202
ENSG00000002016	RAD52	chr12	-	A5SS	17,22,42	33,25,60	32,6,28	10,3,11	424	75	2.4724e-06	2.62138e-05	0.084,0.135,0.11	0.361,0.261,0.31	-0.201
ENSG00000165046	LETM2	chr8	+	A5SS	10,5,13	14,15,32	13,7,18	5,3,4	689	75	2.63289e-06	2.77376e-05	0.072,0.035,0.042	0.221,0.203,0.329	-0.201
ENSG00000132676	DAP3	chr1	+	A5SS	294221505	402334705	315146405	185,80,262	144	75	2.22045e-15	6.73875e-14	0.276,0.256,0.272	0.47,0.487,0.446	-0.2
ENSG00000010361	FUZ	chr19	-	A5SS	19,13,37	4,4,3	10,1,9	0,0,0	98	75	1.90798e-05	0.000167861	0.784,0.713,0.904	1.0,1.0,1.0	-0.2
ENSG00000258388	PPT2-EGFL8	chr6	+	A5SS	12,13,24	14,9,13	8,1,12	3,1,0	99	75	0.0105503	0.0448015	0.394,0.523,0.583	0.669,0.431,1.0	-0.2
ENSG00000107815	C10orf2	chr10	+	A5SS	34,16,40	64,37,83	63,24,62	47,20,57	119	75	2.80881e-06	2.93109e-05	0.251,0.214,0.233	0.458,0.431,0.407	-0.199
ENSG00000136925	TSTD2	chr9	-	A5SS	11,15,24	37,24,60	24,8,33	21,6,25	167	75	3.37787e-05	0.00027796	0.118,0.219,0.152	0.339,0.375,0.372	-0.199
ENSG00000198265	HELZ	chr17	-	A5SS	6,5,6	80,41,120	64,33,91	78,36,105	231	75	0	0	0.024,0.038,0.016	0.21,0.229,0.22	-0.194
ENSG00000173226	IQCB1	chr3	-	A5SS	49,44,79	134,87,188	74,31,88	58,23,61	217	75	1.48936e-12	3.44533e-11	0.112,0.149,0.127	0.306,0.318,0.333	-0.19
ENSG00000188976	NOC2L	chr1	-	A5SS	41,39,92	92,71,126	77,33,92	65,28,65	90	75	6.73893e-06	6.46156e-05	0.271,0.314,0.378	0.497,0.495,0.541	-0.19
ENSG00000048740	CELF2	chr10	+	A5SS	45,36,82	74,50,162	46,31,66	43,21,45	87	75	9.04368e-06	8.45099e-05	0.344,0.383,0.304	0.48,0.56,0.558	-0.189
ENSG00000197774	EME2	chr16	+	A5SS	0,1,0	13,17,29	0,2,5	13,4,6	117	75	0.00137574	0.00779273	0.0,0.036,0.0	0.0,0.243,0.348	-0.185
ENSG00000166526	ZNF3	chr7	-	A5SS	8,7,9	73,61,101	47,21,59	74,35,100	149	75	3.88578e-15	1.13754e-13	0.052,0.055,0.043	0.242,0.232,0.229	-0.184
ENSG00000161010	C5orf45	chr5	-	A5SS	22,6,23	48,33,91	22,7,31	13,7,30	256	75	3.05984e-07	3.72131e-06	0.118,0.051,0.069	0.331,0.227,0.232	-0.184
ENSG00000117682	DHDDS	chr1	+	A5SS	14,11,24	1,1,3	19,9,22	0,0,0	177	75	0.00717375	0.0324191	0.856,0.823,0.772	1.0,1.0,1.0	-0.183
ENSG00000145979	TBC1D7	chr6	-	A5SS	94,61,161	18,11,29	58,23,54	3,1,7	235	75	0.00868564	0.0380054	0.625,0.639,0.639	0.861,0.88,0.711	-0.183
ENSG00000154358	OBSCN	chr1	+	A5SS	37,29,70	4,1,6	21,14,17	0,0,0	226	75	7.47715e-06	7.12807e-05	0.754,0.906,0.795	1.0,1.0,1.0	-0.182
ENSG00000238105	GOLGA2P5	chr12	-	A5SS	67,54,111	56,36,78	41,28,53	14,10,18	194	75	0.000475732	0.00303807	0.316,0.367,0.355	0.531,0.52,0.532	-0.182
ENSG00000145979	TBC1D7	chr6	-	A5SS	83,56,163	18,11,29	54,21,51	3,1,7	215	75	0.0100692	0.0430906	0.617,0.64,0.662	0.863,0.88,0.718	-0.181
ENSG00000103245	NARFL	chr16	-	A5SS	19,13,36	85,63,142	42,17,36	38,18,61	178	75	1.24907e-08	1.87814e-07	0.086,0.08,0.097	0.318,0.285,0.199	-0.18
ENSG00000104960	PTOV1	chr19	+	A5SS	14,6,14	2,2,2	9,1,7	1,0,1	216	75	0.00754745	0.0339687	0.709,0.51,0.709	0.758,1.0,0.709	-0.18
ENSG00000136247	ZDHHC4	chr7	+	A5SS	123,70,173	81,50,131	76,50,123	29,15,35	297	75	2.75802e-06	2.89636e-05	0.277,0.261,0.25	0.398,0.457,0.47	-0.179
ENSG00000178922	HYI	chr1	-	A5SS	64,32,108	8,5,22	6,1,5	0,0,0	102	75	1.18242e-05	0.000107806	0.855,0.825,0.783	1.0,1.0,1.0	-0.179
ENSG00000158793	NIT1	chr1	+	A5SS	20,20,40	71,58,102	10,6,20	17,6,18	122	75	0.00288613	0.0149411	0.148,0.175,0.194	0.266,0.381,0.406	-0.179
ENSG00000169689	STRA13	chr17	-	A5SS	83,73,185	238143340	89,34,109	76,22,88	206	75	1.46434e-11	3.12518e-10	0.113,0.157,0.165	0.299,0.36,0.311	-0.178
ENSG00000111445	RFC5	chr12	+	A5SS	20,12,18	2,1,5	3,2,10	0,0,0	112	75	5.30285e-05	0.000417662	0.87,0.889,0.707	1.0,1.0,1.0	-0.178
ENSG00000267228	IER3IP1	chr18	-	A5SS	84,56,143	256186416	49,10,62	43,22,62	112	75	1.95909e-05	0.000171446	0.18,0.168,0.187	0.433,0.233,0.401	-0.177
ENSG00000161179	YDJC	chr22	-	A5SS	116,93,174	58,44,114	159,62,173	37,21,36	134	75	2.82996e-06	2.94387e-05	0.528,0.542,0.461	0.706,0.623,0.729	-0.176
ENSG00000156170	NDUFAF6	chr8	+	A5SS	13,6,25	30,24,56	15,8,22	17,12,24	79	75	0.0081683	0.0360758	0.291,0.192,0.298	0.456,0.388,0.465	-0.176
ENSG00000128923	FAM63B	chr15	+	A5SS	0,1,0	20,24,38	4,2,8	19,11,23	79	75	4.58244e-07	5.45278e-06	0.0,0.038,0.0	0.167,0.147,0.248	-0.175
ENSG00000011243	AKAP8L	chr19	-	A5SS	258152350	110,80,181	555262710	109,46,143	747	75	5.02931e-14	1.3526e-12	0.191,0.16,0.163	0.338,0.364,0.333	-0.174
ENSG00000165275	TRMT10B	chr9	+	A5SS	26,28,54	43,24,44	39,16,41	16,10,18	187	75	0.0020882	0.0112322	0.195,0.319,0.33	0.494,0.391,0.477	-0.173
ENSG00000043143	JADE2	chr5	+	A5SS	21,9,26	19,20,33	82,35,83	28,26,60	217	75	0.00262386	0.0138212	0.276,0.135,0.214	0.503,0.318,0.323	-0.173
ENSG00000104129	DNAJC17	chr15	-	A5SS	16,2,21	287201448	31,15,26	47,19,52	214	75	0	0	0.019,0.003,0.016	0.188,0.217,0.149	-0.172
ENSG00000143569	UBAP2L	chr1	+	A5SS	10,3,19	127105249	72,36,77	175,89,218	108	75	0	0	0.052,0.019,0.05	0.222,0.219,0.197	-0.172
ENSG00000242612	DECR2	chr16	+	A5SS	8,8,7	31,17,52	14,2,6	12,6,7	112	75	0.00607485	0.0283836	0.147,0.24,0.083	0.439,0.182,0.365	-0.172
ENSG00000100083	GGA1	chr22	+	A5SS	32,16,47	51,34,76	48,24,54	35,16,59	126	75	0.00123248	0.00716528	0.272,0.219,0.269	0.449,0.472,0.353	-0.171
ENSG00000141556	TBCD	chr17	+	A5SS	32,12,49	133112263	27,15,44	38,17,55	195	75	1.24922e-12	2.93731e-11	0.085,0.04,0.067	0.215,0.253,0.235	-0.17
ENSG00000106052	TAX1BP1	chr7	+	A5SS	109,70,149	418272588	274114322	243149371	201	75	0	0	0.089,0.088,0.086	0.296,0.222,0.245	-0.167
ENSG00000108679	LGALS3BP	chr17	-	A5SS	17,18,37	85,70,129	39,28,52	63,18,65	220	75	1.39985e-07	1.80887e-06	0.064,0.081,0.089	0.174,0.347,0.214	-0.167
ENSG00000162300	ZFPL1	chr11	+	A5SS	11,6,19	34,11,34	14,6,27	13,7,17	163	75	0.00161828	0.0089971	0.13,0.201,0.205	0.331,0.283,0.422	-0.167
ENSG00000170667	RASA4B	chr7	-	A5SS	44,29,77	2,0,4	16,6,15	0,0,0	509	75	0.00129994	0.00747341	0.764,1.0,0.739	1.0,1.0,1.0	-0.166
ENSG00000204946	ZNF783	chr7	+	A5SS	1,3,8	30,19,69	6,2,3	8,5,10	120	75	0.00670925	0.0308253	0.02,0.09,0.068	0.319,0.2,0.158	-0.166
ENSG00000009830	POMT2	chr14	-	A5SS	3,1,3	18,15,26	8,5,8	11,7,20	166	75	0.000264793	0.00179311	0.07,0.029,0.05	0.247,0.244,0.153	-0.165
ENSG00000177646	ACAD9	chr3	+	A5SS	16,9,27	133,95,182	8,3,8	20,8,21	79	75	0.00296417	0.015321	0.103,0.083,0.123	0.275,0.263,0.266	-0.165
ENSG00000010361	FUZ	chr19	-	A5SS	93,67,139	89,70,122	32,20,37	15,8,18	243	75	0.00141822	0.00797868	0.244,0.228,0.26	0.397,0.436,0.388	-0.163
ENSG00000101365	IDH3B	chr20	-	A5SS	569411955	67,43,110	8473591043	17,10,33	196	75	0	0	0.765,0.785,0.769	0.95,0.932,0.924	-0.162
ENSG00000163660	CCNL1	chr3	-	A5SS	212112326	85,82,167	340161477	92,47,122	150	75	2.79993e-05	0.000235678	0.555,0.406,0.494	0.649,0.631,0.662	-0.162
ENSG00000152556	PFKM	chr12	+	A5SS	6,6,8	30,30,53	10,8,13	22,5,19	230	75	0.00027007	0.00182325	0.061,0.061,0.047	0.129,0.343,0.182	-0.162
ENSG00000090621	PABPC4	chr1	-	A5SS	191117305	209143353	188102266	106,61,126	212	75	4.16376e-10	7.56797e-09	0.244,0.224,0.234	0.386,0.372,0.428	-0.161
ENSG00000160256	FAM207A	chr21	+	A5SS	201127362	199130303	148,66,164	75,37,69	120	75	8.80356e-07	1.01119e-05	0.387,0.379,0.427	0.552,0.527,0.598	-0.161
ENSG00000100413	POLR3H	chr22	-	A5SS	10,8,21	70,52,126	31,8,19	38,15,54	130	75	4.31191e-06	4.40241e-05	0.076,0.082,0.088	0.32,0.235,0.169	-0.159
ENSG00000105865	DUS4L	chr7	+	A5SS	46,32,80	71,41,107	34,17,37	29,12,21	137	75	0.00202024	0.0109199	0.262,0.299,0.29	0.391,0.437,0.491	-0.156
ENSG00000213983	AP1G2	chr14	-	A5SS	22,25,55	60,51,120	51,27,44	47,19,44	217	75	2.04258e-06	2.18669e-05	0.112,0.145,0.137	0.273,0.329,0.257	-0.155
ENSG00000069493	CLEC2D	chr12	+	A5SS	12,9,15	52,47,89	8,7,12	12,8,28	150	75	0.00169163	0.00932651	0.103,0.087,0.078	0.25,0.304,0.176	-0.154
ENSG00000055917	PUM2	chr2	-	A5SS	121,98,182	471360738	159,99,205	322129435	81	75	2.76491e-08	4.01155e-07	0.192,0.201,0.186	0.314,0.415,0.304	-0.151
ENSG00000126226	PCID2	chr13	-	A5SS	26,17,45	302196483	99,41,125	65,21,84	650	75	0	0	0.01,0.01,0.011	0.149,0.184,0.147	-0.15
ENSG00000087586	AURKA	chr20	-	A5SS	171169359	32,15,37	400168500	27,7,25	286	75	0.000438223	0.00280395	0.584,0.747,0.718	0.795,0.863,0.84	-0.15
ENSG00000116698	SMG7	chr1	+	A5SS	111,75,219	134,76,151	461166523	213,85,244	213	75	1.4515e-06	1.58467e-05	0.226,0.258,0.338	0.432,0.407,0.43	-0.149
ENSG00000171763	SPATA5L1	chr15	+	A5SS	15,13,25	46,26,50	55,17,91	62,23,87	105	75	0.000238965	0.0016503	0.189,0.263,0.263	0.388,0.346,0.428	-0.149
ENSG00000140386	SCAPER	chr15	-	A5SS	26,19,26	74,50,106	16,17,42	49,19,43	93	75	0.00812685	0.0359407	0.221,0.235,0.165	0.208,0.419,0.441	-0.149
ENSG00000157045	NTAN1	chr16	-	A5SS	12,5,16	161106253	17,8,23	58,30,59	99	75	2.76102e-10	5.13115e-09	0.053,0.035,0.046	0.182,0.168,0.228	-0.148
ENSG00000092098	RNF31	chr14	+	A5SS	16,8,21	34,33,72	36,21,63	58,21,81	139	75	0.000163435	0.00117022	0.202,0.116,0.136	0.251,0.35,0.296	-0.148
ENSG00000139436	GIT2	chr12	-	A5SS	35,35,60	10,4,6	29,7,26	1,0,2	120	75	0.00147694	0.00829492	0.686,0.845,0.862	0.948,1.0,0.89	-0.148
ENSG00000100038	TOP3B	chr22	-	A5SS	38,32,62	88,50,98	80,46,111	48,24,80	376	75	1.07221e-09	1.83776e-08	0.079,0.113,0.112	0.25,0.277,0.217	-0.147
ENSG00000160221	C21orf33	chr21	+	A5SS	17,15,26	315249482	21,22,30	83,25,115	156	75	7.4285e-13	1.80687e-11	0.025,0.028,0.025	0.108,0.297,0.111	-0.146
ENSG00000256269	HMBS	chr11	+	A5SS	22,7,23	140,93,229	13,8,23	28,14,25	216	75	2.10087e-10	3.97125e-09	0.052,0.025,0.034	0.139,0.166,0.242	-0.145
ENSG00000137409	MTCH1	chr6	-	A5SS	204142286	275194418	214,95,277	159,75,196	126	75	5.52442e-08	7.67847e-07	0.306,0.303,0.289	0.445,0.43,0.457	-0.145
ENSG00000132334	PTPRE	chr10	+	A5SS	27,7,50	19,23,49	92,54,112	37,10,47	915	75	8.06012e-07	9.32269e-06	0.104,0.024,0.077	0.169,0.307,0.163	-0.145
ENSG00000136811	ODF2	chr9	+	A5SS	76,43,100	130110212	142,37,138	97,45,102	231	75	3.7915e-09	6.08849e-08	0.16,0.113,0.133	0.322,0.211,0.305	-0.144
ENSG00000115661	STK16	chr2	+	A5SS	44,34,47	78,50,117	77,21,89	40,21,51	349	75	5.43154e-09	8.51541e-08	0.108,0.128,0.079	0.293,0.177,0.273	-0.143
ENSG00000136877	FPGS	chr9	+	A5SS	17,13,32	93,78,122	17,16,30	41,22,37	162	75	5.71925e-06	5.65519e-05	0.078,0.072,0.108	0.161,0.252,0.273	-0.143
ENSG00000137700	SLC37A4	chr11	-	A5SS	16,7,21	64,62,116	11,1,9	11,4,12	172	75	0.000922833	0.00552691	0.098,0.047,0.073	0.304,0.098,0.246	-0.143
ENSG00000178935	ZNF552	chr19	-	A5SS	5,5,11	31,25,69	8,7,14	12,7,19	253	75	2.04857e-05	0.000178334	0.046,0.056,0.045	0.165,0.229,0.179	-0.142
ENSG00000143702	CEP170	chr1	-	A5SS	24,16,34	57,42,101	50,22,64	71,26,84	105	75	0.000231969	0.00161209	0.231,0.214,0.194	0.335,0.377,0.352	-0.142
ENSG00000133313	CNDP2	chr18	+	A5SS	53,35,90	5,3,4	49,24,64	0,0,2	206	75	0.000255429	0.00174218	0.794,0.809,0.891	1.0,1.0,0.921	-0.142
ENSG00000141698	NT5C3B	chr17	-	A5SS	18,22,35	66,47,98	25,11,34	22,10,22	346	75	1.2073e-07	1.59114e-06	0.056,0.092,0.072	0.198,0.193,0.251	-0.141
ENSG00000155906	RMND1	chr6	-	A5SS	12,12,19	100,68,172	20,9,34	61,20,76	101	75	9.47844e-07	1.0812e-05	0.082,0.116,0.076	0.196,0.25,0.249	-0.14
ENSG00000161265	U2AF1L4	chr19	-	A5SS	4,3,8	50,38,75	8,7,15	28,12,40	133	75	3.79332e-05	0.000308312	0.043,0.043,0.057	0.139,0.248,0.175	-0.14
ENSG00000223960	AC009948.5	chr2	+	A5SS	88,55,153	10,4,11	55,37,57	1,3,0	273	75	0.00232234	0.0124108	0.707,0.791,0.793	0.938,0.772,1.0	-0.14
ENSG00000182093	WRB	chr21	+	A5SS	106,63,158	290185435	271156398	153,80,184	688	75	0	0	0.038,0.036,0.038	0.162,0.175,0.191	-0.139
ENSG00000152061	RABGAP1L	chr1	+	A5SS	77,81,146	9,2,9	34,13,18	0,0,0	186	75	1.29497e-05	0.000117363	0.775,0.942,0.867	1.0,1.0,1.0	-0.139
ENSG00000161513	FDXR	chr17	-	A5SS	2,8,8	30,25,61	9,7,13	14,12,23	172	75	0.000142132	0.00102434	0.028,0.122,0.054	0.219,0.203,0.198	-0.139
ENSG00000223960	AC009948.5	chr2	+	A5SS	72,51,124	10,4,11	45,31,49	1,3,0	231	75	0.00240232	0.0127969	0.7,0.805,0.785	0.936,0.77,1.0	-0.139
ENSG00000103319	EEF2K	chr16	+	A5SS	4,2,5	31,16,46	20,9,15	37,12,28	207	75	1.57166e-06	1.71022e-05	0.045,0.043,0.038	0.164,0.214,0.163	-0.138
ENSG00000164323	KIAA1430	chr4	-	A5SS	99,74,163	106,69,163	128,46,130	56,23,98	188	75	0.00085577	0.00515519	0.271,0.3,0.285	0.477,0.444,0.346	-0.137
ENSG00000130038	EFCAB4B	chr12	-	A5SS	6,4,7	31,16,47	8,5,7	7,6,14	257	75	0.00104266	0.00614786	0.053,0.068,0.042	0.25,0.196,0.127	-0.137
ENSG00000108439	PNPO	chr17	+	A5SS	14,12,24	42,36,63	18,3,19	11,5,15	313	75	0.000149349	0.00107168	0.074,0.074,0.084	0.282,0.126,0.233	-0.136
ENSG00000011295	TTC19	chr17	+	A5SS	42,21,81	209143340	72,29,96	89,47,139	212	75	8.88178e-16	2.96777e-14	0.066,0.049,0.078	0.223,0.179,0.196	-0.135
ENSG00000101294	HM13	chr20	+	A5SS	28,14,44	222125326	62,18,66	98,49,113	173	75	0	0	0.052,0.046,0.055	0.215,0.137,0.202	-0.134
ENSG00000042445	RETSAT	chr2	-	A5SS	45,22,52	47,29,69	93,37,116	40,17,55	537	75	1.062e-07	1.41088e-06	0.118,0.096,0.095	0.245,0.233,0.228	-0.132
ENSG00000090686	USP48	chr1	-	A5SS	21,11,29	197116345	18,13,30	82,35,84	91	75	1.24167e-07	1.62994e-06	0.081,0.072,0.065	0.153,0.234,0.227	-0.132
ENSG00000153094	BCL2L11	chr2	+	A5SS	101,56,162	7,2,5	94,49,130	1,0,2	345	75	0.000976978	0.00578147	0.758,0.859,0.876	0.953,1.0,0.934	-0.131
ENSG00000121350	PYROXD1	chr12	+	A5SS	6,2,0	88,58,135	16,3,10	55,17,68	80	75	6.05353e-08	8.30916e-07	0.06,0.031,0.0	0.214,0.142,0.121	-0.129
ENSG00000147789	ZNF7	chr8	+	A5SS	114,98,188	3,3,8	235126325	1,2,4	589	75	0.00438513	0.0213953	0.829,0.806,0.75	0.968,0.889,0.912	-0.128
ENSG00000088992	TESC	chr12	-	A5SS	7,5,10	50,42,82	13,7,5	30,16,33	80	75	0.0114488	0.0481839	0.116,0.1,0.103	0.289,0.291,0.124	-0.128
ENSG00000073536	NLE1	chr17	-	A5SS	36,22,49	134103202	57,32,73	110,55,155	104	75	7.77291e-06	7.36838e-05	0.162,0.133,0.149	0.272,0.296,0.254	-0.126
ENSG00000168522	FNTA	chr8	+	A5SS	561372721	345257507	9364751269	145,51,153	3152	75	0	0	0.037,0.033,0.033	0.133,0.181,0.165	-0.125
ENSG00000197021	CXorf40B	chrX	-	A5SS	7,8,10	77,44,105	37,18,33	112,43,119	94	75	5.14297e-06	5.20273e-05	0.068,0.127,0.071	0.209,0.25,0.181	-0.125
ENSG00000160392	C19orf47	chr19	-	A5SS	0,6,7	27,30,68	4,4,7	20,11,12	128	75	0.0085267	0.0374089	0.0,0.105,0.057	0.105,0.176,0.255	-0.125
ENSG00000154124	FAM105B	chr5	+	A5SS	9,12,14	121,75,206	24,10,57	95,49,119	92	75	4.68006e-08	6.56001e-07	0.057,0.115,0.052	0.171,0.143,0.281	-0.124
ENSG00000177302	TOP3A	chr17	-	A5SS	6,9,19	60,42,90	17,6,21	33,18,43	113	75	0.000374778	0.00245498	0.062,0.125,0.123	0.255,0.181,0.245	-0.124
ENSG00000114388	NPRL2	chr3	-	A5SS	4,2,5	92,67,130	12,6,14	60,29,76	79	75	1.07312e-06	1.20744e-05	0.04,0.028,0.035	0.16,0.164,0.149	-0.123
ENSG00000177683	THAP5	chr7	-	A5SS	235152349	20,14,33	50,16,68	3,0,2	197	75	0.00329147	0.0168287	0.817,0.805,0.801	0.864,1.0,0.928	-0.123
ENSG00000204463	BAG6	chr6	-	A5SS	42,30,76	116,67,173	68,44,96	100,45,155	99	75	0.0013013	0.00747341	0.215,0.253,0.25	0.34,0.426,0.319	-0.122
ENSG00000081059	TCF7	chr5	+	A5SS	26,15,49	134,68,210	11,13,19	24,20,42	128	75	0.00106733	0.00626847	0.102,0.114,0.12	0.212,0.276,0.21	-0.121
ENSG00000249115	HAUS5	chr19	+	A5SS	7,5,6	123,97,213	9,8,11	22,11,27	247	75	8.73268e-12	1.91309e-10	0.017,0.015,0.008	0.11,0.181,0.11	-0.12
ENSG00000196262	PPIA	chr7	+	A5SS	9306731485	435319644	229122320	71,35,79	165	75	3.35744e-05	0.000276968	0.493,0.49,0.512	0.594,0.613,0.648	-0.12
ENSG00000161618	ALDH16A1	chr19	+	A5SS	84,51,148	3,3,5	85,54,79	2,0,0	311	75	0.000642854	0.0039898	0.871,0.804,0.877	0.911,1.0,1.0	-0.12
ENSG00000100296	THOC5	chr22	-	A5SS	17,8,33	140,88,233	51,26,71	85,49,132	227	75	6.66134e-16	2.29539e-14	0.039,0.029,0.045	0.165,0.149,0.151	-0.117
ENSG00000101310	SEC23B	chr20	+	A5SS	15,9,25	105,82,195	22,9,22	48,21,69	133	75	5.51067e-06	5.47426e-05	0.075,0.058,0.067	0.205,0.195,0.152	-0.117
ENSG00000136811	ODF2	chr9	+	A5SS	60,38,94	10,6,18	75,24,70	3,2,7	132	75	0.00403085	0.0199911	0.773,0.783,0.748	0.934,0.872,0.85	-0.117
ENSG00000181991	MRPS11	chr15	+	A5SS	197147310	354256542	367166458	136,58,155	1196	75	0	0	0.034,0.035,0.035	0.145,0.152,0.156	-0.116
ENSG00000171634	BPTF	chr17	+	A5SS	121,77,185	92,42,113	288167371	95,55,130	504	75	1.92466e-06	2.07386e-05	0.164,0.214,0.196	0.311,0.311,0.298	-0.115
ENSG00000104872	PIH1D1	chr19	-	A5SS	5,5,17	391244630	18,12,13	39,27,75	192	75	0	0	0.005,0.008,0.01	0.153,0.148,0.063	-0.114
ENSG00000110717	NDUFS8	chr11	+	A5SS	45,16,80	571375843	139,60,184	275119305	262	75	0	0	0.022,0.012,0.026	0.126,0.126,0.147	-0.113
ENSG00000123219	CENPK	chr5	-	A5SS	79,73,150	21,12,22	8,6,16	1,0,2	109	75	0.00866563	0.0379681	0.721,0.807,0.824	0.846,1.0,0.846	-0.113
ENSG00000114491	UMPS	chr3	+	A5SS	22,12,43	343251515	85,28,99	138,64,168	279	75	0	0	0.017,0.013,0.022	0.142,0.105,0.137	-0.111
ENSG00000157954	WIPI2	chr7	+	A5SS	11,3,6	32,28,53	8,10,16	16,9,39	249	75	0.00085712	0.00515519	0.094,0.031,0.033	0.131,0.251,0.11	-0.111
ENSG00000172671	ZFAND4	chr10	-	A5SS	98,50,161	2,1,4	161,71,166	0,0,1	482	75	0.00130589	0.00748681	0.884,0.886,0.862	1.0,1.0,0.963	-0.11
ENSG00000180104	EXOC3	chr5	+	A5SS	41,19,37	71,49,107	35,25,50	42,14,76	297	75	0.00158975	0.00885336	0.127,0.089,0.08	0.174,0.311,0.142	-0.11
ENSG00000135597	REPS1	chr6	-	A5SS	2,2,3	162118265	29,13,26	102,38,111	165	75	0	0	0.006,0.008,0.005	0.114,0.135,0.096	-0.109
ENSG00000179988	PSTK	chr10	+	A5SS	2,1,4	36,21,48	5,3,14	30,10,39	119	75	0.000313576	0.00208546	0.034,0.029,0.05	0.095,0.159,0.185	-0.109
ENSG00000145191	EIF2B5	chr3	+	A5SS	26,13,18	206147333	21,13,38	78,37,96	139	75	5.92473e-11	1.17359e-09	0.064,0.046,0.028	0.127,0.159,0.176	-0.108
ENSG00000115947	ORC4	chr2	-	A5SS	31,12,60	95,42,162	37,14,46	65,23,80	100	75	0.00659922	0.0304891	0.197,0.176,0.217	0.299,0.313,0.301	-0.108
ENSG00000232956	SNHG15	chr7	-	A5SS	116,86,171	6774231034	172,81,241	321144390	214	75	0	0	0.057,0.067,0.055	0.158,0.165,0.178	-0.107
ENSG00000164039	BDH2	chr4	-	A5SS	112119216	206126291	105,49,126	45,21,57	856	75	1.74305e-14	4.80501e-13	0.045,0.076,0.061	0.17,0.17,0.162	-0.107
ENSG00000121716	PILRB	chr7	+	A5SS	8496101341	28,14,41	11675141516	11,8,12	604	75	1.99294e-07	2.56524e-06	0.79,0.844,0.802	0.929,0.889,0.94	-0.107
ENSG00000010610	CD4	chr12	+	A5SS	80,47,140	108,65,147	133,68,161	95,42,128	238	75	0.000295708	0.00197617	0.189,0.186,0.231	0.306,0.338,0.284	-0.107
ENSG00000130731	C16orf13	chr16	-	A5SS	41,26,76	247129301	18,6,21	30,15,35	169	75	6.59014e-05	0.000506981	0.069,0.082,0.101	0.21,0.151,0.21	-0.106
ENSG00000104365	IKBKB	chr8	+	A5SS	10,16,17	89,61,126	15,8,19	30,18,59	131	75	0.000555387	0.00350615	0.06,0.131,0.072	0.223,0.203,0.156	-0.106
ENSG00000186716	BCR	chr22	+	A5SS	0,1,5	49,44,76	17,5,17	53,19,65	157	75	4.99096e-09	7.86194e-08	0.0,0.011,0.03	0.133,0.112,0.111	-0.105
ENSG00000177302	TOP3A	chr17	-	A5SS	2,1,2	62,48,91	6,2,5	25,15,32	92	75	7.2913e-05	0.000556345	0.026,0.017,0.018	0.164,0.098,0.113	-0.105
ENSG00000137817	PARP6	chr15	-	A5SS	64,40,83	85,71,139	64,38,94	71,33,88	135	75	0.00314177	0.0161884	0.295,0.238,0.249	0.334,0.39,0.372	-0.105
ENSG00000050426	LETMD1	chr12	+	A5SS	18,9,31	91,56,122	30,13,26	58,31,69	115	75	0.00123771	0.00717927	0.114,0.095,0.142	0.252,0.215,0.197	-0.104
ENSG00000130816	DNMT1	chr19	-	A5SS	25,20,61	228169388	60,25,63	71,38,92	372	75	0	0	0.022,0.023,0.031	0.146,0.117,0.121	-0.103
ENSG00000100650	SRSF5	chr14	+	A5SS	202125291	10007921780	504244635	10414661150	200	75	0	0	0.07,0.056,0.058	0.154,0.164,0.172	-0.102
ENSG00000008128	CDK11A	chr1	-	A5SS	53,45,82	81,82,188	161,80,211	197,85,251	105	75	0.000414547	0.00269415	0.319,0.282,0.238	0.369,0.402,0.375	-0.102
ENSG00000132406	TMEM128	chr4	-	A5SS	122,98,206	72,48,113	255124350	74,45,100	580	75	2.65472e-05	0.000224026	0.18,0.209,0.191	0.308,0.263,0.312	-0.101
ENSG00000082258	CCNT2	chr2	+	A5SS	494362788	151118249	478249704	108,59,120	394	75	0.000383506	0.00250719	0.384,0.369,0.376	0.457,0.445,0.528	-0.1
ENSG00000118961	C2orf43	chr2	-	A5SS	15,2,19	111,97,167	11,9,16	56,26,77	93	75	0.00192513	0.0104742	0.098,0.016,0.084	0.137,0.218,0.144	-0.1
ENSG00000117262	GPR89A	chr1	-	MXE	6,5,17	8,13,11	34,19,37	1,0,4	403	121	6.48867e-11	1.03371e-09	0.184,0.104,0.317	0.911,1.0,0.735	-0.68
ENSG00000140105	WARS	chr14	-	MXE	0,0,0	4,1,2	2,2,1	2,0,1	189	177	3.18971e-05	0.000214231	0.0,0.0,0.0	0.484,1.0,0.484	-0.656
ENSG00000107614	TRDMT1	chr10	-	MXE	8,8,15	50,24,54	6,4,10	4,0,1	147	141	1.17592e-07	1.15847e-06	0.133,0.242,0.21	0.59,1.0,0.906	-0.637
ENSG00000111247	RAD51AP1	chr12	+	MXE	10,9,15	24,18,33	7,4,8	1,0,5	169	126	0.00013089	0.000748571	0.237,0.272,0.253	0.839,1.0,0.544	-0.54
ENSG00000139644	TMBIM6	chr12	+	MXE	1,1,10	2,4,9	21,21,28	3,1,2	245	314	2.18027e-06	1.85993e-05	0.391,0.243,0.587	0.9,0.964,0.947	-0.53
ENSG00000164024	METAP1	chr4	+	MXE	0,3,17	2,3,10	10,3,10	0,0,2	133	250	0.000164575	0.000920534	0.0,0.653,0.762	1.0,1.0,0.904	-0.496
ENSG00000164024	METAP1	chr4	+	MXE	3,2,0	2,3,10	1,2,4	0,0,2	122	250	0.000102532	0.000609207	0.755,0.577,0.0	1.0,1.0,0.804	-0.491
ENSG00000068745	IP6K2	chr3	-	MXE	0,3,2	12,9,9	3,2,6	2,2,2	168	193	7.32456e-05	0.000449181	0.0,0.277,0.203	0.633,0.535,0.775	-0.488
ENSG00000072609	CHFR	chr12	-	MXE	3,0,4	125,74,200	30,11,29	32,6,48	151	146	0	0	0.023,0.0,0.019	0.475,0.639,0.369	-0.48
ENSG00000164300	SERINC5	chr5	-	MXE	0,0,2	1,3,1	2,6,6	1,1,4	261	213	0.000312407	0.00163372	0.0,0.0,0.62	0.62,0.83,0.55	-0.46
ENSG00000107669	ATE1	chr10	-	MXE	64,40,113	142,82,167	76,29,69	12,10,18	204	204	0	0	0.311,0.328,0.404	0.864,0.744,0.793	-0.453
ENSG00000051180	RAD51	chr15	+	MXE	81,57,160	56,57,97	83,57,142	5,7,15	167	89	0	0	0.435,0.348,0.468	0.898,0.813,0.835	-0.432
ENSG00000163964	PIGX	chr3	+	MXE	10,5,14	13,5,10	5,1,3	1,0,0	221	255	2.77719e-06	2.30476e-05	0.47,0.536,0.618	0.852,1.0,1.0	-0.409
ENSG00000133731	IMPA1	chr8	-	MXE	155,86,190	66,48,129	106,55,128	6,1,11	180	121	0	0	0.612,0.546,0.498	0.922,0.974,0.887	-0.376
ENSG00000080823	MOK	chr14	-	MXE	1,0,1	3,1,1	5,2,0	1,0,1	165	146	4.4071e-05	0.000288826	0.228,0.0,0.469	0.816,1.0,0.0	-0.373
ENSG00000110958	PTGES3	chr12	-	MXE	132010292029	12818981956	17617762271	302,96,389	174	165	0	0	0.494,0.521,0.496	0.847,0.885,0.847	-0.356
ENSG00000151092	NGLY1	chr3	-	MXE	27,10,38	607414985	62,35,85	130,59,198	167	221	0	0	0.056,0.031,0.049	0.387,0.44,0.362	-0.351
ENSG00000198920	KIAA0753	chr17	-	MXE	3,3,9	38,39,66	6,2,9	13,1,14	157	138	0.000579725	0.00278378	0.065,0.063,0.107	0.289,0.637,0.361	-0.351
ENSG00000154889	MPPE1	chr18	-	MXE	130,80,194	61,29,87	92,45,112	6,1,6	291	170	0	0	0.555,0.617,0.566	0.9,0.963,0.916	-0.347
ENSG00000111358	GTF2H3	chr12	+	MXE	6,6,28	295196463	29,20,46	55,38,85	121	144	0	0	0.024,0.035,0.067	0.386,0.385,0.392	-0.346
ENSG00000135535	CD164	chr6	-	MXE	488360771	594387967	10895731442	283110361	114	132	0	0	0.488,0.519,0.48	0.817,0.858,0.822	-0.337
ENSG00000132780	NASP	chr1	+	MXE	36,9,18	220124318	9,4,11	16,3,20	155	148	1.1083e-06	1.00736e-05	0.135,0.065,0.051	0.349,0.56,0.344	-0.334
ENSG00000104808	DHDH	chr19	+	MXE	42,15,51	9,6,25	25,16,31	1,0,1	328	200	5.72746e-09	6.99667e-08	0.74,0.604,0.554	0.938,1.0,0.95	-0.33
ENSG00000127314	RAP1B	chr12	+	MXE	11,2,27	3,3,7	29,11,31	3,0,3	278	195	0.00791439	0.0291915	0.72,0.319,0.73	0.871,1.0,0.879	-0.327
ENSG00000197713	RPE	chr2	+	MXE	6,3,28	585378880	20,7,24	39,20,91	106	155	0	0	0.015,0.011,0.044	0.429,0.339,0.278	-0.325
ENSG00000161405	IKZF3	chr17	-	MXE	9,2,9	6,0,4	2,2,6	0,0,0	336	192	9.76955e-07	9.04127e-06	0.462,1.0,0.563	1.0,1.0,1.0	-0.325
ENSG00000184182	UBE2F	chr2	+	MXE	110,62,153	82,86,163	64,12,65	13,4,10	141	143	1.74666e-11	3.10133e-10	0.576,0.422,0.488	0.833,0.753,0.868	-0.323
ENSG00000114120	SLC25A36	chr3	+	MXE	28,22,30	57,40,69	50,27,53	20,13,42	162	178	2.16171e-08	2.35781e-07	0.351,0.377,0.323	0.733,0.695,0.581	-0.319
ENSG00000250802	ZBED3-AS1	chr5	+	MXE	3,2,7	1,1,3	5,2,3	2,0,0	231	109	0.00340646	0.0138342	0.586,0.486,0.524	0.541,1.0,1.0	-0.315
ENSG00000127314	RAP1B	chr12	+	MXE	9,2,25	3,2,7	29,11,30	3,0,3	274	191	0.00857898	0.03134	0.677,0.411,0.713	0.871,1.0,0.875	-0.315
ENSG00000168002	POLR2G	chr11	+	MXE	323184426	253217494033	508226665	530218612	400	235	0	0	0.07,0.058,0.058	0.36,0.379,0.39	-0.314
ENSG00000187607	ZNF286A	chr17	+	MXE	8,7,15	41,32,64	47,28,37	29,18,56	164	100	1.1742e-08	1.32815e-07	0.106,0.118,0.125	0.497,0.487,0.287	-0.307
ENSG00000147044	CASK	chrX	-	MXE	16,8,37	6,2,15	6,3,35	0,0,0	144	111	2.61267e-09	3.38097e-08	0.673,0.755,0.655	1.0,1.0,1.0	-0.306
ENSG00000111358	GTF2H3	chr12	+	MXE	3,3,13	158,99,251	23,12,27	46,32,64	121	144	0	0	0.022,0.035,0.058	0.373,0.309,0.334	-0.3
ENSG00000149582	TMEM25	chr11	+	MXE	13,8,36	4,4,14	16,8,17	2,0,2	366	207	0.00122105	0.00550011	0.648,0.531,0.593	0.819,1.0,0.828	-0.292
ENSG00000163913	IFT122	chr3	+	MXE	71,41,102	32,31,75	18,23,32	2,1,3	134	154	8.88162e-10	1.23293e-08	0.718,0.603,0.61	0.912,0.964,0.925	-0.29
ENSG00000049541	RFC2	chr7	-	MXE	168120278	597374931	71,31,109	65,28,62	284	177	0	0	0.149,0.167,0.157	0.405,0.408,0.523	-0.288
ENSG00000136122	BORA	chr13	+	MXE	367293672	154122223	505252649	22,10,31	243	182	0	0	0.641,0.643,0.693	0.945,0.95,0.94	-0.286
ENSG00000137497	NUMA1	chr11	-	MXE	16,4,15	1,2,7	3,2,3	0,0,0	228	173	5.18054e-06	4.18555e-05	0.924,0.603,0.619	1.0,1.0,1.0	-0.285
ENSG00000110958	PTGES3	chr12	-	MXE	6394591010	11968471844	768299900	433179505	145	136	0	0	0.334,0.337,0.339	0.625,0.61,0.626	-0.284
ENSG00000164609	SLU7	chr5	-	MXE	9,3,10	3,5,15	30,12,39	5,3,12	165	205	0.00544282	0.020935	0.788,0.427,0.453	0.882,0.832,0.802	-0.283
ENSG00000066427	ATXN3	chr14	-	MXE	14,14,36	124,92,183	54,24,88	92,36,152	120	161	2.17382e-13	4.67524e-12	0.132,0.17,0.209	0.441,0.472,0.437	-0.28
ENSG00000118518	RNF146	chr6	+	MXE	1,3,2	27,15,39	2,4,11	15,4,15	164	184	0.000575068	0.00277012	0.04,0.183,0.054	0.13,0.529,0.451	-0.278
ENSG00000122884	P4HA1	chr10	-	MXE	69,42,123	158127247	32,15,41	27,10,31	146	146	3.48134e-08	3.66621e-07	0.304,0.249,0.332	0.542,0.6,0.569	-0.275
ENSG00000114120	SLC25A36	chr3	+	MXE	28,22,30	13,9,13	50,27,53	3,3,5	162	112	1.16163e-06	1.04342e-05	0.598,0.628,0.615	0.92,0.862,0.88	-0.274
ENSG00000151665	PIGF	chr2	-	MXE	69,54,114	85,56,140	43,23,51	13,10,19	198	180	7.81581e-09	9.25174e-08	0.425,0.467,0.425	0.75,0.676,0.709	-0.273
ENSG00000132256	TRIM5	chr11	-	MXE	3,3,7	14,9,19	5,1,6	3,2,6	98	176	0.013396	0.0452559	0.278,0.374,0.398	0.75,0.473,0.642	-0.272
ENSG00000102890	ELMO3	chr16	+	MXE	1,0,0	2,4,15	5,1,1	6,2,8	126	245	0.000123603	0.000712234	0.493,0.0,0.0	0.618,0.493,0.196	-0.271
ENSG00000149532	CPSF7	chr11	-	MXE	34,19,49	21,23,45	12,13,29	6,3,2	141	149	0.000136737	0.000779009	0.631,0.466,0.535	0.679,0.821,0.939	-0.269
ENSG00000148985	PGAP2	chr11	+	MXE	23,9,18	10,10,21	15,9,20	3,5,3	258	160	0.00899256	0.0323097	0.588,0.358,0.347	0.756,0.527,0.805	-0.265
ENSG00000062485	CS	chr12	-	MXE	269165434	230148362	499205644	138,57,181	183	141	0	0	0.474,0.462,0.48	0.736,0.735,0.733	-0.263
ENSG00000163913	IFT122	chr3	+	MXE	103,57,135	32,31,75	25,24,45	2,1,3	160	154	1.94392e-09	2.58119e-08	0.756,0.639,0.634	0.923,0.959,0.935	-0.263
ENSG00000117335	CD46	chr1	+	MXE	119,80,242	409323711	189111240	210111244	120	117	0	0	0.221,0.195,0.249	0.467,0.494,0.49	-0.262
ENSG00000007341	ST7L	chr1	-	MXE	34,20,55	18,10,32	4,1,3	0,0,2	226	168	0.00168345	0.00728223	0.584,0.598,0.561	1.0,1.0,0.527	-0.261
ENSG00000144840	RABL3	chr3	-	MXE	324241489	166138219	385190547	53,30,74	226	147	0	0	0.559,0.532,0.592	0.825,0.805,0.828	-0.258
ENSG00000131373	HACL1	chr3	-	MXE	125,98,206	115,74,172	36,16,57	9,6,9	156	148	5.09077e-08	5.18241e-07	0.508,0.557,0.532	0.791,0.717,0.857	-0.256
ENSG00000125991	ERGIC3	chr20	+	MXE	3,4,3	10,7,13	8,6,11	6,4,14	120	90	0.00776745	0.0287866	0.184,0.3,0.148	0.5,0.529,0.371	-0.256
ENSG00000157326	DHRS4	chr14	+	MXE	73,57,112	54,25,55	21,11,28	3,0,9	177	146	0.00170572	0.00735772	0.527,0.653,0.627	0.852,1.0,0.72	-0.255
ENSG00000128881	TTBK2	chr15	-	MXE	4,2,5	34,18,55	9,10,8	14,9,42	161	149	0.000407224	0.0020797	0.098,0.093,0.078	0.373,0.507,0.15	-0.254
ENSG00000100814	CCNB1IP1	chr14	-	MXE	4,2,5	17,8,14	11,7,5	10,6,8	290	255	0.00402252	0.0160796	0.171,0.18,0.239	0.492,0.506,0.355	-0.254
ENSG00000123485	HJURP	chr2	-	MXE	319192495	234140323	461232629	102,51,139	172	140	0	0	0.526,0.527,0.555	0.786,0.787,0.786	-0.25
ENSG00000138297	TIMM23	chr10	-	MXE	8,6,4	185114240	24,12,29	34,22,66	160	108	0	0	0.028,0.034,0.011	0.323,0.269,0.229	-0.249
ENSG00000171204	TMEM126B	chr11	+	MXE	25,14,53	300234436	30,23,40	88,48,142	147	247	6.0887e-11	9.89089e-10	0.123,0.091,0.17	0.364,0.446,0.321	-0.249
ENSG00000149532	CPSF7	chr11	-	MXE	34,19,49	21,20,52	12,13,29	6,3,4	141	152	0.000188783	0.00103695	0.636,0.506,0.504	0.683,0.824,0.887	-0.249
ENSG00000125970	RALY	chr20	+	MXE	97,56,143	641382865	193,82,235	264143313	148	123	0	0	0.112,0.109,0.121	0.378,0.323,0.384	-0.248
ENSG00000112290	WASF1	chr6	-	MXE	21,3,17	7,1,10	17,4,14	2,0,2	220	173	0.00201896	0.00851643	0.702,0.702,0.572	0.87,1.0,0.846	-0.247
ENSG00000087053	MTMR2	chr11	-	MXE	19,27,31	18,12,43	13,7,23	5,1,8	223	198	0.00943963	0.0337572	0.484,0.666,0.39	0.698,0.861,0.719	-0.246
ENSG00000173611	SCAI	chr9	-	MXE	18,13,21	3,5,10	30,11,42	2,0,2	218	177	2.65765e-05	0.000181983	0.83,0.679,0.63	0.924,1.0,0.945	-0.243
ENSG00000170100	ZNF778	chr16	+	MXE	2,1,2	7,8,11	7,2,15	11,4,12	202	159	0.0011112	0.00509552	0.184,0.09,0.125	0.334,0.282,0.496	-0.238
ENSG00000112715	VEGFA	chr6	+	MXE	94,51,136	115,96,177	139,57,174	78,33,89	152	152	8.44606e-10	1.18322e-08	0.45,0.347,0.435	0.641,0.633,0.662	-0.235
ENSG00000150722	PPP1R1C	chr2	+	MXE	16,4,14	4,1,10	4,1,1	0,0,0	136	167	2.98276e-06	2.44875e-05	0.831,0.831,0.632	1.0,1.0,1.0	-0.235
ENSG00000226174	TEX22	chr14	+	MXE	284199451	111,55,160	178,83,238	14,5,15	169	126	0	0	0.656,0.73,0.678	0.905,0.925,0.922	-0.229
ENSG00000131373	HACL1	chr3	-	MXE	125,79,200	107,61,165	22,19,42	9,4,10	148	153	9.48158e-06	7.23919e-05	0.547,0.572,0.556	0.716,0.831,0.813	-0.228
ENSG00000090554	FLT3LG	chr19	+	MXE	26,25,42	57,41,72	15,5,21	7,5,15	160	254	0.000545736	0.00266243	0.42,0.492,0.481	0.773,0.614,0.69	-0.228
ENSG00000066427	ATXN3	chr14	-	MXE	13,9,16	132,98,192	31,17,61	104,39,156	117	161	2.49698e-11	4.28415e-10	0.119,0.112,0.103	0.291,0.375,0.35	-0.227
ENSG00000171204	TMEM126B	chr11	+	MXE	43,29,102	300234436	40,33,69	88,48,142	206	247	2.03323e-10	3.074e-09	0.147,0.129,0.219	0.353,0.452,0.368	-0.226
ENSG00000204305	AGER	chr6	-	MXE	19,13,36	57,40,75	52,47,75	79,30,81	184	202	0.000245599	0.00131129	0.268,0.263,0.345	0.419,0.632,0.504	-0.226
ENSG00000117859	OSBPL9	chr1	+	MXE	154105258	115102267	102,45,145	36,16,33	126	154	5.22693e-13	1.07858e-11	0.621,0.557,0.541	0.776,0.775,0.843	-0.225
ENSG00000121067	SPOP	chr17	-	MXE	21,16,35	10,11,21	4,8,13	1,0,4	127	126	0.00509227	0.0199894	0.676,0.591,0.623	0.799,1.0,0.763	-0.224
ENSG00000258984	UBE2F-SCLY	chr2	+	MXE	27,24,49	77,50,143	7,6,11	6,6,14	105	141	0.0057098	0.0217428	0.32,0.392,0.315	0.61,0.573,0.513	-0.223
ENSG00000155974	GRIP1	chr12	-	MXE	17,7,19	9,8,11	29,8,22	5,4,3	245	231	0.00591711	0.0224204	0.64,0.452,0.62	0.845,0.653,0.874	-0.22
ENSG00000160087	UBE2J2	chr1	-	MXE	8,5,28	4,0,2	46,19,68	0,0,0	268	123	0.00138126	0.00609589	0.479,1.0,0.865	1.0,1.0,1.0	-0.219
ENSG00000066427	ATXN3	chr14	-	MXE	10,5,14	124,92,183	27,12,50	92,36,152	117	161	5.48742e-11	9.00999e-10	0.1,0.07,0.095	0.288,0.314,0.312	-0.216
ENSG00000010803	SCMH1	chr1	-	MXE	70,43,109	107,57,139	17,10,18	7,5,14	284	146	0.00375875	0.0151441	0.252,0.279,0.287	0.555,0.507,0.398	-0.214
ENSG00000138468	SENP7	chr3	-	MXE	222151340	155129297	64,24,71	22,6,23	273	270	2.31314e-07	2.24979e-06	0.586,0.537,0.531	0.742,0.798,0.753	-0.213
ENSG00000205581	HMGN1	chr21	-	MXE	315262502	558432945	172,78,236	113,68,173	180	204	1.80966e-14	4.25132e-13	0.39,0.407,0.376	0.633,0.565,0.607	-0.211
ENSG00000125746	EML2	chr19	-	MXE	72,40,98	50,25,96	43,23,64	13,10,14	207	143	4.51438e-05	0.000293339	0.499,0.525,0.414	0.696,0.614,0.76	-0.211
ENSG00000141380	SS18	chr18	-	MXE	8,2,6	4,0,7	6,1,9	0,0,2	199	241	0.000744443	0.00351939	0.708,1.0,0.509	1.0,1.0,0.845	-0.209
ENSG00000131626	PPFIA1	chr11	+	MXE	5,2,14	3,1,2	5,1,4	1,0,1	192	105	0.0080395	0.0295815	0.477,0.522,0.793	0.732,1.0,0.686	-0.209
ENSG00000119689	DLST	chr14	+	MXE	9,8,22	248161405	44,26,57	139,77,168	124	128	0	0	0.036,0.049,0.053	0.246,0.258,0.259	-0.208
ENSG00000268434	AC011530.4	chr19	-	MXE	8,2,6	51,28,56	13,6,12	38,20,35	133	243	0.00145195	0.00638944	0.223,0.115,0.164	0.385,0.354,0.385	-0.207
ENSG00000100814	CCNB1IP1	chr14	-	MXE	4,2,5	19,9,20	11,7,5	14,10,9	290	256	0.00550175	0.0210556	0.157,0.164,0.181	0.41,0.382,0.329	-0.206
ENSG00000205581	HMGN1	chr21	-	MXE	243187363	558432945	126,58,167	113,68,173	175	204	5.84977e-13	1.19101e-11	0.337,0.335,0.309	0.565,0.499,0.529	-0.204
ENSG00000108384	RAD51C	chr17	+	MXE	438325672	452314615	134,79,181	61,25,85	142	136	5.65781e-10	7.99952e-09	0.481,0.498,0.511	0.678,0.752,0.671	-0.204
ENSG00000157036	EXOG	chr3	+	MXE	3,4,3	21,28,34	9,7,8	24,7,45	139	150	0.0113022	0.0394027	0.134,0.134,0.087	0.288,0.519,0.161	-0.204
ENSG00000111729	CLEC4A	chr12	+	MXE	0,0,2	4,1,4	3,1,3	4,5,5	192	174	0.00507283	0.0199645	0.0,0.0,0.312	0.405,0.153,0.352	-0.199
ENSG00000118518	RNF146	chr6	+	MXE	1,3,2	19,31,65	2,4,11	15,10,31	164	216	0.000184133	0.00101506	0.065,0.113,0.039	0.149,0.345,0.318	-0.198
ENSG00000273189	CTD-3148I10.15	chr19	+	MXE	49,39,69	57,41,72	25,8,29	7,5,15	214	254	0.000776422	0.0036368	0.505,0.53,0.532	0.809,0.655,0.696	-0.198
ENSG00000228315	GUSBP11	chr22	-	MXE	21,18,39	257140360	27,11,31	109,30,129	195	420	1.22134e-05	9.09748e-05	0.15,0.217,0.189	0.348,0.441,0.341	-0.191
ENSG00000118513	MYB	chr6	+	MXE	8,2,13	107,64,149	18,10,24	91,38,96	258	438	6.93236e-06	5.51339e-05	0.113,0.05,0.129	0.251,0.309,0.298	-0.189
ENSG00000141084	RANBP10	chr16	-	MXE	45,24,44	18,9,35	114,41,92	12,8,32	187	128	0.00223293	0.00936725	0.631,0.646,0.463	0.867,0.778,0.663	-0.189
ENSG00000184182	UBE2F	chr2	+	MXE	19,17,19	94,50,121	34,5,30	36,13,50	146	133	4.20088e-05	0.000276498	0.155,0.236,0.125	0.462,0.259,0.353	-0.186
ENSG00000255624	RP11-564D11.3	chr10	+	MXE	21,16,40	69,37,87	8,5,21	12,4,22	282	211	0.0119196	0.0411793	0.185,0.244,0.256	0.333,0.483,0.417	-0.183
ENSG00000130023	ERMARD	chr6	+	MXE	9,5,10	355235555	19,6,23	102,49,172	153	294	1.00919e-13	2.26623e-12	0.046,0.039,0.033	0.264,0.19,0.204	-0.18
ENSG00000024048	UBR2	chr6	+	MXE	30,27,35	188133275	33,24,53	86,48,100	174	174	1.13811e-09	1.53796e-08	0.138,0.169,0.113	0.277,0.333,0.346	-0.179
ENSG00000176261	ZBTB8OS	chr1	-	MXE	9,2,12	282209430	4,2,6	9,10,18	168	128	2.14427e-06	1.84244e-05	0.024,0.007,0.021	0.253,0.132,0.203	-0.179
ENSG00000166266	CUL5	chr11	+	MXE	107,93,198	209135348	247126310	187114256	175	252	3.72913e-10	5.47537e-09	0.424,0.498,0.45	0.655,0.614,0.636	-0.178
ENSG00000137522	RNF121	chr11	+	MXE	13,4,21	2,4,6	8,6,10	0,1,2	213	225	0.00997547	0.0355648	0.873,0.514,0.787	1.0,0.864,0.841	-0.177
ENSG00000087586	AURKA	chr20	-	MXE	149,94,211	122,71,145	129,63,145	40,19,63	185	173	1.13533e-06	1.02583e-05	0.533,0.553,0.576	0.751,0.756,0.683	-0.176
ENSG00000049883	PTCD2	chr5	+	MXE	115,88,137	54,43,108	27,24,50	12,1,15	205	193	0.00830836	0.0304973	0.667,0.658,0.544	0.679,0.958,0.758	-0.175
ENSG00000090060	PAPOLA	chr14	+	MXE	10557651489	13239651832	14137291935	8474501202	157	185	1.55431e-15	3.95572e-14	0.484,0.483,0.489	0.663,0.656,0.655	-0.173
ENSG00000116754	SRSF11	chr1	+	MXE	72,39,98	154117267	57,20,47	58,26,65	184	192	9.05482e-06	6.94809e-05	0.328,0.258,0.277	0.506,0.445,0.43	-0.173
ENSG00000111596	CNOT2	chr12	+	MXE	21,11,17	9,4,3	44,7,47	1,2,2	299	236	0.000232075	0.00125222	0.648,0.685,0.817	0.972,0.734,0.949	-0.168
ENSG00000163904	SENP2	chr3	+	MXE	169126215	91,49,150	173,96,254	44,23,67	209	142	1.10405e-05	8.30486e-05	0.558,0.636,0.493	0.728,0.739,0.72	-0.167
ENSG00000196295	AC005154.6	chr7	-	MXE	10,3,13	0,2,6	5,1,2	0,0,1	173	106	0.00056562	0.00273531	1.0,0.479,0.57	1.0,1.0,0.551	-0.167
ENSG00000065559	MAP2K4	chr17	+	MXE	81,42,131	211164303	111,34,136	127,65,191	178	250	6.99053e-05	0.000432167	0.35,0.265,0.378	0.551,0.424,0.5	-0.161
ENSG00000270011	ZNF559-ZNF177	chr19	+	MXE	15,13,19	22,13,23	56,28,53	31,19,35	158	162	0.00671763	0.0250802	0.411,0.506,0.459	0.649,0.602,0.608	-0.161
ENSG00000224078	SNHG14	chr15	+	MXE	101,60,167	32,21,46	80,37,76	9,7,10	328	174	0.000525546	0.00257214	0.626,0.602,0.658	0.825,0.737,0.801	-0.159
ENSG00000148337	CIZ1	chr9	-	MXE	135,80,157	66,37,87	144,80,201	34,16,56	191	147	7.56767e-06	5.86986e-05	0.612,0.625,0.581	0.765,0.794,0.734	-0.158
ENSG00000102893	PHKB	chr16	+	MXE	1,4,9	330237505	4,2,9	26,14,27	166	166	4.23036e-09	5.42837e-08	0.003,0.017,0.018	0.133,0.125,0.25	-0.157
ENSG00000118513	MYB	chr6	+	MXE	9,2,12	88,58,125	16,10,21	85,41,94	258	438	0.000566049	0.00273531	0.148,0.055,0.14	0.242,0.293,0.275	-0.156
ENSG00000141380	SS18	chr18	-	MXE	9,2,14	5,0,10	6,2,9	0,0,3	199	241	0.00568423	0.0216996	0.686,1.0,0.629	1.0,1.0,0.784	-0.156
ENSG00000101557	USP14	chr18	+	MXE	182146327	456370798	224,87,287	289134344	108	180	4.76793e-09	5.993e-08	0.399,0.397,0.406	0.564,0.52,0.582	-0.155
ENSG00000183889	NPIPA7	chr16	+	MXE	7,3,5	49,20,88	10,6,7	20,12,32	207	161	0.000486995	0.00240661	0.1,0.104,0.042	0.28,0.28,0.145	-0.153
ENSG00000159147	DONSON	chr21	-	MXE	400265688	223170409	234101263	68,25,84	254	254	1.87327e-08	2.0579e-07	0.642,0.609,0.627	0.775,0.802,0.758	-0.152
ENSG00000049541	RFC2	chr7	-	MXE	434280705	597374931	88,30,110	65,28,62	182	177	2.59183e-05	0.000178276	0.414,0.421,0.424	0.568,0.51,0.633	-0.151
ENSG00000176124	DLEU1	chr13	+	MXE	29,25,95	7,5,22	6,2,9	1,0,0	213	186	6.26304e-05	0.000390354	0.783,0.814,0.79	0.84,1.0,1.0	-0.151
ENSG00000153310	FAM49B	chr8	-	MXE	284213467	518365775	677315815	565307812	197	181	3.06106e-10	4.53809e-09	0.335,0.349,0.356	0.524,0.485,0.48	-0.15
ENSG00000010810	FYN	chr6	-	MXE	219107327	481323744	419202499	510265641	240	231	4.22386e-10	6.08475e-09	0.305,0.242,0.297	0.442,0.423,0.428	-0.15
ENSG00000138069	RAB1A	chr2	-	MXE	236196430	478370816	435242618	491251648	171	207	4.78812e-09	5.993e-08	0.374,0.391,0.389	0.517,0.539,0.536	-0.146
ENSG00000123737	EXOSC9	chr4	+	MXE	15,14,20	7254661104	43,18,59	236117307	158	182	0	0	0.023,0.033,0.02	0.173,0.151,0.181	-0.143
ENSG00000143774	GUK1	chr1	+	MXE	13628642055	9746511393	11945621414	452233577	214	160	3.01126e-10	4.50804e-09	0.511,0.498,0.524	0.664,0.643,0.647	-0.14
ENSG00000139734	DIAPH3	chr13	-	MXE	83,58,132	92,79,111	48,23,69	24,22,33	252	180	0.0117704	0.0408488	0.392,0.344,0.459	0.588,0.428,0.599	-0.14
ENSG00000217555	CKLF	chr16	+	MXE	11757751807	224716393833	360190462	415208473	234	171	4.16484e-11	7.06634e-10	0.276,0.257,0.256	0.388,0.4,0.416	-0.138
ENSG00000159210	SNF8	chr17	-	MXE	531377847	475361762	396179441	177103234	214	217	2.22274e-08	2.40718e-07	0.531,0.514,0.53	0.694,0.638,0.656	-0.138
ENSG00000133313	CNDP2	chr18	+	MXE	500330827	534343788	236105281	149,50,172	238	276	9.54989e-07	8.89188e-06	0.521,0.527,0.549	0.647,0.709,0.655	-0.138
ENSG00000256825	CTD-2140B24.4	chr12	+	MXE	57,46,122	55,46,83	259109238	86,59,158	276	202	0.00603181	0.0227422	0.431,0.423,0.518	0.688,0.575,0.524	-0.138
ENSG00000006695	COX10	chr17	+	MXE	325235517	94,61,129	378192506	48,32,54	397	200	8.84662e-08	8.82927e-07	0.635,0.66,0.669	0.799,0.751,0.825	-0.137
ENSG00000112851	ERBB2IP	chr5	+	MXE	28,22,41	16,8,17	51,20,36	4,8,8	219	198	0.0118929	0.0411793	0.613,0.713,0.686	0.92,0.693,0.803	-0.135
ENSG00000132780	NASP	chr1	+	MXE	13309112133	356024765348	305153403	448252598	123	186	1.00516e-08	1.15405e-07	0.361,0.357,0.376	0.507,0.479,0.505	-0.132
ENSG00000068878	PSME4	chr2	-	MXE	186131272	192118318	151,79,202	108,38,127	231	238	9.37004e-05	0.000563309	0.5,0.534,0.468	0.59,0.682,0.621	-0.13
ENSG00000108848	LUC7L3	chr17	+	MXE	413276617	48,43,65	440180515	19,5,23	268	134	1.45728e-09	1.95198e-08	0.811,0.762,0.826	0.921,0.947,0.918	-0.129
ENSG00000140650	PMM2	chr16	+	MXE	34,27,46	64,49,102	47,15,46	35,23,62	167	175	0.0143406	0.0481277	0.358,0.366,0.321	0.585,0.406,0.437	-0.128
ENSG00000110911	SLC11A2	chr12	-	MXE	51,25,74	80,64,127	57,20,77	58,24,94	114	144	0.0102518	0.036239	0.446,0.33,0.424	0.554,0.513,0.509	-0.125
ENSG00000041357	PSMA4	chr15	+	MXE	310821554630	232516973744	202310332858	10314931261	238	153	9.44284e-09	1.09236e-07	0.462,0.449,0.443	0.558,0.574,0.593	-0.124
ENSG00000138069	RAB1A	chr2	-	MXE	235198431	338221586	395226541	331158450	171	171	2.00231e-06	1.73723e-05	0.41,0.473,0.424	0.544,0.589,0.546	-0.124
ENSG00000245680	ZNF585B	chr19	-	MXE	15,11,26	3,1,5	6,3,3	0,0,0	191	214	0.000370791	0.00191283	0.849,0.925,0.854	1.0,1.0,1.0	-0.124
ENSG00000136122	BORA	chr13	+	MXE	236196366	149124225	87,48,121	37,16,45	182	121	0.00124403	0.00555449	0.513,0.512,0.52	0.61,0.666,0.641	-0.124
ENSG00000074603	DPP8	chr15	-	MXE	193135297	181124281	330131383	178,82,203	222	228	7.4021e-06	5.79641e-05	0.523,0.528,0.52	0.656,0.621,0.66	-0.122
ENSG00000188283	ZNF383	chr19	+	MXE	8,6,5	59,34,104	31,8,26	60,30,133	226	197	9.93069e-05	0.000594673	0.106,0.133,0.04	0.311,0.189,0.146	-0.122
ENSG00000105197	TIMM50	chr19	+	MXE	162106264	373226616	85,46,99	116,55,155	107	134	0.000276306	0.00145489	0.352,0.37,0.349	0.479,0.512,0.444	-0.121
ENSG00000129197	RPAIN	chr17	+	MXE	461326653	263194458	137,85,228	67,33,60	187	139	0.000460829	0.00229963	0.566,0.555,0.515	0.603,0.657,0.739	-0.121
ENSG00000169045	HNRNPH1	chr5	-	MXE	404128356279	263418014254	18719362414	709343971	219	214	9.08772e-10	1.25018e-08	0.6,0.606,0.591	0.721,0.727,0.708	-0.12
ENSG00000198231	DDX42	chr17	+	MXE	8,2,5	306227506	3,4,8	36,13,66	119	112	2.49553e-06	2.08233e-05	0.024,0.008,0.009	0.073,0.225,0.102	-0.12
ENSG00000076067	RBMS2	chr12	+	MXE	16,11,28	4,1,1	81,37,89	2,0,1	233	173	0.0126962	0.0435666	0.748,0.891,0.954	0.968,1.0,0.985	-0.12
ENSG00000205581	HMGN1	chr21	-	MXE	6,5,9	558432945	14,8,8	113,68,173	121	204	4.62892e-11	7.76743e-10	0.018,0.019,0.016	0.173,0.166,0.072	-0.119
ENSG00000109586	GALNT7	chr4	+	MXE	147,91,150	334266554	46,16,64	71,29,103	258	258	0.000250122	0.00133079	0.306,0.255,0.213	0.393,0.356,0.383	-0.119
ENSG00000265590	AP000275.65	chr21	-	MXE	447334777	241169413	311155335	89,41,143	243	143	0.000490734	0.00241726	0.522,0.538,0.525	0.673,0.69,0.58	-0.119
ENSG00000064933	PMS1	chr2	+	MXE	343239572	156110241	126,60,155	35,13,44	258	178	0.000751771	0.00353217	0.603,0.6,0.621	0.713,0.761,0.708	-0.119
ENSG00000105953	OGDH	chr7	+	MXE	110,81,149	38,26,47	132,54,145	24,7,16	166	178	2.5322e-05	0.000174962	0.756,0.77,0.773	0.855,0.892,0.907	-0.118
ENSG00000213160	KLHL23	chr2	+	MXE	9,4,9	159112362541	5,2,9	248110314	165	1290	1.7938e-05	0.000129816	0.042,0.025,0.027	0.136,0.124,0.183	-0.116
ENSG00000143498	TAF1A	chr1	-	MXE	220196384	113,88,200	378171391	112,37,146	245	189	0.000235888	0.00126832	0.6,0.632,0.597	0.722,0.781,0.674	-0.116
ENSG00000090316	MAEA	chr4	+	MXE	235178344	190136324	243144374	137,75,190	279	198	6.07862e-05	0.000380412	0.467,0.482,0.43	0.557,0.577,0.583	-0.113
ENSG00000121749	TBC1D15	chr12	+	MXE	310197473	330208439	156,80,197	105,50,119	214	286	0.000128939	0.000740186	0.557,0.559,0.59	0.665,0.681,0.689	-0.11
ENSG00000119688	ABCD4	chr14	-	MXE	172123232	59,38,76	156,67,208	28,13,41	201	126	0.00105804	0.00489582	0.646,0.67,0.657	0.777,0.764,0.761	-0.11
ENSG00000125970	RALY	chr20	+	MXE	3,0,3	84,47,137	3,5,4	43,22,48	151	192	0.00163285	0.00708342	0.043,0.0,0.027	0.081,0.224,0.096	-0.11
ENSG00000214046	SMIM7	chr19	-	MXE	273226457	484317794	426190526	472177595	128	166	2.39604e-05	0.000167066	0.422,0.48,0.427	0.539,0.582,0.534	-0.109
ENSG00000183624	HMCES	chr3	+	MXE	351241536	259166396	311146434	163,63,183	219	201	5.12731e-05	0.00032759	0.554,0.571,0.554	0.637,0.68,0.685	-0.108
ENSG00000177479	ARIH2	chr3	+	MXE	151,98,246	21,19,42	81,38,126	8,0,8	139	121	0.000252396	0.00133822	0.862,0.818,0.836	0.898,1.0,0.932	-0.105
ENSG00000105953	OGDH	chr7	+	MXE	61,45,80	22,12,27	70,28,79	12,5,10	166	178	0.00229295	0.0095665	0.748,0.801,0.761	0.862,0.857,0.894	-0.101
ENSG00000197948	FCHSD1	chr5	-	MXE	9,10,31	1,2,7	17,16,31	0,1,2	163	182	0.00351183	0.0142243	0.909,0.848,0.832	1.0,0.947,0.945	-0.101
ENSG00000167995	BEST1	chr11	+	RI	14,12,15	8,8,23	3,2,8	0,0,0	2286	75	4.02386e-07	1.7807e-06	0.054,0.047,0.021	1.0,1.0,1.0	-0.959
ENSG00000126458	RRAS	chr19	-	RI	2,0,1	21,2,16	36,10,43	2,0,2	191	75	0	0	0.036,0.0,0.024	0.876,1.0,0.894	-0.903
ENSG00000121310	ECHDC2	chr1	-	RI	2,2,7	3,1,1	8,2,3	0,0,0	1764	75	3.23253e-12	2.28832e-11	0.028,0.078,0.229	1.0,1.0,1.0	-0.888
ENSG00000196118	C16orf93	chr16	-	RI	1,1,1	6,1,4	1,3,1	0,0,0	151	75	1.11022e-16	1.06872e-15	0.076,0.332,0.11	1.0,1.0,1.0	-0.827
ENSG00000108641	B9D1	chr17	-	RI	18,8,16	11,6,14	7,2,4	0,0,0	403	75	1.21448e-08	6.25457e-08	0.233,0.199,0.175	1.0,1.0,1.0	-0.798
ENSG00000198208	RPS6KL1	chr14	-	RI	2,1,5	5,1,1	14,9,34	0,0,0	488	75	4.52416e-13	3.4201e-12	0.058,0.133,0.435	1.0,1.0,1.0	-0.791
ENSG00000164088	PPM1M	chr3	+	RI	8,5,12	40,27,55	18,8,26	0,1,3	172	75	0	0	0.08,0.075,0.087	1.0,0.777,0.791	-0.775
ENSG00000171777	RASGRP4	chr19	-	RI	2,1,6	4,1,7	4,1,3	0,0,0	192	75	1.77347e-12	1.27963e-11	0.163,0.281,0.251	1.0,1.0,1.0	-0.768
ENSG00000174080	CTSF	chr11	-	RI	7,5,5	7,2,8	1,3,14	0,0,1	486	75	1.08902e-06	4.58299e-06	0.134,0.278,0.088	1.0,1.0,0.684	-0.728
ENSG00000148288	GBGT1	chr9	-	RI	9,15,23	2,4,3	7,8,11	0,0,0	991	75	2.93332e-12	2.08727e-11	0.254,0.221,0.367	1.0,1.0,1.0	-0.719
ENSG00000105655	ISYNA1	chr19	-	RI	0,0,3	3,1,4	9,2,9	3,0,1	174	75	1.11954e-05	4.13677e-05	0.0,0.0,0.244	0.564,1.0,0.795	-0.705
ENSG00000102878	HSF4	chr16	+	RI	6,2,7	7,6,14	5,1,5	1,0,0	163	75	1.98396e-07	9.00213e-07	0.283,0.133,0.187	0.697,1.0,1.0	-0.698
ENSG00000164896	FASTK	chr7	-	RI	51,32,58	114,65,179	125,70,170	12,5,11	173	75	0	0	0.162,0.176,0.123	0.819,0.859,0.87	-0.696
ENSG00000160781	PAQR6	chr1	-	RI	12,16,12	10,9,27	28,18,29	0,0,1	210	75	1.11022e-16	1.06872e-15	0.3,0.388,0.137	1.0,1.0,0.912	-0.696
ENSG00000164877	MICALL2	chr7	-	RI	10,14,26	4,2,6	8,2,6	0,0,0	753	75	1.94067e-13	1.52879e-12	0.199,0.411,0.301	1.0,1.0,1.0	-0.696
ENSG00000198270	TMEM116	chr12	-	RI	109,62,160	23,14,44	24,8,21	1,0,0	2736	75	2.33037e-05	8.25549e-05	0.115,0.108,0.091	0.397,1.0,1.0	-0.694
ENSG00000169660	HEXDC	chr17	+	RI	18,12,33	48,33,78	9,3,13	2,0,1	164	75	4.47845e-09	2.42779e-08	0.146,0.143,0.162	0.673,1.0,0.856	-0.693
ENSG00000266714	MYO15B	chr17	+	RI	1,0,1	1,1,1	3,1,5	0,0,1	167	75	3.70265e-05	0.0001283	0.31,0.0,0.31	1.0,1.0,0.692	-0.691
ENSG00000100983	GSS	chr20	-	RI	155106276	284209432	406180600	31,9,32	378	75	0	0	0.098,0.091,0.113	0.722,0.799,0.788	-0.669
ENSG00000198563	DDX39B	chr6	-	RI	12676861119136	190013142973	258391228932917	170,72,221	2530	75	0	0	0.165,0.163,0.16	0.818,0.835,0.815	-0.66
ENSG00000163781	TOPBP1	chr3	-	RI	6,3,2	9,5,8	8,9,13	2,0,1	168	75	5.21554e-08	2.53696e-07	0.229,0.211,0.1	0.641,1.0,0.853	-0.651
ENSG00000177943	MAMDC4	chr9	+	RI	37,23,60	9,5,11	12,12,16	0,0,0	643	75	5.05603e-09	2.72299e-08	0.324,0.349,0.389	1.0,1.0,1.0	-0.646
ENSG00000090674	MCOLN1	chr19	+	RI	7,5,19	12,9,10	53,40,42	2,1,4	310	75	3.84481e-12	2.7078e-11	0.124,0.118,0.315	0.865,0.906,0.718	-0.644
ENSG00000185507	IRF7	chr11	-	RI	1,2,3	5,2,5	23,13,15	1,0,4	160	75	3.16019e-07	1.41062e-06	0.086,0.319,0.22	0.915,1.0,0.637	-0.642
ENSG00000010318	PHF7	chr3	+	RI	117,63,173	18,10,14	1,2,9	0,0,0	1080	75	3.06972e-06	1.22196e-05	0.311,0.304,0.462	1.0,1.0,1.0	-0.641
ENSG00000104522	TSTA3	chr8	-	RI	24,21,40	113,84,174	68,42,79	12,3,12	245	75	0	0	0.061,0.071,0.066	0.634,0.811,0.668	-0.638
ENSG00000183506	PI4KAP2	chr22	-	RI	17,11,27	5,5,11	177,85,188	0,1,7	558	75	2.42251e-13	1.87608e-12	0.314,0.228,0.248	1.0,0.92,0.783	-0.638
ENSG00000161996	WDR90	chr16	+	RI	21,3,27	90,51,113	58,22,66	16,4,10	149	75	0	0	0.105,0.029,0.107	0.646,0.735,0.769	-0.636
ENSG00000168010	ATG16L2	chr11	+	RI	22,6,40	67,61,143	26,14,26	2,1,6	295	75	0	0	0.077,0.024,0.066	0.768,0.781,0.524	-0.635
ENSG00000172590	MRPL52	chr14	+	RI	70,74,130	315259501	619288743	90,46,111	187	75	0	0	0.082,0.103,0.094	0.734,0.715,0.729	-0.633
ENSG00000181929	PRKAG1	chr12	-	RI	4,0,3	1,1,2	26,7,21	0,0,0	145	75	0.00317785	0.00819321	0.674,0.0,0.437	1.0,1.0,1.0	-0.63
ENSG00000183401	CCDC159	chr19	+	RI	9,10,23	10,8,12	5,2,7	0,0,1	294	75	3.83374e-06	1.51438e-05	0.187,0.242,0.328	1.0,1.0,0.641	-0.628
ENSG00000133112	TPT1	chr13	-	RI	17,21,43	37,48,88	10134021220	105,39,115	296	75	0	0	0.104,0.1,0.11	0.71,0.723,0.729	-0.616
ENSG00000140400	MAN2C1	chr15	-	RI	33,12,54	71,21,96	48,21,66	7,2,6	182	75	0	0	0.161,0.191,0.188	0.739,0.812,0.819	-0.61
ENSG00000167536	DHRS13	chr17	-	RI	17,8,24	48,30,80	42,18,57	13,1,9	191	75	8.88178e-16	8.07791e-15	0.122,0.095,0.105	0.559,0.876,0.713	-0.609
ENSG00000144591	GMPPA	chr2	+	RI	9,20,23	42,21,49	27,12,29	1,2,4	234	75	2.87215e-13	2.21182e-12	0.064,0.234,0.131	0.896,0.658,0.699	-0.608
ENSG00000107331	ABCA2	chr9	-	RI	28,5,30	2,2,3	1,5,7	0,0,0	860	75	1.15353e-08	5.96302e-08	0.55,0.179,0.466	1.0,1.0,1.0	-0.602
ENSG00000004660	CAMKK1	chr17	-	RI	9,11,23	4,2,8	3,8,10	0,0,1	954	75	6.25588e-05	0.00021023	0.15,0.302,0.184	1.0,1.0,0.44	-0.601
ENSG00000125967	NECAB3	chr20	-	RI	11,10,18	16,11,42	4,2,1	0,0,1	289	75	0.000109482	0.000351571	0.151,0.191,0.1	1.0,1.0,0.206	-0.588
ENSG00000100918	REC8	chr14	+	RI	2,0,6	3,2,10	13,2,10	4,0,3	178	75	0.00133875	0.00368131	0.219,0.0,0.202	0.578,1.0,0.584	-0.58
ENSG00000260669	AL136419.6	chr14	-	RI	37,30,76	124,85,209	93,43,104	19,5,28	149	75	0	0	0.131,0.151,0.155	0.711,0.812,0.652	-0.579
ENSG00000197070	ARRDC1	chr9	+	RI	34,11,47	83,44,105	79,40,100	17,2,13	337	75	0	0	0.084,0.053,0.091	0.508,0.817,0.631	-0.576
ENSG00000002016	RAD52	chr12	-	RI	27,17,45	40,26,40	41,22,51	4,1,8	230	75	3.2252e-13	2.46527e-12	0.18,0.176,0.268	0.77,0.878,0.675	-0.566
ENSG00000165644	COMTD1	chr10	-	RI	9,9,28	57,21,80	11,6,12	3,1,3	142	75	1.29352e-10	8.1738e-10	0.077,0.185,0.156	0.659,0.76,0.679	-0.56
ENSG00000183401	CCDC159	chr19	+	RI	11,9,10	8,4,8	6,1,5	1,0,0	251	75	9.12085e-06	3.40379e-05	0.291,0.402,0.272	0.642,1.0,1.0	-0.559
ENSG00000123154	WDR83	chr19	+	RI	47,37,86	49,48,112	176,97,199	18,4,27	158	75	0	0	0.313,0.268,0.267	0.823,0.92,0.778	-0.558
ENSG00000196118	C16orf93	chr16	-	RI	8,8,28	12,4,6	8,4,11	0,0,1	270	75	9.06867e-07	3.87582e-06	0.156,0.357,0.565	1.0,1.0,0.753	-0.558
ENSG00000118046	STK11	chr19	+	RI	52,35,55	62,42,116	195106320	15,4,28	683	75	0	0	0.084,0.084,0.049	0.588,0.744,0.557	-0.557
ENSG00000140400	MAN2C1	chr15	-	RI	48,42,70	39,24,50	38,20,57	1,2,2	249	75	2.12053e-14	1.78297e-13	0.27,0.345,0.297	0.92,0.751,0.896	-0.552
ENSG00000269640	CTD-2521M24.9	chr19	+	RI	1,4,3	5,5,16	6,6,9	4,0,2	156	75	9.41638e-05	0.000307169	0.088,0.278,0.083	0.419,1.0,0.684	-0.551
ENSG00000072778	ACADVL	chr17	+	RI	6,0,6	13,15,36	26,7,31	8,3,4	165	75	9.88987e-13	7.31531e-12	0.173,0.0,0.07	0.596,0.515,0.779	-0.549
ENSG00000184154	LRTOMT	chr11	+	RI	43,35,58	33,18,57	57,30,78	4,0,12	357	75	8.36705e-08	3.9991e-07	0.215,0.29,0.176	0.75,1.0,0.577	-0.549
ENSG00000106263	EIF3B	chr7	+	RI	377255565	163102234	9984841227	38,13,46	842	75	0	0	0.171,0.182,0.177	0.701,0.768,0.704	-0.548
ENSG00000177943	MAMDC4	chr9	+	RI	19,7,14	5,5,6	3,2,2	0,0,0	209	75	4.4449e-09	2.41278e-08	0.577,0.334,0.456	1.0,1.0,1.0	-0.544
ENSG00000140848	CPNE2	chr16	+	RI	10,8,19	5,0,3	104,51,135	0,0,0	1304	75	6.24907e-08	3.01831e-07	0.103,1.0,0.267	1.0,1.0,1.0	-0.543
ENSG00000111752	PHC1	chr12	+	RI	13,6,18	1,4,3	9,2,8	0,0,0	450	75	3.87529e-09	2.11753e-08	0.684,0.2,0.5	1.0,1.0,1.0	-0.539
ENSG00000163913	IFT122	chr3	+	RI	182119211	58,24,81	239136295	15,0,10	1008	75	2.45975e-08	1.22739e-07	0.189,0.269,0.162	0.542,1.0,0.687	-0.536
ENSG00000197070	ARRDC1	chr9	+	RI	109,72,157	35,31,63	185,93,267	8,3,8	528	75	0	0	0.307,0.248,0.261	0.767,0.815,0.826	-0.531
ENSG00000032742	IFT88	chr13	+	RI	2,7,12	5,4,6	2,2,4	0,0,1	174	75	2.16305e-05	7.68255e-05	0.147,0.43,0.463	1.0,1.0,0.633	-0.531
ENSG00000108309	RUNDC3A	chr17	+	RI	0,0,0	3,1,3	8,6,12	3,2,6	171	75	5.86484e-09	3.12994e-08	0.0,0.0,0.0	0.539,0.568,0.467	-0.525
ENSG00000103266	STUB1	chr16	+	RI	234138322	232130315	199101267	22,8,25	214	75	0	0	0.261,0.271,0.264	0.76,0.816,0.789	-0.523
ENSG00000149499	EML3	chr11	-	RI	58,46,114	32,13,36	103,38,121	2,1,3	334	75	1.11022e-16	1.06872e-15	0.289,0.443,0.416	0.92,0.895,0.901	-0.523
ENSG00000119723	COQ6	chr14	+	RI	257186404	53,29,72	294127333	4,1,7	768	75	0	0	0.321,0.385,0.354	0.878,0.925,0.823	-0.522
ENSG00000167895	TMC8	chr17	+	RI	90,69,158	42,29,88	208134321	14,2,22	433	75	0	0	0.271,0.292,0.237	0.72,0.921,0.716	-0.519
ENSG00000185163	DDX51	chr12	-	RI	14,5,28	32,26,50	55,34,92	16,5,14	237	75	0	0	0.122,0.057,0.151	0.521,0.683,0.675	-0.516
ENSG00000149582	TMEM25	chr11	+	RI	2,7,13	2,1,6	23,11,24	0,1,1	615	75	7.75272e-06	2.92645e-05	0.109,0.461,0.209	1.0,0.573,0.745	-0.513
ENSG00000129667	RHBDF2	chr17	-	RI	1,8,6	1,1,3	3,3,3	0,0,0	197	75	0.000302004	0.00091355	0.276,0.753,0.432	1.0,1.0,1.0	-0.513
ENSG00000178922	HYI	chr1	-	RI	19,8,16	25,15,25	35,11,35	2,3,7	173	75	2.04836e-09	1.14976e-08	0.248,0.188,0.217	0.884,0.614,0.684	-0.51
ENSG00000119844	AFTPH	chr2	+	RI	112,62,188	11,11,27	160110287	6,0,5	1718	75	1.37543e-05	5.00598e-05	0.308,0.197,0.233	0.538,1.0,0.715	-0.505
ENSG00000154134	ROBO3	chr11	+	RI	20,9,22	21,13,32	2,2,6	2,0,0	157	75	0.00054308	0.00158238	0.313,0.249,0.247	0.323,1.0,1.0	-0.505
ENSG00000213930	GALT	chr9	+	RI	8,7,12	37,19,43	6,5,9	3,1,1	228	75	2.60153e-06	1.04979e-05	0.066,0.108,0.084	0.397,0.622,0.748	-0.503
ENSG00000007541	PIGQ	chr16	+	RI	81,67,125	18,18,40	53,15,49	3,0,2	669	75	3.7588e-05	0.000130137	0.335,0.294,0.259	0.664,1.0,0.733	-0.503
ENSG00000173801	JUP	chr17	-	RI	0,0,4	1,1,12	2,1,10	2,0,3	372	75	0.0164069	0.0364402	0.0,0.0,0.063	0.168,1.0,0.402	-0.502
ENSG00000213930	GALT	chr9	+	RI	21,14,34	41,28,60	20,16,25	5,1,5	308	75	6.14314e-09	3.26577e-08	0.111,0.109,0.121	0.493,0.796,0.549	-0.499
ENSG00000135473	PAN2	chr12	-	RI	124,95,186	32,31,64	48,27,67	1,0,4	378	75	5.19582e-09	2.78734e-08	0.435,0.378,0.366	0.905,1.0,0.769	-0.498
ENSG00000198858	R3HDM4	chr19	-	RI	12,6,12	10,5,13	59,22,55	6,1,9	186	75	2.44269e-08	1.22135e-07	0.326,0.326,0.271	0.799,0.899,0.711	-0.495
ENSG00000103507	BCKDK	chr16	+	RI	43,15,44	42,18,53	20,7,37	4,0,9	168	75	2.73371e-05	9.60997e-05	0.314,0.271,0.27	0.691,1.0,0.647	-0.494
ENSG00000168890	TMEM150A	chr2	-	RI	4,2,4	3,2,1	19,5,11	1,1,0	402	75	2.5052e-05	8.84441e-05	0.199,0.157,0.427	0.78,0.483,1.0	-0.493
ENSG00000111012	CYP27B1	chr12	-	RI	5,1,7	5,2,5	7,14,17	2,1,1	160	75	9.62843e-05	0.000313342	0.319,0.19,0.396	0.621,0.868,0.889	-0.491
ENSG00000213339	QTRT1	chr19	+	RI	163137320	122,86,196	132,66,157	7,7,12	328	75	0	0	0.234,0.267,0.272	0.812,0.683,0.749	-0.49
ENSG00000213983	AP1G2	chr14	-	RI	346251569	168,90,239	461235578	28,9,21	861	75	0	0	0.152,0.195,0.172	0.589,0.695,0.706	-0.49
ENSG00000143578	CREB3L4	chr1	+	RI	8,3,24	54,39,83	11,7,15	3,2,5	210	75	1.87961e-13	1.48637e-12	0.05,0.027,0.094	0.567,0.556,0.517	-0.49
ENSG00000072135	PTPN18	chr2	+	RI	6,6,18	11,12,18	5,3,1	0,0,2	156	75	0.00144063	0.00394902	0.208,0.194,0.325	1.0,1.0,0.194	-0.489
ENSG00000078814	MYH7B	chr20	+	RI	2,2,5	3,0,5	6,4,7	0,0,0	166	75	1.16728e-06	4.8874e-06	0.231,1.0,0.311	1.0,1.0,1.0	-0.486
ENSG00000164088	PPM1M	chr3	+	RI	45,23,59	27,19,41	49,21,60	4,2,4	422	75	8.23119e-13	6.09937e-12	0.229,0.177,0.204	0.685,0.651,0.727	-0.484
ENSG00000197530	MIB2	chr1	+	RI	4,2,2	14,17,30	25,10,6	9,3,3	164	75	3.45168e-13	2.61896e-12	0.116,0.051,0.03	0.56,0.604,0.478	-0.482
ENSG00000008128	CDK11A	chr1	-	RI	55,41,105	38,14,35	368164425	17,4,22	280	75	0	0	0.279,0.44,0.446	0.853,0.917,0.838	-0.481
ENSG00000179532	DNHD1	chr11	+	RI	7,7,11	3,2,4	3,1,9	0,0,1	296	75	3.62486e-05	0.000125711	0.372,0.47,0.411	1.0,1.0,0.695	-0.481
ENSG00000160972	PPP1R16A	chr8	+	RI	6,2,15	10,3,10	22,12,18	4,0,6	170	75	0.000596184	0.00173221	0.209,0.227,0.398	0.708,1.0,0.57	-0.481
ENSG00000167895	TMC8	chr17	+	RI	112,82,199	16,17,42	224148348	1,2,4	468	75	0	0	0.529,0.436,0.432	0.973,0.922,0.933	-0.477
ENSG00000237441	RGL2	chr6	-	RI	26,9,15	30,24,63	33,14,30	9,2,9	192	75	6.90331e-11	4.45794e-10	0.253,0.128,0.085	0.589,0.732,0.566	-0.474
ENSG00000148218	ALAD	chr9	-	RI	16,6,42	22,23,31	85,36,93	11,11,11	196	75	8.59548e-10	5.02318e-09	0.218,0.091,0.341	0.747,0.556,0.764	-0.472
ENSG00000100429	HDAC10	chr22	-	RI	17,6,24	36,25,56	54,15,64	9,10,8	214	75	4.82099e-09	2.60663e-08	0.142,0.078,0.131	0.678,0.345,0.737	-0.47
ENSG00000148444	COMMD3	chr10	+	RI	250173340	402289616	209,98,317	28,15,40	421	75	0	0	0.1,0.096,0.09	0.571,0.538,0.585	-0.469
ENSG00000008710	PKD1	chr16	-	RI	49,41,65	24,14,44	44,19,61	3,1,4	465	75	5.99949e-10	3.60845e-09	0.248,0.321,0.192	0.703,0.754,0.711	-0.469
ENSG00000077463	SIRT6	chr19	-	RI	52,44,95	37,28,63	315179355	32,9,28	603	75	0	0	0.149,0.163,0.158	0.55,0.712,0.612	-0.468
ENSG00000124067	SLC12A4	chr16	-	RI	3,2,10	14,8,18	7,7,10	4,0,5	325	75	0.00328704	0.00844302	0.047,0.055,0.114	0.288,1.0,0.316	-0.463
ENSG00000162004	CCDC78	chr16	-	RI	8,9,13	0,3,2	7,10,12	0,0,0	770	75	2.74945e-05	9.65705e-05	1.0,0.226,0.388	1.0,1.0,1.0	-0.462
ENSG00000213930	GALT	chr9	+	RI	15,7,40	44,29,64	19,6,19	5,1,10	164	75	1.4977e-06	6.20152e-06	0.135,0.099,0.222	0.635,0.733,0.465	-0.459
ENSG00000185864	NPIPB4	chr16	-	RI	16,17,30	4,8,16	250,95,321	5,1,6	184	75	1.11022e-16	1.06872e-15	0.62,0.464,0.433	0.953,0.975,0.956	-0.456
ENSG00000142102	ATHL1	chr11	+	RI	480313706	55,40,79	83,75,119	1,0,4	937	75	1.51975e-06	6.28651e-06	0.411,0.385,0.417	0.869,1.0,0.704	-0.453
ENSG00000114841	DNAH1	chr3	+	RI	18,5,30	5,4,8	6,2,6	1,0,0	271	75	3.32865e-05	0.000116122	0.499,0.257,0.509	0.624,1.0,1.0	-0.453
ENSG00000132604	TERF2	chr16	-	RI	4,2,7	8,1,5	10,2,21	0,1,1	179	75	2.85787e-06	1.14441e-05	0.173,0.456,0.37	1.0,0.456,0.898	-0.452
ENSG00000170949	ZNF160	chr19	-	RI	16,5,21	7,4,9	39,20,35	2,0,4	182	75	7.86686e-06	2.96266e-05	0.485,0.34,0.49	0.889,1.0,0.783	-0.452
ENSG00000064961	HMG20B	chr19	+	RI	89,64,156	70,58,129	290125310	22,14,23	657	75	0	0	0.127,0.112,0.121	0.601,0.505,0.606	-0.451
ENSG00000204394	VARS	chr6	-	RI	4,7,27	55,50,105	18,14,45	10,7,13	162	75	0	0	0.033,0.061,0.106	0.455,0.481,0.616	-0.451
ENSG00000099622	CIRBP	chr19	+	RI	185114299	212133280	233121258	27,14,55	283	75	0	0	0.188,0.185,0.221	0.696,0.696,0.554	-0.451
ENSG00000269640	CTD-2521M24.9	chr19	+	RI	1,5,6	16,13,38	6,6,9	6,3,1	164	75	1.85967e-05	6.66248e-05	0.028,0.15,0.067	0.314,0.478,0.805	-0.451
ENSG00000126581	BECN1	chr17	-	RI	147,62,216	294171429	410186551	46,17,59	745	75	0	0	0.048,0.035,0.048	0.473,0.524,0.485	-0.45
ENSG00000102878	HSF4	chr16	+	RI	7,12,38	3,5,10	8,4,11	0,1,0	357	75	1.70213e-05	6.12469e-05	0.329,0.335,0.444	1.0,0.457,1.0	-0.45
ENSG00000100288	CHKB	chr22	-	RI	86,66,101	78,66,150	168100230	34,12,36	161	75	0	0	0.339,0.318,0.239	0.697,0.795,0.749	-0.448
ENSG00000120008	WDR11	chr10	+	RI	252191427	91,65,140	412181542	18,20,10	829	75	8.55791e-10	5.00832e-09	0.2,0.21,0.216	0.674,0.45,0.831	-0.443
ENSG00000052749	RRP12	chr10	-	RI	32,23,63	26,18,38	162,78,223	14,3,16	1066	75	0	0	0.08,0.082,0.104	0.449,0.647,0.495	-0.442
ENSG00000104518	GSDMD	chr8	+	RI	44,66,111	103,66,148	129,58,142	25,11,16	340	75	0	0	0.086,0.181,0.142	0.532,0.538,0.662	-0.441
ENSG00000185627	PSMD13	chr11	+	RI	33,32,41	459313669	222103289	113,57,141	160	75	0	0	0.033,0.046,0.028	0.479,0.459,0.49	-0.44
ENSG00000026036	RTEL1-TNFRSF6B	chr20	+	RI	29,15,19	56,36,84	20,17,43	7,3,8	296	75	1.77636e-15	1.59795e-14	0.116,0.095,0.054	0.42,0.589,0.577	-0.44
ENSG00000114416	FXR1	chr3	+	RI	205138377	6734051047	8824321125	324143379	162	75	0	0	0.124,0.136,0.143	0.558,0.583,0.579	-0.439
ENSG00000160310	PRMT2	chr21	+	RI	87,44,124	41,33,60	189,86,229	19,3,15	912	75	2.37033e-13	1.83912e-12	0.149,0.099,0.145	0.45,0.702,0.557	-0.439
ENSG00000108309	RUNDC3A	chr17	+	RI	2,1,11	1,2,4	36,26,39	1,1,5	1306	75	0.000247115	0.000754158	0.103,0.028,0.136	0.674,0.599,0.309	-0.438
ENSG00000185101	ANO9	chr11	-	RI	4,8,13	5,0,9	2,2,1	0,0,0	155	75	9.43823e-07	4.02125e-06	0.279,1.0,0.411	1.0,1.0,1.0	-0.437
ENSG00000168067	MAP4K2	chr11	-	RI	5,1,2	23,9,20	10,5,11	2,4,7	160	75	4.62423e-07	2.03763e-06	0.092,0.05,0.045	0.701,0.369,0.424	-0.436
ENSG00000104522	TSTA3	chr8	-	RI	7,10,19	121,88,173	52,29,58	21,9,27	222	75	0	0	0.019,0.037,0.036	0.456,0.521,0.421	-0.435
ENSG00000006015	C19orf60	chr19	+	RI	351241546	65,38,102	233,88,317	6,1,4	476	75	0	0	0.46,0.5,0.458	0.86,0.933,0.926	-0.434
ENSG00000110697	PITPNM1	chr11	-	RI	14,14,6	25,16,38	34,13,49	15,3,11	159	75	6.3425e-09	3.34585e-08	0.209,0.292,0.069	0.517,0.671,0.678	-0.432
ENSG00000008300	CELSR3	chr3	-	RI	0,0,2	10,7,11	4,3,5	0,1,4	839	75	0.00456165	0.0114249	0.0,0.0,0.016	1.0,0.211,0.101	-0.432
ENSG00000129197	RPAIN	chr17	+	RI	8255091231	249178407	8704531071	40,16,27	1846	75	0	0	0.119,0.104,0.109	0.469,0.535,0.617	-0.43
ENSG00000125826	RBCK1	chr20	+	RI	144106201	302227493	139,86,181	26,13,32	436	75	0	0	0.076,0.074,0.066	0.479,0.532,0.493	-0.429
ENSG00000010295	IFFO1	chr12	-	RI	48,18,89	20,18,35	73,55,105	9,1,15	339	75	1.228e-05	4.50901e-05	0.347,0.181,0.36	0.642,0.924,0.608	-0.429
ENSG00000161999	JMJD8	chr16	-	RI	15,11,11	41,25,86	50,25,61	28,6,26	154	75	1.07692e-14	9.20518e-14	0.151,0.176,0.059	0.465,0.67,0.533	-0.427
ENSG00000168067	MAP4K2	chr11	-	RI	2,1,6	13,19,28	21,4,39	6,4,11	195	75	1.62624e-10	1.01671e-09	0.056,0.02,0.076	0.574,0.278,0.577	-0.426
ENSG00000149923	PPP4C	chr16	+	RI	97,74,161	255195367	11635821493	155,79,208	621	75	0	0	0.044,0.044,0.05	0.475,0.471,0.464	-0.424
ENSG00000167967	E4F1	chr16	+	RI	109,80,168	35,26,68	750355894	20,14,21	2570	75	0	0	0.083,0.082,0.067	0.523,0.425,0.554	-0.423
ENSG00000148334	PTGES2	chr9	-	RI	79,52,116	89,54,147	151,94,222	20,9,33	529	75	0	0	0.112,0.12,0.101	0.517,0.597,0.488	-0.423
ENSG00000213397	HAUS7	chrX	-	RI	80,60,184	147,90,215	38,36,66	3,2,7	1108	75	0	0	0.036,0.043,0.055	0.462,0.549,0.39	-0.422
ENSG00000162062	C16orf59	chr16	+	RI	48,29,81	66,44,108	63,20,77	9,4,16	316	75	0	0	0.147,0.135,0.151	0.624,0.543,0.533	-0.422
ENSG00000166105	GLB1L3	chr11	+	RI	57,50,110	5,4,11	6,10,30	0,0,2	1253	75	0.00519968	0.0129052	0.406,0.428,0.374	1.0,1.0,0.473	-0.422
ENSG00000149809	TM7SF2	chr11	+	RI	36,23,59	9,13,27	76,45,114	4,3,9	429	75	1.32163e-08	6.78943e-08	0.412,0.236,0.276	0.769,0.724,0.689	-0.419
ENSG00000129968	ABHD17A	chr19	-	RI	8905381329	105,70,172	238611922869	38,25,64	2308	75	0	0	0.216,0.2,0.201	0.671,0.608,0.593	-0.418
ENSG00000213983	AP1G2	chr14	-	RI	152,84,232	163115261	164,87,248	35,16,32	296	75	0	0	0.191,0.156,0.184	0.543,0.579,0.663	-0.418
ENSG00000196843	ARID5A	chr2	+	RI	38,27,54	40,14,64	100,51,107	9,5,19	457	75	5.36238e-14	4.39225e-13	0.135,0.24,0.122	0.646,0.626,0.48	-0.418
ENSG00000147813	NAPRT1	chr8	-	RI	31,17,30	94,50,104	58,27,76	14,5,22	344	75	0	0	0.067,0.069,0.059	0.475,0.541,0.43	-0.417
ENSG00000006744	ELAC2	chr17	-	RI	23,7,37	138,88,202	96,53,112	49,25,69	153	75	0	0	0.076,0.038,0.082	0.49,0.51,0.443	-0.416
ENSG00000135749	PCNXL2	chr1	-	RI	3,6,10	14,11,10	11,10,7	2,4,2	174	75	9.45213e-05	0.000308092	0.085,0.19,0.301	0.703,0.519,0.601	-0.416
ENSG00000117266	CDK18	chr1	+	RI	33,17,56	25,17,26	33,25,17	2,1,4	770	75	0.000171479	0.000535627	0.114,0.089,0.173	0.616,0.709,0.293	-0.414
ENSG00000167733	HSD11B1L	chr19	+	RI	4,3,4	3,1,5	8,2,3	0,1,0	158	75	1.02552e-05	3.80299e-05	0.388,0.587,0.275	1.0,0.487,1.0	-0.412
ENSG00000079134	THOC1	chr18	-	RI	354226456	282192385	288154386	42,24,49	272	75	0	0	0.257,0.245,0.246	0.654,0.639,0.685	-0.41
ENSG00000175634	RPS6KB2	chr11	+	RI	9,18,31	62,34,102	81,40,70	18,5,31	369	75	1.11022e-16	1.06872e-15	0.029,0.097,0.058	0.478,0.619,0.315	-0.409
ENSG00000189077	TMEM120A	chr7	-	RI	22,13,23	138,84,200	46,11,44	19,10,14	178	75	0	0	0.063,0.061,0.046	0.505,0.317,0.57	-0.407
ENSG00000141002	TCF25	chr16	+	RI	185139341	179112249	533276683	51,27,53	807	75	0	0	0.088,0.103,0.113	0.493,0.487,0.545	-0.407
ENSG00000156253	RWDD2B	chr21	-	RI	22,13,35	58,40,82	20,3,24	4,3,6	162	75	4.63928e-06	1.81346e-05	0.149,0.131,0.165	0.698,0.316,0.649	-0.406
ENSG00000058272	PPP1R12A	chr12	-	RI	12,10,35	1,2,1	31,16,55	0,0,1	795	75	0.00658343	0.0159928	0.531,0.321,0.768	1.0,1.0,0.838	-0.406
ENSG00000161202	DVL3	chr3	+	RI	88,63,169	70,34,124	264108267	33,13,32	256	75	0	0	0.269,0.352,0.285	0.701,0.709,0.71	-0.405
ENSG00000110619	CARS	chr11	-	RI	140114255	193153331	423192501	52,38,53	562	75	0	0	0.088,0.09,0.093	0.521,0.403,0.558	-0.404
ENSG00000125459	MSTO1	chr1	+	RI	12,14,30	19,19,35	34,16,58	7,5,12	167	75	5.38033e-10	3.26465e-09	0.221,0.249,0.278	0.686,0.59,0.685	-0.404
ENSG00000143224	PPOX	chr1	+	RI	32,17,52	20,14,35	49,19,63	3,4,8	211	75	8.10749e-08	3.87954e-07	0.363,0.301,0.346	0.853,0.628,0.737	-0.403
ENSG00000203896	LIME1	chr20	+	RI	38,27,67	44,28,63	123,46,126	23,7,29	180	75	2.22045e-16	2.08864e-15	0.265,0.287,0.307	0.69,0.732,0.644	-0.402
ENSG00000203896	LIME1	chr20	+	RI	29,15,39	25,25,40	101,33,108	11,12,20	145	75	3.2768e-09	1.80487e-08	0.375,0.237,0.335	0.826,0.587,0.736	-0.401
ENSG00000149091	DGKZ	chr11	+	RI	317173447	49,53,94	591319797	21,13,27	565	75	0	0	0.462,0.302,0.387	0.789,0.765,0.797	-0.4
ENSG00000136908	DPM2	chr9	-	RI	189132305	118,82,268	283141344	27,9,33	853	75	0	0	0.123,0.124,0.091	0.48,0.579,0.478	-0.4
ENSG00000161395	PGAP3	chr17	-	RI	27,17,54	26,14,27	66,28,64	6,3,11	417	75	1.4025e-08	7.18696e-08	0.157,0.179,0.265	0.664,0.627,0.511	-0.4
ENSG00000168010	ATG16L2	chr11	+	RI	129,85,184	36,21,62	29,21,46	1,2,1	379	75	1.5539e-06	6.4149e-06	0.415,0.445,0.37	0.852,0.675,0.901	-0.399
ENSG00000113971	NPHP3	chr3	-	RI	19,28,45	11,9,26	67,41,90	4,7,1	1540	75	0.000118427	0.000377355	0.078,0.132,0.078	0.449,0.222,0.814	-0.399
ENSG00000230006	ANKRD36BP2	chr2	+	RI	3,5,4	2,1,2	1,1,5	1,0,0	411	75	0.000903929	0.00254907	0.215,0.477,0.267	0.154,1.0,1.0	-0.398
ENSG00000067445	TRO	chrX	+	RI	351191547	16,10,18	427221562	3,1,4	2105	75	2.37771e-08	1.1903e-07	0.439,0.405,0.52	0.835,0.887,0.833	-0.397
ENSG00000170949	ZNF160	chr19	-	RI	15,5,21	3,3,5	34,19,30	0,0,0	158	75	1.22532e-08	6.30252e-08	0.704,0.442,0.666	1.0,1.0,1.0	-0.396
ENSG00000161010	C5orf45	chr5	-	RI	8,5,11	6,1,10	12,6,23	1,0,4	176	75	0.0018707	0.00505395	0.362,0.681,0.319	0.836,1.0,0.71	-0.395
ENSG00000105374	NKG7	chr19	-	RI	32,9,45	86,56,136	73,33,100	30,15,47	161	75	0	0	0.148,0.07,0.134	0.531,0.506,0.498	-0.394
ENSG00000039650	PNKP	chr19	-	RI	22,28,33	66,57,101	45,13,41	17,3,27	162	75	1.74367e-09	9.8545e-09	0.134,0.185,0.131	0.551,0.667,0.413	-0.394
ENSG00000185163	DDX51	chr12	-	RI	50,43,75	26,11,26	101,46,124	10,2,6	318	75	1.70839e-08	8.63628e-08	0.312,0.48,0.405	0.704,0.844,0.83	-0.394
ENSG00000100359	SGSM3	chr22	+	RI	23,13,28	64,46,83	61,26,72	29,8,25	204	75	0	0	0.117,0.094,0.11	0.436,0.544,0.514	-0.391
ENSG00000158805	ZNF276	chr16	+	RI	14,10,15	7,8,12	9,6,15	2,0,3	170	75	0.00362028	0.00922422	0.469,0.355,0.355	0.665,1.0,0.688	-0.391
ENSG00000213983	AP1G2	chr14	-	RI	87,51,150	184,91,260	113,58,135	40,21,37	156	75	0	0	0.185,0.212,0.217	0.576,0.57,0.637	-0.39
ENSG00000177728	KIAA0195	chr17	+	RI	9,4,18	19,16,40	48,13,42	11,4,8	366	75	6.55032e-15	5.6696e-14	0.088,0.049,0.084	0.472,0.4,0.518	-0.39
ENSG00000100359	SGSM3	chr22	+	RI	12,3,12	67,40,92	41,11,55	13,12,31	165	75	9.4369e-15	8.1e-14	0.075,0.033,0.056	0.589,0.294,0.446	-0.388
ENSG00000106263	EIF3B	chr7	+	RI	244188377	157,97,272	8714361093	87,31,108	767	75	0	0	0.132,0.159,0.119	0.495,0.579,0.497	-0.387
ENSG00000168067	MAP4K2	chr11	-	RI	3,0,1	22,16,22	6,7,6	3,4,6	163	75	2.94056e-09	1.62401e-08	0.059,0.0,0.02	0.479,0.446,0.315	-0.387
ENSG00000184216	IRAK1	chrX	-	RI	3,2,8	65,53,117	16,10,33	13,8,18	153	75	0	0	0.022,0.018,0.032	0.376,0.38,0.473	-0.386
ENSG00000129197	RPAIN	chr17	+	RI	206136302	228163331	150,76,231	32,20,38	228	75	0	0	0.229,0.215,0.231	0.607,0.556,0.667	-0.385
ENSG00000136718	IMP4	chr2	+	RI	4,7,18	20,7,23	23,8,30	9,1,12	198	75	0.000117402	0.000374957	0.07,0.275,0.229	0.492,0.752,0.486	-0.385
ENSG00000142186	SCYL1	chr11	+	RI	22,15,32	42,20,55	76,49,112	24,18,22	192	75	1.59872e-14	1.35251e-13	0.17,0.227,0.185	0.553,0.515,0.665	-0.384
ENSG00000184584	TMEM173	chr5	-	RI	39,20,35	35,23,62	118,71,142	32,11,37	210	75	1.81188e-13	1.43557e-12	0.285,0.237,0.168	0.568,0.697,0.578	-0.384
ENSG00000160948	VPS28	chr8	-	RI	299196483	30,35,66	541240593	8,4,25	757	75	2.71368e-11	1.81795e-10	0.497,0.357,0.42	0.87,0.856,0.701	-0.384
ENSG00000092758	COL9A3	chr20	+	RI	0,1,1	2,0,3	1,1,2	0,0,2	219	75	0.00931884	0.0219081	0.0,1.0,0.102	1.0,1.0,0.255	-0.384
ENSG00000157796	WDR19	chr4	+	RI	195126232	10,11,17	339144398	2,3,6	1821	75	1.39914e-06	5.82857e-06	0.445,0.321,0.36	0.875,0.664,0.732	-0.382
ENSG00000090581	GNPTG	chr16	+	RI	21,12,28	54,51,91	57,27,112	26,17,40	151	75	0	0	0.162,0.105,0.133	0.521,0.441,0.582	-0.381
ENSG00000159069	FBXW5	chr9	-	RI	9,16,17	67,26,86	69,21,58	22,11,39	148	75	2.27152e-13	1.76912e-12	0.064,0.238,0.091	0.614,0.492,0.43	-0.381
ENSG00000099797	TECR	chr19	+	RI	16,10,40	320217513	129,83,199	101,46,137	165	75	0	0	0.022,0.021,0.034	0.367,0.451,0.398	-0.38
ENSG00000133466	C1QTNF6	chr22	-	RI	77,34,120	3,1,4	22,4,14	0,0,0	1359	75	1.42362e-06	5.91262e-06	0.586,0.652,0.623	1.0,1.0,1.0	-0.38
ENSG00000071894	CPSF1	chr8	-	RI	42,27,70	96,74,174	85,24,105	25,19,33	149	75	8.15448e-12	5.63699e-11	0.18,0.155,0.168	0.631,0.389,0.616	-0.378
ENSG00000115459	ELMOD3	chr2	+	RI	406306595	9,11,14	357174471	1,0,0	1871	75	2.06933e-11	1.39765e-10	0.644,0.527,0.63	0.935,1.0,1.0	-0.378
ENSG00000065717	TLE2	chr19	-	RI	9,3,27	2,2,5	4,4,2	1,0,0	307	75	0.000163198	0.000512091	0.524,0.268,0.569	0.494,1.0,1.0	-0.378
ENSG00000177731	FLII	chr17	-	RI	50,20,68	99,74,177	88,50,93	36,16,53	158	75	0	0	0.193,0.114,0.154	0.537,0.597,0.454	-0.376
ENSG00000175197	DDIT3	chr12	-	RI	125,72,143	298203540	640293840	159,80,250	342	75	0	0	0.084,0.072,0.055	0.469,0.445,0.424	-0.376
ENSG00000135596	MICAL1	chr6	-	RI	201151286	17,14,41	99,45,135	3,0,1	620	75	1.68484e-07	7.7733e-07	0.589,0.566,0.458	0.8,1.0,0.942	-0.376
ENSG00000213930	GALT	chr9	+	RI	11,4,28	45,21,79	14,7,35	9,3,13	178	75	1.08054e-10	6.88072e-10	0.093,0.074,0.13	0.396,0.496,0.531	-0.375
ENSG00000136286	MYO1G	chr7	-	RI	100,68,137	101,67,99	81,36,92	13,3,20	466	75	4.8757e-10	2.96282e-09	0.137,0.14,0.182	0.501,0.659,0.425	-0.375
ENSG00000197323	TRIM33	chr1	-	RI	20,20,32	89,83,135	78,24,86	35,16,45	154	75	0	0	0.099,0.105,0.103	0.52,0.422,0.482	-0.372
ENSG00000154134	ROBO3	chr11	+	RI	71,46,106	33,17,51	45,17,61	2,6,2	468	75	0.00186766	0.00504907	0.256,0.302,0.25	0.783,0.312,0.83	-0.372
ENSG00000137411	VARS2	chr6	+	RI	50,36,90	40,25,52	257,99,302	20,13,21	923	75	0	0	0.092,0.105,0.123	0.511,0.382,0.539	-0.371
ENSG00000126088	UROD	chr1	+	RI	14,11,17	201125275	81,39,94	71,23,70	151	75	0	0	0.033,0.042,0.03	0.362,0.457,0.4	-0.371
ENSG00000167770	OTUB1	chr11	+	RI	66,33,92	199154291	210105257	73,27,111	283	75	0	0	0.081,0.054,0.077	0.433,0.508,0.38	-0.37
ENSG00000167733	HSD11B1L	chr19	+	RI	4,3,4	0,2,2	9,2,3	0,0,0	162	75	0.013815	0.031222	1.0,0.41,0.481	1.0,1.0,1.0	-0.37
ENSG00000048740	CELF2	chr10	+	RI	330237478	155100248	10054041257	61,27,64	1433	75	0	0	0.1,0.11,0.092	0.463,0.439,0.507	-0.369
ENSG00000104872	PIH1D1	chr19	-	RI	38,36,57	543336808	132,57,152	88,32,119	167	75	0	0	0.03,0.046,0.031	0.403,0.444,0.365	-0.368
ENSG00000071859	FAM50A	chrX	+	RI	16,13,38	181111235	51,26,61	26,15,25	222	75	0	0	0.029,0.038,0.052	0.399,0.369,0.452	-0.367
ENSG00000103168	TAF1C	chr16	-	RI	346196490	30,15,38	290172404	1,1,8	773	75	1.65918e-11	1.12617e-10	0.528,0.559,0.556	0.966,0.943,0.831	-0.366
ENSG00000105409	ATP1A3	chr19	-	RI	78,61,153	26,15,34	64,44,132	4,1,9	358	75	4.99357e-07	2.19568e-06	0.386,0.46,0.485	0.77,0.902,0.754	-0.365
ENSG00000177943	MAMDC4	chr9	+	RI	14,7,17	10,3,3	5,1,3	0,0,1	226	75	8.74735e-05	0.000287164	0.317,0.436,0.653	1.0,1.0,0.499	-0.364
ENSG00000076382	SPAG5	chr17	-	RI	47,19,57	334267592	203,96,273	142,73,174	155	75	0	0	0.064,0.033,0.045	0.409,0.389,0.432	-0.363
ENSG00000177082	WDR73	chr15	-	RI	62,44,109	35,35,65	66,34,82	11,4,11	211	75	1.11041e-10	7.04913e-10	0.386,0.309,0.373	0.681,0.751,0.726	-0.363
ENSG00000124067	SLC12A4	chr16	-	RI	5,6,5	13,11,20	5,4,6	2,1,3	223	75	0.000965414	0.00270763	0.115,0.155,0.078	0.457,0.574,0.402	-0.362
ENSG00000165055	METTL2B	chr7	+	RI	45,37,70	151140242	216114286	105,39,75	281	75	0	0	0.074,0.066,0.072	0.354,0.438,0.504	-0.361
ENSG00000026036	RTEL1-TNFRSF6B	chr20	+	RI	264144357	7,7,21	71,38,105	0,0,0	980	75	1.03239e-08	5.36372e-08	0.743,0.612,0.565	1.0,1.0,1.0	-0.36
ENSG00000150433	TMEM218	chr11	-	RI	112,79,164	14,12,13	24,16,38	1,0,0	491	75	1.10342e-06	4.63887e-06	0.55,0.501,0.658	0.786,1.0,1.0	-0.359
ENSG00000187630	DHRS4L2	chr14	+	RI	50,37,91	49,36,65	13,4,13	1,1,4	174	75	0.00119768	0.00330506	0.305,0.307,0.376	0.849,0.633,0.583	-0.359
ENSG00000213983	AP1G2	chr14	-	RI	157151340	158117233	272115316	56,16,41	401	75	0	0	0.157,0.194,0.214	0.476,0.573,0.59	-0.358
ENSG00000026950	BTN3A1	chr6	+	RI	13,9,30	32,24,82	73,31,102	37,17,32	166	75	7.54952e-15	6.50711e-14	0.155,0.145,0.142	0.471,0.452,0.59	-0.357
ENSG00000120314	WDR55	chr5	+	RI	21,36,39	57,38,92	67,33,82	19,13,36	155	75	1.15216e-11	7.87211e-11	0.151,0.314,0.17	0.63,0.551,0.524	-0.357
ENSG00000026036	RTEL1-TNFRSF6B	chr20	+	RI	7,3,4	56,40,72	11,3,13	9,2,9	159	75	2.6924e-12	1.91915e-11	0.056,0.034,0.026	0.366,0.414,0.405	-0.356
ENSG00000204256	BRD2	chr6	+	RI	308200482	390259620	15118381910	257109356	580	75	0	0	0.093,0.091,0.091	0.432,0.499,0.41	-0.355
ENSG00000130734	ATG4D	chr19	+	RI	20,12,30	32,21,61	28,16,42	10,8,12	148	75	2.52754e-09	1.40709e-08	0.241,0.225,0.2	0.587,0.503,0.639	-0.354
ENSG00000107959	PITRM1	chr10	-	RI	32,14,56	87,62,165	38,28,39	11,3,23	445	75	7.91938e-10	4.66112e-09	0.058,0.037,0.054	0.368,0.611,0.222	-0.351
ENSG00000242802	AP5Z1	chr7	+	RI	65,45,118	21,10,15	186,68,198	9,2,13	604	75	1.46565e-05	5.31558e-05	0.278,0.358,0.494	0.72,0.808,0.654	-0.351
ENSG00000109956	B3GAT1	chr11	-	RI	36,13,43	6,6,9	16,12,24	0,0,2	207	75	1.6676e-05	6.00567e-05	0.685,0.44,0.634	1.0,1.0,0.813	-0.351
ENSG00000135124	P2RX4	chr12	+	RI	19,19,28	22,11,26	40,18,43	4,2,5	855	75	3.32576e-10	2.03901e-09	0.07,0.132,0.086	0.467,0.441,0.43	-0.35
ENSG00000177646	ACAD9	chr3	+	RI	72,36,115	94,75,204	35,40,59	21,1,19	674	75	0.000584971	0.00170083	0.079,0.051,0.059	0.156,0.817,0.257	-0.347
ENSG00000135775	COG2	chr1	+	RI	223158354	100,56,134	312146413	13,9,18	2055	75	0	0	0.075,0.093,0.088	0.467,0.372,0.456	-0.346
ENSG00000100360	IFT27	chr22	-	RI	108,63,194	20,6,22	41,16,29	0,0,0	311	75	2.89785e-09	1.60472e-08	0.566,0.717,0.68	1.0,1.0,1.0	-0.346
ENSG00000143578	CREB3L4	chr1	+	RI	14,13,16	38,34,67	8,5,8	3,1,8	232	75	0.000666306	0.00191569	0.106,0.11,0.072	0.463,0.618,0.244	-0.346
ENSG00000176978	DPP7	chr9	-	RI	23,29,58	46,42,103	35,17,35	12,6,16	145	75	4.83519e-10	2.94254e-09	0.205,0.263,0.226	0.601,0.594,0.531	-0.344
ENSG00000188917	TRMT2B	chrX	-	RI	58,48,103	9,6,7	20,8,21	0,0,0	352	75	2.84779e-07	1.27809e-06	0.579,0.63,0.758	1.0,1.0,1.0	-0.344
ENSG00000149743	TRPT1	chr11	-	RI	174133234	84,51,136	77,48,92	8,2,20	603	75	8.98034e-05	0.00029411	0.205,0.245,0.176	0.545,0.749,0.364	-0.344
ENSG00000175197	DDIT3	chr12	-	RI	148,96,186	45,33,62	675310876	55,22,66	356	75	0	0	0.409,0.38,0.387	0.721,0.748,0.737	-0.343
ENSG00000169738	DCXR	chr17	-	RI	146,95,201	245207456	154,63,151	44,8,41	511	75	0	0	0.08,0.063,0.061	0.339,0.536,0.351	-0.341
ENSG00000117308	GALE	chr1	-	RI	32,22,42	4,4,5	26,10,29	1,0,1	464	75	0.000120454	0.00038322	0.564,0.471,0.576	0.808,1.0,0.824	-0.34
ENSG00000119650	IFT43	chr14	+	RI	25,14,40	94,45,137	23,15,38	10,4,14	324	75	0	0	0.058,0.067,0.063	0.347,0.465,0.386	-0.337
ENSG00000123136	DDX39A	chr19	-	RI	445347718	645426995	10205001260	214111275	417	75	0	0	0.11,0.128,0.115	0.462,0.448,0.452	-0.336
ENSG00000075711	DLG1	chr3	-	RI	33,28,62	164130211	143,67,185	43,26,73	334	75	0	0	0.043,0.046,0.062	0.428,0.367,0.363	-0.336
ENSG00000100359	SGSM3	chr22	+	RI	19,23,37	79,44,84	57,28,68	35,10,35	159	75	4.61742e-13	3.48421e-12	0.102,0.198,0.172	0.434,0.569,0.478	-0.336
ENSG00000214087	ARL16	chr17	-	RI	179113306	48,24,60	217102256	15,4,14	938	75	9.631e-10	5.58869e-09	0.23,0.274,0.29	0.536,0.671,0.594	-0.336
ENSG00000157353	FUK	chr16	+	RI	51,21,67	7,4,6	36,21,65	1,1,0	494	75	5.75123e-06	2.20419e-05	0.525,0.444,0.629	0.845,0.761,1.0	-0.336
ENSG00000171863	RPS7	chr2	+	RI	28,12,57	43,27,48	206,97,246	62,33,63	218	75	1.13631e-12	8.36002e-12	0.183,0.133,0.29	0.533,0.503,0.573	-0.334
ENSG00000116353	MECR	chr1	-	RI	12,12,26	69,59,112	20,13,31	11,5,14	259	75	0	0	0.048,0.056,0.063	0.345,0.43,0.391	-0.333
ENSG00000123473	STIL	chr1	-	RI	159111256	47,25,72	399221583	13,9,25	216	75	0	0	0.54,0.607,0.552	0.914,0.895,0.89	-0.333
ENSG00000161204	ABCF3	chr3	+	RI	13,4,18	75,49,153	57,32,74	39,21,46	190	75	0	0	0.064,0.031,0.044	0.366,0.376,0.388	-0.33
ENSG00000206149	HERC2P9	chr15	+	RI	10,5,4	3,1,1	1,5,5	0,0,0	149	75	0.000227064	0.000696578	0.627,0.716,0.668	1.0,1.0,1.0	-0.33
ENSG00000215440	NPEPL1	chr20	+	RI	69,55,104	24,27,52	49,29,78	4,3,12	448	75	3.03463e-06	1.21033e-05	0.325,0.254,0.251	0.672,0.618,0.521	-0.327
ENSG00000103249	CLCN7	chr16	-	RI	315176401	28,18,35	437205486	10,6,9	1244	75	8.94059e-10	5.20272e-09	0.404,0.371,0.409	0.725,0.673,0.765	-0.326
ENSG00000090581	GNPTG	chr16	+	RI	17,8,17	75,38,83	76,26,79	41,14,46	206	75	0	0	0.076,0.071,0.069	0.403,0.403,0.385	-0.325
ENSG00000161618	ALDH16A1	chr19	+	RI	8,8,25	42,31,46	30,15,37	23,12,11	158	75	6.77544e-07	2.95083e-06	0.083,0.109,0.205	0.382,0.372,0.615	-0.324
ENSG00000197448	GSTK1	chr7	+	RI	143123211	473292682	270128313	96,33,102	390	75	0	0	0.055,0.075,0.056	0.351,0.427,0.371	-0.321
ENSG00000171703	TCEA2	chr20	+	RI	5,6,12	105,98,191	10,5,13	14,6,7	149	75	7.49623e-13	5.58489e-12	0.023,0.03,0.031	0.264,0.296,0.483	-0.32
ENSG00000118495	PLAGL1	chr6	-	RI	291166446	5,7,16	125,51,169	1,0,0	1414	75	4.29681e-07	1.89945e-06	0.755,0.557,0.597	0.869,1.0,1.0	-0.32
ENSG00000124593	PRICKLE4	chr6	+	RI	29,16,43	2,1,2	8,2,10	0,0,0	600	75	0.000303769	0.000918215	0.644,0.667,0.729	1.0,1.0,1.0	-0.32
ENSG00000075415	SLC25A3	chr12	+	RI	105,58,150	9256981588	8514171028	418194460	309	75	0	0	0.027,0.02,0.022	0.331,0.343,0.352	-0.319
ENSG00000067829	IDH3G	chrX	-	RI	13,15,31	101,52,141	32,10,26	10,5,12	313	75	0	0	0.03,0.065,0.05	0.434,0.324,0.342	-0.318
ENSG00000099917	MED15	chr22	+	RI	11,4,18	45,30,93	68,31,88	49,22,61	160	75	0	0	0.103,0.059,0.083	0.394,0.398,0.403	-0.317
ENSG00000184661	CDCA2	chr8	+	RI	36,19,42	201135314	367194509	283154368	158	75	0	0	0.078,0.063,0.06	0.381,0.374,0.396	-0.317
ENSG00000161265	U2AF1L4	chr19	-	RI	22,14,51	52,33,67	74,28,98	29,12,27	252	75	3.56382e-14	2.95431e-13	0.112,0.112,0.185	0.432,0.41,0.519	-0.317
ENSG00000187091	PLCD1	chr3	-	RI	4,4,8	0,1,4	26,5,22	3,0,0	480	75	0.0152196	0.0341529	1.0,0.385,0.238	0.575,1.0,1.0	-0.317
ENSG00000109736	MFSD10	chr4	-	RI	26,34,54	20,11,27	90,39,74	7,8,9	422	75	1.47577e-05	5.34755e-05	0.188,0.355,0.262	0.696,0.464,0.594	-0.316
ENSG00000214706	IFRD2	chr3	-	RI	22,24,63	162,95,236	32,24,25	20,12,27	158	75	2.07057e-13	1.6249e-12	0.061,0.107,0.112	0.432,0.487,0.305	-0.315
ENSG00000054148	PHPT1	chr9	+	RI	93,52,104	9,8,20	93,28,106	2,1,3	443	75	4.61181e-06	1.80443e-05	0.636,0.524,0.468	0.887,0.826,0.857	-0.314
ENSG00000161999	JMJD8	chr16	-	RI	17,11,10	7,3,8	49,24,69	1,5,10	203	75	0.002069	0.00552449	0.473,0.575,0.316	0.948,0.639,0.718	-0.314
ENSG00000178971	CTC1	chr17	-	RI	43,18,53	16,16,35	25,10,17	6,2,1	170	75	0.00215405	0.00572929	0.542,0.332,0.401	0.648,0.688,0.882	-0.314
ENSG00000161999	JMJD8	chr16	-	RI	21,9,24	29,13,53	44,27,48	22,6,19	231	75	9.6358e-08	4.56316e-07	0.19,0.184,0.128	0.394,0.594,0.451	-0.312
ENSG00000213930	GALT	chr9	+	RI	32,19,55	29,33,53	11,8,18	6,1,6	201	75	0.00820718	0.0195003	0.292,0.177,0.279	0.406,0.749,0.528	-0.312
ENSG00000139579	NABP2	chr12	+	RI	3,2,1	191127318	139,56,148	116,59,148	170	75	0	0	0.007,0.007,0.001	0.346,0.295,0.306	-0.311
ENSG00000100359	SGSM3	chr22	+	RI	103,78,151	35,9,27	130,63,156	4,3,5	306	75	1.26575e-07	5.91926e-07	0.419,0.68,0.578	0.888,0.837,0.884	-0.311
ENSG00000112146	FBXO9	chr6	+	RI	333205464	151,76,159	765360941	68,44,75	716	75	0	0	0.188,0.22,0.234	0.541,0.462,0.568	-0.31
ENSG00000145191	EIF2B5	chr3	+	RI	23,11,35	219139289	47,36,82	65,16,81	167	75	0	0	0.045,0.034,0.052	0.245,0.503,0.313	-0.31
ENSG00000010295	IFFO1	chr12	-	RI	49,19,89	15,7,27	74,56,108	6,7,7	342	75	6.0415e-06	2.31114e-05	0.417,0.373,0.42	0.73,0.637,0.772	-0.31
ENSG00000025434	NR1H3	chr11	+	RI	14,14,40	37,17,52	29,12,23	6,3,16	267	75	0.00010221	0.00033028	0.096,0.188,0.178	0.576,0.529,0.288	-0.31
ENSG00000008517	IL32	chr16	+	RI	38,34,95	380266578	116,40,135	82,36,98	171	75	0	0	0.042,0.053,0.067	0.383,0.328,0.377	-0.309
ENSG00000239382	ALKBH6	chr19	-	RI	13,18,40	3,2,4	25,10,25	1,0,0	295	75	2.26266e-05	8.02252e-05	0.524,0.696,0.718	0.864,1.0,1.0	-0.309
ENSG00000140525	FANCI	chr15	+	RI	162912342576	678450993	529270662	39,18,50	1375	75	0	0	0.116,0.13,0.124	0.425,0.45,0.419	-0.308
ENSG00000143369	ECM1	chr1	+	RI	3,2,9	26,23,48	19,6,38	9,9,14	234	75	3.12914e-10	1.92132e-09	0.036,0.027,0.057	0.404,0.176,0.465	-0.308
ENSG00000037280	FLT4	chr5	-	RI	32,18,50	5,11,23	33,24,45	5,1,3	1032	75	0.00196758	0.00528794	0.317,0.106,0.136	0.324,0.636,0.522	-0.308
ENSG00000100288	CHKB	chr22	-	RI	290148409	39,25,67	529225673	17,8,27	461	75	9.99201e-16	9.06764e-15	0.547,0.491,0.498	0.835,0.821,0.802	-0.307
ENSG00000133247	SUV420H2	chr19	+	RI	24,14,34	35,26,49	44,21,52	12,12,14	243	75	8.81275e-08	4.19752e-07	0.175,0.143,0.176	0.531,0.351,0.534	-0.307
ENSG00000075826	SEC31B	chr10	-	RI	143,83,223	17,9,23	77,42,100	1,0,1	349	75	7.07643e-10	4.21313e-09	0.644,0.665,0.676	0.943,1.0,0.956	-0.305
ENSG00000158220	ESYT3	chr3	+	RI	50,35,66	7,1,9	10,3,36	1,0,0	805	75	6.72193e-05	0.000224792	0.4,0.765,0.406	0.482,1.0,1.0	-0.304
ENSG00000159069	FBXW5	chr9	-	RI	25,13,17	87,54,115	65,22,65	44,18,45	155	75	0	0	0.122,0.104,0.067	0.417,0.372,0.411	-0.302
ENSG00000074582	BCS1L	chr2	+	RI	15,22,46	7,3,9	85,31,98	2,2,9	329	75	0.00199752	0.00534749	0.328,0.626,0.538	0.906,0.779,0.713	-0.302
ENSG00000104907	TRMT1	chr19	-	RI	56,47,112	71,38,100	139,69,146	33,23,39	165	75	3.19522e-13	2.45146e-12	0.264,0.36,0.337	0.657,0.577,0.63	-0.301
ENSG00000161265	U2AF1L4	chr19	-	RI	10,5,9	0,3,5	16,4,16	2,0,0	165	75	0.000708753	0.00203064	1.0,0.431,0.45	0.784,1.0,1.0	-0.301
ENSG00000197343	ZNF655	chr7	+	RI	351281554	80,45,90	521268674	24,14,31	469	75	3.33067e-16	3.11872e-15	0.412,0.5,0.496	0.776,0.754,0.777	-0.3
ENSG00000147789	ZNF7	chr8	+	RI	62,55,97	30,12,40	148,84,221	16,11,15	462	75	4.45307e-07	1.96641e-06	0.251,0.427,0.282	0.6,0.554,0.705	-0.3
ENSG00000099840	IZUMO4	chr19	+	RI	20,25,33	3,2,1	6,2,18	0,0,0	411	75	0.000149472	0.000471895	0.549,0.695,0.858	1.0,1.0,1.0	-0.299
ENSG00000139613	SMARCC2	chr12	-	RI	52,33,93	83,70,157	90,41,109	24,17,31	350	75	0	0	0.118,0.092,0.113	0.446,0.341,0.43	-0.298
ENSG00000172262	ZNF131	chr5	+	RI	115,79,204	187112256	194113323	95,39,104	177	75	0	0	0.207,0.23,0.252	0.464,0.551,0.568	-0.298
ENSG00000161010	C5orf45	chr5	-	RI	566380916	34,21,48	640353896	10,9,9	3061	75	1.41635e-06	5.88836e-06	0.29,0.307,0.319	0.611,0.49,0.709	-0.298
ENSG00000071564	TCF3	chr19	-	RI	6464131075	182125288	621308700	55,21,65	409	75	0	0	0.394,0.377,0.406	0.674,0.729,0.664	-0.297
ENSG00000172432	GTPBP2	chr6	-	RI	191117250	56,34,87	130,80,179	9,7,21	375	75	4.32707e-09	2.35192e-08	0.406,0.408,0.365	0.743,0.696,0.63	-0.297
ENSG00000173039	RELA	chr11	-	RI	9,3,12	1,3,2	27,12,26	1,1,1	192	75	0.00782133	0.0186914	0.779,0.281,0.701	0.913,0.824,0.91	-0.295
ENSG00000213983	AP1G2	chr14	-	RI	218118324	171110221	197,85,219	50,22,39	246	75	2.22045e-16	2.08864e-15	0.28,0.246,0.309	0.546,0.541,0.631	-0.294
ENSG00000183207	RUVBL2	chr19	+	RI	69,51,104	6854891094	354175460	122,50,186	496	75	0	0	0.015,0.016,0.014	0.305,0.346,0.272	-0.293
ENSG00000011295	TTC19	chr17	+	RI	96,60,136	315244563	611220682	109,56,150	746	75	0	0	0.03,0.024,0.024	0.36,0.283,0.314	-0.293
ENSG00000185813	PCYT2	chr17	-	RI	25,18,39	46,35,86	31,20,23	7,5,16	361	75	3.12222e-07	1.39518e-06	0.101,0.097,0.086	0.479,0.454,0.23	-0.293
ENSG00000120896	SORBS3	chr8	+	RI	5,1,4	14,4,28	11,11,16	11,4,13	183	75	8.98151e-06	3.36093e-05	0.128,0.093,0.055	0.291,0.53,0.335	-0.293
ENSG00000221926	TRIM16	chr17	-	RI	91,79,198	24,18,35	50,22,102	4,1,6	1113	75	0.000320296	0.000964635	0.204,0.228,0.276	0.457,0.597,0.534	-0.293
ENSG00000099783	HNRNPM	chr19	+	RI	10677701687	455332707	8694441072	117,39,138	192	75	0	0	0.478,0.475,0.482	0.744,0.816,0.752	-0.292
ENSG00000163930	BAP1	chr3	-	RI	167104218	18,16,28	364178424	17,1,25	581	75	8.75869e-05	0.000287307	0.545,0.456,0.501	0.734,0.958,0.686	-0.292
ENSG00000186815	TPCN1	chr12	+	RI	114,79,220	42,26,46	47,22,57	4,1,6	1050	75	0.00125239	0.00345141	0.162,0.178,0.255	0.456,0.611,0.404	-0.292
ENSG00000120509	PDZD11	chrX	-	RI	26,10,32	42,24,51	27,10,37	8,5,16	242	75	1.88485e-07	8.61885e-07	0.161,0.114,0.163	0.511,0.383,0.417	-0.291
ENSG00000231074	HCG18	chr6	-	RI	602417936	37,32,54	399186507	10,1,19	1946	75	0.00497171	0.0123767	0.385,0.334,0.4	0.606,0.878,0.507	-0.291
ENSG00000138434	SSFA2	chr2	+	RI	8516141362	115,92,215	12085831602	43,26,51	2245	75	0	0	0.198,0.182,0.175	0.484,0.428,0.512	-0.29
ENSG00000162066	AMDHD2	chr16	+	RI	20,9,24	20,14,39	12,11,18	7,2,9	165	75	0.00349576	0.00892902	0.313,0.226,0.219	0.438,0.714,0.476	-0.29
ENSG00000196642	RABL6	chr9	+	RI	23,21,62	4,1,11	43,24,51	3,0,1	475	75	0.00403914	0.0102094	0.476,0.768,0.471	0.694,1.0,0.89	-0.29
ENSG00000213918	DNASE1	chr16	+	RI	49,28,94	10,12,16	54,48,64	3,1,0	150	75	2.32806e-08	1.16686e-07	0.71,0.538,0.746	0.9,0.96,1.0	-0.289
ENSG00000106009	BRAT1	chr7	-	RI	533353838	42,28,52	8254031224	18,11,17	1165	75	3.15935e-11	2.10623e-10	0.45,0.448,0.509	0.747,0.702,0.823	-0.288
ENSG00000159348	CYB5R1	chr1	-	RI	36,14,49	35,15,33	28,13,34	8,1,9	609	75	0.00157933	0.00429778	0.112,0.103,0.155	0.301,0.616,0.318	-0.288
ENSG00000106077	ABHD11	chr7	-	RI	57,40,77	34,19,43	14,11,20	5,2,1	245	75	0.0129568	0.0294602	0.339,0.392,0.354	0.462,0.627,0.86	-0.288
ENSG00000077454	LRCH4	chr7	-	RI	33,23,27	83,61,134	128,85,159	85,41,101	193	75	0	0	0.134,0.128,0.073	0.369,0.446,0.38	-0.287
ENSG00000145916	RMND5B	chr5	+	RI	12,9,8	47,29,93	15,7,24	10,6,13	198	75	3.48788e-12	2.46063e-11	0.088,0.105,0.032	0.362,0.306,0.412	-0.285
ENSG00000140553	UNC45A	chr15	+	RI	3,2,5	5,2,8	30,14,35	10,4,17	229	75	0.000785996	0.00223331	0.164,0.247,0.17	0.496,0.534,0.403	-0.284
ENSG00000185507	IRF7	chr11	-	RI	5,3,4	2,3,11	13,4,14	3,4,1	160	75	0.0208185	0.0454062	0.54,0.319,0.146	0.67,0.319,0.868	-0.284
ENSG00000204427	ABHD16A	chr6	-	RI	28,34,78	150128242	108,70,117	69,30,94	220	75	0	0	0.06,0.083,0.099	0.348,0.443,0.298	-0.282
ENSG00000197580	BCO2	chr11	+	RI	7,3,3	3,4,3	22,11,36	4,2,4	733	75	0.000398688	0.00118343	0.193,0.071,0.093	0.36,0.36,0.479	-0.281
ENSG00000082014	SMARCD3	chr7	-	RI	204102256	20,11,34	124,46,141	4,1,8	1044	75	0.00161806	0.00440027	0.423,0.4,0.351	0.69,0.768,0.559	-0.281
ENSG00000185684	EP400NL	chr12	+	RI	29,24,46	6,3,6	8,5,20	2,0,0	471	75	0.00401663	0.0101587	0.435,0.56,0.55	0.389,1.0,1.0	-0.281
ENSG00000115286	NDUFS7	chr19	+	RI	604381890	464277648	13367071697	94,48,139	2135	75	0	0	0.044,0.046,0.046	0.333,0.341,0.3	-0.279
ENSG00000013573	DDX11	chr12	+	RI	252164389	26,24,38	206,86,246	8,1,7	470	75	7.63336e-07	3.30351e-06	0.607,0.522,0.62	0.804,0.932,0.849	-0.279
ENSG00000132522	GPS2	chr17	-	RI	32,23,37	283204449	103,34,167	92,45,125	166	75	0	0	0.049,0.048,0.036	0.336,0.254,0.376	-0.278
ENSG00000205744	DENND1C	chr19	-	RI	7,2,14	58,27,85	31,15,31	19,16,31	181	75	1.16573e-14	9.94374e-14	0.048,0.03,0.064	0.403,0.28,0.293	-0.278
ENSG00000188002	RP11-43F13.1	chr5	-	RI	25,14,26	63,26,84	48,28,65	24,6,23	432	75	4.22995e-14	3.48548e-13	0.064,0.085,0.051	0.258,0.448,0.329	-0.278
ENSG00000118515	SGK1	chr6	-	RI	1,0,1	6,2,15	20,11,25	11,11,23	220	75	6.09884e-09	3.24641e-08	0.054,0.0,0.022	0.383,0.254,0.27	-0.277
ENSG00000109065	NAT9	chr17	-	RI	58,47,64	46,28,93	88,38,77	16,10,29	238	75	1.86318e-06	7.65335e-06	0.284,0.346,0.178	0.634,0.545,0.456	-0.276
ENSG00000172053	QARS	chr3	-	RI	65,70,161	439270659	350168420	186,81,232	296	75	0	0	0.036,0.062,0.058	0.323,0.344,0.314	-0.275
ENSG00000073060	SCARB1	chr12	-	RI	8025851360	7,6,13	665303925	1,0,1	3620	75	1.07533e-07	5.06329e-07	0.704,0.669,0.684	0.932,1.0,0.95	-0.275
ENSG00000102901	CENPT	chr16	-	RI	18,7,16	5,2,2	31,11,39	0,0,4	175	75	0.00429499	0.010803	0.607,0.6,0.774	1.0,1.0,0.807	-0.275
ENSG00000123737	EXOSC9	chr4	+	RI	13079331941	375281633	11526231584	61,35,84	2396	75	0	0	0.098,0.094,0.088	0.372,0.358,0.371	-0.274
ENSG00000177409	SAMD9L	chr7	-	RI	98,71,169	10,9,17	103,43,108	5,0,3	451	75	0.000609272	0.00176775	0.62,0.567,0.623	0.774,1.0,0.857	-0.274
ENSG00000185101	ANO9	chr11	-	RI	14,6,15	11,4,15	1,1,3	0,1,1	177	75	0.0158227	0.0352948	0.35,0.389,0.298	1.0,0.298,0.56	-0.274
ENSG00000104884	ERCC2	chr19	-	RI	2,3,4	72,36,120	16,9,8	13,10,16	152	75	6.10623e-15	5.29635e-14	0.014,0.039,0.016	0.378,0.308,0.198	-0.272
ENSG00000185163	DDX51	chr12	-	RI	53,37,90	20,9,22	91,45,112	8,3,13	329	75	0.000101246	0.000327419	0.377,0.484,0.483	0.722,0.774,0.663	-0.272
ENSG00000026036	RTEL1-TNFRSF6B	chr20	+	RI	63,35,102	47,42,88	82,33,100	9,6,13	1042	75	2.22045e-16	2.08864e-15	0.088,0.057,0.077	0.396,0.284,0.356	-0.271
ENSG00000116809	ZBTB17	chr1	-	RI	7,6,20	33,28,58	62,11,46	39,7,50	167	75	4.15513e-09	2.26144e-08	0.087,0.088,0.134	0.417,0.414,0.292	-0.271
ENSG00000115282	TTC31	chr2	+	RI	41,17,44	63,40,98	42,11,46	15,6,31	191	75	9.50755e-08	4.50761e-07	0.204,0.143,0.15	0.524,0.419,0.368	-0.271
ENSG00000065717	TLE2	chr19	-	RI	9,3,27	3,0,2	4,4,2	0,0,0	310	75	0.00223921	0.00593664	0.421,1.0,0.766	1.0,1.0,1.0	-0.271
ENSG00000140983	RHOT2	chr16	+	RI	14,10,18	113,68,134	42,16,36	33,16,46	151	75	0	0	0.058,0.068,0.063	0.387,0.332,0.28	-0.27
ENSG00000241973	PI4KA	chr22	-	RI	179,84,220	43,24,82	213,99,275	16,13,24	558	75	1.03808e-08	5.38652e-08	0.359,0.32,0.265	0.641,0.506,0.606	-0.27
ENSG00000196118	C16orf93	chr16	-	RI	27,18,31	3,2,10	5,3,13	0,0,1	227	75	5.56242e-05	0.000188309	0.748,0.748,0.506	1.0,1.0,0.811	-0.27
ENSG00000130305	NSUN5	chr7	-	RI	125,75,213	178118244	494243650	97,48,127	748	75	0	0	0.066,0.06,0.08	0.338,0.337,0.339	-0.269
ENSG00000119688	ABCD4	chr14	-	RI	390309635	77,47,107	667339887	38,16,42	1555	75	1.11022e-16	1.06872e-15	0.196,0.241,0.223	0.458,0.505,0.505	-0.269
ENSG00000114388	NPRL2	chr3	-	RI	8,5,9	3,1,3	14,8,19	2,0,1	154	75	0.00459643	0.011505	0.565,0.709,0.594	0.773,1.0,0.902	-0.269
ENSG00000269640	CTD-2521M24.9	chr19	+	RI	40,38,66	26,16,33	12,2,19	1,2,0	191	75	0.00707486	0.0170958	0.377,0.483,0.44	0.825,0.282,1.0	-0.269
ENSG00000163040	CCDC74A	chr2	+	RI	51,39,86	4,2,4	19,14,28	0,1,0	982	75	0.000112209	0.000359462	0.493,0.598,0.622	1.0,0.517,1.0	-0.268
ENSG00000108107	RPL28	chr19	+	RI	263918064274	269155415	807338119990	284111309	1330	75	0	0	0.356,0.397,0.367	0.616,0.659,0.646	-0.267
ENSG00000182325	FBXL6	chr8	-	RI	167122284	18,20,47	109,57,170	6,1,7	392	75	1.05494e-05	3.90508e-05	0.64,0.539,0.536	0.777,0.916,0.823	-0.267
ENSG00000161999	JMJD8	chr16	-	RI	41,25,79	36,16,46	60,53,85	18,6,27	163	75	0.000189541	0.000589365	0.344,0.418,0.441	0.605,0.803,0.592	-0.266
ENSG00000213339	QTRT1	chr19	+	RI	10,6,16	146,86,222	24,9,37	29,11,29	172	75	0	0	0.029,0.03,0.03	0.265,0.263,0.357	-0.265
ENSG00000117385	LEPRE1	chr1	-	RI	113,78,192	40,29,51	80,41,104	7,2,21	249	75	0.00093219	0.00262159	0.46,0.448,0.531	0.775,0.861,0.599	-0.265
ENSG00000167272	POP5	chr12	-	RI	50,28,89	180118255	58,40,90	40,20,49	251	75	0	0	0.077,0.066,0.094	0.302,0.374,0.354	-0.264
ENSG00000072163	LIMS2	chr2	-	RI	41,20,40	33,21,50	58,18,62	7,6,13	652	75	7.57299e-08	3.63645e-07	0.125,0.099,0.084	0.488,0.257,0.354	-0.264
ENSG00000099958	DERL3	chr22	-	RI	138,72,191	5,2,5	19,3,9	1,0,0	2206	75	0.000526386	0.00154028	0.484,0.55,0.565	0.392,1.0,1.0	-0.264
ENSG00000197530	MIB2	chr1	+	RI	91,50,146	5,1,18	53,28,68	1,0,2	1071	75	0.00661503	0.0160601	0.56,0.778,0.362	0.788,1.0,0.704	-0.264
ENSG00000116691	MIIP	chr1	+	RI	43,35,60	61,70,120	137,63,143	51,39,66	208	75	1.80966e-14	1.52783e-13	0.203,0.153,0.153	0.492,0.368,0.439	-0.263
ENSG00000100949	RABGGTA	chr14	-	RI	25,15,35	35,17,44	64,35,77	25,11,20	333	75	1.39671e-09	8.00343e-09	0.139,0.166,0.152	0.366,0.417,0.464	-0.263
ENSG00000106123	EPHB6	chr7	+	RI	126106244	29,17,48	74,52,105	5,4,4	372	75	1.0543e-05	3.90508e-05	0.467,0.557,0.506	0.749,0.724,0.841	-0.261
ENSG00000136286	MYO1G	chr7	-	RI	514335777	106,84,172	324188423	24,7,14	3023	75	2.0618e-12	1.47732e-11	0.107,0.09,0.101	0.251,0.4,0.428	-0.26
ENSG00000077454	LRCH4	chr7	-	RI	40,34,71	77,45,96	131,61,143	69,19,75	199	75	8.53395e-10	5.00141e-09	0.164,0.222,0.218	0.417,0.548,0.418	-0.26
ENSG00000154889	MPPE1	chr18	-	RI	43,25,67	51,55,96	31,13,48	18,6,19	166	75	9.86731e-07	4.18244e-06	0.276,0.17,0.24	0.438,0.495,0.533	-0.26
ENSG00000113108	APBB3	chr5	-	RI	71,43,100	23,14,42	43,27,72	7,2,8	217	75	8.37374e-05	0.000276441	0.516,0.515,0.451	0.68,0.824,0.757	-0.26
ENSG00000160972	PPP1R16A	chr8	+	RI	14,8,12	14,12,27	24,24,49	17,9,20	142	75	0.000219155	0.00067382	0.346,0.26,0.19	0.427,0.585,0.564	-0.26
ENSG00000169733	RFNG	chr17	-	RI	71,52,111	34,25,38	57,37,94	11,2,20	604	75	0.00684034	0.0165583	0.206,0.205,0.266	0.392,0.697,0.369	-0.26
ENSG00000156313	RPGR	chrX	-	RI	31,27,46	44,37,92	22,18,35	5,4,8	690	75	7.6239e-12	5.28796e-11	0.071,0.073,0.052	0.324,0.328,0.322	-0.259
ENSG00000124067	SLC12A4	chr16	-	RI	3,1,5	15,10,21	5,1,7	3,4,4	154	75	0.00548925	0.0135749	0.089,0.046,0.104	0.448,0.109,0.46	-0.259
ENSG00000169738	DCXR	chr17	-	RI	37,28,59	383250635	48,41,76	76,37,78	152	75	0	0	0.045,0.052,0.044	0.238,0.353,0.325	-0.258
ENSG00000166986	MARS	chr12	+	RI	24,22,50	447315693	251108306	273121322	172	75	0	0	0.023,0.03,0.031	0.286,0.28,0.293	-0.258
ENSG00000161013	MGAT4B	chr5	-	RI	4,2,4	30,15,59	10,7,26	14,9,18	161	75	1.98346e-10	1.227e-09	0.058,0.058,0.031	0.25,0.266,0.402	-0.257
ENSG00000145029	NICN1	chr3	-	RI	75,49,120	21,23,40	21,20,31	3,2,4	388	75	0.00392437	0.00995591	0.408,0.292,0.367	0.575,0.659,0.6	-0.256
ENSG00000068438	FTSJ1	chrX	+	RI	2,2,2	160,98,229	43,11,39	38,22,41	178	75	0	0	0.005,0.009,0.004	0.323,0.174,0.286	-0.255
ENSG00000213928	IRF9	chr14	+	RI	66,40,128	13,16,33	255109350	22,14,26	554	75	9.77633e-06	3.63853e-05	0.407,0.253,0.344	0.611,0.513,0.646	-0.255
ENSG00000188603	CLN3	chr16	-	RI	19,21,41	68,33,80	130,44,148	54,33,81	203	75	3.05866e-12	2.17271e-11	0.094,0.19,0.159	0.471,0.33,0.403	-0.254
ENSG00000111325	OGFOD2	chr12	+	RI	76,55,97	36,36,58	101,49,124	15,6,18	861	75	4.0729e-11	2.68916e-10	0.155,0.117,0.127	0.37,0.416,0.375	-0.254
ENSG00000105122	RASAL3	chr19	-	RI	96,61,143	40,17,53	160102260	15,16,29	568	75	3.59737e-08	1.76443e-07	0.241,0.321,0.263	0.585,0.457,0.542	-0.253
ENSG00000131652	THOC6	chr16	+	RI	31,8,44	97,68,158	14,12,24	13,7,34	149	75	5.26787e-06	2.03217e-05	0.139,0.056,0.123	0.352,0.463,0.262	-0.253
ENSG00000132950	ZMYM5	chr13	-	RI	42,21,58	119,89,168	121,77,172	66,31,101	315	75	0	0	0.078,0.053,0.076	0.304,0.372,0.288	-0.252
ENSG00000105122	RASAL3	chr19	-	RI	27,20,45	44,33,72	112,69,108	35,12,34	624	75	3.33067e-16	3.11872e-15	0.069,0.068,0.07	0.278,0.409,0.276	-0.252
ENSG00000124357	NAGK	chr2	+	RI	169110239	69,64,116	234,99,261	24,20,30	805	75	4.77098e-11	3.12503e-10	0.186,0.138,0.161	0.476,0.316,0.448	-0.252
ENSG00000156873	PHKG2	chr16	+	RI	112,79,232	48,30,68	318160325	44,15,53	342	75	2.06893e-07	9.35673e-07	0.338,0.366,0.428	0.613,0.701,0.574	-0.252
ENSG00000179532	DNHD1	chr11	+	RI	10,3,19	2,0,4	7,1,5	0,0,0	221	75	0.000220267	0.000676734	0.629,1.0,0.617	1.0,1.0,1.0	-0.251
ENSG00000100938	GMPR2	chr14	+	RI	49,28,76	250187437	108,52,133	71,33,105	258	75	0	0	0.054,0.042,0.048	0.307,0.314,0.269	-0.249
ENSG00000161204	ABCF3	chr3	+	RI	12,9,16	78,51,129	34,17,51	39,11,63	174	75	6.76126e-14	5.51612e-13	0.062,0.071,0.051	0.273,0.4,0.259	-0.249
ENSG00000143702	CEP170	chr1	-	RI	85,65,113	84,58,114	159,58,215	49,25,50	261	75	2.68299e-10	1.6523e-09	0.225,0.244,0.222	0.483,0.4,0.553	-0.248
ENSG00000177082	WDR73	chr15	-	RI	52,24,65	37,29,59	43,16,54	12,6,18	173	75	2.12351e-05	7.54863e-05	0.379,0.264,0.323	0.608,0.536,0.565	-0.248
ENSG00000184014	DENND5A	chr11	-	RI	34,23,65	30,28,46	52,17,76	4,11,18	632	75	0.00242249	0.00637742	0.119,0.089,0.144	0.607,0.155,0.334	-0.248
ENSG00000173276	ZBTB21	chr21	-	RI	10026921503	62,34,67	8874281182	9,4,7	678	75	0	0	0.641,0.692,0.713	0.916,0.922,0.949	-0.247
ENSG00000148362	C9orf142	chr9	+	RI	341182487	166117250	208116228	36,19,59	299	75	7.21224e-10	4.28162e-09	0.34,0.281,0.328	0.592,0.605,0.492	-0.247
ENSG00000115661	STK16	chr2	+	RI	62,43,102	63,46,98	103,52,167	32,15,20	646	75	2.04146e-09	1.14745e-08	0.103,0.098,0.108	0.272,0.287,0.492	-0.247
ENSG00000123349	PFDN5	chr12	+	RI	254172418	7,8,6	471244654	2,1,6	1457	75	0.000514458	0.00150752	0.651,0.525,0.782	0.924,0.926,0.849	-0.247
ENSG00000122515	ZMIZ2	chr7	+	RI	45,13,49	46,34,60	26,20,27	14,6,17	176	75	0.000869976	0.00245668	0.294,0.14,0.258	0.442,0.587,0.404	-0.247
ENSG00000168237	GLYCTK	chr3	+	RI	53,29,76	6,4,10	42,23,75	3,1,2	710	75	0.011093	0.0257194	0.483,0.434,0.445	0.597,0.708,0.798	-0.247
ENSG00000175634	RPS6KB2	chr11	+	RI	24,13,42	100,72,130	35,17,66	34,14,38	198	75	2.65343e-14	2.22198e-13	0.083,0.064,0.109	0.281,0.315,0.397	-0.246
ENSG00000149091	DGKZ	chr11	+	RI	71,52,125	141,86,207	205,98,231	84,36,115	307	75	0	0	0.11,0.129,0.129	0.374,0.399,0.329	-0.245
ENSG00000115073	ACTR1B	chr2	-	RI	214125314	166116310	127,52,198	42,19,38	310	75	5.60054e-10	3.38829e-09	0.238,0.207,0.197	0.422,0.398,0.558	-0.245
ENSG00000039650	PNKP	chr19	-	RI	14,6,17	58,48,93	13,6,18	12,7,18	151	75	5.87578e-08	2.85138e-07	0.107,0.058,0.083	0.35,0.299,0.332	-0.244
ENSG00000110011	DNAJC4	chr11	+	RI	39,17,53	34,20,39	41,17,59	13,6,19	167	75	7.13606e-05	0.000238254	0.34,0.276,0.379	0.586,0.56,0.582	-0.244
ENSG00000140829	DHX38	chr16	+	RI	4,3,13	92,65,112	177,80,200	160,64,198	233	75	0	0	0.014,0.015,0.036	0.263,0.287,0.245	-0.243
ENSG00000140983	RHOT2	chr16	+	RI	16,12,32	144,81,188	56,22,56	51,24,67	161	75	0	0	0.049,0.065,0.073	0.338,0.299,0.28	-0.243
ENSG00000105607	GCDH	chr19	+	RI	46,32,65	85,65,136	80,27,97	32,12,33	383	75	0	0	0.096,0.088,0.086	0.329,0.306,0.365	-0.243
ENSG00000169733	RFNG	chr17	-	RI	27,22,58	24,27,59	42,13,38	8,12,11	150	75	0.00555512	0.0137048	0.36,0.289,0.33	0.724,0.351,0.633	-0.243
ENSG00000114626	ABTB1	chr3	+	RI	20,14,31	27,15,48	39,26,51	22,8,25	187	75	3.05984e-05	0.000107107	0.229,0.272,0.206	0.416,0.566,0.45	-0.242
ENSG00000198720	ANKRD13B	chr17	+	RI	4,5,11	15,10,31	6,4,10	4,4,5	183	75	0.00192675	0.00519177	0.099,0.17,0.127	0.381,0.291,0.45	-0.242
ENSG00000167578	RAB4B	chr19	+	RI	37,30,54	55,40,117	80,29,92	36,11,29	360	75	2.77556e-15	2.46983e-14	0.123,0.135,0.088	0.316,0.355,0.398	-0.241
ENSG00000169045	HNRNPH1	chr5	-	RI	205109287	7846381425	688315848	258128295	546	75	0	0	0.035,0.023,0.027	0.268,0.253,0.283	-0.24
ENSG00000180104	EXOC3	chr5	+	RI	116,82,144	76,57,123	196,91,252	39,10,64	773	75	1.81763e-10	1.12781e-09	0.129,0.122,0.102	0.328,0.469,0.276	-0.24
ENSG00000164050	PLXNB1	chr3	-	RI	0,1,0	5,3,5	4,6,3	5,1,5	384	75	7.82598e-05	0.000259815	0.0,0.061,0.0	0.135,0.54,0.105	-0.24
ENSG00000107185	RGP1	chr9	+	RI	1,0,3	20,14,22	3,6,2	6,2,15	173	75	0.00137005	0.00375988	0.021,0.0,0.056	0.178,0.565,0.055	-0.24
ENSG00000127586	CHTF18	chr16	+	RI	11,3,29	53,31,81	9,4,5	9,2,10	159	75	0.0125841	0.0287558	0.089,0.044,0.144	0.321,0.485,0.191	-0.24
ENSG00000105443	CYTH2	chr19	+	RI	204153356	50,44,104	449199533	19,9,37	3194	75	0	0	0.087,0.075,0.074	0.357,0.342,0.253	-0.239
ENSG00000125447	GGA3	chr17	-	RI	19,18,21	53,20,80	59,27,93	35,22,46	173	75	1.86106e-08	9.37355e-08	0.135,0.281,0.102	0.422,0.347,0.467	-0.239
ENSG00000143126	CELSR2	chr1	+	RI	1,2,1	12,11,17	7,4,4	5,6,6	164	75	3.42443e-05	0.000119161	0.037,0.077,0.026	0.39,0.234,0.234	-0.239
ENSG00000139625	MAP3K12	chr12	-	RI	63,76,165	11,4,16	490232648	17,7,24	765	75	0.00136081	0.0037377	0.36,0.651,0.503	0.739,0.765,0.726	-0.239
ENSG00000076662	ICAM3	chr19	-	RI	4,0,3	2,2,7	37,14,29	21,5,20	188	75	0.0213136	0.0464123	0.444,0.0,0.146	0.413,0.528,0.366	-0.239
ENSG00000149743	TRPT1	chr11	-	RI	24,14,34	159,99,243	35,20,46	22,15,36	276	75	0	0	0.039,0.037,0.037	0.302,0.266,0.258	-0.238
ENSG00000169738	DCXR	chr17	-	RI	31,19,35	360245542	42,27,65	77,23,75	170	75	0	0	0.037,0.033,0.028	0.194,0.341,0.277	-0.238
ENSG00000161013	MGAT4B	chr5	-	RI	19,10,23	52,32,69	34,32,66	18,14,26	392	75	1.11022e-16	1.06872e-15	0.065,0.056,0.06	0.265,0.304,0.327	-0.238
ENSG00000011243	AKAP8L	chr19	-	RI	185115291	30,29,48	258130308	5,8,6	177	75	3.33067e-15	2.94471e-14	0.723,0.627,0.72	0.956,0.873,0.956	-0.238
ENSG00000065357	DGKA	chr12	+	RI	75,25,77	156,93,210	59,46,76	44,22,56	218	75	2.94209e-14	2.45373e-13	0.142,0.085,0.112	0.316,0.418,0.318	-0.238
ENSG00000172732	MUS81	chr11	+	RI	29,12,34	57,42,98	37,19,37	26,12,32	166	75	1.56128e-08	7.95114e-08	0.187,0.114,0.136	0.391,0.417,0.343	-0.238
ENSG00000143224	PPOX	chr1	+	RI	8,8,18	49,29,46	26,18,35	22,14,35	159	75	3.3918e-08	1.66757e-07	0.072,0.115,0.156	0.358,0.378,0.321	-0.238
ENSG00000119509	INVS	chr9	+	RI	250128306	17,12,27	124,73,166	7,0,4	585	75	0.00319134	0.00821298	0.653,0.578,0.592	0.694,1.0,0.842	-0.238
ENSG00000145476	CYP4V2	chr4	+	RI	8065361247	13,6,14	88,55,137	0,1,0	3932	75	8.62297e-05	0.000283759	0.542,0.63,0.629	1.0,0.512,1.0	-0.237
ENSG00000143499	SMYD2	chr1	+	RI	315220464	193110278	196102199	19,13,43	1022	75	4.75753e-12	3.33351e-11	0.107,0.128,0.109	0.431,0.365,0.254	-0.235
ENSG00000104915	STX10	chr19	-	RI	47,23,64	197137297	60,30,65	52,30,68	165	75	0	0	0.098,0.071,0.089	0.344,0.313,0.303	-0.234
ENSG00000121741	ZMYM2	chr13	+	RI	366284647	212153331	323151448	55,39,83	336	75	1.93512e-13	1.52734e-12	0.278,0.293,0.304	0.567,0.464,0.546	-0.234
ENSG00000090857	PDPR	chr16	+	RI	5,3,8	37,23,51	16,10,27	19,10,29	168	75	1.7423e-09	9.8545e-09	0.057,0.055,0.065	0.273,0.309,0.294	-0.233
ENSG00000267796	LIN37	chr19	+	RI	71,51,146	23,18,42	193,85,217	22,7,30	838	75	6.06785e-06	2.31907e-05	0.216,0.202,0.237	0.44,0.521,0.393	-0.233
ENSG00000090581	GNPTG	chr16	+	RI	8,6,21	53,45,106	26,22,42	38,20,45	154	75	8.336e-12	5.75282e-11	0.068,0.061,0.088	0.25,0.349,0.313	-0.232
ENSG00000104973	MED25	chr19	+	RI	50,38,68	13,12,39	211,90,259	25,15,30	515	75	2.85182e-06	1.14406e-05	0.359,0.316,0.203	0.551,0.466,0.557	-0.232
ENSG00000156858	PRR14	chr16	+	RI	12,6,21	31,16,46	23,16,42	16,8,34	202	75	5.44247e-06	2.0956e-05	0.126,0.122,0.145	0.348,0.426,0.314	-0.232
ENSG00000127054	CPSF3L	chr1	-	RI	62,29,74	176141331	80,59,120	95,43,107	161	75	0	0	0.141,0.087,0.094	0.282,0.39,0.343	-0.231
ENSG00000142765	SYTL1	chr1	+	RI	10,5,21	30,38,68	24,9,14	16,5,16	228	75	6.00278e-07	2.62542e-06	0.099,0.041,0.092	0.33,0.372,0.223	-0.231
ENSG00000160117	ANKLE1	chr19	+	RI	25,11,26	35,18,54	28,20,32	20,6,26	177	75	0.000951202	0.00267323	0.232,0.206,0.169	0.372,0.585,0.343	-0.231
ENSG00000241370	RPP21	chr6	+	RI	84,56,144	154140299	186,98,192	146,69,118	144	75	0	0	0.221,0.172,0.201	0.399,0.425,0.459	-0.23
ENSG00000135452	TSPAN31	chr12	+	RI	15,9,15	6,7,13	45,32,82	13,6,16	411	75	0.000747298	0.00213071	0.313,0.19,0.174	0.387,0.493,0.483	-0.229
ENSG00000103723	AP3B2	chr15	-	RI	28,16,50	16,15,29	18,14,31	4,3,8	401	75	0.00311531	0.00804707	0.247,0.166,0.244	0.457,0.466,0.42	-0.229
ENSG00000115548	KDM3A	chr2	+	RI	1,1,4	205140322	177,99,218	205102287	215	75	0	0	0.002,0.002,0.004	0.231,0.253,0.209	-0.228
ENSG00000134905	CARS2	chr13	-	RI	305203517	145112204	279114329	28,20,37	1085	75	2.88658e-15	2.56308e-14	0.127,0.111,0.149	0.408,0.283,0.381	-0.228
ENSG00000135124	P2RX4	chr12	+	RI	2,1,1	26,15,32	8,1,13	8,2,15	171	75	6.01432e-09	3.20556e-08	0.033,0.028,0.014	0.305,0.18,0.275	-0.228
ENSG00000141994	DUS3L	chr19	-	RI	37,16,47	12,8,17	90,55,120	14,5,26	216	75	0.00509452	0.0126671	0.517,0.41,0.49	0.691,0.793,0.616	-0.228
ENSG00000144021	CIAO1	chr2	+	RI	591401947	313221485	9174071120	166,60,192	684	75	0	0	0.172,0.166,0.176	0.377,0.427,0.39	-0.227
ENSG00000104231	ZFAND1	chr8	-	RI	5,7,3	121,81,160	60,16,58	64,26,88	166	75	0	0	0.018,0.038,0.008	0.298,0.218,0.229	-0.227
ENSG00000161204	ABCF3	chr3	+	RI	10,14,20	89,54,103	30,14,35	29,11,41	185	75	7.76046e-13	5.77132e-12	0.044,0.095,0.073	0.295,0.34,0.257	-0.227
ENSG00000127580	WDR24	chr16	-	RI	6,3,14	22,29,40	23,8,14	17,8,19	152	75	1.57883e-05	5.70593e-05	0.119,0.049,0.147	0.4,0.33,0.267	-0.227
ENSG00000100031	GGT1	chr22	+	RI	14,7,26	5,1,1	40,26,53	2,0,1	193	75	0.0031915	0.00821298	0.521,0.731,0.91	0.886,1.0,0.954	-0.226
ENSG00000182087	TMEM259	chr19	-	RI	29,29,50	157101238	58,35,79	73,31,77	152	75	0	0	0.084,0.124,0.094	0.282,0.358,0.336	-0.225
ENSG00000161265	U2AF1L4	chr19	-	RI	47,20,64	27,19,32	76,45,133	12,6,19	1080	75	1.3247e-09	7.60136e-09	0.108,0.068,0.122	0.305,0.342,0.327	-0.225
ENSG00000238105	GOLGA2P5	chr12	-	RI	108,90,206	48,29,81	64,12,66	4,5,8	346	75	0.0146287	0.0328807	0.328,0.402,0.355	0.776,0.342,0.641	-0.225
ENSG00000173113	TRMT112	chr11	-	RI	36,23,63	11697721926	698335852	9965011253	164	75	0	0	0.014,0.013,0.015	0.243,0.234,0.237	-0.224
ENSG00000071894	CPSF1	chr8	-	RI	10,11,21	87,76,140	40,18,37	42,24,49	152	75	6.66134e-16	6.16735e-15	0.054,0.067,0.069	0.32,0.27,0.271	-0.224
ENSG00000008710	PKD1	chr16	-	RI	10,3,8	29,14,53	18,8,17	17,6,13	215	75	1.8569e-07	8.50994e-07	0.107,0.07,0.05	0.27,0.317,0.313	-0.224
ENSG00000137221	TJAP1	chr6	+	RI	302232493	32,29,53	161,94,211	5,8,7	1129	75	0.00326662	0.00840105	0.385,0.347,0.382	0.681,0.438,0.667	-0.224
ENSG00000160753	RUSC1	chr1	+	RI	19,10,28	47,22,69	48,21,49	30,14,32	212	75	3.54935e-09	1.94978e-08	0.125,0.139,0.126	0.361,0.347,0.351	-0.223
ENSG00000164620	RELL2	chr5	+	RI	49,29,108	2,4,4	30,14,23	0,0,1	503	75	0.000126054	0.000399493	0.785,0.519,0.801	1.0,1.0,0.774	-0.223
ENSG00000254986	DPP3	chr11	+	RI	11,8,18	48,44,87	19,10,31	20,14,22	171	75	7.77557e-09	4.07574e-08	0.091,0.074,0.083	0.294,0.239,0.382	-0.222
ENSG00000168488	ATXN2L	chr16	+	RI	34,19,36	23,16,40	50,26,63	22,10,13	230	75	0.000361583	0.00108029	0.325,0.279,0.227	0.426,0.459,0.612	-0.222
ENSG00000123066	MED13L	chr12	-	RI	19,14,20	42,27,68	117,52,156	58,35,87	276	75	2.66454e-15	2.37617e-14	0.109,0.124,0.074	0.354,0.288,0.328	-0.221
ENSG00000140474	ULK3	chr15	-	RI	17,6,19	80,45,104	50,15,53	44,20,64	159	75	1.64646e-13	1.30702e-12	0.091,0.059,0.079	0.349,0.261,0.281	-0.221
ENSG00000054148	PHPT1	chr9	+	RI	93,52,102	6,2,6	92,28,104	0,0,1	440	75	1.13329e-06	4.74992e-06	0.725,0.816,0.743	1.0,1.0,0.947	-0.221
ENSG00000215788	TNFRSF25	chr1	-	RI	21,19,25	24,18,50	37,20,53	17,3,19	583	75	8.45413e-06	3.17512e-05	0.101,0.12,0.06	0.219,0.462,0.264	-0.221
ENSG00000149179	C11orf49	chr11	+	RI	37,29,28	8,6,3	59,36,97	5,1,7	330	75	0.0166519	0.0369048	0.512,0.523,0.68	0.728,0.891,0.759	-0.221
ENSG00000161179	YDJC	chr22	-	RI	169143294	58,44,114	293124289	37,21,36	269	75	5.5723e-10	3.37616e-09	0.448,0.475,0.418	0.688,0.622,0.691	-0.22
ENSG00000197774	EME2	chr16	+	RI	15,17,18	4,1,3	30,22,27	1,1,1	257	75	0.00956581	0.0224437	0.523,0.832,0.636	0.897,0.865,0.887	-0.219
ENSG00000102901	CENPT	chr16	-	RI	382240590	50,30,65	287157339	12,5,14	376	75	2.21179e-08	1.11129e-07	0.604,0.615,0.644	0.827,0.862,0.828	-0.218
ENSG00000197381	ADARB1	chr21	+	RI	8475921276	16,10,19	675355860	3,1,4	2044	75	1.27777e-05	4.67118e-05	0.66,0.685,0.711	0.892,0.929,0.888	-0.218
ENSG00000103145	HCFC1R1	chr16	-	RI	17,12,24	28,14,32	45,15,47	21,12,16	187	75	0.000223317	0.000685594	0.196,0.256,0.231	0.462,0.334,0.541	-0.218
ENSG00000178498	DTX3	chr12	+	RI	20,16,37	2,5,4	22,11,24	1,0,2	235	75	0.00688313	0.0166521	0.761,0.505,0.747	0.875,1.0,0.793	-0.218
ENSG00000185379	RAD51D	chr17	-	RI	7,2,14	16,6,10	20,8,36	15,7,8	211	75	0.018373	0.04035	0.135,0.106,0.332	0.322,0.289,0.615	-0.218
ENSG00000160948	VPS28	chr8	-	RI	121,57,195	291176410	425185434	122,51,158	706	75	0	0	0.042,0.033,0.048	0.27,0.278,0.226	-0.217
ENSG00000088970	PLK1S1	chr20	+	RI	6234441025	77,42,112	566339708	22,13,31	2265	75	6.32603e-10	3.79377e-09	0.211,0.259,0.233	0.46,0.463,0.431	-0.217
ENSG00000205744	DENND1C	chr19	-	RI	11,9,18	45,35,79	27,22,32	28,14,35	195	75	5.72183e-09	3.06553e-08	0.086,0.09,0.081	0.271,0.377,0.26	-0.217
ENSG00000099331	MYO9B	chr19	+	RI	24,9,26	9,1,11	28,10,39	1,2,3	195	75	0.00346545	0.0088681	0.506,0.776,0.476	0.915,0.658,0.833	-0.216
ENSG00000141522	ARHGDIA	chr17	-	RI	11,5,25	328221502	199,87,192	226,97,276	210	75	0	0	0.012,0.008,0.017	0.239,0.243,0.199	-0.215
ENSG00000115282	TTC31	chr2	+	RI	39,19,53	106,77,191	73,32,63	40,22,59	257	75	2.22045e-16	2.08864e-15	0.097,0.067,0.075	0.348,0.298,0.238	-0.215
ENSG00000147789	ZNF7	chr8	+	RI	58,48,86	7,9,10	137,72,208	10,2,12	429	75	0.00805167	0.0191862	0.592,0.483,0.601	0.705,0.863,0.752	-0.215
ENSG00000196365	LONP1	chr19	-	RI	76,59,140	246175419	385175469	225,87,243	373	75	0	0	0.058,0.063,0.063	0.256,0.288,0.28	-0.213
ENSG00000166140	ZFYVE19	chr15	+	RI	50,13,45	101,87,158	78,35,130	42,21,65	370	75	0	0	0.091,0.029,0.055	0.273,0.253,0.288	-0.213
ENSG00000168096	ANKS3	chr16	-	RI	19,8,31	23,4,25	43,23,61	12,5,11	633	75	1.75823e-06	7.22947e-06	0.089,0.192,0.128	0.298,0.353,0.397	-0.213
ENSG00000168071	CCDC88B	chr11	+	RI	1,1,2	12,4,14	4,2,5	2,4,8	185	75	0.00275127	0.00715609	0.033,0.092,0.055	0.448,0.169,0.202	-0.213
ENSG00000111679	PTPN6	chr12	+	RI	31,20,59	1,4,3	76,30,87	0,0,4	360	75	0.0137521	0.0311141	0.866,0.51,0.804	1.0,1.0,0.819	-0.213
ENSG00000171703	TCEA2	chr20	+	RI	51,38,63	98,62,169	13,14,40	6,6,11	513	75	1.01652e-10	6.48306e-10	0.071,0.082,0.052	0.241,0.254,0.347	-0.212
ENSG00000002016	RAD52	chr12	-	RI	16,11,34	5,0,5	33,15,41	0,0,1	181	75	1.87584e-05	6.71455e-05	0.57,1.0,0.738	1.0,1.0,0.944	-0.212
ENSG00000186815	TPCN1	chr12	+	RI	138,99,199	12,3,6	27,18,41	0,0,1	598	75	5.07942e-05	0.000172878	0.591,0.805,0.806	1.0,1.0,0.837	-0.212
ENSG00000204348	DXO	chr6	-	RI	57,37,65	18,10,19	67,36,99	10,6,5	234	75	0.00131936	0.00363109	0.504,0.543,0.523	0.682,0.658,0.864	-0.211
ENSG00000205250	E2F4	chr16	+	RI	51,49,92	197157352	200110219	155,75,237	213	75	0	0	0.084,0.099,0.084	0.312,0.341,0.245	-0.21
ENSG00000100968	NFATC4	chr14	+	RI	79,67,103	3,3,0	3,6,5	0,0,0	834	75	0.000999781	0.0027983	0.703,0.668,1.0	1.0,1.0,1.0	-0.21
ENSG00000141504	SAT2	chr17	-	RI	13,1,11	8,15,18	39,17,43	13,11,28	230	75	0.00175743	0.00476982	0.346,0.021,0.166	0.495,0.335,0.334	-0.21
ENSG00000142327	RNPEPL1	chr2	+	RI	11,12,25	44,33,65	63,29,70	29,14,36	434	75	2.22045e-16	2.08864e-15	0.041,0.059,0.062	0.273,0.264,0.252	-0.209
ENSG00000161204	ABCF3	chr3	+	RI	8,6,13	87,44,95	24,15,35	25,17,49	185	75	3.08642e-14	2.5689e-13	0.036,0.052,0.053	0.28,0.263,0.225	-0.209
ENSG00000178252	WDR6	chr3	+	RI	176133308	71,46,103	175,71,193	25,10,26	168	75	2.78817e-08	1.38401e-07	0.525,0.563,0.572	0.758,0.76,0.768	-0.209
ENSG00000068438	FTSJ1	chrX	+	RI	37,27,34	171130260	51,25,58	30,15,46	355	75	0	0	0.044,0.042,0.027	0.264,0.26,0.21	-0.207
ENSG00000264538	SUZ12P	chr17	+	RI	263179444	75,44,101	477239589	45,19,62	208	75	2.9148e-11	1.94635e-10	0.558,0.595,0.613	0.793,0.819,0.774	-0.207
ENSG00000126107	HECTD3	chr1	-	RI	8,3,7	22,17,40	19,14,29	23,9,35	188	75	5.37469e-06	2.07144e-05	0.127,0.066,0.065	0.248,0.383,0.248	-0.207
ENSG00000112511	PHF1	chr6	+	RI	13,4,23	24,11,46	19,9,17	13,7,10	200	75	0.000370823	0.00110629	0.169,0.12,0.158	0.354,0.325,0.389	-0.207
ENSG00000013441	CLK1	chr2	-	RI	205147342	334214500	9703991179	242109301	807	75	0	0	0.054,0.06,0.06	0.271,0.254,0.267	-0.206
ENSG00000115042	FAHD2A	chr2	+	RI	91,93,170	123,75,160	61,50,110	27,16,32	352	75	1.50975e-09	8.61517e-09	0.136,0.209,0.185	0.325,0.4,0.423	-0.206
ENSG00000197355	UAP1L1	chr9	+	RI	7,12,13	11,7,14	14,9,16	4,2,4	647	75	0.00180071	0.00487955	0.069,0.166,0.097	0.289,0.343,0.317	-0.206
ENSG00000089639	GMIP	chr19	-	RI	1,0,3	14,18,17	3,2,4	7,2,7	149	75	0.00236222	0.00623469	0.035,0.0,0.082	0.177,0.335,0.223	-0.206
ENSG00000002016	RAD52	chr12	-	RI	10,10,18	1,1,3	6,4,10	0,0,0	161	75	0.00711974	0.0171841	0.823,0.823,0.736	1.0,1.0,1.0	-0.206
ENSG00000155229	MMS19	chr10	-	RI	66,32,47	106,81,154	79,29,93	39,21,56	280	75	7.77156e-16	7.1153e-15	0.143,0.096,0.076	0.352,0.27,0.308	-0.205
ENSG00000100395	L3MBTL2	chr22	+	RI	212115281	55,36,73	227129316	15,9,26	2291	75	1.4112e-12	1.03088e-11	0.112,0.095,0.112	0.331,0.319,0.285	-0.205
ENSG00000117385	LEPRE1	chr1	-	RI	94,66,144	46,29,65	104,41,132	16,13,17	494	75	0.000227907	0.000698643	0.237,0.257,0.252	0.497,0.324,0.541	-0.205
ENSG00000064545	TMEM161A	chr19	-	RI	1,8,6	68,42,108	27,12,30	29,12,39	223	75	0	0	0.005,0.06,0.018	0.238,0.252,0.206	-0.204
ENSG00000182944	EWSR1	chr22	+	RI	527137938340	176130383	576627527289	90,51,110	2853	75	3.61933e-14	2.9943e-13	0.44,0.434,0.364	0.627,0.587,0.635	-0.204
ENSG00000136699	SMPD4	chr2	-	RI	109,69,147	43,26,94	289137342	44,22,61	688	75	1.70485e-11	1.15526e-10	0.217,0.224,0.146	0.417,0.404,0.379	-0.204
ENSG00000013306	SLC25A39	chr17	-	RI	9,8,17	322183405	74,34,132	158,69,165	153	75	0	0	0.014,0.021,0.02	0.187,0.195,0.282	-0.203
ENSG00000140553	UNC45A	chr15	+	RI	18,10,19	54,37,85	68,30,114	37,30,46	377	75	7.77156e-16	7.1153e-15	0.062,0.051,0.043	0.268,0.166,0.33	-0.203
ENSG00000100949	RABGGTA	chr14	-	RI	3,3,6	20,18,42	22,8,25	22,8,21	240	75	1.59301e-09	9.04023e-09	0.045,0.05,0.043	0.238,0.238,0.271	-0.203
ENSG00000073050	XRCC1	chr19	-	RI	17,8,22	83,52,134	20,7,12	20,8,23	148	75	1.01004e-06	4.26807e-06	0.094,0.072,0.077	0.336,0.307,0.209	-0.203
ENSG00000006015	C19orf60	chr19	+	RI	258181376	67,34,82	176,65,256	12,12,16	410	75	0.00078758	0.00223627	0.413,0.493,0.456	0.728,0.498,0.745	-0.203
ENSG00000144591	GMPPA	chr2	+	RI	10,9,33	40,31,55	10,11,33	18,3,18	346	75	0.00154078	0.00420399	0.051,0.059,0.115	0.107,0.443,0.284	-0.203
ENSG00000135454	B4GALNT1	chr12	-	RI	31,22,34	30,12,26	34,17,24	7,4,12	338	75	0.00608592	0.0149428	0.187,0.289,0.225	0.519,0.485,0.307	-0.203
ENSG00000161996	WDR90	chr16	+	RI	77,45,109	11,9,16	52,34,64	3,3,4	491	75	0.0121568	0.027903	0.517,0.433,0.51	0.726,0.634,0.71	-0.203
ENSG00000160948	VPS28	chr8	-	RI	49,26,48	327212474	170,98,242	143,64,202	328	75	0	0	0.033,0.027,0.023	0.214,0.259,0.215	-0.202
ENSG00000177731	FLII	chr17	-	RI	25,16,38	92,60,141	87,63,118	58,22,80	434	75	0	0	0.045,0.044,0.045	0.206,0.331,0.203	-0.202
ENSG00000160813	PPP1R35	chr7	-	RI	98,65,127	206161324	100,30,82	63,26,83	155	75	6.70015e-11	4.33354e-10	0.187,0.163,0.159	0.434,0.358,0.323	-0.202
ENSG00000038358	EDC4	chr16	+	RI	18,17,36	70,40,97	68,23,75	45,31,68	154	75	5.95984e-08	2.88877e-07	0.111,0.171,0.153	0.424,0.265,0.349	-0.201
ENSG00000157873	TNFRSF14	chr1	+	RI	245169365	37,25,69	132,74,179	8,5,12	1429	75	4.53981e-05	0.000155478	0.258,0.262,0.217	0.464,0.437,0.439	-0.201
ENSG00000161217	PCYT1A	chr3	-	RI	20,12,31	71,54,134	188100253	79,30,82	763	75	0	0	0.027,0.021,0.022	0.19,0.247,0.233	-0.2
ENSG00000141504	SAT2	chr17	-	RI	15,5,18	49,38,72	63,33,87	73,26,80	211	75	2.39997e-12	1.71664e-11	0.098,0.045,0.082	0.235,0.311,0.279	-0.2
ENSG00000186470	BTN3A2	chr6	+	RI	27,20,37	121,74,137	41,25,69	47,23,75	165	75	3.4126e-12	2.41165e-11	0.092,0.109,0.109	0.284,0.331,0.295	-0.2
ENSG00000117308	GALE	chr1	-	RI	30,21,41	48,43,100	24,10,29	11,5,10	459	75	7.16841e-09	3.77188e-08	0.093,0.074,0.063	0.263,0.246,0.322	-0.2
ENSG00000221838	AP4M1	chr7	+	RI	14,10,14	1,1,2	3,3,8	0,0,1	352	75	0.00382151	0.00970691	0.749,0.681,0.599	1.0,1.0,0.63	-0.2
ENSG00000123136	DDX39A	chr19	-	RI	71,62,135	588422964	262116318	330172395	163	75	0	0	0.053,0.063,0.061	0.268,0.237,0.27	-0.199
ENSG00000160271	RALGDS	chr9	-	RI	6,4,32	44,15,48	36,23,34	33,9,42	250	75	0.000172421	0.000538162	0.039,0.074,0.167	0.247,0.434,0.195	-0.199
ENSG00000137955	RABGGTB	chr1	+	RI	188122241	82,55,114	417223516	86,44,97	169	75	3.93266e-10	2.40038e-09	0.504,0.496,0.484	0.683,0.692,0.702	-0.198
ENSG00000154743	TSEN2	chr3	+	RI	256191433	98,63,133	93,35,126	8,6,8	1771	75	3.5452e-06	1.40309e-05	0.1,0.114,0.121	0.33,0.198,0.4	-0.198
ENSG00000160285	LSS	chr21	-	RI	3,10,9	55,36,66	8,4,9	6,6,11	207	75	9.51091e-06	3.54294e-05	0.019,0.091,0.047	0.326,0.195,0.229	-0.198
ENSG00000197448	GSTK1	chr7	+	RI	246127331	381244527	123,60,143	68,27,107	243	75	6.80822e-12	4.74617e-11	0.166,0.138,0.162	0.358,0.407,0.292	-0.197
ENSG00000172809	RPL38	chr17	+	RI	27,17,33	1,2,6	349162464	10,0,6	222	75	0.00203395	0.00543794	0.901,0.742,0.65	0.922,1.0,0.963	-0.197
ENSG00000099797	TECR	chr19	+	RI	22,9,25	319186461	82,43,84	134,70,170	148	75	0	0	0.034,0.024,0.027	0.237,0.237,0.2	-0.196
ENSG00000163930	BAP1	chr3	-	RI	53,47,84	137,77,173	239123295	106,45,118	527	75	0	0	0.052,0.08,0.065	0.243,0.28,0.262	-0.196
ENSG00000074582	BCS1L	chr2	+	RI	13,19,39	83,61,125	85,31,87	37,25,87	324	75	1.21014e-14	1.028e-13	0.035,0.067,0.067	0.347,0.223,0.188	-0.196
ENSG00000109133	TMEM33	chr4	+	RI	276165463	29,19,41	656314793	20,11,5	279	75	1.36446e-13	1.09157e-12	0.719,0.7,0.752	0.898,0.885,0.977	-0.196
ENSG00000172269	DPAGT1	chr11	-	RI	42,23,72	85,47,135	70,31,82	31,11,51	431	75	1.84397e-12	1.32586e-11	0.079,0.078,0.085	0.282,0.329,0.219	-0.196
ENSG00000167840	ZNF232	chr17	-	RI	155,96,252	118101207	87,41,118	28,13,34	416	75	7.91525e-10	4.66112e-09	0.191,0.146,0.18	0.359,0.362,0.385	-0.196
ENSG00000182087	TMEM259	chr19	-	RI	258172409	119,84,179	256130259	49,27,55	349	75	5.08191e-09	2.73335e-08	0.318,0.306,0.329	0.529,0.509,0.503	-0.196
ENSG00000168970	JMJD7-PLA2G4B	chr15	+	RI	0,0,5	27,20,50	7,2,5	2,4,7	392	75	2.63387e-06	1.06076e-05	0.0,0.0,0.019	0.401,0.087,0.12	-0.196
ENSG00000160226	C21orf2	chr21	-	RI	222146316	35,26,38	252126293	18,8,19	1001	75	0.000112288	0.000359462	0.322,0.296,0.384	0.512,0.541,0.536	-0.196
ENSG00000234745	HLA-B	chr6	-	RI	16,20,43	129,88,197	49,37,47	39,21,46	320	75	0	0	0.028,0.051,0.049	0.227,0.292,0.193	-0.195
ENSG00000149636	DSN1	chr20	-	RI	212131314	261199456	116,48,177	56,21,85	306	75	4.55191e-15	4.00724e-14	0.166,0.139,0.144	0.337,0.359,0.338	-0.195
ENSG00000160949	TONSL	chr8	-	RI	160127254	54,37,82	174,70,191	15,9,24	1202	75	7.54528e-08	3.62737e-07	0.156,0.176,0.162	0.42,0.327,0.332	-0.195
ENSG00000160410	SHKBP1	chr19	+	RI	1,0,2	141109216	38,14,65	64,31,82	186	75	0	0	0.003,0.0,0.004	0.193,0.154,0.242	-0.194
ENSG00000119723	COQ6	chr14	+	RI	86,79,190	88,56,138	184,91,209	20,13,33	1725	75	0	0	0.041,0.058,0.056	0.286,0.233,0.216	-0.193
ENSG00000102901	CENPT	chr16	-	RI	25,12,23	101,66,144	42,18,47	54,14,50	214	75	2.46692e-13	1.90688e-12	0.08,0.06,0.053	0.214,0.311,0.248	-0.193
ENSG00000002016	RAD52	chr12	-	RI	16,11,34	5,0,4	33,15,40	1,0,0	178	75	3.93319e-05	0.000135832	0.574,1.0,0.782	0.933,1.0,1.0	-0.192
ENSG00000072849	DERL2	chr17	-	RI	69,51,115	11,4,10	250118317	2,4,4	228	75	8.70872e-08	4.15277e-07	0.674,0.807,0.791	0.976,0.907,0.963	-0.191
ENSG00000185000	DGAT1	chr8	-	RI	31,11,33	90,52,133	13,14,27	23,12,23	166	75	8.60655e-06	3.22942e-05	0.135,0.087,0.101	0.203,0.345,0.347	-0.191
ENSG00000177042	TMEM80	chr11	+	RI	140139294	39,25,75	106,64,169	7,8,15	1328	75	4.72737e-05	0.000161633	0.169,0.239,0.181	0.461,0.311,0.389	-0.191
ENSG00000110888	CAPRIN2	chr12	-	RI	146122230	2,2,6	66,31,126	1,0,0	1501	75	9.69643e-05	0.000315306	0.785,0.753,0.657	0.767,1.0,1.0	-0.191
ENSG00000065357	DGKA	chr12	+	RI	42,26,51	198130243	54,30,81	57,20,78	265	75	0	0	0.057,0.054,0.056	0.211,0.298,0.227	-0.19
ENSG00000100124	ANKRD54	chr22	-	RI	10,6,16	59,35,96	41,19,69	55,33,76	151	75	9.18554e-12	6.29691e-11	0.078,0.078,0.076	0.27,0.222,0.311	-0.19
ENSG00000106123	EPHB6	chr7	+	RI	115,99,230	175115278	74,51,102	36,17,47	368	75	3.94323e-11	2.60772e-10	0.118,0.149,0.144	0.295,0.379,0.307	-0.19
ENSG00000102119	EMD	chrX	+	RI	57,42,116	147,94,271	100,31,122	58,26,69	289	75	0	0	0.091,0.104,0.1	0.309,0.236,0.315	-0.188
ENSG00000147813	NAPRT1	chr8	-	RI	7,4,18	28,19,38	10,3,8	7,6,7	160	75	0.0121941	0.0279732	0.105,0.09,0.182	0.401,0.19,0.349	-0.188
ENSG00000131795	RBM8A	chr1	+	RI	59,42,82	155128281	228,84,273	200,85,200	209	75	0	0	0.12,0.105,0.095	0.29,0.262,0.329	-0.187
ENSG00000167851	CD300A	chr17	+	RI	22,15,34	282207425	90,36,97	49,32,54	474	75	0	0	0.012,0.011,0.012	0.225,0.151,0.221	-0.187
ENSG00000154222	CC2D1B	chr1	-	RI	35,13,60	38,32,59	114,63,120	41,20,52	499	75	4.28352e-10	2.61066e-09	0.122,0.058,0.133	0.295,0.321,0.258	-0.187
ENSG00000177728	KIAA0195	chr17	+	RI	9,5,8	47,33,75	21,10,22	27,14,31	165	75	8.37725e-09	4.37998e-08	0.08,0.064,0.046	0.261,0.245,0.244	-0.187
ENSG00000162298	SYVN1	chr11	-	RI	4,4,3	27,19,33	22,14,32	28,22,38	171	75	3.35874e-08	1.65725e-07	0.061,0.085,0.038	0.256,0.218,0.27	-0.187
ENSG00000214331	RP11-252A24.2	chr16	-	RI	2,0,5	17,7,15	4,3,9	8,4,9	168	75	0.00272739	0.00710294	0.05,0.0,0.13	0.182,0.251,0.309	-0.187
ENSG00000182196	ARL6IP4	chr12	+	RI	139,61,201	7194881158	158,84,218	254100300	156	75	0	0	0.085,0.057,0.077	0.23,0.288,0.259	-0.186
ENSG00000125450	NUP85	chr17	+	RI	118,75,209	358270555	247101229	129,61,155	386	75	0	0	0.06,0.051,0.068	0.271,0.243,0.223	-0.186
ENSG00000214063	TSPAN4	chr11	+	RI	11,8,15	21,18,32	14,4,15	9,6,9	154	75	0.00772351	0.018479	0.203,0.178,0.186	0.431,0.245,0.448	-0.186
ENSG00000185033	SEMA4B	chr15	+	RI	0,0,0	12,7,21	4,5,14	20,8,16	178	75	3.35339e-08	1.65659e-07	0.0,0.0,0.0	0.078,0.208,0.269	-0.185
ENSG00000170485	NPAS2	chr2	+	RI	505386818	49,30,73	442283629	11,6,29	5776	75	5.55285e-06	2.13611e-05	0.118,0.143,0.127	0.343,0.38,0.22	-0.185
ENSG00000103496	STX4	chr16	+	RI	27,24,26	43,26,80	44,28,50	33,10,49	211	75	0.000656328	0.00188964	0.182,0.247,0.104	0.322,0.499,0.266	-0.185
ENSG00000129219	PLD2	chr17	+	RI	3,2,0	5,3,9	5,2,4	2,2,5	234	75	0.0183166	0.0402907	0.161,0.176,0.0	0.445,0.243,0.204	-0.185
ENSG00000188878	FBF1	chr17	-	RI	5,6,12	47,41,76	2,3,5	6,3,7	146	75	0.0215282	0.0467806	0.052,0.07,0.075	0.146,0.339,0.268	-0.185
ENSG00000167613	LAIR1	chr19	-	RI	73,60,138	326217519	92,47,96	94,51,129	163	75	0	0	0.093,0.113,0.109	0.311,0.298,0.255	-0.183
ENSG00000172500	FIBP	chr11	-	RI	33,18,35	251176336	60,19,84	48,25,48	353	75	0	0	0.027,0.021,0.022	0.21,0.139,0.271	-0.183
ENSG00000103051	COG4	chr16	-	RI	265201486	110,68,171	197,79,271	31,13,33	841	75	1.49156e-09	8.53506e-09	0.177,0.209,0.202	0.362,0.351,0.423	-0.183
ENSG00000167548	KMT2D	chr12	-	RI	0,4,0	22,11,24	12,5,12	22,3,20	236	75	6.03189e-07	2.63535e-06	0.0,0.104,0.0	0.148,0.346,0.16	-0.183
ENSG00000187531	SIRT7	chr17	-	RI	15,8,17	24,17,49	41,8,36	39,6,30	146	75	0.000251333	0.000764765	0.243,0.195,0.151	0.351,0.407,0.381	-0.183
ENSG00000182199	SHMT2	chr12	+	RI	9,3,18	17,6,21	25,10,32	14,7,20	207	75	0.00369563	0.00941039	0.161,0.153,0.237	0.393,0.341,0.367	-0.183
ENSG00000214021	TTLL3	chr3	+	RI	218143329	22,14,34	218107219	7,1,7	261	75	4.7804e-07	2.10419e-06	0.74,0.746,0.735	0.899,0.969,0.9	-0.182
ENSG00000100038	TOP3B	chr22	-	RI	601409894	44,23,58	661321853	19,11,21	971	75	2.56072e-06	1.03535e-05	0.513,0.579,0.543	0.729,0.693,0.758	-0.182
ENSG00000185359	HGS	chr17	+	RI	26,20,43	59,38,77	49,21,53	34,19,45	145	75	9.25481e-06	3.45066e-05	0.186,0.214,0.224	0.427,0.364,0.379	-0.182
ENSG00000092199	HNRNPC	chr14	-	RI	51,40,74	187614023351	688331834	12845521605	174	75	0	0	0.012,0.012,0.009	0.188,0.205,0.183	-0.181
ENSG00000171703	TCEA2	chr20	+	RI	27,6,31	112,73,150	9,5,17	12,4,11	305	75	1.72663e-07	7.93942e-07	0.056,0.02,0.048	0.156,0.235,0.275	-0.181
ENSG00000165792	METTL17	chr14	+	RI	20,16,31	271179428	74,38,105	145,54,209	155	75	0	0	0.034,0.041,0.034	0.198,0.254,0.196	-0.18
ENSG00000241370	RPP21	chr6	+	RI	15,21,44	3,6,9	64,38,77	5,2,7	143	75	0.00646065	0.015713	0.724,0.647,0.719	0.87,0.909,0.852	-0.18
ENSG00000173992	CCS	chr11	+	RI	64,62,143	16,8,24	54,35,78	5,2,6	280	75	0.00746515	0.0179129	0.517,0.675,0.615	0.743,0.824,0.777	-0.179
ENSG00000178149	DALRD3	chr3	-	RI	29,17,31	16,15,19	30,19,49	14,7,9	146	75	0.0220248	0.0477338	0.482,0.368,0.456	0.524,0.582,0.737	-0.179
ENSG00000008517	IL32	chr16	+	RI	116,87,235	602395973	132,43,151	114,65,144	213	75	0	0	0.064,0.072,0.078	0.29,0.189,0.27	-0.178
ENSG00000070761	C16orf80	chr16	-	RI	54,36,73	468343787	310157384	239106282	423	75	0	0	0.02,0.018,0.016	0.187,0.208,0.194	-0.178
ENSG00000143793	C1orf35	chr1	-	RI	28,27,48	78,57,162	59,28,60	53,22,49	219	75	5.04552e-11	3.29961e-10	0.109,0.14,0.092	0.276,0.304,0.295	-0.178
ENSG00000099949	LZTR1	chr22	+	RI	36,15,41	41,24,59	46,17,71	16,4,34	658	75	3.96033e-07	1.75825e-06	0.091,0.067,0.073	0.247,0.326,0.192	-0.178
ENSG00000141524	TMC6	chr17	-	RI	19,14,44	48,35,66	67,30,89	29,15,47	467	75	5.92171e-12	4.14218e-11	0.06,0.06,0.097	0.271,0.243,0.233	-0.177
ENSG00000186470	BTN3A2	chr6	+	RI	27,18,59	114,54,168	37,17,50	48,10,63	202	75	5.82422e-06	2.23009e-05	0.081,0.11,0.115	0.223,0.387,0.228	-0.177
ENSG00000182087	TMEM259	chr19	-	RI	126,73,208	49,29,77	126,54,149	20,14,22	203	75	0.000123858	0.000393444	0.487,0.482,0.5	0.699,0.588,0.714	-0.177
ENSG00000197858	GPAA1	chr8	+	RI	65,37,94	56,37,72	31,14,39	20,4,12	288	75	0.0153402	0.0343674	0.232,0.207,0.254	0.288,0.477,0.458	-0.177
ENSG00000127054	CPSF3L	chr1	-	RI	99,83,162	157119275	164,96,218	83,30,91	541	75	0	0	0.08,0.088,0.076	0.215,0.307,0.249	-0.176
ENSG00000140983	RHOT2	chr16	+	RI	33,21,55	90,60,134	62,29,72	63,22,59	211	75	1.22282e-09	7.04616e-09	0.115,0.111,0.127	0.259,0.319,0.303	-0.176
ENSG00000092199	HNRNPC	chr14	-	RI	267220393	17,6,20	7783751032	8,0,4	405	75	1.16096e-12	8.52612e-12	0.744,0.872,0.784	0.947,1.0,0.979	-0.175
ENSG00000213983	AP1G2	chr14	-	RI	192133291	113,81,176	169,72,206	43,25,56	264	75	1.95472e-07	8.88902e-07	0.326,0.318,0.32	0.528,0.45,0.511	-0.175
ENSG00000244687	UBE2V1	chr20	-	RI	51,42,47	8,2,4	69,48,95	1,0,2	212	75	3.93875e-05	0.00013591	0.693,0.881,0.806	0.961,1.0,0.944	-0.175
ENSG00000144224	UBXN4	chr2	+	RI	181137234	267188440	326186459	132,52,183	666	75	0	0	0.071,0.076,0.057	0.218,0.287,0.22	-0.174
ENSG00000165819	METTL3	chr14	-	RI	8,6,19	319206507	54,32,68	106,58,160	161	75	0	0	0.012,0.013,0.017	0.192,0.204,0.165	-0.173
ENSG00000141551	CSNK1D	chr17	-	RI	10477341487	113,56,182	14196901842	75,29,63	2910	75	9.24117e-11	5.90289e-10	0.193,0.253,0.174	0.328,0.38,0.43	-0.173
ENSG00000115282	TTC31	chr2	+	RI	75,58,121	75,52,125	102,46,137	29,21,47	463	75	1.83425e-09	1.03239e-08	0.139,0.153,0.136	0.363,0.262,0.321	-0.173
ENSG00000265681	RPL17	chr18	-	RI	282021254256	269194452	11804574815425	259,88,324	226	75	0	0	0.777,0.784,0.758	0.938,0.956,0.94	-0.172
ENSG00000104886	PLEKHJ1	chr19	-	RI	59,45,114	396254597	97,63,160	179,70,218	167	75	0	0	0.063,0.074,0.079	0.196,0.288,0.248	-0.172
ENSG00000160766	GBAP1	chr1	-	RI	85,52,124	8,9,14	17,10,32	0,0,3	185	75	0.00304505	0.00789031	0.812,0.701,0.782	1.0,1.0,0.812	-0.172
ENSG00000142453	CARM1	chr19	+	RI	0,2,2	54,55,102	19,15,24	36,20,78	178	75	0	0	0.0,0.015,0.008	0.182,0.24,0.115	-0.171
ENSG00000162910	MRPL55	chr1	-	RI	265209421	26,15,34	494220554	18,7,22	555	75	5.61536e-05	0.000189789	0.579,0.653,0.626	0.788,0.809,0.773	-0.171
ENSG00000103496	STX4	chr16	+	RI	5,4,4	38,35,69	22,9,18	30,16,49	146	75	3.43791e-08	1.68822e-07	0.063,0.055,0.029	0.274,0.224,0.159	-0.17
ENSG00000182484	WASH6P	chrX	+	RI	5,7,9	32,17,41	34,19,32	34,13,40	252	75	1.91668e-07	8.72567e-07	0.044,0.109,0.061	0.229,0.303,0.192	-0.17
ENSG00000184205	TSPYL2	chrX	+	RI	14,8,40	43,29,66	47,17,66	52,13,51	207	75	1.45478e-05	5.28545e-05	0.106,0.091,0.18	0.247,0.321,0.319	-0.17
ENSG00000156482	RPL30	chr8	-	RI	176145288	11028821919848	9766452611632	10785469412701	333	75	0	0	0.004,0.004,0.003	0.169,0.178,0.171	-0.169
ENSG00000145191	EIF2B5	chr3	+	RI	259156431	183166311	318149404	108,46,90	608	75	7.77156e-16	7.1153e-15	0.149,0.104,0.146	0.266,0.285,0.356	-0.169
ENSG00000158793	NIT1	chr1	+	RI	35,14,32	140,99,228	33,9,50	34,16,58	195	75	9.74776e-14	7.89013e-13	0.088,0.052,0.051	0.272,0.178,0.249	-0.169
ENSG00000164068	RNF123	chr3	+	RI	22,13,38	38,19,47	49,43,86	36,15,41	377	75	9.0708e-06	3.38819e-05	0.103,0.12,0.139	0.213,0.363,0.294	-0.169
ENSG00000174177	CTU2	chr16	+	RI	4,0,3	47,14,45	6,9,5	12,9,21	175	75	9.87499e-06	3.66862e-05	0.035,0.0,0.028	0.176,0.3,0.093	-0.169
ENSG00000140474	ULK3	chr15	-	RI	129,82,141	18,15,28	127,65,177	13,6,6	256	75	0.000644064	0.00185953	0.677,0.616,0.596	0.741,0.76,0.896	-0.169
ENSG00000105698	USF2	chr19	+	RI	64,35,98	131,77,200	179,71,237	79,38,110	518	75	0	0	0.066,0.062,0.066	0.247,0.213,0.238	-0.168
ENSG00000169738	DCXR	chr17	-	RI	50,26,57	424295646	55,21,69	97,49,105	150	75	0	0	0.056,0.042,0.042	0.221,0.176,0.247	-0.168
ENSG00000181789	COPG1	chr3	+	RI	6,0,0	122101185	52,30,55	65,37,103	256	75	0	0	0.014,0.0,0.0	0.19,0.192,0.135	-0.168
ENSG00000158805	ZNF276	chr16	+	RI	3,4,5	42,24,69	5,6,12	18,11,13	151	75	1.22903e-05	4.50901e-05	0.034,0.076,0.035	0.121,0.213,0.314	-0.168
ENSG00000205560	CPT1B	chr22	-	RI	117,52,140	55,31,90	145,61,164	32,21,43	329	75	1.75058e-05	6.28363e-05	0.327,0.277,0.262	0.508,0.398,0.465	-0.168
ENSG00000125967	NECAB3	chr20	-	RI	39,21,68	4,1,1	6,3,5	0,0,0	299	75	0.00313013	0.00807523	0.71,0.84,0.945	1.0,1.0,1.0	-0.168
ENSG00000164896	FASTK	chr7	-	RI	61,47,86	145,94,192	72,28,84	59,33,69	148	75	3.75321e-08	1.83867e-07	0.176,0.202,0.185	0.382,0.301,0.382	-0.167
ENSG00000227372	TP73-AS1	chr1	-	RI	148125271	3,1,2	77,27,91	1,0,0	2453	75	0.00105193	0.0029323	0.601,0.793,0.806	0.702,1.0,1.0	-0.167
ENSG00000125755	SYMPK	chr19	-	RI	53,40,70	79,52,113	206,87,321	52,21,83	1126	75	0	0	0.043,0.049,0.04	0.209,0.216,0.205	-0.166
ENSG00000166946	CCNDBP1	chr15	+	RI	22,21,48	160,87,218	136,62,166	102,58,133	349	75	0	0	0.029,0.049,0.045	0.223,0.187,0.211	-0.166
ENSG00000087111	PIGS	chr17	-	RI	9,1,10	70,75,143	27,13,35	61,21,67	160	75	7.43849e-15	6.42486e-14	0.057,0.006,0.032	0.172,0.225,0.197	-0.166
ENSG00000103502	CDIPT	chr16	-	RI	7,7,24	77,59,142	35,24,58	58,36,93	169	75	5.05262e-13	3.80563e-12	0.039,0.05,0.07	0.211,0.228,0.217	-0.166
ENSG00000079134	THOC1	chr18	-	RI	42,29,78	405290649	67,39,123	125,70,172	169	75	0	0	0.044,0.042,0.051	0.192,0.198,0.241	-0.165
ENSG00000177595	PIDD	chr11	-	RI	56,27,77	9,5,10	25,11,20	3,0,1	180	75	0.0214327	0.0465977	0.722,0.692,0.762	0.776,1.0,0.893	-0.164
ENSG00000101365	IDH3B	chr20	-	RI	9615661528	67,43,110	12655501555	17,10,33	311	75	0	0	0.776,0.76,0.77	0.947,0.93,0.919	-0.163
ENSG00000164896	FASTK	chr7	-	RI	161,81,221	75,58,120	144,56,183	43,17,45	294	75	1.77068e-05	6.34918e-05	0.354,0.263,0.32	0.461,0.457,0.509	-0.163
ENSG00000214078	CPNE1	chr20	-	RI	40,18,49	7274781029	87,36,131	246,79,229	151	75	0	0	0.027,0.018,0.023	0.149,0.185,0.221	-0.162
ENSG00000161513	FDXR	chr17	-	RI	5,7,9	46,35,69	22,9,11	31,13,25	155	75	1.49354e-06	6.19204e-06	0.05,0.088,0.059	0.256,0.251,0.176	-0.162
ENSG00000120889	TNFRSF10B	chr8	-	RI	42,41,89	13,16,27	116,50,106	12,8,24	162	75	0.00493872	0.0123095	0.599,0.543,0.604	0.817,0.743,0.672	-0.162
ENSG00000110583	NAA40	chr11	+	RI	285173489	32,29,58	266120357	14,9,27	1090	75	0.00157574	0.00429086	0.38,0.291,0.367	0.567,0.478,0.476	-0.161
ENSG00000221914	PPP2R2A	chr8	+	RI	89,78,114	157128236	436189590	144,62,167	947	75	0	0	0.043,0.046,0.037	0.193,0.194,0.219	-0.16
ENSG00000185000	DGAT1	chr8	-	RI	4,0,1	75,46,132	11,5,5	25,6,25	173	75	8.13017e-10	4.77836e-09	0.023,0.0,0.003	0.16,0.265,0.08	-0.16
ENSG00000118894	FAM86A	chr16	-	RI	7,5,15	61,36,87	5,1,12	5,11,13	157	75	0.00639616	0.0156061	0.052,0.062,0.076	0.323,0.042,0.306	-0.16
ENSG00000164062	APEH	chr3	+	RI	15,11,16	195135311	19,6,29	23,15,33	233	75	0	0	0.024,0.026,0.016	0.21,0.114,0.22	-0.159
ENSG00000087088	BAX	chr19	+	RI	139101245	228160343	301160382	137,47,152	692	75	0	0	0.062,0.064,0.072	0.192,0.27,0.214	-0.159
ENSG00000125746	EML2	chr19	-	RI	1,0,2	68,42,103	12,4,17	24,16,27	173	75	3.55271e-15	3.1343e-14	0.006,0.0,0.008	0.178,0.098,0.214	-0.159
ENSG00000184436	THAP7	chr22	-	RI	252123256	138,92,201	135,85,200	46,22,52	543	75	2.53071e-09	1.40709e-08	0.201,0.156,0.15	0.288,0.348,0.347	-0.159
ENSG00000162413	KLHL21	chr1	-	RI	281183419	28,13,35	9714611188	42,19,52	1901	75	8.00022e-05	0.000264746	0.284,0.357,0.321	0.477,0.489,0.474	-0.159
ENSG00000182004	SNRPE	chr1	+	RI	172154277	54,40,73	166,98,231	22,16,32	513	75	9.85439e-05	0.000319686	0.318,0.36,0.357	0.525,0.472,0.513	-0.158
ENSG00000102312	PORCN	chrX	+	RI	7,2,15	19,7,31	9,6,17	4,4,12	465	75	0.000535021	0.00156326	0.056,0.044,0.072	0.266,0.195,0.186	-0.158
ENSG00000197114	ZGPAT	chr20	+	RI	427224673	24,11,24	674361930	18,4,29	1067	75	0.0152645	0.0342165	0.556,0.589,0.663	0.725,0.864,0.693	-0.158
ENSG00000198755	RPL10A	chr6	+	RI	205132312	309023265451	401916974519	340215303808	434	75	0	0	0.011,0.01,0.01	0.17,0.161,0.17	-0.157
ENSG00000141452	C18orf8	chr18	+	RI	33,22,30	151,84,200	58,33,92	96,42,124	164	75	1.10356e-13	8.91505e-13	0.091,0.107,0.064	0.216,0.264,0.253	-0.157
ENSG00000099875	MKNK2	chr19	-	RI	7,2,9	62,42,101	32,26,55	87,34,98	178	75	1.42375e-12	1.0382e-11	0.045,0.02,0.036	0.134,0.244,0.191	-0.156
ENSG00000145916	RMND5B	chr5	+	RI	6,11,32	51,25,62	11,9,20	10,11,11	289	75	0.000126497	0.00040059	0.03,0.102,0.118	0.222,0.175,0.321	-0.156
ENSG00000131652	THOC6	chr16	+	RI	22,15,36	113,83,158	17,12,18	32,10,42	159	75	0.000316324	0.000955464	0.084,0.079,0.097	0.2,0.361,0.168	-0.156
ENSG00000100911	PSME2	chr14	-	RI	432278617	10246441640	401237500	247107302	510	75	0	0	0.058,0.06,0.052	0.193,0.246,0.196	-0.155
ENSG00000130159	ECSIT	chr19	-	RI	25,11,32	123,80,159	137,59,159	168,81,202	215	75	0	0	0.066,0.046,0.066	0.221,0.203,0.215	-0.154
ENSG00000173171	MTX1	chr1	+	RI	309223497	182142291	712305871	110,50,146	1574	75	0	0	0.075,0.07,0.075	0.236,0.225,0.221	-0.154
ENSG00000111641	NOP2	chr12	-	RI	62,26,95	116,54,192	103,36,98	68,34,91	195	75	4.09982e-08	2.00371e-07	0.171,0.156,0.16	0.368,0.289,0.293	-0.154
ENSG00000139625	MAP3K12	chr12	-	RI	32,18,27	1,2,3	108,65,153	0,0,1	174	75	0.0034928	0.00892701	0.932,0.795,0.795	1.0,1.0,0.985	-0.154
ENSG00000156531	PHF6	chrX	+	RI	161122214	278221498	400224564	270124304	405	75	0	0	0.097,0.093,0.074	0.215,0.251,0.256	-0.153
ENSG00000175110	MRPS22	chr3	+	RI	272194407	42,12,59	240115357	13,8,20	783	75	0.0074372	0.0178562	0.383,0.608,0.398	0.639,0.579,0.631	-0.153
ENSG00000135506	OS9	chr12	+	RI	14,2,27	22,19,23	35,22,50	31,13,44	193	75	0.0184847	0.0405737	0.198,0.039,0.313	0.305,0.397,0.306	-0.153
ENSG00000009790	TRAF3IP3	chr1	+	RI	20,18,36	401310610	62,38,76	115,68,169	184	75	0	0	0.02,0.023,0.023	0.18,0.186,0.155	-0.152
ENSG00000121851	POLR3GL	chr1	-	RI	14,4,23	204119323	52,14,45	62,37,85	206	75	0	0	0.024,0.012,0.025	0.234,0.121,0.162	-0.152
ENSG00000137841	PLCB2	chr15	-	RI	10,4,12	72,36,119	21,10,34	36,20,59	163	75	6.24409e-10	3.7501e-09	0.06,0.049,0.044	0.212,0.187,0.21	-0.152
ENSG00000023191	RNH1	chr11	-	RI	90,57,145	75,41,99	134,76,161	37,18,51	718	75	4.98552e-09	2.68853e-08	0.111,0.127,0.133	0.274,0.306,0.248	-0.152
ENSG00000182944	EWSR1	chr22	+	RI	525237908324	178105286	575227467271	95,54,113	2850	75	6.16103e-09	3.27106e-08	0.437,0.487,0.434	0.614,0.572,0.629	-0.152
ENSG00000095906	NUBP2	chr16	+	RI	200121302	84,45,127	175,71,217	38,12,36	796	75	1.03256e-06	4.35877e-06	0.183,0.202,0.183	0.303,0.358,0.362	-0.152
ENSG00000162032	SPSB3	chr16	-	RI	45,32,74	77,56,118	85,38,88	63,37,63	160	75	5.09213e-06	1.97176e-05	0.215,0.211,0.227	0.387,0.325,0.396	-0.152
ENSG00000100897	DCAF11	chr14	+	RI	188102285	15,22,20	219,76,208	4,4,9	225	75	0.000231439	0.000708417	0.807,0.607,0.826	0.948,0.864,0.885	-0.152
ENSG00000105607	GCDH	chr19	+	RI	4,4,8	41,25,76	4,6,10	21,6,21	143	75	0.00236019	0.00623333	0.049,0.077,0.052	0.091,0.344,0.2	-0.152
ENSG00000075826	SEC31B	chr10	-	RI	143,83,223	20,9,32	77,42,100	3,3,8	352	75	0.00826372	0.0196234	0.604,0.663,0.598	0.845,0.749,0.727	-0.152
ENSG00000003756	RBM5	chr3	+	RI	64,43,90	307202509	165100240	279139393	153	75	0	0	0.093,0.094,0.08	0.225,0.261,0.23	-0.15
ENSG00000134909	ARHGAP32	chr11	-	RI	14,8,15	20,14,36	33,22,53	14,9,18	766	75	4.00195e-09	2.18384e-08	0.064,0.053,0.039	0.188,0.193,0.224	-0.15
ENSG00000072778	ACADVL	chr17	+	RI	28,25,43	218,92,250	25,15,30	42,21,55	149	75	6.2415e-09	3.30103e-08	0.061,0.12,0.08	0.231,0.264,0.215	-0.15
ENSG00000164068	RNF123	chr3	+	RI	8,6,9	29,14,38	27,10,38	17,12,35	302	75	8.98723e-07	3.845e-06	0.064,0.096,0.056	0.283,0.171,0.212	-0.15
ENSG00000148824	MTG1	chr10	+	RI	569420880	139,99,204	121,60,160	14,8,21	633	75	0.00064817	0.00186876	0.327,0.335,0.338	0.506,0.471,0.474	-0.15
ENSG00000165125	TRPV6	chr7	-	RI	77,47,115	2,3,1	21,19,46	0,0,0	434	75	0.00617298	0.0151205	0.869,0.73,0.952	1.0,1.0,1.0	-0.15
ENSG00000011304	PTBP1	chr19	+	RI	12,5,18	466319734	173,55,142	358156387	158	75	0	0	0.012,0.007,0.012	0.187,0.143,0.148	-0.149
ENSG00000166987	MBD6	chr12	+	RI	7,4,18	38,30,67	36,26,35	55,20,47	262	75	9.71868e-08	4.58659e-07	0.05,0.037,0.071	0.158,0.271,0.176	-0.149
ENSG00000137343	ATAT1	chr6	+	RI	20,13,33	36,25,56	45,23,54	33,21,48	167	75	0.000446263	0.00131423	0.2,0.189,0.209	0.38,0.33,0.336	-0.149
ENSG00000105677	TMEM147	chr19	+	RI	36,26,58	581399861	80,36,93	147,54,177	211	75	0	0	0.022,0.023,0.023	0.162,0.192,0.157	-0.148
ENSG00000256269	HMBS	chr11	+	RI	50,19,64	140,93,229	27,23,43	28,14,25	449	75	1.15685e-13	9.32726e-13	0.056,0.033,0.045	0.139,0.215,0.223	-0.148
ENSG00000104870	FCGRT	chr19	+	RI	19,14,58	54,23,98	48,21,50	12,12,26	755	75	6.44929e-10	3.86208e-09	0.034,0.057,0.056	0.284,0.148,0.16	-0.148
ENSG00000174483	BBS1	chr11	+	RI	1,2,3	25,23,38	9,4,10	20,7,19	181	75	2.85826e-06	1.14441e-05	0.016,0.035,0.032	0.157,0.191,0.179	-0.148
ENSG00000116871	MAP7D1	chr1	+	RI	78,41,123	7,8,20	130,53,123	6,1,11	171	75	0.0040569	0.010248	0.83,0.692,0.73	0.905,0.959,0.831	-0.148
ENSG00000171858	RPS21	chr20	+	RI	353273606	10845737916154	477121545976	10831508513874	167	75	0	0	0.014,0.016,0.017	0.165,0.16,0.162	-0.147
ENSG00000144199	FAHD2B	chr2	-	RI	46,29,76	37,18,55	30,17,43	12,5,16	352	75	0.00752868	0.0180386	0.209,0.256,0.227	0.348,0.42,0.364	-0.147
ENSG00000127328	RAB3IP	chr12	+	RI	11,9,16	66,46,100	10,3,4	11,4,15	161	75	0.00974451	0.022824	0.072,0.084,0.069	0.298,0.259,0.11	-0.147
ENSG00000011304	PTBP1	chr19	+	RI	34,28,74	8,3,20	90,41,103	8,2,13	177	75	0.0181712	0.0400136	0.643,0.798,0.611	0.827,0.897,0.77	-0.147
ENSG00000167962	ZNF598	chr16	-	RI	10,7,20	98,60,151	40,13,33	48,33,71	172	75	9.12794e-11	5.83962e-10	0.043,0.048,0.055	0.267,0.147,0.169	-0.146
ENSG00000159352	PSMD4	chr1	+	RI	16,4,17	49,36,92	17,21,33	47,11,51	261	75	9.23808e-05	0.000301831	0.086,0.031,0.05	0.094,0.354,0.157	-0.146
ENSG00000196998	WDR45	chrX	-	RI	186182379	3,2,4	314131408	1,0,0	1158	75	0.000109057	0.000350479	0.801,0.855,0.86	0.953,1.0,1.0	-0.146
ENSG00000137207	YIPF3	chr6	-	RI	18,10,14	97,78,196	64,34,67	91,41,117	233	75	0	0	0.056,0.04,0.022	0.185,0.211,0.156	-0.145
ENSG00000160818	GPATCH4	chr1	-	RI	30,26,59	395256590	100,62,120	117,64,150	330	75	0	0	0.017,0.023,0.022	0.163,0.18,0.154	-0.145
ENSG00000129353	SLC44A2	chr19	+	RI	9,4,9	71,54,117	18,5,27	36,15,41	161	75	5.68015e-10	3.43141e-09	0.056,0.033,0.035	0.189,0.134,0.235	-0.145
ENSG00000197114	ZGPAT	chr20	+	RI	394209633	55,54,93	635327876	63,26,85	1040	75	0.000206158	0.000636232	0.341,0.218,0.329	0.421,0.476,0.426	-0.145
ENSG00000006047	YBX2	chr17	-	RI	226147361	9,3,10	23,9,20	1,0,0	918	75	0.000332038	0.000997083	0.672,0.8,0.747	0.653,1.0,1.0	-0.145
ENSG00000120699	EXOSC8	chr13	+	RI	9607451602	9596551467	9414081141	172,91,222	1583	75	0	0	0.045,0.051,0.049	0.206,0.175,0.196	-0.144
ENSG00000049656	CLPTM1L	chr5	-	RI	21,12,23	316224524	75,36,99	215,70,225	159	75	0	0	0.03,0.025,0.02	0.141,0.195,0.172	-0.144
ENSG00000099849	RASSF7	chr11	+	RI	61,46,75	11,4,9	21,13,27	0,0,3	153	75	0.00195148	0.00525153	0.731,0.849,0.803	1.0,1.0,0.815	-0.144
ENSG00000122678	POLM	chr7	-	RI	146,77,240	30,26,49	79,43,99	9,5,16	239	75	0.021398	0.0465468	0.604,0.482,0.606	0.734,0.73,0.66	-0.144
ENSG00000100242	SUN2	chr22	-	RI	5,1,14	51,37,91	69,39,87	102,64,114	249	75	6.66134e-16	6.16735e-15	0.029,0.008,0.044	0.169,0.155,0.187	-0.143
ENSG00000171453	POLR1C	chr6	+	RI	124,82,150	167,92,223	270131313	155,77,173	302	75	7.01472e-12	4.88187e-11	0.156,0.181,0.143	0.302,0.297,0.31	-0.143
ENSG00000132781	MUTYH	chr1	-	RI	8,18,39	132,83,186	34,7,27	30,19,52	189	75	1.18915e-07	5.58006e-07	0.023,0.079,0.077	0.31,0.128,0.171	-0.143
ENSG00000174652	ZNF266	chr19	-	RI	199166319	34,18,46	222115277	18,7,12	230	75	4.1643e-05	0.000143333	0.656,0.75,0.693	0.801,0.843,0.883	-0.143
ENSG00000133895	MEN1	chr11	-	RI	57,39,59	40,29,60	55,39,85	25,15,20	536	75	8.34485e-05	0.000275708	0.166,0.158,0.121	0.235,0.267,0.373	-0.143
ENSG00000077463	SIRT6	chr19	-	RI	11,7,20	46,27,83	37,11,32	33,23,58	156	75	8.59675e-05	0.000283319	0.103,0.111,0.104	0.35,0.187,0.21	-0.143
ENSG00000174483	BBS1	chr11	+	RI	5,2,7	18,15,35	14,4,8	15,5,16	204	75	0.00112801	0.00312746	0.093,0.047,0.068	0.255,0.227,0.155	-0.143
ENSG00000108591	DRG2	chr17	+	RI	245180417	53,43,106	354168395	45,22,50	714	75	3.17495e-05	0.000111042	0.327,0.305,0.292	0.452,0.445,0.454	-0.142
ENSG00000089053	ANAPC5	chr12	-	RI	456274678	544374854	8814521183	290137387	939	75	0	0	0.063,0.055,0.06	0.195,0.209,0.196	-0.141
ENSG00000131408	NR1H2	chr19	+	RI	6,1,8	77,34,102	43,20,34	63,32,89	217	75	5.44009e-15	4.72852e-14	0.026,0.01,0.026	0.191,0.178,0.117	-0.141
ENSG00000101782	RIOK3	chr18	+	RI	48,36,75	180125279	108,61,134	144,84,175	167	75	1.11144e-12	8.19168e-12	0.107,0.115,0.108	0.252,0.246,0.256	-0.141
ENSG00000239665	RP11-295P9.3	chr10	+	RI	21,4,20	8,9,17	115,52,126	30,13,28	1025	75	1.8835e-05	6.73614e-05	0.161,0.031,0.079	0.219,0.226,0.248	-0.141
ENSG00000136490	LIMD2	chr17	-	RI	13,9,28	91,54,116	12,10,18	32,10,34	164	75	0.000540296	0.0015765	0.061,0.071,0.099	0.146,0.314,0.195	-0.141
ENSG00000127084	FGD3	chr9	+	RI	164,78,248	32,10,28	303159392	23,9,33	1742	75	0.00191302	0.00516152	0.181,0.251,0.276	0.362,0.432,0.338	-0.141
ENSG00000182196	ARL6IP4	chr12	+	RI	88,53,125	52,36,100	79,54,125	36,12,55	346	75	0.00537804	0.0133238	0.268,0.242,0.213	0.322,0.494,0.33	-0.141
ENSG00000244045	TMEM199	chr17	+	RI	5,0,2	97,57,162	35,16,51	78,26,89	238	75	0	0	0.016,0.0,0.004	0.124,0.162,0.153	-0.14
ENSG00000011009	LYPLA2	chr1	+	RI	12,10,14	122,85,183	41,14,44	78,28,84	176	75	1.77636e-15	1.59795e-14	0.04,0.048,0.032	0.183,0.176,0.182	-0.14
ENSG00000180096	2020-09-01	chr16	-	RI	79,54,88	368296653	46,19,51	72,32,86	169	75	3.18634e-14	2.64672e-13	0.087,0.075,0.056	0.221,0.209,0.208	-0.14
ENSG00000130813	C19orf66	chr19	+	RI	49,36,75	2,1,4	26,6,17	0,0,0	305	75	0.000721598	0.00206457	0.858,0.899,0.822	1.0,1.0,1.0	-0.14
ENSG00000185324	CDK10	chr16	+	RI	190122266	39,30,70	84,42,111	15,3,10	146	75	0.00198624	0.00532074	0.715,0.676,0.661	0.742,0.878,0.851	-0.14
ENSG00000008710	PKD1	chr16	-	RI	3,1,2	12,15,16	2,1,8	4,3,9	165	75	0.00792672	0.0189212	0.102,0.029,0.054	0.185,0.132,0.288	-0.14
ENSG00000104886	PLEKHJ1	chr19	-	RI	12,11,16	219156352	40,21,60	111,47,115	169	75	0	0	0.024,0.03,0.02	0.138,0.165,0.188	-0.139
ENSG00000008128	CDK11A	chr1	-	RI	24,23,53	73,37,78	138,84,198	108,65,138	274	75	9.66476e-09	5.02763e-08	0.083,0.145,0.157	0.259,0.261,0.282	-0.139
ENSG00000115446	UNC50	chr2	+	RI	472294626	117,80,198	556219613	79,37,63	1104	75	1.35543e-07	6.30292e-07	0.215,0.2,0.177	0.323,0.287,0.398	-0.139
ENSG00000105135	ILVBL	chr19	-	RI	103,83,167	83,61,142	370158587	83,39,100	1433	75	0	0	0.061,0.066,0.058	0.189,0.175,0.235	-0.138
ENSG00000145191	EIF2B5	chr3	+	RI	221124306	167139285	184,92,243	88,39,96	374	75	5.79475e-09	3.10057e-08	0.21,0.152,0.177	0.295,0.321,0.337	-0.138
ENSG00000152556	PFKM	chr12	+	RI	2,1,5	32,22,54	2,4,7	10,8,11	161	75	0.000563799	0.00164159	0.028,0.021,0.041	0.085,0.189,0.229	-0.138
ENSG00000137822	TUBGCP4	chr15	+	RI	323195468	124,66,187	434200583	45,32,79	1907	75	6.66134e-16	6.16735e-15	0.093,0.104,0.09	0.275,0.197,0.225	-0.137
ENSG00000111641	NOP2	chr12	-	RI	11,2,10	150,65,209	52,23,62	116,46,117	203	75	0	0	0.026,0.011,0.017	0.142,0.156,0.164	-0.136
ENSG00000228106	RP11-452F19.3	chr1	+	RI	62,43,84	4,0,9	29,10,42	0,0,0	227	75	1.15189e-05	4.2487e-05	0.837,1.0,0.755	1.0,1.0,1.0	-0.136
ENSG00000106976	DNM1	chr9	+	RI	37,13,36	92,36,100	3,6,10	1,5,5	722	75	0.00312119	0.00805722	0.04,0.036,0.036	0.238,0.111,0.172	-0.136
ENSG00000060138	YBX3	chr12	-	RI	109,60,188	15,10,18	288171414	26,10,23	2000	75	0.0119399	0.0274665	0.214,0.184,0.281	0.293,0.391,0.403	-0.136
ENSG00000122678	POLM	chr7	-	RI	153,82,258	23,9,33	79,49,104	7,1,8	252	75	0.0182403	0.0401442	0.664,0.731,0.699	0.771,0.936,0.795	-0.136
ENSG00000135974	C2orf49	chr2	+	RI	186130272	32,22,40	385208537	30,14,44	201	75	4.51959e-05	0.000154914	0.684,0.688,0.717	0.827,0.847,0.82	-0.135
ENSG00000109736	MFSD10	chr4	-	RI	13,4,9	36,23,45	19,5,16	18,12,22	183	75	0.000647818	0.00186876	0.129,0.067,0.076	0.302,0.146,0.23	-0.135
ENSG00000159314	ARHGAP27	chr17	-	RI	39,31,90	64,35,62	71,40,85	43,18,45	277	75	0.00115793	0.00320393	0.142,0.193,0.282	0.309,0.376,0.338	-0.135
ENSG00000162298	SYVN1	chr11	-	RI	22,25,53	20,13,31	64,35,81	23,10,26	455	75	0.00357151	0.00911686	0.153,0.241,0.22	0.314,0.366,0.339	-0.135
ENSG00000115307	AUP1	chr2	-	RI	83,71,119	6804101034	114,79,161	204,78,250	263	75	0	0	0.034,0.047,0.032	0.137,0.224,0.155	-0.134
ENSG00000100038	TOP3B	chr22	-	RI	9,6,9	75,77,146	47,20,53	74,39,95	219	75	0	0	0.039,0.026,0.021	0.179,0.149,0.16	-0.134
ENSG00000198901	PRC1	chr15	-	RI	109,95,179	471287706	247130302	376168482	153	75	1.11022e-16	1.06872e-15	0.102,0.14,0.111	0.244,0.275,0.235	-0.134
ENSG00000100417	PMM1	chr22	-	RI	67,36,84	164115323	42,23,87	54,22,63	297	75	2.53264e-12	1.8084e-11	0.094,0.073,0.062	0.164,0.209,0.259	-0.134
ENSG00000161204	ABCF3	chr3	+	RI	12,3,14	82,60,102	20,10,27	46,17,46	188	75	1.08376e-08	5.60939e-08	0.055,0.02,0.052	0.148,0.19,0.19	-0.134
ENSG00000150776	C11orf57	chr11	+	RI	297195508	6,5,9	8884081069	4,0,0	603	75	1.57402e-08	8.00613e-08	0.86,0.829,0.875	0.965,1.0,1.0	-0.134
ENSG00000118046	STK11	chr19	+	RI	27,12,28	65,48,94	67,22,65	68,39,90	150	75	1.23297e-05	4.51541e-05	0.172,0.111,0.13	0.33,0.22,0.265	-0.134
ENSG00000013573	DDX11	chr12	+	RI	325222499	9,5,7	228101268	1,0,3	809	75	0.00221151	0.00586697	0.77,0.805,0.869	0.955,1.0,0.892	-0.134
ENSG00000175634	RPS6KB2	chr11	+	RI	222161342	3,1,3	224,98,279	0,1,1	3079	75	0.00247643	0.00651526	0.643,0.797,0.735	1.0,0.705,0.872	-0.134
ENSG00000180891	CUEDC1	chr17	-	RI	7,9,26	0,2,2	4,2,3	0,0,1	887	75	0.00470717	0.0117537	1.0,0.276,0.524	1.0,1.0,0.202	-0.134
ENSG00000128284	APOL3	chr22	-	RI	66,34,90	13,7,19	33,15,64	4,2,4	191	75	0.0112702	0.0261008	0.666,0.656,0.65	0.764,0.747,0.863	-0.134
ENSG00000178921	PFAS	chr17	+	RI	8,10,22	74,29,84	7,10,14	25,6,29	191	75	0.0159847	0.0355984	0.041,0.119,0.093	0.099,0.396,0.159	-0.134
ENSG00000136279	DBNL	chr7	+	RI	12,17,42	251155377	53,27,51	57,16,61	496	75	0	0	0.007,0.016,0.017	0.123,0.203,0.112	-0.133
ENSG00000205744	DENND1C	chr19	-	RI	2,10,10	49,39,62	20,6,16	28,14,29	175	75	3.78565e-06	1.49682e-05	0.017,0.099,0.065	0.234,0.155,0.191	-0.133
ENSG00000183569	SERHL2	chr22	+	RI	101,37,129	3,1,3	5,6,2	0,0,0	433	75	0.00156893	0.00427512	0.854,0.865,0.882	1.0,1.0,1.0	-0.133
ENSG00000262484	CCER2	chr19	-	RI	10,8,21	3,1,1	15,5,17	0,1,0	163	75	0.00944151	0.0221647	0.605,0.786,0.906	1.0,0.697,1.0	-0.133
ENSG00000140497	SCAMP2	chr15	-	RI	100,69,187	120,78,143	644332858	121,64,171	1909	75	0	0	0.032,0.034,0.049	0.173,0.169,0.165	-0.131
ENSG00000122952	ZWINT	chr10	-	RI	299250459	138910542204	194,92,266	268133317	226	75	0	0	0.067,0.073,0.065	0.194,0.187,0.218	-0.131
ENSG00000261884	CTC-479C5.12	chr16	-	RI	97108201	7,5,3	93,56,168	1,1,1	422	75	0.000909352	0.00256261	0.711,0.793,0.923	0.943,0.909,0.968	-0.131
ENSG00000100299	ARSA	chr22	-	RI	17,8,18	2,1,6	7,4,11	0,1,1	228	75	0.00294234	0.00763377	0.737,0.725,0.497	1.0,0.568,0.783	-0.131
ENSG00000115307	AUP1	chr2	-	RI	37,42,64	38,40,70	59,50,102	46,22,54	201	75	0.00361373	0.00921322	0.266,0.282,0.254	0.324,0.459,0.413	-0.131
ENSG00000102879	CORO1A	chr16	+	RI	7074941103	164911852640	17529182319	599299724	1265	75	0	0	0.025,0.024,0.024	0.148,0.154,0.16	-0.13
ENSG00000177463	NR2C2	chr3	+	RI	173108237	59,40,90	709359894	129,57,153	1059	75	1.58296e-08	8.04167e-08	0.172,0.161,0.157	0.28,0.308,0.293	-0.13
ENSG00000115307	AUP1	chr2	-	RI	386224603	327195509	202,81,230	100,41,91	271	75	3.65895e-07	1.62796e-06	0.246,0.241,0.247	0.359,0.353,0.412	-0.13
ENSG00000198218	QRICH1	chr3	-	RI	339246473	105,85,211	516290709	135,54,134	421	75	1.24943e-05	4.57162e-05	0.365,0.34,0.285	0.405,0.489,0.485	-0.13
ENSG00000178950	GAK	chr4	-	RI	90,76,127	36,23,51	159,74,262	28,18,42	740	75	9.16498e-05	0.00029968	0.202,0.251,0.202	0.365,0.294,0.387	-0.13
ENSG00000114857	NKTR	chr3	+	RI	560390840	58,47,94	392196558	33,15,23	1460	75	0.00852491	0.0202087	0.332,0.299,0.315	0.379,0.402,0.555	-0.13
ENSG00000100075	SLC25A1	chr22	-	RI	3,0,5	88,53,125	7,3,6	11,19,24	151	75	1.53618e-06	6.34809e-06	0.017,0.0,0.019	0.24,0.073,0.11	-0.129
ENSG00000177954	RPS27	chr1	+	RI	198128382	12,13,24	16547101869	14,12,16	186	75	1.11022e-15	1.0053e-14	0.869,0.799,0.865	0.979,0.96,0.979	-0.128
ENSG00000105618	PRPF31	chr19	+	RI	4,2,4	151,95,205	12,7,12	33,22,26	179	75	5.10703e-15	4.45783e-14	0.011,0.009,0.008	0.132,0.118,0.162	-0.128
ENSG00000125124	BBS2	chr16	-	RI	5,5,12	28,18,38	9,4,11	7,5,16	291	75	0.00272338	0.00709699	0.044,0.067,0.075	0.249,0.171,0.151	-0.128
ENSG00000065357	DGKA	chr12	+	RI	29,22,67	142,99,223	51,31,78	53,33,71	349	75	7.77156e-16	7.1153e-15	0.042,0.046,0.061	0.171,0.168,0.191	-0.127
ENSG00000187778	MCRS1	chr12	-	RI	118,76,170	131,74,225	197,76,202	70,36,98	581	75	6.86229e-13	5.12185e-12	0.104,0.117,0.089	0.266,0.214,0.21	-0.127
ENSG00000136286	MYO1G	chr7	-	RI	185111276	100,59,164	96,47,94	21,13,19	999	75	8.34394e-07	3.59217e-06	0.122,0.124,0.112	0.256,0.213,0.271	-0.127
ENSG00000087088	BAX	chr19	+	RI	25,29,51	87,47,156	37,19,65	55,28,51	162	75	0.000137068	0.000433401	0.117,0.222,0.131	0.237,0.239,0.371	-0.126
ENSG00000104957	CCDC130	chr19	+	RI	93,56,101	50,22,63	102,77,127	27,20,52	164	75	0.010622	0.0246967	0.46,0.538,0.423	0.633,0.638,0.528	-0.126
ENSG00000125457	MIF4GD	chr17	-	RI	22,19,46	185129304	32,17,60	47,30,78	256	75	0	0	0.034,0.041,0.042	0.166,0.142,0.184	-0.125
ENSG00000166526	ZNF3	chr7	-	RI	47,24,76	113,63,139	183,95,213	145,64,200	355	75	1.29806e-11	8.85433e-11	0.081,0.074,0.104	0.211,0.239,0.184	-0.125
ENSG00000117308	GALE	chr1	-	RI	7,7,10	39,47,105	12,1,15	17,6,18	185	75	1.91676e-05	6.83728e-05	0.068,0.057,0.037	0.222,0.063,0.253	-0.125
ENSG00000105726	ATP13A1	chr19	-	RI	129,66,145	59,26,71	105,66,135	30,14,41	155	75	0.00428828	0.0107927	0.514,0.551,0.497	0.629,0.695,0.614	-0.125
ENSG00000206560	ANKRD28	chr3	-	RI	2,2,4	147112261	41,22,55	132,52,164	177	75	0	0	0.006,0.008,0.006	0.116,0.152,0.124	-0.124
ENSG00000169592	INO80E	chr16	+	RI	7,7,11	282218530	61,32,67	122,69,151	230	75	0	0	0.008,0.01,0.007	0.14,0.131,0.126	-0.124
ENSG00000165516	KLHDC2	chr14	+	RI	85,65,126	196107289	38,20,61	43,20,65	147	75	0.000100884	0.000326927	0.181,0.237,0.182	0.311,0.338,0.324	-0.124
ENSG00000164039	BDH2	chr4	-	RI	139157272	206126291	159,65,186	45,21,57	1092	75	0	0	0.044,0.079,0.06	0.195,0.175,0.183	-0.123
ENSG00000213689	TREX1	chr3	+	RI	76,38,102	116,67,161	38,28,68	33,15,40	395	75	2.50244e-06	1.01277e-05	0.111,0.097,0.107	0.179,0.262,0.244	-0.123
ENSG00000125247	TMTC4	chr13	-	RI	4,5,10	74,51,118	7,6,12	19,14,29	162	75	4.53957e-06	1.77955e-05	0.024,0.043,0.038	0.146,0.166,0.161	-0.123
ENSG00000123349	PFDN5	chr12	+	RI	231165348	8,6,10	630268736	6,5,4	563	75	0.000198236	0.000614547	0.794,0.786,0.823	0.933,0.877,0.961	-0.123
ENSG00000172732	MUS81	chr11	+	RI	69,51,110	58,50,110	56,15,51	22,11,24	276	75	0.00276119	0.00717736	0.244,0.217,0.214	0.409,0.27,0.366	-0.123
ENSG00000251022	THAP9-AS1	chr4	-	RI	6,2,7	432325730	121,62,156	365169419	185	75	0	0	0.006,0.002,0.004	0.118,0.129,0.131	-0.122
ENSG00000167799	NUDT8	chr11	-	RI	36,15,43	91,75,149	15,11,23	11,6,11	741	75	7.78426e-10	4.59472e-09	0.038,0.02,0.028	0.121,0.157,0.175	-0.122
ENSG00000136699	SMPD4	chr2	-	RI	69,57,115	83,53,116	214126314	111,50,136	524	75	2.33905e-09	1.30581e-08	0.106,0.133,0.124	0.216,0.265,0.248	-0.122
ENSG00000164896	FASTK	chr7	-	RI	45,26,65	110101204	50,27,78	72,40,98	155	75	1.4939e-06	6.19204e-06	0.165,0.111,0.134	0.252,0.246,0.278	-0.122
ENSG00000186141	POLR3C	chr1	-	RI	311245451	80,40,101	329167417	36,22,45	188	75	4.34103e-05	0.000149042	0.608,0.71,0.64	0.785,0.752,0.787	-0.122
ENSG00000142046	TMEM91	chr19	+	RI	85,65,115	2,1,7	39,21,45	0,1,0	714	75	0.000179818	0.000559977	0.817,0.872,0.633	1.0,0.688,1.0	-0.122
ENSG00000189046	ALKBH2	chr12	-	RI	165108233	33,25,74	109,49,128	13,10,17	534	75	0.0127832	0.0291459	0.413,0.378,0.307	0.541,0.408,0.514	-0.122
ENSG00000124782	RREB1	chr6	+	RI	27,12,28	9,15,12	81,23,99	14,12,21	698	75	0.0135581	0.0307089	0.244,0.079,0.2	0.383,0.171,0.336	-0.122
ENSG00000162032	SPSB3	chr16	-	RI	53,58,99	42,28,80	94,63,132	37,21,68	188	75	0.0143819	0.0323966	0.335,0.452,0.331	0.503,0.545,0.436	-0.122
ENSG00000177731	FLII	chr17	-	RI	7,3,7	153,91,216	56,11,75	97,46,153	210	75	0	0	0.016,0.012,0.011	0.171,0.079,0.149	-0.12
ENSG00000161638	ITGA5	chr12	-	RI	4,2,3	21,4,27	40,22,65	46,28,64	302	75	7.59102e-08	3.64008e-07	0.045,0.11,0.027	0.178,0.163,0.201	-0.12
ENSG00000163161	ERCC3	chr2	-	RI	81,41,130	104,86,184	140,53,158	102,42,115	262	75	7.30994e-07	3.17354e-06	0.182,0.12,0.168	0.282,0.265,0.282	-0.12
ENSG00000133794	ARNTL	chr11	+	RI	258188451	43,25,38	618292821	41,23,38	2790	75	0.000188341	0.000586075	0.139,0.168,0.242	0.288,0.254,0.367	-0.12
ENSG00000197070	ARRDC1	chr9	+	RI	99,63,136	3,1,3	169,82,247	0,0,1	491	75	0.000953596	0.00267704	0.834,0.906,0.874	1.0,1.0,0.974	-0.12
ENSG00000115286	NDUFS7	chr19	+	RI	10,7,14	497360718	39,20,49	141,69,174	143	75	0	0	0.01,0.01,0.01	0.127,0.132,0.129	-0.119
ENSG00000115211	EIF2B4	chr2	-	RI	15,8,5	117111223	71,35,86	79,43,116	401	75	0	0	0.023,0.013,0.004	0.144,0.132,0.122	-0.119
ENSG00000167792	NDUFV1	chr11	+	RI	110,90,212	337202476	200,99,233	136,68,171	499	75	0	0	0.047,0.063,0.063	0.181,0.18,0.17	-0.119
ENSG00000203965	EFCAB7	chr1	+	RI	111,99,157	69,31,100	211105300	23,14,53	2576	75	1.22125e-15	1.10341e-14	0.045,0.085,0.044	0.211,0.179,0.141	-0.119
ENSG00000187325	TAF9B	chrX	-	RI	1,2,0	140,86,207	9,3,7	21,17,26	153	75	5.79004e-11	3.77452e-10	0.003,0.011,0.0	0.174,0.08,0.117	-0.119
ENSG00000100359	SGSM3	chr22	+	RI	181123264	7,2,6	192,95,244	0,0,0	396	75	1.11083e-06	4.66524e-06	0.83,0.921,0.893	1.0,1.0,1.0	-0.119
ENSG00000196517	SLC6A9	chr1	-	RI	1,0,0	12,9,19	7,2,8	17,7,27	163	75	7.19748e-06	2.73054e-05	0.037,0.0,0.0	0.159,0.116,0.12	-0.119
ENSG00000103064	SLC7A6	chr16	+	RI	7635561130	21,13,19	9465031352	9,7,9	1089	75	0.000299111	0.000905464	0.714,0.747,0.804	0.879,0.832,0.912	-0.119
ENSG00000105135	ILVBL	chr19	-	RI	14,6,19	50,41,63	24,15,47	56,21,72	155	75	0.000346011	0.00103527	0.119,0.066,0.127	0.172,0.257,0.24	-0.119
ENSG00000100982	PCIF1	chr20	+	RI	3,1,11	97,67,135	6,5,15	27,11,42	160	75	1.70623e-07	7.86317e-07	0.014,0.007,0.037	0.094,0.176,0.143	-0.118
ENSG00000168488	ATXN2L	chr16	+	RI	25,13,31	70,39,98	46,23,54	58,25,68	221	75	6.61399e-06	2.51612e-05	0.108,0.102,0.097	0.212,0.238,0.212	-0.118
ENSG00000105373	GLTSCR2	chr19	+	RI	389261632	10276911623	17218022003	8844321117	780	75	0	0	0.035,0.035,0.036	0.158,0.151,0.147	-0.117
ENSG00000149823	VPS51	chr11	+	RI	3,0,6	120,80,193	23,15,30	92,51,94	150	75	0	0	0.012,0.0,0.015	0.111,0.128,0.138	-0.117
ENSG00000166012	TAF1D	chr11	-	RI	212182276	299218460	531272664	341158430	387	75	4.996e-15	4.37018e-14	0.121,0.139,0.104	0.232,0.25,0.23	-0.116
ENSG00000140983	RHOT2	chr16	+	RI	5,8,9	100,60,128	19,7,36	62,28,63	148	75	1.22623e-09	7.05594e-09	0.025,0.063,0.034	0.134,0.112,0.225	-0.116
ENSG00000187801	ZFP69B	chr1	+	RI	11,13,13	23,23,41	34,15,32	23,16,27	347	75	4.65915e-05	0.000159433	0.094,0.109,0.064	0.242,0.168,0.204	-0.116
ENSG00000103507	BCKDK	chr16	+	RI	37,27,74	2,1,2	27,7,27	1,0,0	395	75	0.0168382	0.0372976	0.778,0.837,0.875	0.837,1.0,1.0	-0.116
ENSG00000130803	ZNF317	chr19	+	RI	74,54,111	50,38,87	406210488	143,68,187	594	75	4.00099e-07	1.77248e-06	0.157,0.152,0.139	0.264,0.281,0.248	-0.115
ENSG00000114745	GORASP1	chr3	-	RI	0,6,32	46,26,46	15,11,15	30,13,17	213	75	0.00550861	0.0136064	0.0,0.075,0.197	0.15,0.23,0.237	-0.115
ENSG00000072778	ACADVL	chr17	+	RI	5,0,5	226166360	26,7,31	67,42,93	161	75	0	0	0.01,0.0,0.006	0.153,0.072,0.134	-0.114
ENSG00000072778	ACADVL	chr17	+	RI	16,17,42	299196468	36,14,29	61,50,95	168	75	2.60902e-14	2.18924e-13	0.023,0.037,0.039	0.209,0.111,0.12	-0.114
ENSG00000198276	UCKL1	chr20	-	RI	51,39,105	158110269	80,47,114	102,45,129	260	75	1.80377e-09	1.01663e-08	0.085,0.093,0.101	0.185,0.232,0.203	-0.114
ENSG00000114388	NPRL2	chr3	-	RI	39,24,60	89,79,124	70,30,70	56,39,82	245	75	2.4966e-06	1.0114e-05	0.118,0.085,0.129	0.277,0.191,0.207	-0.114
ENSG00000143499	SMYD2	chr1	+	RI	607420970	135,90,199	285144402	23,19,43	2082	75	3.23874e-06	1.28675e-05	0.139,0.144,0.149	0.309,0.214,0.252	-0.114
ENSG00000103365	GGA2	chr16	-	RI	655386901	117,85,208	506271665	74,24,101	919	75	0.00309083	0.00799888	0.314,0.27,0.261	0.358,0.48,0.35	-0.114
ENSG00000169727	GPS1	chr17	+	RI	12,7,13	234166363	29,21,33	106,43,162	153	75	1.11022e-16	1.06872e-15	0.025,0.02,0.017	0.118,0.193,0.091	-0.113
ENSG00000160948	VPS28	chr8	-	RI	42,29,66	247159392	95,30,66	112,61,186	193	75	6.4204e-11	4.15913e-10	0.062,0.066,0.061	0.248,0.16,0.121	-0.113
ENSG00000072210	ALDH3A2	chr17	+	RI	120,92,215	14,4,8	72,23,75	0,0,1	166	75	4.65411e-06	1.81753e-05	0.795,0.912,0.924	1.0,1.0,0.971	-0.113
ENSG00000068885	IFT80	chr3	-	RI	261191370	4,0,6	44,12,52	0,0,0	976	75	0.000124984	0.000396409	0.834,1.0,0.826	1.0,1.0,1.0	-0.113
ENSG00000118515	SGK1	chr6	-	RI	2,0,0	7,3,11	11,6,8	21,12,33	179	75	0.000194966	0.000604865	0.107,0.0,0.0	0.18,0.173,0.092	-0.113
ENSG00000164896	FASTK	chr7	-	RI	125,85,165	132,77,188	90,46,105	60,25,75	148	75	0.00210123	0.00560327	0.324,0.359,0.308	0.432,0.483,0.415	-0.113
ENSG00000182325	FBXL6	chr8	-	RI	23,15,30	66,38,63	15,8,37	24,15,29	143	75	0.0129004	0.0293807	0.155,0.172,0.2	0.247,0.219,0.401	-0.113
ENSG00000110619	CARS	chr11	-	RI	139134234	211143330	430212588	98,41,122	2273	75	0	0	0.021,0.03,0.023	0.126,0.146,0.137	-0.112
ENSG00000141644	MBD1	chr18	-	RI	51,45,90	227158384	218,95,247	320172454	162	75	2.02283e-12	1.45192e-11	0.094,0.116,0.098	0.24,0.204,0.201	-0.112
ENSG00000131652	THOC6	chr16	+	RI	3,2,2	113,67,156	11,3,10	23,11,44	175	75	1.11647e-10	7.0767e-10	0.011,0.013,0.005	0.17,0.105,0.089	-0.112
ENSG00000132017	DCAF15	chr19	+	RI	35,21,63	75,67,156	58,28,91	70,45,109	148	75	6.22047e-05	0.000209211	0.191,0.137,0.17	0.296,0.24,0.297	-0.112
ENSG00000168404	MLKL	chr16	-	RI	4,1,6	32,17,45	6,6,12	16,5,22	329	75	9.38554e-05	0.000306406	0.028,0.013,0.029	0.079,0.215,0.111	-0.112
ENSG00000011243	AKAP8L	chr19	-	RI	214121269	12,4,15	508230635	14,6,13	610	75	0.00843946	0.0200176	0.687,0.788,0.688	0.817,0.825,0.857	-0.112
ENSG00000164828	SUN1	chr7	+	RI	55,27,73	70,35,96	86,41,86	68,22,81	217	75	0.00632216	0.0154583	0.214,0.21,0.208	0.304,0.392,0.268	-0.111
ENSG00000132522	GPS2	chr17	-	RI	28,11,50	240172435	41,27,51	111,60,140	162	75	1.24789e-13	1.00416e-12	0.051,0.029,0.051	0.146,0.172,0.144	-0.11
[truncated: 7,151 more rows]
