# Supplementary material for: SF3B1 homeostasis is critical for survival and therapeutic response in T cell leukemia
Source: Sci Adv. 2022 Jan 21;8(3):eabj8357. doi: 10.1126/sciadv.abj8357 (PMC8782448; doi:10.1126/sciadv.abj8357)
Supplement: Supplementary file 2 — Tables S1 to S5 [file sciadv.abj8357_tables_s1_to_s5.zip › sciadv.abj8357_table_s3.xlsx]

## Sheet: shSF3B1.1 VS control
Table S3. shSF3B1.1-associated splicing events changes in CUTLL1 cells
ID	GeneID	geneSymbol	chr	strand	AS_Type	IJC_SAMPLE_1	SJC_SAMPLE_1	IJC_SAMPLE_2	SJC_SAMPLE_2	IncFormLen	SkipFormLen	PValue	FDR	IncLevel1	IncLevel2	IncLevelDifference
3330	ENSG00000142512	SIGLEC10	chr19	-	A3SS	0,10,0	6,3,6	9,18,20	0,0,2	249	75	3.95802e-10	9.52364e-09	0.0,0.501,0.0	1.0,1.0,0.751	-0.75
3329	ENSG00000142512	SIGLEC10	chr19	-	A3SS	0,4,0	6,3,6	2,5,2	0,0,2	105	75	3.9448e-06	4.27031e-05	0.0,0.488,0.0	1.0,1.0,0.417	-0.643
7979	ENSG00000198160	MIER1	chr1	+	A3SS	0,1,6	15,22,3	5,2,8	3,0,1	78	75	1.86507e-05	0.000168188	0.0,0.042,0.658	0.616,1.0,0.885	-0.6
3298	ENSG00000152234	ATP5A1	chr18	-	A3SS	0,14,3	5,10,8	12,16,4	5,1,1	78	75	0.000253583	0.00165268	0.0,0.574,0.265	0.698,0.939,0.794	-0.531
6849	ENSG00000140474	ULK3	chr15	-	A3SS	2,0,7	11,19,13	6,7,17	8,2,2	104	75	1.72815e-05	0.000157237	0.116,0.0,0.28	0.351,0.716,0.86	-0.51
6389	ENSG00000111596	CNOT2	chr12	+	A3SS	5,0,0	14,3,2	19,8,17	3,5,4	241	75	4.54159e-07	6.09991e-06	0.1,0.0,0.0	0.663,0.332,0.569	-0.488
4655	ENSG00000129292	PHF20L1	chr8	+	A3SS	0,17,0	9,13,15	2,8,6	0,5,8	87	75	0.00887124	0.035548	0.0,0.53,0.0	1.0,0.58,0.393	-0.481
2227	ENSG00000125991	ERGIC3	chr20	+	A3SS	14,25,13	8,20,21	101,71,54	7,11,4	153	75	2.70498e-11	7.98441e-10	0.462,0.38,0.233	0.876,0.76,0.869	-0.477
3486	ENSG00000147124	ZNF41	chrX	-	A3SS	0,5,0	28,26,24	10,3,12	6,2,8	115	75	4.4208e-12	1.4116e-10	0.0,0.111,0.0	0.521,0.495,0.495	-0.467
2026	ENSG00000015153	YAF2	chr12	-	A3SS	0,7,3	7,20,32	8,13,10	6,3,7	136	75	2.6738e-07	3.78131e-06	0.0,0.162,0.049	0.424,0.705,0.441	-0.453
3122	ENSG00000157353	FUK	chr16	+	A3SS	12,40,2	10,14,18	69,43,32	3,13,4	173	75	6.75903e-05	0.000512173	0.342,0.553,0.046	0.909,0.589,0.776	-0.444
8326	ENSG00000111011	RSRC2	chr12	-	A3SS	31,13,53	51,29,66	81,49,84	12,29,10	97	75	5.47291e-09	1.11144e-07	0.32,0.257,0.383	0.839,0.566,0.867	-0.437
6110	ENSG00000090372	STRN4	chr19	-	A3SS	26,64,13	64,67,53	268227262	80,47,71	199	75	0	0	0.133,0.265,0.085	0.558,0.645,0.582	-0.434
4232	ENSG00000137221	TJAP1	chr6	+	A3SS	2,8,13	57,92,73	74181105	103,79,48	127	75	0	0	0.02,0.049,0.095	0.298,0.575,0.564	-0.424
6953	ENSG00000119688	ABCD4	chr14	-	A3SS	30,27,13	144170156	96,93,77	56,50,45	137	75	0	0	0.102,0.08,0.044	0.484,0.505,0.484	-0.416
5629	ENSG00000127616	SMARCA4	chr19	+	A3SS	14,11,7	76,33,27	18,12,19	9,20,5	84	75	1.07115e-05	0.000103389	0.141,0.229,0.188	0.641,0.349,0.772	-0.401
1343	ENSG00000178761	FAM219B	chr15	-	A3SS	37,58,12	14,43,20	5,16,6	0,5,0	95	75	0.00167693	0.00864342	0.676,0.516,0.321	1.0,0.716,1.0	-0.401
3357	ENSG00000125967	NECAB3	chr20	-	A3SS	9,18,16	3,13,23	11,21,8	0,0,2	99	75	8.44509e-08	1.32742e-06	0.694,0.512,0.345	1.0,1.0,0.752	-0.4
7722	ENSG00000117569	PTBP2	chr1	+	A3SS	15,7,0	45,18,25	104,54,31	38,24,57	90	75	1.52441e-05	0.000140716	0.217,0.245,0.0	0.695,0.652,0.312	-0.399
6195	ENSG00000039650	PNKP	chr19	-	A3SS	20,111,42	85146123	265167190	89,64,71	158	75	0	0	0.1,0.265,0.139	0.586,0.553,0.56	-0.398
3891	ENSG00000132530	XAF1	chr17	+	A3SS	133125176	62,28,27	237180145	7,4,13	481	75	1.2315e-07	1.88891e-06	0.251,0.41,0.504	0.841,0.875,0.635	-0.395
1339	ENSG00000187838	TMEM256-PLSCR3	chr17	-	A3SS	4,15,8	3,1,0	17,2,17	0,0,0	542	75	0.00267733	0.0129332	0.156,0.675,1.0	1.0,1.0,1.0	-0.39
6819	ENSG00000134802	SLC43A3	chr11	-	A3SS	15,32,55	40,48,33	89,61,82	16,26,13	173	75	6.48391e-07	8.46242e-06	0.14,0.224,0.419	0.707,0.504,0.732	-0.387
453	ENSG00000154874	CCDC144B	chr17	-	A3SS	30,12,1	11,8,27	6,20,11	0,4,5	78	75	0.00530746	0.0230899	0.724,0.591,0.034	1.0,0.828,0.679	-0.386
4233	ENSG00000137221	TJAP1	chr6	+	A3SS	14,10,13	59,59,62	76194111	73,53,97	130	75	3.22627e-11	9.35988e-10	0.12,0.089,0.108	0.375,0.679,0.398	-0.378
2707	ENSG00000105223	PLD3	chr19	+	A3SS	13,7,0	6,49,29	7,18,8	2,4,10	110	75	0.000916797	0.00517176	0.596,0.089,0.0	0.705,0.754,0.353	-0.376
8806	ENSG00000148218	ALAD	chr9	-	A3SS	45,36,8	48,73,45	133121157	44,62,24	241	75	4.39647e-10	1.04793e-08	0.226,0.133,0.052	0.485,0.378,0.671	-0.374
8516	ENSG00000163584	RPL22L1	chr3	-	A3SS	174293283	217291239	493667617	111162101	142	75	0	0	0.298,0.347,0.385	0.701,0.685,0.763	-0.373
3031	ENSG00000170949	ZNF160	chr19	-	A3SS	0,0,0	6,7,2	0,8,2	2,6,1	99	75	2.68861e-05	0.000230187	0.0,0.0,0.0	0.0,0.503,0.602	-0.368
2216	ENSG00000100031	GGT1	chr22	+	A3SS	3,3,4	7,2,3	38,53,32	13,7,6	183	75	0.0004309	0.00262311	0.149,0.381,0.353	0.545,0.756,0.686	-0.368
3646	ENSG00000168781	PPIP5K1	chr15	-	A3SS	20,0,13	53,34,43	25,14,11	17,7,8	132	75	8.61081e-09	1.68792e-07	0.177,0.0,0.147	0.455,0.532,0.439	-0.367
7258	ENSG00000108309	RUNDC3A	chr17	+	A3SS	0,0,0	3,3,10	10,2,2	5,13,3	90	75	5.89282e-07	7.73071e-06	0.0,0.0,0.0	0.625,0.114,0.357	-0.365
7855	ENSG00000068024	HDAC4	chr2	-	A3SS	68,33,0	46,103,26	140,87,92	68,48,47	90	75	0.000152235	0.00104729	0.552,0.211,0.0	0.632,0.602,0.62	-0.364
130	ENSG00000242802	AP5Z1	chr7	+	A3SS	124,130,97	51,19,15	440457423	17,13,9	320	75	7.58882e-12	2.3783e-10	0.363,0.616,0.602	0.858,0.892,0.917	-0.362
4114	ENSG00000116353	MECR	chr1	-	A3SS	64,65,66	19,55,11	82,66,97	8,3,3	202	75	3.14711e-06	3.46592e-05	0.556,0.305,0.69	0.792,0.891,0.923	-0.352
7596	ENSG00000172046	USP19	chr3	-	A3SS	75,127,73	59,96,98	164170161	25,42,35	120	75	7.77156e-16	3.98548e-14	0.443,0.453,0.318	0.804,0.717,0.742	-0.35
3921	ENSG00000167380	ZNF226	chr19	+	A3SS	48,8,10	16,9,7	134,63,110	18,10,15	244	75	5.86833e-05	0.00045717	0.48,0.215,0.305	0.696,0.659,0.693	-0.349
7097	ENSG00000154358	OBSCN	chr1	+	A3SS	0,2,0	18,42,16	10,22,4	31,26,6	78	75	9.85821e-11	2.59327e-09	0.0,0.044,0.0	0.237,0.449,0.391	-0.344
2298	ENSG00000110906	KCTD10	chr12	-	A3SS	0,2,0	46,66,12	42,47,34	22,33,51	178	75	0	0	0.0,0.013,0.0	0.446,0.375,0.219	-0.342
6620	ENSG00000155974	GRIP1	chr12	-	A3SS	18,1,4	4,5,0	5,4,4	0,0,0	78	75	0.000259891	0.0016873	0.812,0.161,1.0	1.0,1.0,1.0	-0.342
5757	ENSG00000128915	NARG2	chr15	-	A3SS	254394238	90,80,126	676622671	51,53,32	235	75	1.55653e-13	6.373e-12	0.474,0.611,0.376	0.809,0.789,0.87	-0.336
399	ENSG00000171298	GAA	chr17	+	A3SS	5,11,2	43,71,33	10,8,8	11,9,7	106	75	3.39101e-08	5.81628e-07	0.076,0.099,0.041	0.391,0.386,0.447	-0.336
2417	ENSG00000160932	LY6E	chr8	+	A3SS	9,0,12	0,3,6	16,4,2	0,0,1	80	75	0.00147867	0.00778291	1.0,0.0,0.652	1.0,1.0,0.652	-0.333
272	ENSG00000228288	PCAT6	chr1	+	A3SS	7,1,0	0,0,14	19,7,12	0,0,0	189	75	0.00357954	0.0166881	1.0,1.0,0.0	1.0,1.0,1.0	-0.333
1434	ENSG00000127989	MTERF	chr7	-	A3SS	1,1,0	0,0,8	10,16,6	0,0,0	127	75	0.0127809	0.0479589	1.0,1.0,0.0	1.0,1.0,1.0	-0.333
8411	ENSG00000178028	DMAP1	chr1	+	A3SS	9,26,42	29,45,20	68,90,50	23,24,19	121	75	0.000136582	0.000951202	0.161,0.264,0.566	0.647,0.699,0.62	-0.325
2973	ENSG00000064961	HMG20B	chr19	+	A3SS	21,19,11	142159101	55,58,45	47,55,51	117	75	0	0	0.087,0.071,0.065	0.429,0.403,0.361	-0.323
2931	ENSG00000197603	C5orf42	chr5	-	A3SS	37,39,34	6,21,59	31,35,59	0,8,9	129	75	0.00309589	0.0146896	0.782,0.519,0.251	1.0,0.718,0.792	-0.319
7312	ENSG00000172113	NME6	chr3	-	A3SS	34,57,7	77,40,25	61,34,48	26,11,21	153	75	8.87578e-06	8.74997e-05	0.178,0.411,0.121	0.535,0.602,0.528	-0.318
5043	ENSG00000135049	AGTPBP1	chr9	-	A3SS	129,83,80	15,52,26	138,52,70	11,2,3	195	75	2.77898e-05	0.000237124	0.768,0.38,0.542	0.828,0.909,0.9	-0.316
5428	ENSG00000140319	SRP14	chr15	-	A3SS	40,41,22	84,72,81	92,118,62	23,69,87	82	75	8.49861e-05	0.000628972	0.303,0.342,0.199	0.785,0.61,0.395	-0.315
8484	ENSG00000113282	CLINT1	chr5	-	A3SS	219164232	316260239	511537527	140212219	129	75	0	0	0.287,0.268,0.361	0.68,0.596,0.583	-0.314
1477	ENSG00000089053	ANAPC5	chr12	-	A3SS	386411305	301385224	835625695	185119147	114	75	0	0	0.458,0.413,0.473	0.748,0.776,0.757	-0.312
308	ENSG00000159069	FBXW5	chr9	-	A3SS	2,2,0	3,1,12	30,7,16	5,7,7	105	75	0.000970613	0.00542762	0.323,0.588,0.0	0.811,0.417,0.62	-0.312
7628	ENSG00000127311	HELB	chr12	+	A3SS	0,0,0	16,6,18	9,6,1	3,7,15	151	75	1.1609e-06	1.42709e-05	0.0,0.0,0.0	0.598,0.299,0.032	-0.31
8371	ENSG00000068366	ACSL4	chrX	-	A3SS	5,20,3	5,5,0	23,54,36	0,0,3	189	75	0.000348545	0.00218465	0.284,0.613,1.0	1.0,1.0,0.826	-0.31
4625	ENSG00000172943	PHF8	chrX	-	A3SS	2,6,5	0,2,8	10,9,3	0,0,0	86	75	1.32704e-05	0.000124306	1.0,0.723,0.353	1.0,1.0,1.0	-0.308
8446	ENSG00000153827	TRIP12	chr2	-	A3SS	226270245	59,99,62	361368308	1,15,21	156	75	0	0	0.648,0.567,0.655	0.994,0.922,0.876	-0.307
2938	ENSG00000205084	TMEM231	chr16	-	A3SS	18,16,28	22,33,14	80,59,76	17,24,18	198	75	2.32732e-05	0.000204425	0.237,0.155,0.431	0.641,0.482,0.615	-0.305
4971	ENSG00000145979	TBC1D7	chr6	-	A3SS	8,16,1	16,39,31	35,26,37	21,27,21	132	75	4.9961e-07	6.64011e-06	0.221,0.189,0.018	0.486,0.354,0.5	-0.304
3720	ENSG00000155545	MIER3	chr5	-	A3SS	41,67,18	70,26,19	103106124	10,20,49	78	75	7.68799e-05	0.000575692	0.36,0.712,0.477	0.908,0.836,0.709	-0.301
6109	ENSG00000090372	STRN4	chr19	-	A3SS	28,89,16	273337251	297256288	208203143	220	75	0	0	0.034,0.083,0.021	0.327,0.301,0.407	-0.299
24	ENSG00000185684	EP400NL	chr12	+	A3SS	23,83,12	13,18,26	67,52,83	15,15,4	264	75	0.00640557	0.0269661	0.334,0.567,0.116	0.559,0.496,0.855	-0.298
5799	ENSG00000104872	PIH1D1	chr19	-	A3SS	14,17,10	11,16,24	22,39,24	11,11,6	78	75	0.000351751	0.00219889	0.55,0.505,0.286	0.658,0.773,0.794	-0.295
2028	ENSG00000050426	LETMD1	chr12	+	A3SS	31,51,4	37,31,28	64,75,33	15,27,26	109	75	0.0033944	0.0159273	0.366,0.531,0.089	0.746,0.657,0.466	-0.294
2659	ENSG00000023191	RNH1	chr11	-	A3SS	314272170	104190110	704622542	101,85,77	143	75	5.96634e-13	2.24379e-11	0.613,0.429,0.448	0.785,0.793,0.787	-0.292
5530	ENSG00000196268	ZNF493	chr19	+	A3SS	14,10,7	18,23,24	14,28,28	13,12,17	78	75	0.000272026	0.00175041	0.428,0.295,0.219	0.509,0.692,0.613	-0.291
3049	ENSG00000166813	KIF7	chr15	-	A3SS	6,0,15	27,35,9	18,30,17	23,6,9	178	75	0.000393358	0.00242953	0.086,0.0,0.413	0.248,0.678,0.443	-0.29
2752	ENSG00000116698	SMG7	chr1	+	A3SS	31,36,28	446472462	197268345	242328337	137	75	0	0	0.037,0.04,0.032	0.308,0.309,0.359	-0.289
1173	ENSG00000100949	RABGGTA	chr14	-	A3SS	0,0,7	42,68,48	43,43,35	50,50,66	126	75	0	0	0.0,0.0,0.08	0.339,0.339,0.24	-0.279
3213	ENSG00000140987	ZSCAN32	chr16	-	A3SS	12,6,2	35,45,36	24,19,11	12,30,16	125	75	4.65742e-06	4.97805e-05	0.171,0.074,0.032	0.545,0.275,0.292	-0.278
7758	ENSG00000176261	ZBTB8OS	chr1	-	A3SS	117128102	305347400	173122106	86120106	113	75	3.66041e-13	1.44061e-11	0.203,0.197,0.145	0.572,0.403,0.399	-0.276
6952	ENSG00000119688	ABCD4	chr14	-	A3SS	2,11,5	144170156	36,29,26	56,50,45	106	75	0	0	0.01,0.044,0.022	0.313,0.291,0.29	-0.273
8205	ENSG00000163040	CCDC74A	chr2	+	A3SS	40,30,21	31,34,77	89,49,59	23,23,19	273	75	1.25016e-08	2.39511e-07	0.262,0.195,0.07	0.515,0.369,0.46	-0.272
203	ENSG00000140995	DEF8	chr16	+	A3SS	14,28,16	0,5,11	43,35,47	0,0,0	140	75	4.28969e-07	5.80767e-06	1.0,0.75,0.438	1.0,1.0,1.0	-0.271
2172	ENSG00000110844	PRPF40B	chr12	+	A3SS	17,3,0	42,63,31	23,21,18	33,21,53	78	75	4.93018e-05	0.000392944	0.28,0.044,0.0	0.401,0.49,0.246	-0.271
6866	ENSG00000173992	CCS	chr11	+	A3SS	3,28,46	118163104	135,75,80	64,44,63	260	75	0	0	0.007,0.047,0.113	0.378,0.33,0.268	-0.27
3113	ENSG00000054148	PHPT1	chr9	+	A3SS	9,21,0	11,24,44	27,17,23	14,19,15	78	75	0.00294876	0.0140439	0.44,0.457,0.0	0.65,0.462,0.596	-0.27
6305	ENSG00000183963	SMTN	chr22	+	A3SS	118139217	55,72,63	214320258	19,38,27	956	75	1.11022e-16	6.06086e-15	0.144,0.132,0.213	0.469,0.398,0.428	-0.269
1700	ENSG00000177225	PDDC1	chr11	-	A3SS	27,76,74	108,180,96	153145117	63,83,81	183	75	1.95621e-13	7.82023e-12	0.093,0.148,0.24	0.499,0.417,0.372	-0.269
6964	ENSG00000114770	ABCC5	chr3	-	A3SS	70,54,66	40,25,30	27,29,25	0,10,5	152	75	0.00526881	0.0229809	0.463,0.516,0.521	1.0,0.589,0.712	-0.267
1863	ENSG00000162373	BEND5	chr1	-	A3SS	5,13,10	51,45,17	25,17,32	22,20,13	157	75	1.76951e-06	2.08441e-05	0.045,0.121,0.219	0.352,0.289,0.54	-0.265
4970	ENSG00000145979	TBC1D7	chr6	-	A3SS	4,14,6	0,1,7	26,17,13	0,0,0	132	75	0.000613163	0.00356999	1.0,0.888,0.328	1.0,1.0,1.0	-0.261
6084	ENSG00000103544	C16orf62	chr16	+	A3SS	0,0,0	19,12,8	22,3,5	4,19,11	255	75	2.21568e-06	2.52794e-05	0.0,0.0,0.0	0.618,0.044,0.118	-0.26
6818	ENSG00000134802	SLC43A3	chr11	-	A3SS	87168132	341569385	244195147	218190127	112	75	0	0	0.146,0.165,0.187	0.428,0.407,0.437	-0.258
7183	ENSG00000133393	FOPNL	chr16	-	A3SS	2,6,0	5,0,13	2,8,0	0,0,1	103	75	0.000349716	0.00218929	0.226,1.0,0.0	1.0,1.0,0.0	-0.258
4244	ENSG00000102878	HSF4	chr16	+	A3SS	13,7,15	55,35,26	83,38,22	32,28,28	179	75	5.61745e-07	7.38854e-06	0.09,0.077,0.195	0.521,0.363,0.248	-0.257
2808	ENSG00000237037	NDUFA6-AS1	chr22	+	A3SS	0,4,0	10,18,5	1,9,6	4,10,6	118	75	0.000262078	0.00169895	0.0,0.124,0.0	0.137,0.364,0.389	-0.255
3707	ENSG00000011021	CLCN6	chr1	+	A3SS	43,40,37	9,13,18	40,52,55	0,4,3	101	75	1.04736e-07	1.62117e-06	0.78,0.696,0.604	1.0,0.906,0.932	-0.253
7726	ENSG00000120093	HOXB3	chr17	-	A3SS	97119111	8,0,9	121138149	0,0,1	617	75	1.11679e-06	1.37955e-05	0.596,1.0,0.6	1.0,1.0,0.948	-0.251
8459	ENSG00000100429	HDAC10	chr22	-	A3SS	11,10,17	104,65,61	24,34,26	84,20,32	105	75	4.69091e-05	0.000377429	0.07,0.099,0.166	0.169,0.548,0.367	-0.25
4872	ENSG00000135976	ANKRD36	chr2	+	A3SS	20,29,57	75,55,92	52,65,41	38,35,48	78	75	4.79354e-05	0.000383257	0.204,0.336,0.373	0.568,0.641,0.451	-0.249
4673	ENSG00000239382	ALKBH6	chr19	-	A3SS	15,23,23	84,182,74	94,93,51	111,96,70	107	75	0	0	0.111,0.081,0.179	0.372,0.404,0.338	-0.248
3528	ENSG00000131115	ZNF227	chr19	+	A3SS	48,85,35	20,13,27	137,113,74	13,8,9	116	75	7.51127e-05	0.000564959	0.608,0.809,0.456	0.872,0.901,0.842	-0.247
8206	ENSG00000163040	CCDC74A	chr2	+	A3SS	45,98,25	9,10,14	113,81,69	2,8,5	196	75	0.00129269	0.00697448	0.657,0.789,0.406	0.956,0.795,0.841	-0.247
6820	ENSG00000134802	SLC43A3	chr11	-	A3SS	12,31,73	140,177,75	98,61,88	95,65,32	173	75	9.88597e-07	1.23929e-05	0.036,0.071,0.297	0.309,0.289,0.544	-0.246
2095	ENSG00000115204	MPV17	chr2	-	A3SS	69,78,55	21,29,26	119,80,42	15,5,7	155	75	3.69805e-06	4.02897e-05	0.614,0.565,0.506	0.793,0.886,0.744	-0.246
4196	ENSG00000160271	RALGDS	chr9	-	A3SS	107,153,95	89,67,93	243202206	71,54,39	111	75	4.30261e-07	5.80967e-06	0.448,0.607,0.408	0.698,0.717,0.781	-0.244
1094	ENSG00000145029	NICN1	chr3	-	A3SS	86,30,44	103,62,40	62,32,49	28,13,23	168	75	1.64208e-06	1.94332e-05	0.272,0.178,0.329	0.497,0.524,0.487	-0.243
1554	ENSG00000167377	ZNF23	chr16	-	A3SS	27,48,10	21,30,8	58,51,54	15,19,10	125	75	0.000303402	0.00192306	0.435,0.49,0.429	0.699,0.617,0.764	-0.242
2153	ENSG00000143554	SLC27A3	chr1	+	A3SS	3,6,0	0,10,7	4,4,0	0,0,1	118	75	0.000421188	0.00257635	1.0,0.276,0.0	1.0,1.0,0.0	-0.241
5452	ENSG00000170322	NFRKB	chr11	-	A3SS	37,12,6	63,56,47	22,29,56	48,23,36	111	75	0.000411791	0.00252496	0.284,0.126,0.079	0.236,0.46,0.512	-0.24
3782	ENSG00000093010	COMT	chr22	+	A3SS	189141151	396611266	736718596	505287195	369	75	0	0	0.088,0.045,0.103	0.229,0.337,0.383	-0.238
3778	ENSG00000133794	ARNTL	chr11	+	A3SS	96,82,42	61,75,53	121111108	32,28,48	78	75	1.22357e-06	1.48971e-05	0.602,0.513,0.432	0.784,0.792,0.684	-0.238
7725	ENSG00000120093	HOXB3	chr17	-	A3SS	46,72,92	8,0,9	51,97,111	0,0,1	345	75	1.44281e-06	1.72763e-05	0.556,1.0,0.69	1.0,1.0,0.96	-0.238
6909	ENSG00000213983	AP1G2	chr14	-	A3SS	82,189,72	221202124	308351204	218132152	137	75	4.46263e-07	6.00976e-06	0.169,0.339,0.241	0.436,0.593,0.424	-0.235
3367	ENSG00000106089	STX1A	chr7	-	A3SS	55,113,44	119,63,89	111135135	41,90,50	166	75	0.000262699	0.00169901	0.173,0.448,0.183	0.55,0.404,0.55	-0.233
3724	ENSG00000120049	KCNIP2	chr10	-	A3SS	0,0,0	3,7,2	0,5,2	17,7,3	96	75	0.000933938	0.00525677	0.0,0.0,0.0	0.0,0.358,0.342	-0.233
3166	ENSG00000135365	PHF21A	chr11	-	A3SS	46,88,82	36,65,28	163143159	35,41,28	170	75	6.47193e-05	0.000493903	0.361,0.374,0.564	0.673,0.606,0.715	-0.232
1753	ENSG00000130299	GTPBP3	chr19	+	A3SS	2,15,6	85,117,63	72,45,63	73,71,62	184	75	0	0	0.009,0.05,0.037	0.287,0.205,0.293	-0.23
89	ENSG00000213024	NUP62	chr19	-	A3SS	51,86,84	132,96,99	88,72,74	49,46,37	108	75	2.23546e-06	2.54472e-05	0.212,0.384,0.371	0.555,0.521,0.581	-0.23
7826	ENSG00000163006	CCDC138	chr2	+	A3SS	58,24,52	8,3,5	46,54,68	0,0,3	232	75	1.30447e-05	0.000122872	0.701,0.721,0.771	1.0,1.0,0.88	-0.229
7038	ENSG00000124207	CSE1L	chr20	+	A3SS	194176155	144315401003	1068921807	783787742	248	75	0	0	0.039,0.033,0.045	0.292,0.261,0.248	-0.228
5858	ENSG00000123473	STIL	chr1	-	A3SS	137165110	51,50,52	215306306	36,21,36	129	75	7.68723e-11	2.06498e-09	0.61,0.657,0.552	0.776,0.894,0.832	-0.228
1448	ENSG00000142330	CAPN10	chr2	+	A3SS	127166157	28,52,39	254160196	33,22,11	460	75	0.000135125	0.000942346	0.425,0.342,0.396	0.557,0.542,0.744	-0.227
6321	ENSG00000089505	CMTM1	chr16	+	A3SS	1,1,4	0,0,7	5,9,4	0,0,0	91	75	0.0117235	0.0446848	1.0,1.0,0.32	1.0,1.0,1.0	-0.227
7281	ENSG00000154144	TBRG1	chr11	+	A3SS	67,68,32	143,94,130	262240210	190153143	166	75	4.40425e-13	1.68123e-11	0.175,0.246,0.1	0.384,0.415,0.399	-0.226
3993	ENSG00000149091	DGKZ	chr11	+	A3SS	76126179	165291241	383300217	190173178	172	75	8.77076e-15	4.12307e-13	0.167,0.159,0.245	0.468,0.431,0.347	-0.225
6728	ENSG00000197586	ENTPD6	chr20	+	A3SS	60,87,117	228181183	229158154	225121102	118	75	2.33764e-10	5.76126e-09	0.143,0.234,0.289	0.393,0.454,0.49	-0.224
2341	ENSG00000243364	EFNA4	chr1	+	A3SS	0,6,0	21,0,14	8,14,20	9,6,10	95	75	0.00952033	0.037668	0.0,1.0,0.0	0.412,0.648,0.612	-0.224
6177	ENSG00000154889	MPPE1	chr18	-	A3SS	5,7,3	5,1,0	5,3,6	0,0,0	85	75	0.00221086	0.0110369	0.469,0.861,1.0	1.0,1.0,1.0	-0.223
2974	ENSG00000064961	HMG20B	chr19	+	A3SS	5,9,2	142159101	15,28,19	47,55,51	88	75	0	0	0.029,0.046,0.017	0.214,0.303,0.241	-0.222
116	ENSG00000161265	U2AF1L4	chr19	-	A3SS	75113126	12,16,10	193230142	13,6,4	392	75	0.000372829	0.002314	0.545,0.575,0.707	0.74,0.88,0.872	-0.222
1257	ENSG00000261740	RP11-345J4.5	chr16	-	A3SS	253355320	245330301	504436400	177182144	179	75	0	0	0.302,0.311,0.308	0.544,0.501,0.538	-0.221
7491	ENSG00000125457	MIF4GD	chr17	-	A3SS	24,37,14	11,5,11	22,18,29	0,2,7	96	75	0.013484	0.0499332	0.63,0.853,0.499	1.0,0.875,0.764	-0.219
966	ENSG00000125089	SH3TC1	chr4	+	A3SS	424329399	312280230	132812131001	274179142	1030	75	0	0	0.09,0.079,0.112	0.261,0.33,0.339	-0.216
2722	ENSG00000167604	NFKBID	chr19	-	A3SS	3,19,0	10,26,22	29,24,9	36,16,13	120	75	0.00349071	0.0163189	0.158,0.314,0.0	0.335,0.484,0.302	-0.216
7499	ENSG00000166997	CNPY4	chr7	+	A3SS	1,1,10	89,84,75	40,32,36	60,55,50	157	75	0	0	0.005,0.006,0.06	0.242,0.217,0.256	-0.215
8057	ENSG00000137216	TMEM63B	chr6	+	A3SS	0,0,0	6,18,18	21,9,8	22,12,12	216	75	9.68758e-12	2.98084e-10	0.0,0.0,0.0	0.249,0.207,0.188	-0.215
3645	ENSG00000168781	PPIP5K1	chr15	-	A3SS	28,39,49	12,12,0	56,103,53	3,0,0	116	75	7.15177e-07	9.28633e-06	0.601,0.678,1.0	0.923,1.0,1.0	-0.215
1219	ENSG00000105443	CYTH2	chr19	+	A3SS	168163143	94157167	248165152	82,72,38	78	75	9.38571e-07	1.19427e-05	0.632,0.5,0.452	0.744,0.688,0.794	-0.214
4061	ENSG00000008710	PKD1	chr16	-	A3SS	86,102,76	154,110,98	229201151	98,74,71	308	75	0	0	0.12,0.184,0.159	0.363,0.398,0.341	-0.213
693	ENSG00000156304	SCAF4	chr21	-	A3SS	320339212	200235165	452634512	163134162	141	75	3.85111e-11	1.09229e-09	0.46,0.434,0.406	0.596,0.716,0.627	-0.213
4368	ENSG00000160948	VPS28	chr8	-	A3SS	22,72,33	70,84,60	296183131	101,88,65	387	75	0	0	0.057,0.142,0.096	0.362,0.287,0.281	-0.212
1582	ENSG00000178921	PFAS	chr17	+	A3SS	109,60,57	189275122	334270241	166159131	327	75	0	0	0.117,0.048,0.097	0.316,0.28,0.297	-0.21
6691	ENSG00000158062	UBXN11	chr1	-	A3SS	2,0,0	4,8,18	3,10,6	15,10,8	104	75	2.46149e-05	0.000213735	0.265,0.0,0.0	0.126,0.419,0.351	-0.21
7335	ENSG00000013573	DDX11	chr12	+	A3SS	34,22,57	160187132	201,102,88	277,81,102	150	75	5.70655e-14	2.41434e-12	0.096,0.056,0.178	0.266,0.386,0.301	-0.208
7416	ENSG00000173611	SCAI	chr9	-	A3SS	70,67,49	6,11,8	86128130	1,0,1	157	75	3.30133e-11	9.5232e-10	0.848,0.744,0.745	0.976,1.0,0.984	-0.208
4581	ENSG00000166333	ILK	chr11	+	A3SS	104,92,57	76,103,63	133,100,71	42,58,27	121	75	2.15048e-05	0.000191208	0.459,0.356,0.359	0.662,0.517,0.62	-0.208
7410	ENSG00000067141	NEO1	chr15	+	A3SS	43,66,32	81,108,78	121,78,106	84,64,75	135	75	9.85868e-10	2.25462e-08	0.228,0.253,0.186	0.445,0.404,0.44	-0.207
8647	ENSG00000172171	TEFM	chr17	-	A3SS	95,102,31	10,12,21	61,73,79	0,5,5	116	75	0.000443508	0.00269019	0.86,0.846,0.488	1.0,0.904,0.911	-0.207
6384	ENSG00000163219	ARHGAP25	chr2	+	A3SS	21,33,20	17,2,20	32,19,18	0,4,5	78	75	0.0126899	0.0477944	0.543,0.941,0.49	1.0,0.82,0.776	-0.207
3867	ENSG00000167483	FAM129C	chr19	+	A3SS	26,4,8	14,19,15	13,60,27	7,3,7	1538	75	6.68328e-05	0.00050719	0.083,0.01,0.025	0.083,0.494,0.158	-0.206
1946	ENSG00000157911	PEX10	chr1	-	A3SS	8,9,8	47,56,75	30,41,24	58,41,39	135	75	5.96948e-10	1.39664e-08	0.086,0.082,0.056	0.223,0.357,0.255	-0.204
6565	ENSG00000148343	FAM73B	chr9	+	A3SS	35,5,1	21,77,38	104,131,77	75,73,46	254	75	2.71677e-08	4.75623e-07	0.33,0.019,0.008	0.291,0.346,0.331	-0.204
2570	ENSG00000141295	SCRN2	chr17	-	A3SS	71,96,140	93,119,46	86153112	56,28,27	290	75	0.00693329	0.0289238	0.165,0.173,0.44	0.284,0.586,0.518	-0.203
1157	ENSG00000102081	FMR1	chrX	+	A3SS	190219125	27,39,40	375396398	27,15,16	150	75	1.36457e-10	3.53465e-09	0.779,0.737,0.61	0.874,0.93,0.926	-0.201
1158	ENSG00000102081	FMR1	chrX	+	A3SS	82,104,54	27,39,40	106119107	27,15,16	114	75	0.000178577	0.00120885	0.666,0.637,0.47	0.721,0.839,0.815	-0.201
117	ENSG00000161265	U2AF1L4	chr19	-	A3SS	203214220	12,16,10	409430373	13,6,4	635	75	6.23855e-05	0.000478502	0.666,0.612,0.722	0.788,0.894,0.917	-0.2
2933	ENSG00000197603	C5orf42	chr5	-	A3SS	32,33,11	12,5,14	9,11,7	3,0,1	78	75	0.0115306	0.0440819	0.719,0.864,0.43	0.743,1.0,0.871	-0.2
2324	ENSG00000213930	GALT	chr9	+	A3SS	0,2,0	46,53,68	11,6,14	43,40,22	92	75	8.20162e-11	2.19156e-09	0.0,0.03,0.0	0.173,0.109,0.342	-0.198
6506	ENSG00000073605	GSDMB	chr17	-	A3SS	79,113,82	1,0,7	90,85,40	0,0,0	791	75	0.00010548	0.000761764	0.882,1.0,0.526	1.0,1.0,1.0	-0.197
963	ENSG00000125089	SH3TC1	chr4	+	A3SS	41,64,31	60,79,39	98,78,61	96,40,21	158	75	0.00124675	0.00675964	0.245,0.278,0.274	0.326,0.481,0.58	-0.197
7393	ENSG00000163141	BNIPL	chr1	+	A3SS	2,7,6	0,0,8	1,1,2	0,0,0	81	75	0.00552848	0.0238877	1.0,1.0,0.41	1.0,1.0,1.0	-0.197
3176	ENSG00000142920	ADC	chr1	+	A3SS	0,0,0	21,8,16	14,2,7	24,11,19	112	75	1.48265e-08	2.77765e-07	0.0,0.0,0.0	0.281,0.109,0.198	-0.196
7713	ENSG00000224905	AP001347.6	chr21	+	A3SS	18,36,57	6,0,0	3,14,1	0,0,0	323	75	0.0105451	0.0409933	0.411,1.0,1.0	1.0,1.0,1.0	-0.196
3722	ENSG00000177943	MAMDC4	chr9	+	A3SS	45,51,17	0,4,2	52,71,65	0,0,0	321	75	0.00227406	0.0112969	1.0,0.749,0.665	1.0,1.0,1.0	-0.195
4208	ENSG00000123636	BAZ2B	chr2	-	A3SS	7,15,9	2,7,1	8,11,10	0,0,1	81	75	4.15223e-05	0.000338921	0.764,0.665,0.893	1.0,1.0,0.903	-0.194
7801	ENSG00000130304	SLC27A1	chr19	+	A3SS	0,0,0	15,11,6	9,6,0	14,6,6	149	75	1.38491e-06	1.66616e-05	0.0,0.0,0.0	0.244,0.335,0.0	-0.193
6176	ENSG00000154889	MPPE1	chr18	-	A3SS	0,7,0	42,18,6	14,5,2	15,14,14	78	75	0.00555135	0.0239662	0.0,0.272,0.0	0.473,0.256,0.121	-0.193
6564	ENSG00000148343	FAM73B	chr9	+	A3SS	35,13,1	21,77,38	110,131,83	75,73,46	278	75	1.17315e-07	1.81035e-06	0.31,0.044,0.007	0.284,0.326,0.327	-0.192
83	ENSG00000103381	CPPED1	chr16	-	A3SS	76,116,81	34,7,17	158130127	10,5,11	170	75	0.00227341	0.0112969	0.497,0.88,0.678	0.875,0.92,0.836	-0.192
4839	ENSG00000161513	FDXR	chr17	-	A3SS	0,9,0	31,17,29	16,14,8	20,15,9	201	75	1.73506e-07	2.57571e-06	0.0,0.165,0.0	0.23,0.258,0.249	-0.191
4549	ENSG00000185787	MORF4L1	chr15	+	A3SS	9,24,2	5,11,0	43,20,24	0,0,3	78	75	1.19559e-05	0.000114519	0.634,0.677,1.0	1.0,1.0,0.885	-0.191
5403	ENSG00000146350	TBC1D32	chr6	-	A3SS	0,0,0	11,21,32	0,10,0	24,6,29	93	75	0.0100899	0.0395876	0.0,0.0,0.0	0.0,0.573,0.0	-0.191
391	ENSG00000092148	HECTD1	chr14	-	A3SS	222276156	115,90,87	313232232	66,49,48	216	75	2.37607e-06	2.6867e-05	0.401,0.516,0.384	0.622,0.622,0.627	-0.19
2654	ENSG00000061938	TNK2	chr3	-	A3SS	11,6,12	103,39,68	67,82,61	72,72,67	248	75	0	0	0.031,0.044,0.051	0.22,0.256,0.216	-0.189
3341	ENSG00000055483	USP36	chr17	-	A3SS	82,77,42	13,47,29	205135103	17,18,30	98	75	0.00225032	0.0112119	0.828,0.556,0.526	0.902,0.852,0.724	-0.189
8044	ENSG00000165119	HNRNPK	chr9	-	A3SS	213322061751	745787669	415337343625	626505549	135	75	0	0	0.614,0.609,0.593	0.787,0.804,0.786	-0.187
705	ENSG00000145907	G3BP1	chr5	+	A3SS	386464252	177,195,78	319309240	50,50,28	106	75	5.66991e-13	2.14822e-11	0.607,0.627,0.696	0.819,0.814,0.858	-0.187
2774	ENSG00000068903	SIRT2	chr19	-	A3SS	26,29,59	12,17,40	91,39,33	20,7,15	179	75	0.00519984	0.0227976	0.476,0.417,0.382	0.656,0.7,0.48	-0.187
6287	ENSG00000168487	BMP1	chr8	+	A3SS	8,13,0	16,17,19	68,84,40	34,19,33	574	75	5.58856e-08	9.09395e-07	0.061,0.091,0.0	0.207,0.366,0.137	-0.186
6187	ENSG00000135541	AHI1	chr6	-	A3SS	31,33,24	8,11,0	44,29,39	1,0,1	118	75	4.1325e-06	4.44506e-05	0.711,0.656,1.0	0.965,1.0,0.961	-0.186
7914	ENSG00000136699	SMPD4	chr2	-	A3SS	85,104,41	6,5,5	274195217	6,0,1	262	75	1.16103e-05	0.000111639	0.802,0.856,0.701	0.929,1.0,0.984	-0.185
1182	ENSG00000172663	TMEM134	chr11	-	A3SS	4,45,6	110,106,44	71,33,34	72,28,38	242	75	1.88738e-14	8.40546e-13	0.011,0.116,0.041	0.234,0.268,0.217	-0.184
7126	ENSG00000124279	FASTKD3	chr5	-	A3SS	31,32,60	99,98,31	101155103	74,70,61	196	75	0.000505821	0.00301769	0.107,0.111,0.425	0.343,0.459,0.393	-0.184
2268	ENSG00000105726	ATP13A1	chr19	-	A3SS	207322236	97,83,129	532459439	121,66,76	145	75	1.1395e-05	0.000109777	0.525,0.667,0.486	0.695,0.782,0.749	-0.183
8557	ENSG00000171163	ZNF692	chr1	-	A3SS	69,106,49	49,71,65	221152111	93,44,47	250	75	1.26433e-05	0.000119981	0.297,0.309,0.184	0.416,0.509,0.415	-0.183
4760	ENSG00000100908	EMC9	chr14	-	A3SS	96151114	100,145,55	184130181	62,58,47	277	75	1.66307e-05	0.00015186	0.206,0.22,0.359	0.446,0.378,0.51	-0.183
8332	ENSG00000184863	RBM33	chr7	+	A3SS	21,17,14	26,67,39	94,49,52	110,44,46	105	75	0.00048126	0.00288813	0.366,0.153,0.204	0.379,0.443,0.447	-0.182
3829	ENSG00000138964	PARVG	chr22	+	A3SS	104013561148	249277226	187216451450	127146174	1274	75	8.81553e-11	2.34327e-09	0.197,0.224,0.23	0.465,0.399,0.329	-0.181
1465	ENSG00000130731	C16orf13	chr16	-	A3SS	303322381	291288211	814650622	304246220	182	75	1.90666e-08	3.52005e-07	0.3,0.315,0.427	0.525,0.521,0.538	-0.181
6239	ENSG00000197530	MIB2	chr1	+	A3SS	8,9,21	25,50,57	28,20,9	46,23,6	174	75	0.000546668	0.00321976	0.121,0.072,0.137	0.208,0.273,0.393	-0.181
3161	ENSG00000139636	LMBR1L	chr12	-	A3SS	30,59,36	2,23,13	134,101,90	7,15,4	135	75	0.00234039	0.011548	0.893,0.588,0.606	0.914,0.789,0.926	-0.181
5680	ENSG00000170906	NDUFA3	chr19	+	A3SS	2,5,15	30,42,40	21,8,24	18,40,33	122	75	0.00260355	0.0126369	0.039,0.068,0.187	0.418,0.109,0.309	-0.181
4699	ENSG00000189362	TMEM194B	chr2	-	A3SS	153128100	34,27,31	147160131	23,6,20	236	75	0.0028639	0.0137041	0.588,0.601,0.506	0.67,0.894,0.675	-0.181
7209	ENSG00000065883	CDK13	chr7	+	A3SS	200,86,92	176169209	344315358	178196193	255	75	1.40873e-11	4.25721e-10	0.251,0.13,0.115	0.362,0.321,0.353	-0.18
3484	ENSG00000157450	RNF111	chr15	+	A3SS	6,31,31	116112137	56,110,45	121126110	99	75	4.56829e-07	6.11958e-06	0.038,0.173,0.146	0.26,0.398,0.237	-0.179
6448	ENSG00000100461	RBM23	chr14	-	A3SS	10,8,8	0,0,7	15,2,4	0,0,0	99	75	0.0062728	0.0265171	1.0,1.0,0.464	1.0,1.0,1.0	-0.179
5667	ENSG00000156831	NSMCE2	chr8	+	A3SS	30,8,6	38,40,12	49,45,42	58,26,51	112	75	0.00834519	0.0337061	0.346,0.118,0.251	0.361,0.537,0.355	-0.179
964	ENSG00000125089	SH3TC1	chr4	+	A3SS	0,0,0	3,3,17	5,0,3	8,10,8	101	75	0.000131023	0.000917522	0.0,0.0,0.0	0.317,0.0,0.218	-0.178
1245	ENSG00000005189	AC004381.6	chr16	+	A3SS	77,74,57	18,19,24	98,72,80	3,8,18	133	75	0.00144651	0.00764991	0.707,0.687,0.573	0.949,0.835,0.715	-0.177
5203	ENSG00000163346	PBXIP1	chr1	-	A3SS	123,144,83	9,0,11	201193156	6,0,2	461	75	0.0101759	0.039802	0.69,1.0,0.551	0.845,1.0,0.927	-0.177
4154	ENSG00000138381	ASNSD1	chr2	+	A3SS	84,45,74	33,29,43	101124120	24,37,27	140	75	0.000364392	0.00226996	0.577,0.454,0.48	0.693,0.642,0.704	-0.176
5857	ENSG00000123473	STIL	chr1	-	A3SS	220185179	51,50,52	274415389	36,21,36	126	75	4.73676e-11	1.31413e-09	0.72,0.688,0.672	0.819,0.922,0.865	-0.175
6041	ENSG00000139436	GIT2	chr12	-	A3SS	380350291	81,80,45	902788869	65,82,67	1417	75	1.96435e-10	4.88873e-09	0.199,0.188,0.255	0.423,0.337,0.407	-0.175
2006	ENSG00000197555	SIPA1L1	chr14	+	A3SS	51,50,47	56,30,51	81,53,88	39,24,31	78	75	0.000433847	0.00263789	0.467,0.616,0.47	0.666,0.68,0.732	-0.175
5769	ENSG00000135164	DMTF1	chr7	+	A3SS	1,36,7	26,76,66	36,57,36	73,81,58	114	75	0.000102055	0.000742312	0.025,0.238,0.065	0.245,0.316,0.29	-0.174
2331	ENSG00000213930	GALT	chr9	+	A3SS	1,10,6	73,77,59	37,10,17	37,44,39	142	75	2.1364e-08	3.91571e-07	0.007,0.064,0.051	0.346,0.107,0.187	-0.173
3268	ENSG00000131591	C1orf159	chr1	-	A3SS	236158226	34,49,32	600459396	49,38,36	1021	75	4.87109e-05	0.000388844	0.338,0.192,0.342	0.474,0.47,0.447	-0.173
2521	ENSG00000004534	RBM6	chr3	+	A3SS	79,97,27	216164206	215279254	182165157	347	75	0	0	0.073,0.113,0.028	0.203,0.268,0.259	-0.172
1458	ENSG00000204348	DXO	chr6	-	A3SS	82,166,50	42,32,14	270255197	30,39,26	148	75	0.000703271	0.00405279	0.497,0.724,0.644	0.82,0.768,0.793	-0.172
1800	ENSG00000183506	PI4KAP2	chr22	-	A3SS	16,3,8	23,14,54	27,9,8	35,12,8	123	75	0.00434727	0.0195665	0.298,0.116,0.083	0.32,0.314,0.379	-0.172
4868	ENSG00000099204	ABLIM1	chr10	-	A3SS	0,1,0	31,16,45	3,15,3	11,36,29	81	75	4.62088e-08	7.59231e-07	0.0,0.055,0.0	0.202,0.278,0.087	-0.171
3757	ENSG00000173511	VEGFB	chr11	+	A3SS	204284157	40,76,41	345222170	24,30,17	176	75	2.02881e-07	2.93841e-06	0.685,0.614,0.62	0.86,0.759,0.81	-0.17
8556	ENSG00000171163	ZNF692	chr1	-	A3SS	72,86,41	49,71,65	185126102	93,44,47	233	75	6.12819e-05	0.000474281	0.321,0.281,0.169	0.39,0.48,0.411	-0.17
1247	ENSG00000166681	NGFRAP1	chrX	+	A3SS	289310217	129214331074	353463488	718659631	122	75	0	0	0.121,0.117,0.11	0.232,0.302,0.322	-0.169
6210	ENSG00000172534	HCFC1	chrX	-	A3SS	272274131	182281162	554495434	311203170	207	75	1.89599e-07	2.76607e-06	0.351,0.261,0.227	0.392,0.469,0.481	-0.168
1323	ENSG00000198563	DDX39B	chr6	-	A3SS	166718971293	775766736	241128142302	788561503	205	75	2.16271e-08	3.9372e-07	0.44,0.475,0.391	0.528,0.647,0.626	-0.165
707	ENSG00000186104	CYP2R1	chr11	-	A3SS	257412324	16,5,18	473471542	11,0,0	484	75	2.27135e-06	2.57979e-05	0.713,0.927,0.736	0.87,1.0,1.0	-0.165
6809	ENSG00000225241	RP11-640M9.2	chr1	+	A3SS	45,40,26	19,0,1	70,52,57	0,2,0	175	75	0.000213461	0.00141851	0.504,1.0,0.918	1.0,0.918,1.0	-0.165
5632	ENSG00000254413	CHKB-CPT1B	chr22	-	A3SS	110,125,68	35,8,37	292210183	12,18,13	81	75	9.24323e-06	9.05944e-05	0.744,0.935,0.63	0.958,0.915,0.929	-0.164
5011	ENSG00000197070	ARRDC1	chr9	+	A3SS	24,15,34	57,98,106	91,93,36	126,88,76	112	75	1.53132e-05	0.000141098	0.22,0.093,0.177	0.326,0.414,0.241	-0.164
7461	ENSG00000153575	TUBGCP5	chr15	+	A3SS	0,4,9	120,121,78	21,20,16	74,45,37	121	75	1.87628e-14	8.40546e-13	0.0,0.02,0.067	0.15,0.216,0.211	-0.163
458	ENSG00000050405	LIMA1	chr12	-	A3SS	0,0,5	21,22,21	9,10,4	12,46,43	78	75	0.00594501	0.0253424	0.0,0.0,0.186	0.419,0.173,0.082	-0.163
2071	ENSG00000119185	ITGB1BP1	chr2	-	A3SS	150916931639	49,135,75	181017251781	38,49,26	768	75	1.70902e-05	0.000155775	0.75,0.55,0.681	0.823,0.775,0.87	-0.162
156	ENSG00000135913	USP37	chr2	-	A3SS	26,27,9	94,63,87	35,28,24	30,53,52	115	75	0.000587653	0.00344119	0.153,0.218,0.063	0.432,0.256,0.231	-0.162
5086	ENSG00000087157	PGS1	chr17	+	A3SS	117,114,38	12,30,15	218189147	29,18,8	148	75	0.00726151	0.0301692	0.832,0.658,0.562	0.792,0.842,0.903	-0.162
6117	ENSG00000196998	WDR45	chrX	-	A3SS	173117132	24,13,15	215257177	7,2,3	154	75	3.54129e-11	1.01577e-09	0.778,0.814,0.811	0.937,0.984,0.966	-0.161
4290	ENSG00000272752	STAG3L5P-PVRIG2P-PILRB	chr7	+	A3SS	191396388	52,71,49	727739655	65,20,44	143	75	7.70502e-10	1.78623e-08	0.658,0.745,0.806	0.854,0.951,0.886	-0.161
362	ENSG00000125637	PSD4	chr2	+	A3SS	77,130,29	167,133,75	326223146	168122131	290	75	2.02767e-09	4.43727e-08	0.107,0.202,0.091	0.334,0.321,0.224	-0.16
1013	ENSG00000164161	HHIP	chr4	+	A3SS	121,49,72	15,3,12	133146134	0,2,3	147	75	2.65836e-09	5.74319e-08	0.805,0.893,0.754	1.0,0.974,0.958	-0.16
7260	ENSG00000196576	PLXNB2	chr22	-	A3SS	0,0,0	12,12,14	3,3,7	43,39,8	106	75	0.000123456	0.000869327	0.0,0.0,0.0	0.047,0.052,0.382	-0.16
4759	ENSG00000100908	EMC9	chr14	-	A3SS	126165180	100,145,55	207153199	62,58,47	250	75	0.00425805	0.0192161	0.274,0.254,0.495	0.5,0.442,0.56	-0.16
2333	ENSG00000213930	GALT	chr9	+	A3SS	1,7,3	73,77,59	21,7,11	37,44,39	98	75	2.25828e-07	3.25719e-06	0.01,0.065,0.037	0.303,0.109,0.178	-0.159
5010	ENSG00000197070	ARRDC1	chr9	+	A3SS	34,15,36	57,98,106	98,105,43	126,88,76	122	75	7.60762e-05	0.000570515	0.268,0.086,0.173	0.323,0.423,0.258	-0.159
5191	ENSG00000068831	RASGRP2	chr11	-	A3SS	15,26,11	3,0,11	8,8,21	0,2,0	78	75	0.00124755	0.00675964	0.828,1.0,0.49	1.0,0.794,1.0	-0.159
6094	ENSG00000104946	TBC1D17	chr19	+	A3SS	29,42,36	42,65,51	106,92,61	45,60,85	149	75	0.00727653	0.0302068	0.258,0.245,0.262	0.542,0.436,0.265	-0.159
7337	ENSG00000013573	DDX11	chr12	+	A3SS	33,49,91	7,4,10	71,73,59	0,1,1	121	75	1.60947e-07	2.40331e-06	0.745,0.884,0.849	1.0,0.978,0.973	-0.158
4459	ENSG00000176472	ZNF575	chr19	+	A3SS	17,14,12	4,3,0	23,16,13	0,0,1	144	75	0.000454621	0.00274775	0.689,0.709,1.0	1.0,1.0,0.871	-0.158
7721	ENSG00000168071	CCDC88B	chr11	+	A3SS	1,10,0	27,22,49	19,13,8	28,29,34	95	75	0.000519088	0.00308596	0.028,0.264,0.0	0.349,0.261,0.157	-0.158
6204	ENSG00000196923	PDLIM7	chr5	-	A3SS	102,30,20	153,136,92	131,118,76	98,84,88	274	75	1.79301e-12	6.23501e-11	0.154,0.057,0.056	0.268,0.278,0.191	-0.157
5992	ENSG00000173715	C11orf80	chr11	+	A3SS	58,59,96	65,55,102	60,79,67	35,30,47	78	75	0.0006397	0.00371172	0.462,0.508,0.475	0.622,0.717,0.578	-0.157
8622	ENSG00000112763	BTN2A1	chr6	+	A3SS	207145130	38,42,35	312281250	62,30,23	304	75	0.00463475	0.0206772	0.573,0.46,0.478	0.554,0.698,0.728	-0.156
1679	ENSG00000169683	LRRC45	chr17	+	A3SS	66,99,59	164132138	169138108	182,99,99	149	75	6.67951e-07	8.69535e-06	0.168,0.274,0.177	0.319,0.412,0.354	-0.155
7537	ENSG00000114120	SLC25A36	chr3	+	A3SS	82,64,95	16,11,12	102,146,79	7,0,6	141	75	9.66078e-06	9.45044e-05	0.732,0.756,0.808	0.886,1.0,0.875	-0.155
7106	ENSG00000170037	CNTROB	chr17	+	A3SS	63,51,54	327236198	108179187	214179190	203	75	0	0	0.066,0.074,0.092	0.157,0.27,0.267	-0.154
3140	ENSG00000028310	BRD9	chr5	-	A3SS	7,26,26	213184208	52,38,40	76,126,89	135	75	1.90958e-14	8.4304e-13	0.018,0.073,0.065	0.275,0.144,0.2	-0.154
749	ENSG00000113761	ZNF346	chr5	+	A3SS	4,24,18	142116120	29,61,65	122,78,137	123	75	2.16364e-08	3.9372e-07	0.017,0.112,0.084	0.127,0.323,0.224	-0.154
4078	ENSG00000196204	RNF216P1	chr7	+	A3SS	235277164	117108124	221239284	49,76,83	127	75	0.000181089	0.00121935	0.543,0.602,0.439	0.727,0.65,0.669	-0.154
5758	ENSG00000115486	GGCX	chr2	-	A3SS	2,13,0	48,37,28	5,10,8	13,17,16	132	75	0.000556113	0.00326403	0.023,0.166,0.0	0.179,0.251,0.221	-0.154
6082	ENSG00000091127	PUS7	chr7	-	A3SS	38,65,79	33,25,28	79,67,53	19,19,11	99	75	0.0113072	0.043326	0.466,0.663,0.681	0.759,0.728,0.785	-0.154
8259	ENSG00000171988	JMJD1C	chr10	-	A3SS	91,110,99	12,10,19	159174131	0,9,7	154	75	5.0869e-06	5.33599e-05	0.787,0.843,0.717	1.0,0.904,0.901	-0.153
5133	ENSG00000184702	2019-09-05	chr22	+	A3SS	18,16,33	8,6,0	26,32,26	1,3,1	86	75	0.0109022	0.0420279	0.662,0.699,1.0	0.958,0.903,0.958	-0.153
518	ENSG00000168137	SETD5	chr3	+	A3SS	114,123,77	83,69,26	326214224	82,52,74	132	75	0.000635096	0.00368922	0.438,0.503,0.627	0.693,0.7,0.632	-0.152
1705	ENSG00000133740	E2F5	chr8	+	A3SS	64,92,51	105,59,88	118108142	74,77,89	78	75	0.0105658	0.0410426	0.37,0.6,0.358	0.605,0.574,0.605	-0.152
3463	ENSG00000198131	ZNF544	chr19	+	A3SS	237284297	57,94,62	362371392	31,40,36	110	75	6.63402e-11	1.79154e-09	0.739,0.673,0.766	0.888,0.863,0.881	-0.151
842	ENSG00000146083	RNF44	chr5	-	A3SS	82,82,76	43,85,49	215191194	102,92,46	139	75	0.00601868	0.0255706	0.507,0.342,0.456	0.532,0.528,0.695	-0.15
4685	ENSG00000204256	BRD2	chr6	+	A3SS	151229287	11581215996	960727739	1018878848	257	75	0	0	0.037,0.052,0.078	0.216,0.195,0.203	-0.149
2880	ENSG00000100211	CBY1	chr22	+	A3SS	44,14,25	119,94,60	85,54,46	85,62,59	192	75	1.70411e-09	3.79464e-08	0.126,0.055,0.14	0.281,0.254,0.233	-0.149
3142	ENSG00000028310	BRD9	chr5	-	A3SS	116,55,60	95121116	144,93,110	90,80,66	194	75	6.59469e-05	0.000501216	0.321,0.149,0.167	0.382,0.31,0.392	-0.149
1228	ENSG00000127054	CPSF3L	chr1	-	A3SS	89195141	380402286	403270309	248273333	259	75	1.11022e-16	6.06086e-15	0.064,0.123,0.125	0.32,0.223,0.212	-0.148
967	ENSG00000125089	SH3TC1	chr4	+	A3SS	11,30,8	312280230	66,97,69	274179142	146	75	0	0	0.018,0.052,0.018	0.11,0.218,0.2	-0.147
1988	ENSG00000075856	SART3	chr12	-	A3SS	47,25,53	384273232	109,75,146	223205221	129	75	0	0	0.066,0.051,0.117	0.221,0.175,0.278	-0.147
2526	ENSG00000205885	C1RL-AS1	chr12	+	A3SS	66,94,111	0,3,8	81,70,128	0,0,0	421	75	6.64539e-06	6.84354e-05	1.0,0.848,0.712	1.0,1.0,1.0	-0.147
5882	ENSG00000100335	MIEF1	chr22	+	A3SS	160212106	91,67,66	269203254	60,81,51	161	75	0.00619458	0.0262082	0.45,0.596,0.428	0.676,0.539,0.699	-0.147
1351	ENSG00000160226	C21orf2	chr21	-	A3SS	36,66,35	30,66,73	104,40,46	67,31,26	78	75	0.0109315	0.0420766	0.536,0.49,0.316	0.599,0.554,0.63	-0.147
8630	ENSG00000198467	TPM2	chr9	-	A3SS	64,73,74	33,64,98	140165159	55,65,25	816	75	3.60769e-07	4.93699e-06	0.151,0.095,0.065	0.19,0.189,0.369	-0.146
1983	ENSG00000100307	CBX7	chr22	-	A3SS	66,115,81	0,12,7	101,79,58	0,2,1	354	75	0.000293384	0.00187181	1.0,0.67,0.71	1.0,0.893,0.925	-0.146
2848	ENSG00000178999	AURKB	chr17	-	A3SS	5,31,6	71,105,47	66,60,46	138,104,86	136	75	1.62999e-07	2.42682e-06	0.037,0.14,0.066	0.209,0.241,0.228	-0.145
7483	ENSG00000155329	ZCCHC10	chr5	-	A3SS	9,29,16	115130159	39,41,18	80,65,97	103	75	7.53308e-06	7.60347e-05	0.054,0.14,0.068	0.262,0.315,0.119	-0.145
1682	ENSG00000168785	TSPAN5	chr4	-	A3SS	107,106,96	42,21,37	143,105,79	19,18,13	139	75	0.001458	0.00769468	0.579,0.731,0.583	0.802,0.759,0.766	-0.145
6280	ENSG00000167613	LAIR1	chr19	-	A3SS	152186139	162200238	320283275	185211137	231	75	3.33517e-09	7.05527e-08	0.234,0.232,0.159	0.36,0.303,0.395	-0.144
6509	ENSG00000074855	ANO8	chr19	-	A3SS	15,32,4	11,33,21	99,75,43	36,25,22	633	75	4.09945e-07	5.56494e-06	0.139,0.103,0.022	0.246,0.262,0.188	-0.144
5908	ENSG00000078177	N4BP2	chr4	+	A3SS	143220124	30,21,27	180266243	5,12,20	126	75	1.39685e-06	1.67655e-05	0.739,0.862,0.732	0.955,0.93,0.879	-0.144
2976	ENSG00000163374	YY1AP1	chr1	-	A3SS	410399350	170259225	573640561	169212167	135	75	5.03266e-06	5.29251e-05	0.573,0.461,0.464	0.653,0.626,0.651	-0.144
824	ENSG00000135454	B4GALNT1	chr12	-	A3SS	6,13,0	40,17,69	16,11,4	36,20,5	108	75	0.00572567	0.0245517	0.094,0.347,0.0	0.236,0.276,0.357	-0.143
3158	ENSG00000137776	SLTM	chr15	-	A3SS	319366245	47,128,71	633609592	72,67,68	129	75	7.64078e-06	7.69687e-05	0.798,0.624,0.667	0.836,0.841,0.835	-0.141
7825	ENSG00000163006	CCDC138	chr2	+	A3SS	0,0,0	10,3,20	8,2,5	6,23,30	200	75	8.11606e-05	0.000603298	0.0,0.0,0.0	0.333,0.032,0.059	-0.141
8729	ENSG00000111679	PTPN6	chr12	+	A3SS	4,11,4	146241143	40,42,32	131,130,69	146	75	0	0	0.014,0.023,0.014	0.136,0.142,0.192	-0.14
4364	ENSG00000132305	IMMT	chr2	-	A3SS	235197190	702518450	543384431	533605620	108	75	2.04362e-09	4.45299e-08	0.189,0.209,0.227	0.414,0.306,0.326	-0.14
2328	ENSG00000213930	GALT	chr9	+	A3SS	41,70,83	0,1,5	167135125	0,0,0	582	75	0.00234242	0.011548	1.0,0.9,0.681	1.0,1.0,1.0	-0.14
4504	ENSG00000175197	DDIT3	chr12	-	A3SS	51,77,36	171,70,77	270202184	205191114	232	75	1.99049e-06	2.32749e-05	0.088,0.262,0.131	0.299,0.255,0.343	-0.139
3089	ENSG00000160917	CPSF4	chr7	+	A3SS	260248318	117,88,42	362381437	58,57,58	153	75	0.00704819	0.029379	0.521,0.58,0.788	0.754,0.766,0.787	-0.139
3481	ENSG00000065357	DGKA	chr12	+	A3SS	11,22,12	255291234	55,48,39	108157129	137	75	0	0	0.023,0.04,0.027	0.218,0.143,0.142	-0.138
4070	ENSG00000123562	MORF4L2	chrX	-	A3SS	207256211	418365223	385460498	355285417	126	75	9.72287e-06	9.49288e-05	0.228,0.295,0.36	0.392,0.49,0.415	-0.138
1080	ENSG00000142082	SIRT3	chr11	-	A3SS	13,0,0	89,62,25	22,1,20	57,33,20	164	75	3.34161e-05	0.000279956	0.063,0.0,0.0	0.15,0.014,0.314	-0.138
3504	ENSG00000133103	COG6	chr13	+	A3SS	13,72,51	5,3,0	60,88,69	0,0,2	125	75	0.00459593	0.020522	0.609,0.935,1.0	1.0,1.0,0.954	-0.137
3267	ENSG00000131591	C1orf159	chr1	-	A3SS	49,15,34	34,49,32	121,68,40	49,38,36	234	75	0.00561573	0.0241619	0.316,0.089,0.254	0.442,0.364,0.263	-0.137
863	ENSG00000140983	RHOT2	chr16	+	A3SS	12,14,3	182226244	55,33,44	239132221	78	75	2.22045e-15	1.10522e-13	0.06,0.056,0.012	0.181,0.194,0.161	-0.136
8539	ENSG00000183597	TANGO2	chr22	+	A3SS	0,3,0	51,71,10	20,2,5	25,17,25	152	75	1.73908e-08	3.23419e-07	0.0,0.02,0.0	0.283,0.055,0.09	-0.136
4841	ENSG00000157693	C9orf91	chr9	+	A3SS	9,48,17	30,79,55	75,54,64	59,48,60	289	75	3.35976e-07	4.64782e-06	0.072,0.136,0.074	0.248,0.226,0.217	-0.136
3533	ENSG00000182552	RWDD4	chr4	-	A3SS	214160101	17,44,40	178162201	9,10,16	79	75	2.95643e-06	3.27725e-05	0.923,0.775,0.706	0.949,0.939,0.923	-0.136
279	ENSG00000148288	GBGT1	chr9	-	A3SS	0,0,0	5,17,2	11,1,6	26,26,21	112	75	1.33807e-05	0.000124878	0.0,0.0,0.0	0.221,0.025,0.161	-0.136
4118	ENSG00000160298	C21orf58	chr21	-	A3SS	202272173	153152155	307182122	121,60,60	244	75	3.63765e-05	0.000302042	0.289,0.355,0.255	0.438,0.483,0.385	-0.136
5636	ENSG00000204580	DDR1	chr6	+	A3SS	19,43,25	0,0,7	36,26,29	0,0,0	185	75	0.00329207	0.0154901	1.0,1.0,0.591	1.0,1.0,1.0	-0.136
82	ENSG00000185728	YTHDF3	chr8	+	A3SS	78,111,87	13,14,17	156147177	3,2,2	81	75	3.93907e-13	1.52662e-11	0.847,0.88,0.826	0.98,0.986,0.988	-0.134
4641	ENSG00000100099	HPS4	chr22	-	A3SS	38,67,0	208297234	192125147	330284228	184	75	0	0	0.069,0.084,0.0	0.192,0.152,0.208	-0.133
287	ENSG00000101247	NDUFAF5	chr20	+	A3SS	27,34,23	226171192	87,53,45	151168149	95	75	3.86191e-08	6.47092e-07	0.086,0.136,0.086	0.313,0.199,0.193	-0.132
4227	ENSG00000111752	PHC1	chr12	+	A3SS	56,66,34	0,6,13	79,42,45	1,1,0	99	75	1.65543e-05	0.000151434	1.0,0.893,0.665	0.984,0.97,1.0	-0.132
6867	ENSG00000103197	TSC2	chr16	+	A3SS	82,96,56	120,109,55	85,43,41	44,37,30	78	75	0.00220707	0.0110288	0.397,0.459,0.495	0.65,0.528,0.568	-0.132
2655	ENSG00000061938	TNK2	chr3	-	A3SS	10,15,6	103,39,68	52,81,39	72,72,67	274	75	9.32587e-15	4.30431e-13	0.026,0.095,0.024	0.165,0.235,0.137	-0.131
4653	ENSG00000107443	CCNJ	chr10	+	A3SS	74,64,72	56,37,60	103,109,93	44,30,56	111	75	0.010049	0.0394577	0.472,0.539,0.448	0.613,0.711,0.529	-0.131
7301	ENSG00000148334	PTGES2	chr9	-	A3SS	79,76,68	221291241	261170122	212230168	242	75	8.88178e-16	4.50928e-14	0.1,0.075,0.08	0.276,0.186,0.184	-0.13
4550	ENSG00000215041	NEURL4	chr17	-	A3SS	87,41,53	188238151	102,132,90	156110144	186	75	3.36911e-08	5.7983e-07	0.157,0.065,0.124	0.209,0.326,0.201	-0.13
3088	ENSG00000160917	CPSF4	chr7	+	A3SS	249227317	219334213	346357426	240165219	150	75	0.000970708	0.00542762	0.362,0.254,0.427	0.419,0.52,0.493	-0.13
8567	ENSG00000077458	FAM76B	chr11	-	A3SS	71,99,14	22,33,6	125125131	10,25,26	78	75	0.00134102	0.007197	0.756,0.743,0.692	0.923,0.828,0.829	-0.13
8055	ENSG00000124593	PRICKLE4	chr6	+	A3SS	72,66,26	14,0,0	11,31,33	0,0,1	472	75	0.00181467	0.00925937	0.45,1.0,1.0	1.0,1.0,0.84	-0.13
5835	ENSG00000125835	SNRPB	chr20	-	A3SS	348846402995	146518671411	846865305842	174818431675	221	75	1.32418e-08	2.51793e-07	0.447,0.458,0.419	0.622,0.546,0.542	-0.129
3830	ENSG00000144567	FAM134A	chr2	+	A3SS	199308152	21,27,22	448342285	9,15,10	163	75	3.46463e-08	5.89916e-07	0.813,0.84,0.761	0.958,0.913,0.929	-0.129
2316	ENSG00000149182	ARFGAP2	chr11	-	A3SS	51,40,45	299283294	44,30,49	92,113,81	117	75	3.79447e-08	6.37898e-07	0.099,0.083,0.089	0.235,0.145,0.279	-0.129
4650	ENSG00000111344	RASAL1	chr12	-	A3SS	90,135,41	65,70,108	171129155	77,59,53	429	75	2.21172e-05	0.000195286	0.195,0.252,0.062	0.28,0.277,0.338	-0.129
750	ENSG00000070669	ASNS	chr7	-	A3SS	59,69,65	323524441	95126121	270238193	149	75	0	0	0.084,0.062,0.069	0.15,0.21,0.24	-0.128
2403	ENSG00000109775	UFSP2	chr4	-	A3SS	90,140,64	9,14,8	76,62,87	0,1,3	127	75	2.46051e-06	2.76984e-05	0.855,0.855,0.825	1.0,0.973,0.945	-0.128
8298	ENSG00000163539	CLASP2	chr3	-	A3SS	2,15,19	84121137	6,23,28	75,86,49	78	75	0.00399693	0.0182158	0.022,0.107,0.118	0.071,0.205,0.355	-0.128
4313	ENSG00000185515	BRCC3	chrX	+	A3SS	3,12,13	84,103,80	19,12,7	38,54,38	78	75	0.00111033	0.00608761	0.033,0.101,0.135	0.325,0.176,0.15	-0.127
677	ENSG00000012817	KDM5D	chrY	-	A3SS	9,12,12	103,107,93	12,32,17	57,37,36	182	75	1.57189e-07	2.35412e-06	0.035,0.044,0.05	0.08,0.263,0.163	-0.126
6108	ENSG00000090372	STRN4	chr19	-	A3SS	66,92,56	273337251	109,76,97	208203143	96	75	1.25242e-06	1.52118e-05	0.159,0.176,0.148	0.29,0.226,0.346	-0.126
3427	ENSG00000106263	EIF3B	chr7	+	A3SS	830849512	302447270	843718717	280160204	150	75	1.80184e-05	0.000163356	0.579,0.487,0.487	0.601,0.692,0.637	-0.126
7439	ENSG00000179532	DNHD1	chr11	+	A3SS	191203198	0,9,0	336289229	0,0,0	1027	75	0.000399511	0.00245926	1.0,0.622,1.0	1.0,1.0,1.0	-0.126
8800	ENSG00000111642	CHD4	chr12	-	A3SS	597876592	138294159	651851673	89,108,97	114	75	1.20219e-10	3.13001e-09	0.74,0.662,0.71	0.828,0.838,0.82	-0.125
7951	ENSG00000132768	DPH2	chr1	+	A3SS	27,19,37	132172113	64,59,48	156,131,61	135	75	1.00146e-06	1.25232e-05	0.102,0.058,0.154	0.186,0.2,0.304	-0.125
7002	ENSG00000227232	WASH7P	chr1	-	A3SS	0,1,0	19,20,24	6,0,2	9,18,30	88	75	0.00315557	0.014941	0.0,0.041,0.0	0.362,0.0,0.054	-0.125
5302	ENSG00000116977	LGALS8	chr1	+	A3SS	88113103	9,1,14	143123121	2,0,0	149	75	5.38364e-08	8.78866e-07	0.831,0.983,0.787	0.973,1.0,1.0	-0.124
5561	ENSG00000114745	GORASP1	chr3	-	A3SS	129,78,110	13,2,0	99,80,109	2,0,1	498	75	0.00366634	0.0169432	0.599,0.855,1.0	0.882,1.0,0.943	-0.124
2568	ENSG00000196150	ZNF250	chr8	-	A3SS	1,3,20	36,40,31	26,8,9	45,21,24	90	75	0.0122461	0.0463656	0.023,0.059,0.35	0.325,0.241,0.238	-0.124
3130	ENSG00000104859	CLASRP	chr19	+	A3SS	32,23,40	359356330	209158113	379400399	153	75	0	0	0.042,0.031,0.056	0.213,0.162,0.122	-0.123
1104	ENSG00000134905	CARS2	chr13	-	A3SS	51,64,52	155285237	156,153,90	186199170	198	75	4.21885e-15	2.05953e-13	0.111,0.078,0.077	0.241,0.226,0.167	-0.123
2317	ENSG00000149182	ARFGAP2	chr11	-	A3SS	62,17,31	299283294	46,37,41	92,113,81	150	75	1.41331e-13	5.83365e-12	0.094,0.029,0.05	0.2,0.141,0.202	-0.123
2295	ENSG00000110906	KCTD10	chr12	-	A3SS	83,116,99	14,2,0	123170126	0,0,0	211	75	4.99174e-06	5.26883e-05	0.678,0.954,1.0	1.0,1.0,1.0	-0.123
1695	ENSG00000196547	MAN2A2	chr15	+	A3SS	11,0,3	121,66,90	20,27,16	78,114,86	93	75	3.48491e-08	5.89916e-07	0.068,0.0,0.026	0.171,0.16,0.13	-0.122
2084	ENSG00000153029	MR1	chr1	+	A3SS	125128104	16,8,10	111,116,80	2,4,4	210	75	0.000918619	0.00517628	0.736,0.851,0.788	0.952,0.912,0.877	-0.122
4067	ENSG00000123562	MORF4L2	chrX	-	A3SS	21,25,25	64,116,50	49,51,73	112,83,81	95	75	0.00236206	0.0116091	0.206,0.145,0.283	0.257,0.327,0.416	-0.122
7524	ENSG00000166788	SAAL1	chr11	-	A3SS	174182131	161,62,76	133268245	61,82,58	78	75	0.00781696	0.0319539	0.51,0.738,0.624	0.677,0.759,0.802	-0.122
782	ENSG00000096070	BRPF3	chr6	+	A3SS	0,11,16	41,90,74	28,36,17	79,81,116	90	75	0.00202888	0.0102392	0.0,0.092,0.153	0.228,0.27,0.109	-0.121
6957	ENSG00000064545	TMEM161A	chr19	-	A3SS	4,5,4	134135154	38,39,38	165,87,98	171	75	0	0	0.013,0.016,0.011	0.092,0.164,0.145	-0.12
8423	ENSG00000011143	MKS1	chr17	-	A3SS	0,0,0	51,50,50	16,12,5	37,43,39	151	75	1.29977e-11	3.95146e-10	0.0,0.0,0.0	0.177,0.122,0.06	-0.12
7859	ENSG00000116151	MORN1	chr1	-	A3SS	0,0,0	31,87,28	4,17,0	28,18,29	168	75	5.34295e-07	7.08255e-06	0.0,0.0,0.0	0.06,0.297,0.0	-0.119
1353	ENSG00000092445	TYRO3	chr15	+	A3SS	12,30,3	8,0,0	25,25,22	2,0,0	90	75	0.0102098	0.0399037	0.556,1.0,1.0	0.912,1.0,1.0	-0.119
4910	ENSG00000110911	SLC11A2	chr12	-	A3SS	138276212	13,23,10	343209239	1,4,0	155	75	1.26932e-12	4.57044e-11	0.837,0.853,0.911	0.994,0.962,1.0	-0.118
1701	ENSG00000177225	PDDC1	chr11	-	A3SS	16,25,13	116166134	38,39,29	162,76,73	116	75	1.17365e-06	1.43928e-05	0.082,0.089,0.059	0.132,0.249,0.204	-0.118
7701	ENSG00000151292	CSNK1G3	chr5	+	A3SS	40,0,25	86,100,63	35,68,64	93135116	78	75	0.00597771	0.0254391	0.309,0.0,0.276	0.266,0.326,0.347	-0.118
7611	ENSG00000047621	C12orf4	chr12	-	A3SS	132,104,79	4,0,13	133105140	0,1,1	212	75	2.38963e-05	0.000208815	0.921,1.0,0.683	1.0,0.974,0.98	-0.117
4157	ENSG00000185485	SDHAP1	chr3	-	A3SS	17,2,2	41,33,63	8,14,16	35,38,26	110	75	0.00497228	0.0220474	0.22,0.04,0.021	0.135,0.201,0.296	-0.117
4339	ENSG00000126088	UROD	chr1	+	A3SS	22,12,0	328309183	33,18,36	149150120	94	75	1.60871e-13	6.53395e-12	0.051,0.03,0.0	0.15,0.087,0.193	-0.116
1990	ENSG00000177981	ASB8	chr12	-	A3SS	0,0,0	9,3,6	9,0,0	12,5,2	105	75	0.000347374	0.00218	0.0,0.0,0.0	0.349,0.0,0.0	-0.116
3956	ENSG00000138031	ADCY3	chr2	-	A3SS	427538372	45,33,22	735684623	9,18,17	213	75	2.92228e-10	7.13289e-09	0.77,0.852,0.856	0.966,0.93,0.928	-0.115
8440	ENSG00000130717	UCK1	chr9	-	A3SS	323388164	46,54,38	328396393	19,19,26	103	75	4.14293e-09	8.55026e-08	0.836,0.84,0.759	0.926,0.938,0.917	-0.115
4674	ENSG00000239382	ALKBH6	chr19	-	A3SS	1,1,10	84,182,74	12,19,28	111,96,70	95	75	6.42234e-09	1.28878e-07	0.009,0.004,0.096	0.079,0.135,0.24	-0.115
2650	ENSG00000161800	RACGAP1	chr12	-	A3SS	30,24,28	0,8,5	39,54,44	0,4,0	79	75	0.000881854	0.00499685	1.0,0.74,0.842	1.0,0.928,1.0	-0.115
7935	ENSG00000073921	PICALM	chr11	-	A3SS	108132122	142102129	202116138	97,89,99	90	75	0.00485565	0.0215491	0.388,0.519,0.441	0.634,0.521,0.537	-0.115
396	ENSG00000072071	LPHN1	chr19	-	A3SS	4,16,32	56,41,53	62,31,15	75,32,42	147	75	0.00730403	0.0302656	0.035,0.166,0.236	0.297,0.331,0.154	-0.115
138	ENSG00000132781	MUTYH	chr1	-	A3SS	0,2,13	164261201	26,17,18	127,100,82	98	75	3.21965e-15	1.587e-13	0.0,0.006,0.047	0.135,0.115,0.144	-0.114
7159	ENSG00000160957	RECQL4	chr8	-	A3SS	8501219880	39,29,32	192414101051	5,13,18	426	75	1.60305e-12	5.69139e-11	0.793,0.881,0.829	0.985,0.95,0.911	-0.114
1393	ENSG00000100711	ZFYVE21	chr14	+	A3SS	10,8,28	82,119,36	93,41,56	64,75,93	262	75	1.23804e-07	1.89132e-06	0.034,0.019,0.182	0.294,0.135,0.147	-0.114
6261	ENSG00000151923	TIAL1	chr10	-	A3SS	436333376	513536540	529636584	448505524	126	75	2.50027e-07	3.56569e-06	0.336,0.27,0.293	0.413,0.428,0.399	-0.114
1243	ENSG00000172932	ANKRD13D	chr11	+	A3SS	166264265	76,80,49	631534375	95,95,56	959	75	0.000153722	0.00105324	0.146,0.205,0.297	0.342,0.305,0.344	-0.114
503	ENSG00000126351	THRA	chr17	+	A3SS	87,95,122	7,7,15	151168141	14,0,2	192	75	0.00199001	0.010053	0.829,0.841,0.761	0.808,1.0,0.965	-0.114
2883	ENSG00000103042	SLC38A7	chr16	-	A3SS	65,128,74	5,4,0	203,123,96	0,3,0	443	75	0.00204703	0.0103001	0.688,0.844,1.0	1.0,0.874,1.0	-0.114
7163	ENSG00000245694	CRNDE	chr16	-	A3SS	106,80,60	109,119,54	86,99,72	75,64,44	86	75	0.00767869	0.0314905	0.459,0.37,0.492	0.5,0.574,0.588	-0.114
4450	ENSG00000163430	FSTL1	chr3	-	A3SS	0,3,6	25,23,39	14,4,6	30,19,18	126	75	0.00105079	0.00580506	0.0,0.072,0.084	0.217,0.111,0.166	-0.113
8710	ENSG00000000419	DPM1	chr20	-	A3SS	4,0,0	30,39,27	3,18,2	24,33,33	97	75	0.000129525	0.000908282	0.093,0.0,0.0	0.088,0.297,0.045	-0.112
8672	ENSG00000134644	PUM1	chr1	-	A3SS	304394273	65,96,107	375385389	66,61,59	156	75	0.00108322	0.0059583	0.692,0.664,0.551	0.732,0.752,0.76	-0.112
4119	ENSG00000160298	C21orf58	chr21	-	A3SS	306320294	186250384	316216237	159144106	155	75	0.00506216	0.0223095	0.443,0.382,0.27	0.49,0.421,0.52	-0.112
2297	ENSG00000110906	KCTD10	chr12	-	A3SS	0,2,0	119,141,72	42,47,36	90201150	181	75	0	0	0.0,0.006,0.0	0.162,0.088,0.09	-0.111
3182	ENSG00000137312	FLOT1	chr6	-	A3SS	949996725	37,51,29	107111501032	29,21,8	446	75	5.47559e-07	7.23947e-06	0.812,0.767,0.808	0.861,0.902,0.956	-0.111
2996	ENSG00000117266	CDK18	chr1	+	A3SS	0,2,0	15,23,30	12,9,17	63,52,33	148	75	8.26463e-07	1.06227e-05	0.0,0.042,0.0	0.088,0.081,0.207	-0.111
4503	ENSG00000175197	DDIT3	chr12	-	A3SS	20,43,38	171,70,77	205,129,86	205191114	179	75	2.05588e-06	2.38304e-05	0.047,0.205,0.171	0.295,0.221,0.24	-0.111
8555	ENSG00000171163	ZNF692	chr1	-	A3SS	128144111	9,10,22	268153101	8,2,5	136	75	2.57107e-05	0.000221618	0.887,0.888,0.736	0.949,0.977,0.918	-0.111
2902	ENSG00000076928	ARHGEF1	chr19	+	A3SS	48,77,58	9291202935	463533388	993955943	245	75	0	0	0.016,0.019,0.019	0.125,0.146,0.112	-0.11
2062	ENSG00000108523	RNF167	chr17	+	A3SS	169196146	48,38,43	239193153	14,27,37	125	75	0.00362917	0.016873	0.679,0.756,0.671	0.911,0.811,0.713	-0.11
2374	ENSG00000214078	CPNE1	chr20	-	A3SS	50,47,40	12521424929	183132137	990760504	98	75	0	0	0.03,0.025,0.032	0.124,0.117,0.172	-0.109
85	ENSG00000140553	UNC45A	chr15	+	A3SS	17,26,0	88,154,79	65,33,38	111,73,75	223	75	4.24916e-12	1.37407e-10	0.061,0.054,0.0	0.165,0.132,0.146	-0.109
7829	ENSG00000163006	CCDC138	chr2	+	A3SS	68,27,72	8,3,5	44,75,93	0,0,3	107	75	2.79633e-05	0.000238204	0.856,0.863,0.91	1.0,1.0,0.956	-0.109
296	ENSG00000071889	FAM3A	chrX	-	A3SS	36,4,3	80116100	43,17,18	79,77,60	96	75	0.000511571	0.00304484	0.26,0.026,0.023	0.298,0.147,0.19	-0.109
5473	ENSG00000203705	TATDN3	chr1	+	A3SS	4,5,8	109,100,43	12,28,10	60,55,72	96	75	2.12468e-05	0.000189246	0.028,0.038,0.127	0.135,0.285,0.098	-0.108
5553	ENSG00000090857	PDPR	chr16	+	A3SS	11,0,20	81,74,64	9,22,27	53,58,32	157	75	0.000413733	0.0025338	0.061,0.0,0.13	0.075,0.153,0.287	-0.108
144	ENSG00000132781	MUTYH	chr1	-	A3SS	40,27,22	100,150,73	33,47,37	60,96,80	78	75	0.00364969	0.0169219	0.278,0.148,0.225	0.346,0.32,0.308	-0.108
5712	ENSG00000063241	ISOC2	chr19	-	A3SS	41,81,36	419335252	78,82,82	254180188	123	75	4.89867e-11	1.35166e-09	0.056,0.128,0.08	0.158,0.217,0.21	-0.107
3045	ENSG00000187742	SECISBP2	chr9	+	A3SS	204186167	182135101	246215291	115101137	189	75	0.00029857	0.00189955	0.308,0.353,0.396	0.459,0.458,0.457	-0.106
4515	ENSG00000213658	LAT	chr16	+	A3SS	31,63,32	113125185	68,123,87	201162138	105	75	0.00281043	0.0134863	0.164,0.265,0.11	0.195,0.352,0.31	-0.106
1431	ENSG00000141959	PFKL	chr21	+	A3SS	144170148	522746623	495349296	567448415	304	75	0	0	0.064,0.053,0.055	0.177,0.161,0.15	-0.105
6021	ENSG00000136286	MYO1G	chr7	-	A3SS	1,15,2	328348215	47,26,33	161164161	124	75	0	0	0.002,0.025,0.006	0.15,0.087,0.11	-0.105
6755	ENSG00000125676	THOC2	chrX	-	A3SS	181,107,75	490559345	207150219	329291385	156	75	1.5008e-12	5.36589e-11	0.151,0.084,0.095	0.232,0.199,0.215	-0.105
7510	ENSG00000175931	UBE2O	chr17	-	A3SS	13,8,8	138135179	48,25,25	182151138	78	75	6.41381e-08	1.03374e-06	0.083,0.054,0.041	0.202,0.137,0.148	-0.103
6025	ENSG00000127586	CHTF18	chr16	+	A3SS	69,36,95	131179179	85,73,52	138,64,54	245	75	6.5185e-06	6.72651e-05	0.139,0.058,0.14	0.159,0.259,0.228	-0.103
3631	ENSG00000164327	RICTOR	chr5	-	A3SS	195165137	6,15,18	204240181	9,2,6	189	75	0.000497249	0.00297705	0.928,0.814,0.751	0.9,0.979,0.923	-0.103
3522	ENSG00000148737	TCF7L2	chr10	+	A3SS	11,10,7	92,61,28	27,14,16	62,55,40	90	75	0.00113947	0.00623395	0.091,0.12,0.172	0.266,0.175,0.25	-0.103
2401	ENSG00000109775	UFSP2	chr4	-	A3SS	0,0,0	86,95,95	19,10,6	33,62,53	178	75	1.72962e-12	6.05604e-11	0.0,0.0,0.0	0.195,0.064,0.046	-0.102
4176	ENSG00000146063	TRIM41	chr5	+	A3SS	265275300	12,25,0	365431370	4,3,4	298	75	9.12079e-05	0.000670134	0.848,0.735,1.0	0.958,0.973,0.959	-0.102
8427	ENSG00000126456	IRF3	chr19	-	A3SS	20,45,19	138,125,68	75,38,37	121,107,84	91	75	0.00153824	0.00803219	0.107,0.229,0.187	0.338,0.226,0.266	-0.102
298	ENSG00000071889	FAM3A	chrX	-	A3SS	13,19,4	170188211	105,66,76	222185105	289	75	0	0	0.019,0.026,0.005	0.109,0.085,0.158	-0.101
8460	ENSG00000100429	HDAC10	chr22	-	A3SS	34,13,27	131198136	77,42,57	155134124	137	75	1.86795e-08	3.46116e-07	0.124,0.035,0.098	0.214,0.146,0.201	-0.101
1341	ENSG00000101199	ARFGAP1	chr20	+	A3SS	431402357	93130155	736581461	133,96,76	81	75	1.64975e-05	0.000151187	0.811,0.741,0.681	0.837,0.849,0.849	-0.101
5238	ENSG00000258289	CHURC1	chr14	+	A3SS	66,95,59	420443325	106126123	440265353	78	75	2.17416e-05	0.000192639	0.131,0.171,0.149	0.188,0.314,0.251	-0.101
5187	ENSG00000068097	HEATR6	chr17	-	A3SS	204174170	14,20,1	212225258	6,0,4	205	75	5.32183e-05	0.000422171	0.842,0.761,0.984	0.928,1.0,0.959	-0.1
1156	ENSG00000102081	FMR1	chrX	+	A3SS	124,143,88	16,28,17	294295318	25,18,27	111	75	0.00012813	0.000899746	0.84,0.775,0.778	0.888,0.917,0.888	-0.1
4196	ENSG00000182199	SHMT2	chr12	+	A5SS	7,0,17	12,10,5	3,6,3	0,0,0	279	75	4.0781e-11	1.55774e-09	0.136,0.0,0.478	1.0,1.0,1.0	-0.795
4195	ENSG00000182199	SHMT2	chr12	+	A5SS	7,3,17	12,10,5	3,9,7	0,0,0	273	75	4.86653e-11	1.75082e-09	0.138,0.076,0.483	1.0,1.0,1.0	-0.768
2102	ENSG00000152234	ATP5A1	chr18	-	A5SS	5,0,0	5,10,8	25,21,24	5,1,1	148	75	3.52773e-12	1.65376e-10	0.336,0.0,0.0	0.717,0.914,0.924	-0.74
1988	ENSG00000134532	SOX5	chr12	-	A5SS	0,16,4	3,9,16	4,27,26	0,4,1	180	75	1.76333e-07	3.22824e-06	0.0,0.426,0.094	1.0,0.738,0.915	-0.711
4690	ENSG00000103202	NME4	chr16	+	A5SS	6,3,2	4,8,25	43,17,8	15,1,0	84	75	2.79504e-06	3.96691e-05	0.573,0.251,0.067	0.719,0.938,1.0	-0.589
2763	ENSG00000154265	ABCA5	chr17	-	A5SS	0,5,0	14,31,8	18,13,26	7,10,10	91	75	2.17493e-13	1.34584e-11	0.0,0.117,0.0	0.679,0.517,0.682	-0.587
4131	ENSG00000164398	ACSL6	chr5	-	A5SS	0,6,0	8,1,3	56,23,22	5,2,2	180	75	2.7387e-06	3.90486e-05	0.0,0.714,0.0	0.824,0.827,0.821	-0.586
4876	ENSG00000102385	DRP2	chrX	+	A5SS	0,0,8	4,1,2	4,15,5	0,0,5	191	75	0.00137513	0.00790827	0.0,0.0,0.611	1.0,1.0,0.282	-0.557
456	ENSG00000150776	C11orf57	chr11	+	A5SS	29,5,10	20,10,30	21,24,38	1,2,8	109	75	7.73344e-09	1.89899e-07	0.499,0.256,0.187	0.935,0.892,0.766	-0.55
468	ENSG00000172748	ZNF596	chr8	+	A5SS	13,8,8	6,3,23	20,7,15	4,0,0	145	75	3.96975e-05	0.000379653	0.528,0.58,0.152	0.721,1.0,1.0	-0.487
4597	ENSG00000143537	ADAM15	chr1	+	A5SS	20,0,8	8,6,0	26,42,12	0,2,0	217	75	3.10452e-05	0.000306882	0.464,0.0,1.0	1.0,0.879,1.0	-0.472
2180	ENSG00000150433	TMEM218	chr11	-	A5SS	13,23,48	14,23,6	41,30,13	0,4,0	172	75	1.10142e-05	0.000127156	0.288,0.304,0.777	1.0,0.766,1.0	-0.466
2393	ENSG00000006282	SPATA20	chr17	+	A5SS	0,0,0	4,34,5	5,10,7	10,4,5	107	75	3.65428e-11	1.44953e-09	0.0,0.0,0.0	0.26,0.637,0.495	-0.464
4799	ENSG00000116857	TMEM9	chr1	-	A5SS	0,0,0	18,8,7	6,11,6	5,8,3	141	75	4.12836e-12	1.87841e-10	0.0,0.0,0.0	0.39,0.422,0.515	-0.442
2382	ENSG00000205726	ITSN1	chr21	+	A5SS	0,11,2	6,12,0	20,11,11	0,3,0	193	75	0.000255442	0.00193237	0.0,0.263,1.0	1.0,0.588,1.0	-0.442
2499	ENSG00000146067	FAM193B	chr5	-	A5SS	0,4,0	1,0,4	2,1,5	0,1,1	79	75	0.000765399	0.00482928	0.0,1.0,0.0	1.0,0.487,0.826	-0.438
3076	ENSG00000112715	VEGFA	chr6	+	A5SS	0,4,9	10,5,2	3,3,10	0,4,0	126	75	0.00479615	0.0218227	0.0,0.323,0.728	1.0,0.309,1.0	-0.419
4434	ENSG00000163138	PACRGL	chr4	+	A5SS	13,5,0	0,3,12	29,17,19	1,0,3	164	75	0.00250871	0.0126829	1.0,0.433,0.0	0.93,1.0,0.743	-0.413
1635	ENSG00000068745	IP6K2	chr3	-	A5SS	12,2,0	8,28,27	96,65,134	23,42,50	149	75	8.47104e-08	1.66939e-06	0.43,0.035,0.0	0.678,0.438,0.574	-0.408
3708	ENSG00000129968	ABHD17A	chr19	-	A5SS	568683527	152149109	253517831336	112,53,76	1332	75	0	0	0.174,0.205,0.214	0.56,0.654,0.497	-0.373
1981	ENSG00000054148	PHPT1	chr9	+	A5SS	254233230	414380346	800575533	142117103	498	75	0	0	0.085,0.085,0.091	0.459,0.425,0.438	-0.354
5348	ENSG00000173064	HECTD4	chr12	-	A5SS	21,35,0	8,56,13	32,29,11	7,15,5	81	75	0.00845891	0.035608	0.709,0.367,0.0	0.809,0.642,0.671	-0.349
972	ENSG00000198908	BHLHB9	chrX	+	A5SS	5,14,0	0,10,9	11,27,9	2,0,2	139	75	0.00421453	0.0195792	1.0,0.43,0.0	0.748,1.0,0.708	-0.342
817	ENSG00000104907	TRMT1	chr19	-	A5SS	45,24,0	24,15,14	56,29,29	9,8,15	90	75	0.00693744	0.0300202	0.61,0.571,0.0	0.838,0.751,0.617	-0.342
2878	ENSG00000214719	AC005562.1	chr17	+	A5SS	31,30,3	8,6,22	31,57,36	5,3,4	107	75	0.00245952	0.0125665	0.731,0.778,0.087	0.813,0.93,0.863	-0.337
670	ENSG00000124151	NCOA3	chr20	+	A5SS	11,7,12	23,19,16	13,18,14	5,6,12	87	75	0.000347406	0.00248239	0.292,0.241,0.393	0.691,0.721,0.501	-0.329
2410	ENSG00000244026	FAM86DP	chr3	-	A5SS	0,0,0	16,4,4	10,20,6	6,8,5	268	75	7.9623e-12	3.37471e-10	0.0,0.0,0.0	0.318,0.412,0.251	-0.327
1695	ENSG00000173846	PLK3	chr1	+	A5SS	14,30,22	28,18,26	45,22,39	7,9,7	353	75	5.464e-06	6.98579e-05	0.096,0.262,0.152	0.577,0.342,0.542	-0.317
328	ENSG00000103024	NME3	chr16	-	A5SS	2,3,0	29,21,22	6,13,3	8,11,10	86	75	1.74576e-06	2.57209e-05	0.057,0.111,0.0	0.395,0.508,0.207	-0.314
4722	ENSG00000073009	IKBKG	chrX	+	A5SS	3,1,27	0,3,11	17,10,13	0,2,0	96	75	0.000653424	0.00423835	1.0,0.207,0.657	1.0,0.796,1.0	-0.311
4970	ENSG00000173681	CXorf23	chrX	-	A5SS	8,0,36	32,38,27	12,33,33	7,22,12	162	75	1.09206e-05	0.000126548	0.104,0.0,0.382	0.442,0.41,0.56	-0.309
3964	ENSG00000186166	CCDC84	chr11	+	A5SS	50,55,21	33,87,67	126,84,70	53,36,23	103	75	1.53912e-05	0.000170682	0.525,0.315,0.186	0.634,0.629,0.689	-0.309
5009	ENSG00000149809	TM7SF2	chr11	+	A5SS	1,4,0	17,29,18	4,4,6	7,7,5	104	75	1.86776e-05	0.000201354	0.041,0.09,0.0	0.292,0.292,0.464	-0.306
81	ENSG00000002016	RAD52	chr12	-	A5SS	0,9,0	54,42,36	15,20,27	27,37,27	95	75	3.61313e-11	1.44953e-09	0.0,0.145,0.0	0.305,0.299,0.441	-0.3
2175	ENSG00000076685	NT5C2	chr10	-	A5SS	0,6,2	24,27,30	9,6,12	9,13,5	164	75	8.9878e-07	1.40446e-05	0.0,0.092,0.03	0.314,0.174,0.523	-0.296
3819	ENSG00000250462	LRRC37BP1	chr17	+	A5SS	97,73,18	8,6,22	86,107,99	5,3,4	279	75	0.00413067	0.0193056	0.765,0.766,0.18	0.822,0.906,0.869	-0.295
2256	ENSG00000127452	FBXL12	chr19	-	A5SS	18,82,27	21,26,58	65,38,71	12,12,20	101	75	0.00133423	0.00777423	0.389,0.701,0.257	0.801,0.702,0.725	-0.294
381	ENSG00000153406	NMRAL1	chr16	-	A5SS	10,25,5	1,0,14	25,9,20	0,0,1	118	75	0.001478	0.00836936	0.864,1.0,0.185	1.0,1.0,0.927	-0.293
2942	ENSG00000105717	PBX4	chr19	-	A5SS	19,15,9	25,13,7	35,35,27	9,17,5	176	75	0.000363849	0.0025702	0.245,0.33,0.354	0.624,0.467,0.697	-0.286
4435	ENSG00000163138	PACRGL	chr4	+	A5SS	24,17,9	0,3,12	52,27,32	1,0,3	205	75	0.00975678	0.0398778	1.0,0.675,0.215	0.95,1.0,0.796	-0.285
504	ENSG00000005801	ZNF195	chr11	-	A5SS	0,0,4	28,23,8	14,14,14	18,13,22	107	75	7.00045e-08	1.40645e-06	0.0,0.0,0.26	0.353,0.43,0.308	-0.277
483	ENSG00000095066	HOOK2	chr19	-	A5SS	9,31,4	20,7,0	22,24,24	1,2,1	149	75	0.00800154	0.0338207	0.185,0.69,1.0	0.917,0.858,0.924	-0.275
3594	ENSG00000115486	GGCX	chr2	-	A5SS	53,43,29	10,16,13	77,67,80	0,3,3	104	75	4.79604e-11	1.74576e-09	0.793,0.66,0.617	1.0,0.942,0.951	-0.274
2047	ENSG00000125703	ATG4C	chr1	+	A5SS	36,12,1	54,52,22	45,75,37	44,46,37	123	75	7.05652e-06	8.66384e-05	0.289,0.123,0.027	0.384,0.499,0.379	-0.274
2350	ENSG00000104231	ZFAND1	chr8	-	A5SS	23,43,17	17,4,14	105,64,47	0,12,4	97	75	0.000264494	0.00198147	0.511,0.893,0.484	1.0,0.805,0.901	-0.273
906	ENSG00000160226	C21orf2	chr21	-	A5SS	450682618	98,116,99	184412341139	65,69,76	1772	75	8.77076e-15	6.31087e-13	0.163,0.199,0.209	0.546,0.431,0.388	-0.265
4538	ENSG00000067836	ROGDI	chr16	-	A5SS	0,12,0	17,40,20	24,17,20	19,10,11	292	75	3.43525e-12	1.63518e-10	0.0,0.072,0.0	0.245,0.304,0.318	-0.265
905	ENSG00000160226	C21orf2	chr21	-	A5SS	189239172	100148131	710477391	159,57,97	435	75	3.91452e-11	1.51394e-09	0.246,0.218,0.185	0.435,0.591,0.41	-0.262
1411	ENSG00000115459	ELMOD3	chr2	+	A5SS	23,25,48	16,3,14	38,71,37	2,12,0	143	75	0.00325853	0.015852	0.43,0.814,0.643	0.909,0.756,1.0	-0.259
5409	ENSG00000100038	TOP3B	chr22	-	A5SS	30,15,7	28,20,21	93,84,55	31,27,56	151	75	0.00195359	0.0104574	0.347,0.271,0.142	0.598,0.607,0.328	-0.258
4374	ENSG00000175463	TBC1D10C	chr11	+	A5SS	18,38,70	104,119,87	150,130,78	142,53,87	121	75	2.38295e-05	0.000245762	0.097,0.165,0.333	0.396,0.603,0.357	-0.254
3060	ENSG00000113658	SMAD5	chr5	+	A5SS	3,16,2	0,6,0	17,13,9	0,0,0	561	75	0.0070681	0.0304578	1.0,0.263,1.0	1.0,1.0,1.0	-0.246
1679	ENSG00000080802	CNOT4	chr7	-	A5SS	40,33,40	85,42,58	91,81,82	43,51,62	84	75	8.12517e-07	1.29584e-05	0.296,0.412,0.381	0.654,0.586,0.541	-0.231
14	ENSG00000162910	MRPL55	chr1	-	A5SS	399562545	111,96,65	906920817	73,83,35	593	75	2.04768e-05	0.00021697	0.313,0.425,0.515	0.611,0.584,0.747	-0.23
250	ENSG00000171298	GAA	chr17	+	A5SS	0,0,6	48,36,24	11,0,9	19,21,5	110	75	0.00073138	0.00464659	0.0,0.0,0.146	0.283,0.0,0.551	-0.229
3356	ENSG00000187961	KLHL17	chr1	+	A5SS	11,22,13	20,35,30	66,63,36	39,44,33	88	75	3.77255e-05	0.000364758	0.319,0.349,0.27	0.591,0.55,0.482	-0.228
5272	ENSG00000166348	USP54	chr10	-	A5SS	38,52,30	9,11,0	75156174	10,0,0	413	75	0.0106076	0.0423484	0.434,0.462,1.0	0.577,1.0,1.0	-0.227
3045	ENSG00000186301	MST1P2	chr1	+	A5SS	0,0,0	11,12,8	0,2,7	27,11,6	79	75	0.000264345	0.00198147	0.0,0.0,0.0	0.0,0.147,0.526	-0.224
4130	ENSG00000219200	RNASEK	chr17	+	A5SS	0,0,0	39,17,18	0,11,1	12,5,22	94	75	0.00247756	0.0125665	0.0,0.0,0.0	0.0,0.637,0.035	-0.224
5368	ENSG00000000419	DPM1	chr20	-	A5SS	42,57,27	97,80,61	31,39,48	50,26,18	99	75	0.00440319	0.020273	0.247,0.351,0.251	0.32,0.532,0.669	-0.224
2236	ENSG00000100796	SMEK1	chr14	-	A5SS	155178128	256193329	339358470	249218257	114	75	9.13139e-10	2.71659e-08	0.285,0.378,0.204	0.472,0.519,0.546	-0.223
1803	ENSG00000048991	R3HDM1	chr2	+	A5SS	110,99,126	30,11,26	217202209	11,20,8	261	75	3.97568e-05	0.000379653	0.513,0.721,0.582	0.85,0.744,0.882	-0.22
340	ENSG00000132436	FIGNL1	chr7	-	A5SS	0,1,10	21,12,16	13,6,22	25,19,17	82	75	0.00937567	0.0386263	0.0,0.071,0.364	0.322,0.224,0.542	-0.218
5159	ENSG00000126456	IRF3	chr19	-	A5SS	0,2,3	5,31,18	8,0,5	4,11,5	185	75	0.0020338	0.0108306	0.0,0.025,0.063	0.448,0.0,0.288	-0.216
4171	ENSG00000100577	GSTZ1	chr14	+	A5SS	234251298	46,26,29	209155210	12,6,12	560	75	0.000365731	0.00257761	0.405,0.564,0.579	0.7,0.776,0.701	-0.21
1191	ENSG00000185163	DDX51	chr12	-	A5SS	53,63,126	80,64,99	228263240	160,84,69	247	75	2.31521e-05	0.000239574	0.167,0.23,0.279	0.302,0.487,0.514	-0.209
1187	ENSG00000162971	TYW5	chr2	-	A5SS	0,22,0	48,40,19	28,19,16	24,40,62	94	75	0.00192701	0.010351	0.0,0.305,0.0	0.482,0.275,0.171	-0.208
1293	ENSG00000159363	ATP13A2	chr1	-	A5SS	14,21,19	10,7,0	25,12,16	3,0,0	90	75	0.000781794	0.00490643	0.538,0.714,1.0	0.874,1.0,1.0	-0.207
1744	ENSG00000105223	PLD3	chr19	+	A5SS	361456279	6,49,29	455358383	2,4,10	420	75	5.16996e-06	6.69282e-05	0.915,0.624,0.632	0.976,0.941,0.872	-0.206
4291	ENSG00000102032	RENBP	chrX	-	A5SS	7,18,18	7,0,0	13,6,4	0,0,0	117	75	0.0115086	0.0450422	0.391,1.0,1.0	1.0,1.0,1.0	-0.203
5279	ENSG00000148356	LRSAM1	chr9	+	A5SS	1,13,0	114,78,88	18,12,8	39,55,20	80	75	1.55773e-08	3.62377e-07	0.008,0.135,0.0	0.302,0.17,0.273	-0.201
3125	ENSG00000167103	PIP5KL1	chr9	-	A5SS	14,34,18	6,2,0	21,9,12	0,0,0	166	75	0.00014153	0.00112859	0.513,0.885,1.0	1.0,1.0,1.0	-0.201
3355	ENSG00000225138	CTD-2228K2.7	chr5	+	A5SS	31,94,80	7,12,18	126188139	17,7,3	204	75	0.000511203	0.00344589	0.62,0.742,0.62	0.732,0.908,0.945	-0.201
3983	ENSG00000148337	CIZ1	chr9	-	A5SS	268212176	92,102,68	251244257	32,45,48	159	75	1.84687e-09	5.05682e-08	0.579,0.495,0.55	0.787,0.719,0.716	-0.199
5102	ENSG00000161996	WDR90	chr16	+	A5SS	312432297	48,57,66	864539529	34,39,43	295	75	2.56045e-08	5.68931e-07	0.623,0.658,0.534	0.866,0.778,0.758	-0.196
176	ENSG00000159069	FBXW5	chr9	-	A5SS	106147131	213229100	487335278	116203141	366	75	2.12903e-08	4.84354e-07	0.093,0.116,0.212	0.462,0.253,0.288	-0.194
1341	ENSG00000271147	RP4-769N13.6	chrX	+	A5SS	1,3,0	6,20,2	16,6,2	18,13,22	87	75	0.0101719	0.0409255	0.126,0.115,0.0	0.434,0.285,0.073	-0.184
4436	ENSG00000163138	PACRGL	chr4	+	A5SS	44,42,37	0,3,12	94,52,70	1,0,3	245	75	0.00324751	0.0158233	1.0,0.811,0.486	0.966,1.0,0.877	-0.182
5101	ENSG00000161996	WDR90	chr16	+	A5SS	80,104,58	91,92,108	233142108	119,57,67	231	75	1.13468e-07	2.19419e-06	0.222,0.268,0.148	0.389,0.447,0.344	-0.181
1838	ENSG00000228172	RP1-317E23.3	chr1	-	A5SS	4,1,23	0,0,8	6,8,10	0,0,0	255	75	0.00080697	0.00505418	1.0,1.0,0.458	1.0,1.0,1.0	-0.181
2507	ENSG00000131196	NFATC1	chr18	+	A5SS	40,35,52	22,0,0	60,40,27	0,0,0	160	75	0.000769396	0.00483843	0.46,1.0,1.0	1.0,1.0,1.0	-0.18
5053	ENSG00000091592	NLRP1	chr17	-	A5SS	2,0,0	33,55,44	4,6,8	15,37,18	87	75	5.40643e-08	1.11517e-06	0.05,0.0,0.0	0.187,0.123,0.277	-0.179
3653	ENSG00000267228	IER3IP1	chr18	-	A5SS	78,87,72	214235206	189115103	175126146	112	75	4.49668e-11	1.67623e-09	0.196,0.199,0.19	0.42,0.379,0.321	-0.178
1118	ENSG00000245958	RP11-33B1.1	chr4	+	A5SS	21,19,56	0,6,27	55,37,29	3,3,1	125	75	0.00540663	0.0242436	1.0,0.655,0.554	0.917,0.881,0.946	-0.178
673	ENSG00000266173	STRADA	chr17	-	A5SS	51,118,32	0,45,22	88,102,61	4,9,6	99	75	0.0121458	0.0471509	1.0,0.665,0.524	0.943,0.896,0.885	-0.178
3942	ENSG00000164068	RNF123	chr3	+	A5SS	4,0,0	58,60,21	21,15,9	75,46,53	79	75	4.18306e-09	1.06962e-07	0.061,0.0,0.0	0.21,0.236,0.139	-0.175
3774	ENSG00000089009	RPL6	chr12	-	A5SS	274271265	12,10,8	235196225	2,1,0	527	75	1.08236e-07	2.10618e-06	0.765,0.794,0.825	0.944,0.965,1.0	-0.175
1996	ENSG00000104859	CLASRP	chr19	+	A5SS	67,86,78	105,109,64	160149146	104,72,89	79	75	5.71021e-05	0.000515084	0.377,0.428,0.536	0.594,0.663,0.609	-0.175
4373	ENSG00000164180	TMEM161B	chr5	-	A5SS	33,30,62	0,20,0	50,92,50	1,0,0	142	75	0.00225494	0.0118452	1.0,0.442,1.0	0.964,1.0,1.0	-0.174
3589	ENSG00000170004	CHD3	chr17	+	A5SS	57,40,55	176265174	118,70,96	149,99,137	121	75	2.76557e-13	1.67778e-11	0.167,0.086,0.164	0.329,0.305,0.303	-0.173
4263	ENSG00000140474	ULK3	chr15	-	A5SS	23,38,19	11,19,13	26,6,26	8,2,2	79	75	0.00632983	0.0276397	0.665,0.655,0.581	0.755,0.74,0.925	-0.173
0	ENSG00000110514	MADD	chr11	+	A5SS	144,89,116	43,104,89	148,130,76	39,39,28	204	75	0.00649975	0.0282844	0.552,0.239,0.324	0.582,0.551,0.499	-0.172
177	ENSG00000159069	FBXW5	chr9	-	A5SS	313360257	23,14,27	726507483	14,11,12	420	75	4.59409e-06	6.02292e-05	0.708,0.821,0.63	0.903,0.892,0.878	-0.171
5404	ENSG00000102225	CDK16	chrX	+	A5SS	13,14,25	26,41,59	20,16,20	16,13,38	113	75	0.0114109	0.0448038	0.249,0.185,0.22	0.453,0.45,0.259	-0.169
939	ENSG00000205356	TECPR1	chr7	-	A5SS	37,41,8	23,37,9	54,43,41	21,20,18	100	75	0.0128569	0.0494767	0.547,0.454,0.4	0.659,0.617,0.631	-0.169
4081	ENSG00000127419	TMEM175	chr4	+	A5SS	48,82,76	16,34,17	179171122	37,21,17	536	75	0.00196063	0.010477	0.296,0.252,0.385	0.404,0.533,0.501	-0.168
1888	ENSG00000055609	KMT2C	chr7	-	A5SS	90,47,36	55,75,45	218174211	118104101	87	75	0.00324051	0.0158141	0.585,0.351,0.408	0.614,0.591,0.643	-0.168
2074	ENSG00000162066	AMDHD2	chr16	+	A5SS	82,77,46	12,13,5	165,70,71	14,0,6	234	75	0.0108993	0.0432895	0.687,0.655,0.747	0.791,1.0,0.791	-0.164
832	ENSG00000121716	PILRB	chr7	+	A5SS	27,28,8	239275270	131179104	392339205	130	75	0	0	0.061,0.055,0.017	0.162,0.233,0.226	-0.163
787	ENSG00000172663	TMEM134	chr11	-	A5SS	9,10,0	63,77,28	20,31,33	77,93,71	86	75	1.80577e-05	0.000196037	0.111,0.102,0.0	0.185,0.225,0.288	-0.162
4641	ENSG00000115661	STK16	chr2	+	A5SS	61,25,18	40,68,58	116,70,48	36,51,34	349	75	2.57781e-05	0.000261499	0.247,0.073,0.063	0.409,0.228,0.233	-0.162
2824	ENSG00000151575	TEX9	chr15	+	A5SS	10,7,1	34,3,17	23,25,21	10,12,19	298	75	0.0003497	0.00249302	0.069,0.37,0.015	0.367,0.344,0.218	-0.158
4968	ENSG00000123219	CENPK	chr5	-	A5SS	36,62,36	11,22,0	63,84,80	2,2,6	109	75	0.000629184	0.00408969	0.692,0.66,1.0	0.956,0.967,0.902	-0.158
671	ENSG00000266173	STRADA	chr17	-	A5SS	130,141,98	16,33,14	75121123	8,1,8	166	75	0.000106876	0.000891883	0.786,0.659,0.76	0.809,0.982,0.874	-0.153
1412	ENSG00000115459	ELMOD3	chr2	+	A5SS	91,87,119	16,3,14	90133106	2,12,0	255	75	0.0105476	0.0422178	0.626,0.895,0.714	0.93,0.765,1.0	-0.153
2509	ENSG00000161179	YDJC	chr22	-	A5SS	174269123	77,83,107	386272275	85,76,77	134	75	0.00395005	0.0185923	0.558,0.645,0.392	0.718,0.667,0.667	-0.152
4049	ENSG00000105221	AKT2	chr19	-	A5SS	885828676	2,11,14	1061954767	6,2,0	1787	75	0.000622752	0.00407136	0.949,0.76,0.67	0.881,0.952,1.0	-0.151
5355	ENSG00000160299	PCNT	chr21	+	A5SS	401568537	47,111,91	551623580	41,39,59	312	75	7.82128e-06	9.44679e-05	0.672,0.552,0.587	0.764,0.793,0.703	-0.15
4999	ENSG00000042445	RETSAT	chr2	-	A5SS	61,95,25	94,94,90	178130164	101,54,72	537	75	1.44329e-15	1.11638e-13	0.083,0.124,0.037	0.198,0.252,0.241	-0.149
1659	ENSG00000125458	NT5C	chr17	-	A5SS	40,49,55	229152209	116111104	169155139	155	75	2.25375e-14	1.51589e-12	0.078,0.135,0.113	0.249,0.257,0.266	-0.149
390	ENSG00000196459	TRAPPC2	chrX	-	A5SS	68,21,45	0,7,11	68,44,22	2,0,0	81	75	1.27332e-05	0.00014326	1.0,0.735,0.791	0.969,1.0,1.0	-0.148
244	ENSG00000092148	HECTD1	chr14	-	A5SS	145,87,74	49,47,19	191142140	23,33,13	81	75	1.78354e-05	0.000194991	0.733,0.632,0.783	0.885,0.799,0.909	-0.148
5234	ENSG00000080815	PSEN1	chr14	+	A5SS	72,67,50	92,102,59	107140112	62,109,93	87	75	9.20343e-05	0.000782291	0.403,0.362,0.422	0.598,0.525,0.509	-0.148
4139	ENSG00000104936	DMPK	chr19	-	A5SS	169,58,101	40,54,48	198,86,111	38,29,22	90	75	0.012234	0.0473741	0.779,0.472,0.637	0.813,0.712,0.808	-0.148
884	ENSG00000118418	HMGN3	chr6	-	A5SS	9989871030	646649652	105915831606	413518556	116	75	4.39662e-11	1.65892e-09	0.5,0.496,0.505	0.624,0.664,0.651	-0.146
4854	ENSG00000182400	TRAPPC6B	chr14	-	A5SS	11,21,3	55,103,63	15,54,18	68,71,40	108	75	0.000129463	0.00104304	0.122,0.124,0.032	0.133,0.346,0.238	-0.146
1478	ENSG00000121022	COPS5	chr8	-	A5SS	31,21,22	0,0,8	31,47,42	0,0,0	158	75	0.00162709	0.00903807	1.0,1.0,0.566	1.0,1.0,1.0	-0.145
4812	ENSG00000122783	C7orf49	chr7	-	A5SS	131130101	43,47,38	99113111	10,13,37	113	75	0.003001	0.0148088	0.669,0.647,0.638	0.868,0.852,0.666	-0.144
2806	ENSG00000177595	PIDD	chr11	-	A5SS	144158157	79,104,50	290210223	84,72,42	126	75	0.00279709	0.0139584	0.52,0.475,0.651	0.673,0.635,0.76	-0.141
2526	ENSG00000178188	SH2B1	chr16	+	A5SS	42,16,93	176202236	93,117,84	185189126	128	75	1.06495e-08	2.53458e-07	0.123,0.044,0.188	0.228,0.266,0.281	-0.14
3397	ENSG00000145916	RMND5B	chr5	+	A5SS	12,15,0	28,79,39	8,22,17	36,19,18	213	75	0.000181168	0.00140484	0.131,0.063,0.0	0.073,0.29,0.25	-0.14
4766	ENSG00000180376	CCDC66	chr3	+	A5SS	95,167,77	22,42,32	188248219	10,44,30	94	75	7.36806e-05	0.000636781	0.775,0.76,0.658	0.938,0.818,0.853	-0.139
658	ENSG00000177728	KIAA0195	chr17	+	A5SS	77139104	36,46,36	168160147	35,34,25	123	75	0.000385629	0.00269331	0.566,0.648,0.638	0.745,0.742,0.782	-0.139
4126	ENSG00000170892	TSEN34	chr19	+	A5SS	44,62,26	0,9,8	57,58,54	2,2,2	154	75	0.0100987	0.0407351	1.0,0.77,0.613	0.933,0.934,0.929	-0.138
4866	ENSG00000100897	DCAF11	chr14	+	A5SS	141191116	53,66,41	201146150	37,34,16	98	75	4.2636e-05	0.00040096	0.671,0.689,0.684	0.806,0.767,0.878	-0.136
4781	ENSG00000100445	SDR39U1	chr14	-	A5SS	7,13,7	0,12,0	12,10,9	0,0,1	86	75	0.00239103	0.0123298	1.0,0.486,1.0	1.0,1.0,0.887	-0.134
4915	ENSG00000132768	DPH2	chr1	+	A5SS	22,29,0	132172113	56,45,57	156,131,61	184	75	2.60933e-10	8.15482e-09	0.064,0.064,0.0	0.128,0.123,0.276	-0.133
3907	ENSG00000198000	NOL8	chr9	-	A5SS	34,48,33	73,70,82	109,120,86	71,55,65	475	75	1.89626e-12	9.77839e-11	0.069,0.098,0.06	0.195,0.256,0.173	-0.132
419	ENSG00000002919	SNX11	chr17	+	A5SS	3,0,0	72,29,48	15,6,21	62,97,52	101	75	2.3735e-08	5.36029e-07	0.03,0.0,0.0	0.152,0.044,0.231	-0.132
1284	ENSG00000139651	ZNF740	chr12	+	A5SS	25,51,51	154110135	103,99,77	135,58,116	273	75	2.85956e-08	6.23062e-07	0.043,0.113,0.094	0.173,0.319,0.154	-0.132
2688	ENSG00000117226	GBP3	chr1	-	A5SS	2,7,14	32,51,50	35,26,7	31,33,42	217	75	5.36402e-05	0.000488126	0.021,0.045,0.088	0.281,0.214,0.054	-0.132
2726	ENSG00000012048	BRCA1	chr17	-	A5SS	579661475624	84,54,47	660370997141	45,40,22	3384	75	6.41502e-05	0.000573043	0.605,0.716,0.726	0.765,0.797,0.878	-0.131
1116	ENSG00000090006	LTBP4	chr19	+	A5SS	0,0,0	1,6,33	0,3,3	12,10,9	97	75	0.00959584	0.0393239	0.0,0.0,0.0	0.0,0.188,0.205	-0.131
1461	ENSG00000213930	GALT	chr9	+	A5SS	0,1,0	105,67,82	4,10,3	38,25,35	88	75	3.04322e-08	6.53869e-07	0.0,0.013,0.0	0.082,0.254,0.068	-0.13
5401	ENSG00000031823	RANBP3	chr19	-	A5SS	281307188	239241177	468398394	188180271	90	75	9.85501e-05	0.000830829	0.495,0.515,0.47	0.675,0.648,0.548	-0.13
4297	ENSG00000140264	SERF2	chr15	+	A5SS	60,50,70	14,17,18	90,63,96	9,6,18	108	75	0.00451645	0.0207021	0.749,0.671,0.73	0.874,0.879,0.787	-0.13
5269	ENSG00000171163	ZNF692	chr1	-	A5SS	22,44,12	4,2,0	49,33,15	0,0,0	172	75	0.00563337	0.0250828	0.706,0.906,1.0	1.0,1.0,1.0	-0.129
774	ENSG00000158793	NIT1	chr1	+	A5SS	2,37,9	98,62,61	17,26,9	27,36,29	122	75	0.00102903	0.00627972	0.012,0.268,0.083	0.279,0.307,0.16	-0.128
2591	ENSG00000156650	KAT6B	chr10	+	A5SS	451406323	41,42,36	694709565	41,32,47	951	75	0.00588851	0.0260272	0.465,0.433,0.414	0.572,0.636,0.487	-0.128
1756	ENSG00000184634	MED12	chrX	+	A5SS	76,89,56	80,117,57	88,58,70	55,36,55	84	75	0.00120671	0.00717994	0.459,0.404,0.467	0.588,0.59,0.532	-0.127
4784	ENSG00000100445	SDR39U1	chr14	-	A5SS	54,64,39	63,123,55	88,56,70	78,50,48	144	75	0.000351308	0.00249873	0.309,0.213,0.27	0.37,0.368,0.432	-0.126
153	ENSG00000086758	HUWE1	chrX	-	A5SS	361454280	93158102	602458436	79,104,71	120	75	1.13213e-06	1.73407e-05	0.708,0.642,0.632	0.826,0.734,0.793	-0.124
831	ENSG00000121716	PILRB	chr7	+	A5SS	143619731746	47,45,32	419235802959	26,11,22	604	75	0	0	0.791,0.845,0.871	0.952,0.976,0.944	-0.122
3486	ENSG00000166946	CCNDBP1	chr15	+	A5SS	221354293	0,29,17	429366405	4,6,5	429	75	0.00124829	0.00734926	1.0,0.681,0.751	0.949,0.914,0.934	-0.122
793	ENSG00000148985	PGAP2	chr11	+	A5SS	23,24,2	92,104,71	58,42,30	90,80,87	154	75	7.05067e-07	1.15061e-05	0.109,0.101,0.014	0.239,0.204,0.144	-0.121
2873	ENSG00000178685	PARP10	chr8	-	A5SS	102,124,40	12,10,16	98,89,60	3,6,5	102	75	0.00362763	0.0173208	0.862,0.901,0.648	0.96,0.916,0.898	-0.121
4634	ENSG00000120925	RNF170	chr8	-	A5SS	138,127,43	4,3,7	88116114	0,2,1	196	75	0.000320436	0.00233828	0.93,0.942,0.702	1.0,0.957,0.978	-0.12
4791	ENSG00000157470	FAM81A	chr15	+	A5SS	31,35,33	12,0,6	55,43,64	2,2,4	104	75	0.0108171	0.0430182	0.651,1.0,0.799	0.952,0.939,0.92	-0.12
1203	ENSG00000145868	FBXO38	chr5	+	A5SS	129116113	33,53,52	147147180	33,41,36	300	75	0.0117981	0.0460318	0.494,0.354,0.352	0.527,0.473,0.556	-0.119
1220	ENSG00000105607	GCDH	chr19	+	A5SS	10,28,18	161159157	60,68,52	98145101	213	75	0	0	0.021,0.058,0.039	0.177,0.142,0.153	-0.118
2544	ENSG00000125618	PAX8	chr2	-	A5SS	2,0,0	33,27,10	15,7,3	36,22,40	131	75	2.92269e-06	4.11036e-05	0.034,0.0,0.0	0.193,0.154,0.041	-0.118
1348	ENSG00000139998	RAB15	chr14	-	A5SS	31,26,19	45,132,42	37,25,13	34,23,20	206	75	0.000129473	0.00104304	0.201,0.067,0.141	0.284,0.284,0.191	-0.117
34	ENSG00000092094	OSGEP	chr14	-	A5SS	33,21,37	590564429	101134104	434313349	137	75	0	0	0.03,0.02,0.045	0.113,0.19,0.14	-0.116
594	ENSG00000065268	WDR18	chr19	+	A5SS	19,44,14	172298224	125,76,76	174162115	283	75	0	0	0.028,0.038,0.016	0.16,0.111,0.149	-0.113
4328	ENSG00000119688	ABCD4	chr14	-	A5SS	16,50,50	142,97,79	114,122,62	82,92,80	366	75	6.96476e-12	2.99291e-10	0.023,0.096,0.115	0.222,0.214,0.137	-0.113
3158	ENSG00000134291	TMEM106C	chr12	+	A5SS	706893423	452360269	524647614	195214206	132	75	0.000368663	0.00259237	0.47,0.585,0.472	0.604,0.632,0.629	-0.113
3039	ENSG00000171208	NETO2	chr16	-	A5SS	379318248	103,132,97	570542564	89115126	96	75	3.94285e-06	5.2357e-05	0.742,0.653,0.666	0.833,0.786,0.778	-0.112
3377	ENSG00000140326	CDAN1	chr15	-	A5SS	88171137	15,18,12	134107101	1,8,2	122	75	2.86862e-05	0.000289104	0.783,0.854,0.875	0.988,0.892,0.969	-0.112
4937	ENSG00000261556	RP11-296I10.6	chr16	-	A5SS	4,0,2	8,20,16	8,10,15	28,13,22	189	75	0.00052875	0.00354222	0.166,0.0,0.047	0.102,0.234,0.213	-0.112
1347	ENSG00000139998	RAB15	chr14	-	A5SS	106,94,110	45,132,42	107,75,72	34,23,20	570	75	0.000689854	0.00442823	0.237,0.086,0.256	0.293,0.3,0.321	-0.112
4688	ENSG00000155906	RMND1	chr6	-	A5SS	13,28,14	100,103,98	28,53,66	143131100	101	75	0.00117883	0.00704112	0.088,0.168,0.096	0.127,0.231,0.329	-0.112
766	ENSG00000172954	LCLAT1	chr2	+	A5SS	4,0,0	30,44,22	14,6,6	49,28,44	96	75	2.98766e-05	0.000297852	0.094,0.0,0.0	0.182,0.143,0.096	-0.109
1565	ENSG00000175203	DCTN2	chr12	-	A5SS	0,5,2	32,5,40	11,12,9	23,15,30	111	75	0.00181319	0.00994685	0.0,0.403,0.033	0.244,0.351,0.169	-0.109
2882	ENSG00000046647	GEMIN8	chrX	-	A5SS	0,0,15	108,38,65	19,25,9	53,47,47	163	75	7.10626e-08	1.4185e-06	0.0,0.0,0.096	0.142,0.197,0.081	-0.108
4583	ENSG00000163516	ANKZF1	chr2	+	A5SS	158,126,99	22,12,11	160133105	5,5,4	130	75	2.54198e-05	0.000259567	0.806,0.858,0.839	0.949,0.939,0.938	-0.108
3145	ENSG00000187741	FANCA	chr16	-	A5SS	13,24,19	108120118	39,26,15	74,84,75	79	75	0.00212373	0.0111939	0.103,0.16,0.133	0.333,0.227,0.16	-0.108
3539	ENSG00000156831	NSMCE2	chr8	+	A5SS	38,40,12	16,1,0	63,29,57	1,1,2	133	75	0.00850947	0.0356752	0.573,0.958,1.0	0.973,0.942,0.941	-0.108
3613	ENSG00000104872	PIH1D1	chr19	-	A5SS	37,182,50	782641559	241140110	279350356	210	75	0	0	0.017,0.092,0.031	0.236,0.125,0.099	-0.107
3111	ENSG00000147535	PPAPDC1B	chr8	-	A5SS	25,16,8	59,78,20	32,23,27	55,27,51	134	75	0.00360853	0.0172563	0.192,0.103,0.183	0.246,0.323,0.229	-0.107
1592	ENSG00000140043	PTGR2	chr14	+	A5SS	29,27,42	7,0,0	36,26,27	0,0,0	146	75	0.0051381	0.0232194	0.68,1.0,1.0	1.0,1.0,1.0	-0.107
3018	ENSG00000143702	CEP170	chr1	-	A5SS	17,21,10	137157114	28,24,48	103,124,98	105	75	1.1528e-05	0.000132102	0.081,0.087,0.059	0.163,0.121,0.259	-0.105
1102	ENSG00000128923	FAM63B	chr15	+	A5SS	0,0,0	32,64,36	5,2,6	29,52,35	79	75	1.19403e-05	0.000135821	0.0,0.0,0.0	0.141,0.035,0.14	-0.105
354	ENSG00000204946	ZNF783	chr7	+	A5SS	2,9,0	34,58,47	9,15,20	59,52,51	120	75	7.94577e-05	0.000681003	0.035,0.088,0.0	0.087,0.153,0.197	-0.105
5240	ENSG00000113504	SLC12A7	chr5	-	A5SS	53127197	106,125,71	307176237	161,82,97	322	75	0.011281	0.0443984	0.104,0.191,0.393	0.308,0.333,0.363	-0.105
4573	ENSG00000167107	ACSF2	chr17	+	A5SS	53,81,37	0,7,7	47,44,50	0,2,1	158	75	0.00183769	0.0100279	1.0,0.846,0.715	1.0,0.913,0.96	-0.104
3249	ENSG00000143774	GUK1	chr1	+	A5SS	176,61,93	100115135	179,93,125	73,90,78	294	75	0.00913674	0.0377424	0.31,0.119,0.149	0.385,0.209,0.29	-0.102
84	ENSG00000002016	RAD52	chr12	-	A5SS	4,1,16	131,46,105	18,12,8	46,30,50	153	75	2.96839e-06	4.15574e-05	0.015,0.011,0.07	0.161,0.164,0.073	-0.101
1858	ENSG00000187147	RNF220	chr1	+	A5SS	352308234	360455361	516520439	385412419	153	75	1.06752e-05	0.000124169	0.324,0.249,0.241	0.396,0.382,0.339	-0.101
667	ENSG00000168264	IRF2BP2	chr1	-	A5SS	222264125	256274190	368258225	217240205	123	75	0.00232724	0.0121033	0.346,0.37,0.286	0.508,0.396,0.401	-0.101
519	ENSG00000135476	ESPL1	chr12	+	A5SS	32,4,0	245229160	55,53,19	226,121,94	156	75	3.33067e-16	2.71187e-14	0.059,0.008,0.0	0.105,0.174,0.089	-0.1
811	ENSG00000141698	NT5C3B	chr17	-	A5SS	46,19,20	89,142,83	78,93,75	91,84,112	346	75	2.98028e-12	1.46365e-10	0.101,0.028,0.05	0.157,0.194,0.127	-0.1
2119	ENSG00000149532	CPSF7	chr11	-	MXE	19,54,31	93,60,51	86,64,83	36,8,22	141	149	3.65142e-10	1.28321e-08	0.178,0.487,0.391	0.716,0.894,0.799	-0.451
1362	ENSG00000170100	ZNF778	chr16	+	MXE	0,20,0	24,27,30	22,24,17	6,13,22	202	159	2.54777e-06	3.87681e-05	0.0,0.368,0.0	0.743,0.592,0.378	-0.448
2120	ENSG00000149532	CPSF7	chr11	-	MXE	19,54,31	99,65,51	86,64,83	39,10,25	141	152	6.63471e-10	2.22564e-08	0.171,0.472,0.396	0.704,0.873,0.782	-0.44
2527	ENSG00000164828	SUN1	chr7	+	MXE	23,32,11	96195138	149,167,91	152,97,110	159	186	0	0	0.219,0.161,0.085	0.534,0.668,0.492	-0.41
2102	ENSG00000131374	TBC1D5	chr3	-	MXE	42,30,3	56,11,18	89,82,86	8,16,29	193	199	0.000260908	0.00212763	0.436,0.738,0.147	0.92,0.841,0.754	-0.398
1984	ENSG00000141380	SS18	chr18	-	MXE	6,2,0	9,3,8	8,2,11	2,7,0	199	241	0.00720448	0.0324895	0.447,0.447,0.0	0.829,0.257,1.0	-0.397
1277	ENSG00000100814	CCNB1IP1	chr14	-	MXE	0,0,0	11,26,18	2,15,6	7,15,6	290	255	5.32578e-11	2.45652e-09	0.0,0.0,0.0	0.201,0.468,0.468	-0.379
1252	ENSG00000154134	ROBO3	chr11	+	MXE	0,7,3	58,42,22	21,1,12	16,4,8	99	100	1.07342e-06	1.88616e-05	0.0,0.144,0.121	0.57,0.202,0.602	-0.37
390	ENSG00000007341	ST7L	chr1	-	MXE	40,23,12	17,24,22	50,61,22	7,7,6	226	168	3.62048e-06	5.18818e-05	0.636,0.416,0.288	0.842,0.866,0.732	-0.367
2002	ENSG00000164398	ACSL6	chr5	-	MXE	1,20,4	18,13,18	14,12,12	4,4,17	153	153	0.00791143	0.0350669	0.053,0.606,0.182	0.778,0.75,0.414	-0.367
2474	ENSG00000064225	ST3GAL6	chr3	+	MXE	2,6,0	29,17,26	20,17,26	33,24,24	139	171	1.62417e-06	2.72418e-05	0.078,0.303,0.0	0.427,0.466,0.571	-0.361
882	ENSG00000072864	NDE1	chr16	+	MXE	0,21,8	4,36,40	21,25,15	17,12,25	191	195	0.00384443	0.0196345	0.0,0.373,0.17	0.558,0.68,0.38	-0.358
1276	ENSG00000100814	CCNB1IP1	chr14	-	MXE	0,0,0	11,26,18	2,15,6	7,20,6	290	256	1.03581e-10	4.36816e-09	0.0,0.0,0.0	0.201,0.398,0.469	-0.356
1464	ENSG00000164024	METAP1	chr4	+	MXE	0,0,28	36,14,35	30,34,20	44,52,32	133	250	0.00174104	0.0102791	0.0,0.0,0.601	0.562,0.551,0.54	-0.351
613	ENSG00000168958	MFF	chr2	+	MXE	74,25,10	48,59,56	108103121	32,68,40	234	135	2.60617e-05	0.000291417	0.471,0.196,0.093	0.661,0.466,0.636	-0.334
1377	ENSG00000157036	EXOG	chr3	+	MXE	14,0,0	28,24,62	8,2,4	3,16,7	139	150	0.00961751	0.0418745	0.35,0.0,0.0	0.742,0.119,0.381	-0.297
1672	ENSG00000166411	IDH3A	chr15	+	MXE	2,9,15	32,30,43	7,22,10	11,25,14	232	460	0.00119871	0.00759355	0.11,0.373,0.409	0.558,0.636,0.586	-0.296
631	ENSG00000197555	SIPA1L1	chr14	+	MXE	0,9,0	29,6,18	9,10,10	2,14,17	200	142	0.00192667	0.0109798	0.0,0.516,0.0	0.762,0.336,0.295	-0.292
2188	ENSG00000143537	ADAM15	chr1	+	MXE	12,2,20	17,6,0	15,2,1	0,2,0	150	147	0.00219434	0.012315	0.409,0.246,1.0	1.0,0.495,1.0	-0.28
1669	ENSG00000270011	ZNF559-ZNF177	chr19	+	MXE	1,7,10	10,21,23	30,45,20	33,43,24	158	162	0.000929808	0.00623817	0.093,0.255,0.308	0.482,0.518,0.461	-0.268
1693	ENSG00000205581	HMGN1	chr21	-	MXE	316410394	8649411170	491484423	369416428	180	204	0	0	0.293,0.331,0.276	0.601,0.569,0.528	-0.266
2047	ENSG00000111358	GTF2H3	chr12	+	MXE	0,21,0	423386352	37,84,62	166157214	121	144	0	0	0.0,0.061,0.0	0.21,0.389,0.256	-0.265
1701	ENSG00000024048	UBR2	chr6	+	MXE	7,20,69	245180181	122,97,92	171167135	174	174	1.57401e-11	7.74412e-10	0.028,0.1,0.276	0.416,0.367,0.405	-0.261
2259	ENSG00000107669	ATE1	chr10	-	MXE	68,119,27	207131184	82163124	94,138,77	204	204	0.000114112	0.00106601	0.247,0.476,0.128	0.466,0.542,0.617	-0.258
1738	ENSG00000168096	ANKS3	chr16	-	MXE	56,114,21	73,52,71	43,87,50	29,13,28	274	197	0.00978925	0.0424968	0.355,0.612,0.175	0.516,0.828,0.562	-0.255
828	ENSG00000107614	TRDMT1	chr10	-	MXE	3,0,7	63,34,29	23,9,13	30,19,36	147	141	3.52418e-07	6.66883e-06	0.044,0.0,0.188	0.424,0.312,0.257	-0.254
2013	ENSG00000240344	PPIL3	chr2	-	MXE	27,16,12	39,77,35	78,52,88	73,55,40	181	116	8.78501e-06	0.000111782	0.307,0.118,0.18	0.406,0.377,0.585	-0.254
996	ENSG00000204120	GIGYF2	chr2	+	MXE	36,39,12	78,49,25	24,42,28	16,16,25	193	145	0.000164009	0.00146713	0.257,0.374,0.265	0.53,0.664,0.457	-0.252
1928	ENSG00000111596	CNOT2	chr12	+	MXE	2,0,0	0,3,18	14,22,6	14,9,4	262	236	0.00322871	0.0170809	1.0,0.0,0.0	0.474,0.688,0.575	-0.246
1692	ENSG00000205581	HMGN1	chr21	-	MXE	300298340	8649411170	410362332	369416428	175	204	0	0	0.288,0.27,0.253	0.564,0.504,0.475	-0.244
1723	ENSG00000119684	MLH3	chr14	-	MXE	17,50,26	26,18,16	75,43,39	1,29,8	180	147	0.00664195	0.0305406	0.348,0.694,0.57	0.984,0.548,0.799	-0.24
2046	ENSG00000111358	GTF2H3	chr12	+	MXE	0,12,0	249196161	24,39,51	105126140	121	144	0	0	0.0,0.068,0.0	0.214,0.269,0.302	-0.239
559	ENSG00000151665	PIGF	chr2	-	MXE	42,27,51	79,90,76	110105134	112,81,77	198	180	2.8275e-06	4.17339e-05	0.326,0.214,0.379	0.472,0.541,0.613	-0.236
890	ENSG00000125459	MSTO1	chr1	+	MXE	0,6,0	72,19,9	7,10,14	39,21,25	101	130	0.000201994	0.00174353	0.0,0.289,0.0	0.188,0.38,0.419	-0.233
1236	ENSG00000147044	CASK	chrX	-	MXE	25,58,28	13,22,20	81,108,83	32,6,8	144	111	0.000268459	0.00216528	0.597,0.67,0.519	0.661,0.933,0.889	-0.232
1529	ENSG00000111215	PRR4	chr12	-	MXE	2,2,0	10,23,16	14,7,10	13,27,12	197	111	4.59829e-06	6.2373e-05	0.101,0.047,0.0	0.378,0.127,0.32	-0.226
219	ENSG00000141699	FAM134C	chr17	-	MXE	17,36,20	54,86,127	89,58,73	128,115,71	106	202	0.000256631	0.00210437	0.375,0.444,0.231	0.57,0.49,0.662	-0.224
2438	ENSG00000112290	WASF1	chr6	-	MXE	24,71,31	50,41,18	58,85,37	20,14,22	220	173	0.00696579	0.031733	0.274,0.577,0.575	0.695,0.827,0.569	-0.222
1690	ENSG00000205581	HMGN1	chr21	-	MXE	23,19,47	8118411120	74,100,86	361407411	121	204	0	0	0.046,0.037,0.066	0.257,0.293,0.261	-0.221
2431	ENSG00000140105	WARS	chr14	-	MXE	26,48,49	2,12,26	94,92,57	0,4,0	196	160	2.06152e-10	7.607e-09	0.914,0.766,0.606	1.0,0.949,1.0	-0.221
900	ENSG00000134490	TMEM241	chr18	-	MXE	16,8,4	38,48,47	14,20,9	23,19,22	124	121	0.0011023	0.00710325	0.291,0.14,0.077	0.373,0.507,0.285	-0.219
176	ENSG00000145833	DDX46	chr5	+	MXE	10,17,7	53,84,123	14,13,9	30,33,24	124	192	0.000209506	0.00179785	0.226,0.239,0.081	0.419,0.379,0.367	-0.206
2104	ENSG00000119688	ABCD4	chr14	-	MXE	242273233	87,115,88	252255248	65,17,26	201	126	1.01411e-07	2.07892e-06	0.636,0.598,0.624	0.708,0.904,0.857	-0.204
111	ENSG00000132334	PTPRE	chr10	+	MXE	77,38,29	53,25,37	71,82,77	32,20,27	166	152	0.000300908	0.00238785	0.571,0.582,0.418	0.67,0.79,0.723	-0.204
1632	ENSG00000118518	RNF146	chr6	+	MXE	1,0,1	32,13,6	5,0,2	4,16,8	164	184	0.0030661	0.0163378	0.034,0.0,0.158	0.584,0.0,0.219	-0.204
56	ENSG00000228486	LINC01125	chr2	+	MXE	0,0,0	8,30,16	6,0,2	14,9,11	162	244	2.86826e-05	0.000315937	0.0,0.0,0.0	0.392,0.0,0.215	-0.202
57	ENSG00000228486	LINC01125	chr2	+	MXE	0,0,0	10,50,42	6,0,2	18,8,15	162	319	1.79956e-05	0.000205903	0.0,0.0,0.0	0.396,0.0,0.208	-0.201
53	ENSG00000228486	LINC01125	chr2	+	MXE	1,0,0	8,30,16	10,0,3	14,9,11	188	244	1.83593e-05	0.000208448	0.14,0.0,0.0	0.481,0.0,0.261	-0.201
54	ENSG00000228486	LINC01125	chr2	+	MXE	1,0,0	10,50,42	10,0,3	18,8,15	188	319	4.84507e-06	6.5012e-05	0.145,0.0,0.0	0.485,0.0,0.253	-0.198
2378	ENSG00000105655	ISYNA1	chr19	-	MXE	0,2,0	26,15,13	3,5,9	22,33,13	237	269	4.16856e-05	0.000427278	0.0,0.131,0.0	0.134,0.147,0.44	-0.197
552	ENSG00000066427	ATXN3	chr14	-	MXE	37,22,19	194,146,89	26,71,48	106,88,90	120	161	0.000197272	0.00171278	0.204,0.168,0.223	0.248,0.52,0.417	-0.197
2496	ENSG00000166145	SPINT1	chr15	+	MXE	0,0,0	33,29,74	13,7,5	66,49,105	102	201	2.06778e-08	4.84452e-07	0.0,0.0,0.0	0.28,0.22,0.086	-0.195
55	ENSG00000228486	LINC01125	chr2	+	MXE	1,0,0	8,23,12	10,0,3	15,3,11	188	244	1.5088e-05	0.000180406	0.14,0.0,0.0	0.464,0.0,0.261	-0.195
774	ENSG00000072609	CHFR	chr12	-	MXE	12,3,0	236,177,74	31,38,19	106,110,94	151	146	0	0	0.047,0.016,0.0	0.22,0.25,0.163	-0.19
1807	ENSG00000139436	GIT2	chr12	-	MXE	172179198	237194151	303175320	117,55,163	180	324	1.57661e-10	5.96685e-09	0.566,0.624,0.702	0.823,0.851,0.779	-0.187
1608	ENSG00000123159	GIPC1	chr19	-	MXE	32,28,0	394460389	36,68,41	306318247	163	393	2.73649e-09	8.05388e-08	0.164,0.128,0.0	0.221,0.34,0.286	-0.185
550	ENSG00000066427	ATXN3	chr14	-	MXE	62,76,76	194,147,89	138,119,76	106,92,93	120	161	0.00070595	0.00496182	0.3,0.41,0.534	0.636,0.634,0.523	-0.183
2344	ENSG00000174483	BBS1	chr11	+	MXE	74176104	25,64,18	109,135,91	8,18,16	348	122	0.00181511	0.0105476	0.509,0.491,0.669	0.827,0.724,0.666	-0.183
800	ENSG00000068745	IP6K2	chr3	-	MXE	0,2,0	27,19,28	4,6,10	49,31,19	168	193	1.20184e-05	0.000147826	0.0,0.108,0.0	0.086,0.182,0.377	-0.179
537	ENSG00000104365	IKBKB	chr8	+	MXE	84,120,84	39,58,60	112,119,80	24,14,31	198	170	8.51806e-05	0.000815994	0.649,0.64,0.546	0.8,0.879,0.689	-0.178
2012	ENSG00000240344	PPIL3	chr2	-	MXE	9,11,12	39,77,35	38,21,48	73,55,40	157	116	0.000284356	0.00228103	0.146,0.095,0.202	0.278,0.22,0.47	-0.175
2199	ENSG00000197150	ABCB8	chr7	+	MXE	17,31,10	8,15,5	30,9,19	0,4,5	293	237	0.0115522	0.048857	0.632,0.626,0.618	1.0,0.645,0.755	-0.175
2253	ENSG00000114120	SLC25A36	chr3	+	MXE	57,53,54	20,11,19	56,64,90	13,5,3	162	112	0.00038696	0.00294409	0.663,0.769,0.663	0.749,0.898,0.954	-0.169
323	ENSG00000182718	ANXA2	chr15	-	MXE	4,18,17	0,0,20	33,12,8	0,0,0	156	180	0.000416697	0.00313798	1.0,1.0,0.495	1.0,1.0,1.0	-0.168
1805	ENSG00000139436	GIT2	chr12	-	MXE	200243230	225227250	357221369	166106203	225	324	5.93846e-11	2.65611e-09	0.561,0.607,0.57	0.756,0.75,0.724	-0.164
1806	ENSG00000139436	GIT2	chr12	-	MXE	175191198	225227250	303178325	166106203	180	324	6.97203e-11	3.02668e-09	0.583,0.602,0.588	0.767,0.751,0.742	-0.162
848	ENSG00000161558	TMEM143	chr19	-	MXE	38,44,38	108,89,66	59,52,50	55,72,47	316	270	0.000187147	0.00164982	0.231,0.297,0.33	0.478,0.382,0.476	-0.159
133	ENSG00000051180	RAD51	chr15	+	MXE	136,83,61	106117102	135162134	80,108,78	167	89	0.000196382	0.00171278	0.406,0.274,0.242	0.473,0.444,0.478	-0.158
2015	ENSG00000240344	PPIL3	chr2	-	MXE	27,16,12	168259136	78,52,88	254161214	181	169	1.24567e-13	7.99395e-12	0.13,0.055,0.076	0.223,0.232,0.277	-0.157
1691	ENSG00000205581	HMGN1	chr21	-	MXE	18,14,19	8649411170	45,55,64	369416428	121	204	0	0	0.034,0.024,0.027	0.171,0.182,0.201	-0.156
2221	ENSG00000109586	GALNT7	chr4	+	MXE	131,146,83	701642459	192,86,88	233255254	258	258	2.22787e-05	0.000251018	0.157,0.185,0.153	0.452,0.252,0.257	-0.155
2294	ENSG00000180376	CCDC66	chr3	+	MXE	84,93,160	162154209	125186219	143143157	197	207	3.37413e-05	0.000363519	0.353,0.388,0.446	0.479,0.577,0.594	-0.154
1279	ENSG00000125970	RALY	chr20	+	MXE	238250139	10041070719	669397266	1112725572	148	123	0	0	0.165,0.163,0.138	0.333,0.313,0.279	-0.153
2068	ENSG00000133731	IMPA1	chr8	-	MXE	127,166,85	37,86,58	76,87,64	24,9,21	180	121	0.0106883	0.0459941	0.698,0.565,0.496	0.68,0.867,0.672	-0.153
311	ENSG00000138380	CARF	chr2	+	MXE	26,33,21	171,120,57	57,41,42	104,75,104	196	303	0.000763493	0.00529068	0.19,0.298,0.363	0.459,0.458,0.384	-0.15
1919	ENSG00000159147	DONSON	chr21	-	MXE	789667599	804828634	598547565	289385358	254	254	2.18082e-09	6.56916e-08	0.495,0.446,0.486	0.674,0.587,0.612	-0.149
1917	ENSG00000026508	CD44	chr11	+	MXE	0,0,0	7,7,16	9,24,0	102,78,113	180	279	3.80575e-05	0.000404121	0.0,0.0,0.0	0.12,0.323,0.0	-0.148
1007	ENSG00000137312	FLOT1	chr6	-	MXE	788935550	161617701410	972938828	12181174886	166	219	4.85101e-11	2.30971e-09	0.391,0.411,0.34	0.513,0.513,0.552	-0.145
796	ENSG00000010810	FYN	chr6	-	MXE	615671479	903944875	1281962952	905970887	240	231	4.57608e-09	1.22805e-07	0.396,0.406,0.345	0.577,0.488,0.508	-0.142
873	ENSG00000087586	AURKA	chr20	-	MXE	157133181	74,83,57	154162124	30,29,35	185	173	4.08228e-05	0.00042136	0.665,0.6,0.748	0.828,0.839,0.768	-0.141
1273	ENSG00000132600	PRMT7	chr16	+	MXE	92,104,37	323366307	157171171	468425350	112	225	0.00103332	0.00675512	0.364,0.363,0.195	0.403,0.447,0.495	-0.141
1584	ENSG00000103248	MTHFSD	chr16	-	MXE	44,40,64	39,9,31	44,59,74	12,5,17	179	249	0.0013757	0.00856766	0.611,0.861,0.742	0.836,0.943,0.858	-0.141
240	ENSG00000179818	PCBP1-AS1	chr2	-	MXE	140240173	22,37,39	135159145	10,15,9	256	113	8.56904e-05	0.000815994	0.737,0.741,0.662	0.856,0.824,0.877	-0.139
1308	ENSG00000204482	LST1	chr6	+	MXE	60,77,58	219,185,73	54,42,30	61,40,34	168	98	0.000386247	0.00294409	0.138,0.195,0.317	0.341,0.38,0.34	-0.137
1882	ENSG00000068305	MEF2A	chr15	+	MXE	169392392	150,155,81	491479459	71105116	207	213	0.00346456	0.0179428	0.537,0.722,0.833	0.877,0.824,0.803	-0.137
2558	ENSG00000130023	ERMARD	chr6	+	MXE	14,31,4	269278346	31,52,31	281251193	153	294	1.00846e-06	1.79336e-05	0.091,0.176,0.022	0.175,0.285,0.236	-0.136
2495	ENSG00000166145	SPINT1	chr15	+	MXE	0,3,0	33,29,74	7,10,7	66,51,108	102	201	7.98289e-05	0.00077518	0.0,0.169,0.0	0.173,0.279,0.113	-0.132
1583	ENSG00000103248	MTHFSD	chr16	-	MXE	114152147	86,30,63	127128163	12,29,32	189	249	0.00025638	0.00210437	0.636,0.87,0.755	0.933,0.853,0.87	-0.132
403	ENSG00000166479	TMX3	chr18	-	MXE	298408234	174186133	310271265	108,83,74	199	121	1.18833e-05	0.000147393	0.51,0.572,0.517	0.636,0.665,0.685	-0.129
875	ENSG00000160688	FLAD1	chr1	+	MXE	22,49,40	211303312	94,61,81	176212296	184	149	1.24355e-08	2.96044e-07	0.078,0.116,0.094	0.302,0.189,0.181	-0.128
2314	ENSG00000130158	DOCK6	chr19	-	MXE	0,4,1	44,78,61	10,17,4	65,49,55	180	168	1.43791e-06	2.46785e-05	0.0,0.046,0.015	0.126,0.245,0.064	-0.125
2589	ENSG00000165304	MELK	chr9	+	MXE	305319310	371437277	420459498	295351304	192	219	1.51561e-05	0.000180406	0.484,0.454,0.561	0.619,0.599,0.651	-0.123
2497	ENSG00000085365	SCAMP1	chr5	+	MXE	175178140	37,70,18	255246243	25,11,37	235	176	0.000137436	0.00125997	0.78,0.656,0.853	0.884,0.944,0.831	-0.123
1203	ENSG00000185324	CDK10	chr16	+	MXE	86138113	265455464	112126172	239184197	302	148	8.44208e-10	2.769e-08	0.137,0.129,0.107	0.187,0.251,0.3	-0.122
643	ENSG00000023228	NDUFS1	chr2	-	MXE	109,206,68	553524539	220177202	409464516	167	183	5.80692e-05	0.000583062	0.178,0.301,0.121	0.371,0.295,0.3	-0.122
1306	ENSG00000012048	BRCA1	chr17	-	MXE	136111116	209160197	99179166	117155140	129	153	0.000117106	0.00108709	0.436,0.451,0.411	0.501,0.578,0.584	-0.122
1240	ENSG00000273189	CTD-3148I10.15	chr19	+	MXE	84,124,77	102,139,59	135,98,131	95,58,73	214	254	0.00129724	0.00814777	0.494,0.514,0.608	0.628,0.667,0.681	-0.12
1852	ENSG00000112062	MAPK14	chr6	+	MXE	340381343	198259203	577485500	194160206	155	155	3.69475e-07	6.81681e-06	0.632,0.595,0.628	0.748,0.752,0.708	-0.118
771	ENSG00000258984	UBE2F-SCLY	chr2	+	MXE	22,37,12	221151200	32,45,48	124157184	105	141	0.00023261	0.00195075	0.118,0.248,0.075	0.257,0.278,0.259	-0.118
531	ENSG00000161395	PGAP3	chr17	-	MXE	119,117,57	95,99,66	226202164	124104110	228	138	0.00145637	0.00903193	0.431,0.417,0.343	0.525,0.54,0.474	-0.116
1381	ENSG00000131373	HACL1	chr3	-	MXE	107,102,61	155,145,64	39,61,78	41,49,49	148	153	0.00401488	0.0202944	0.416,0.421,0.496	0.496,0.563,0.622	-0.116
686	ENSG00000226174	TEX22	chr14	+	MXE	565807634	156180132	891823782	127,72,71	169	126	9.42013e-12	4.96575e-10	0.73,0.77,0.782	0.84,0.895,0.891	-0.115
2343	ENSG00000174483	BBS1	chr11	+	MXE	0,5,4	101191110	9,18,5	148177115	110	348	0.000499975	0.00366214	0.0,0.076,0.103	0.161,0.243,0.121	-0.115
1677	ENSG00000177479	ARIH2	chr3	+	MXE	185203286	56,62,129	327269270	53,46,57	139	121	2.73983e-06	4.08484e-05	0.742,0.74,0.659	0.843,0.836,0.805	-0.114
551	ENSG00000066427	ATXN3	chr14	-	MXE	14,14,13	194,146,89	16,37,14	106,88,90	117	161	0.00159146	0.00958772	0.09,0.117,0.167	0.172,0.367,0.176	-0.114
2103	ENSG00000119688	ABCD4	chr14	-	MXE	170204208	165156149	211201197	133,75,92	126	170	0.00013414	0.00123744	0.582,0.638,0.653	0.682,0.783,0.743	-0.112
344	ENSG00000123352	SPATS2	chr12	+	MXE	27,50,10	0,3,7	59,47,23	0,0,0	138	236	0.00232307	0.0127942	1.0,0.966,0.71	1.0,1.0,1.0	-0.108
1204	ENSG00000185324	CDK10	chr16	+	MXE	91144131	274477425	116115184	266186198	302	148	1.40401e-06	2.43802e-05	0.14,0.129,0.131	0.176,0.233,0.313	-0.107
1040	ENSG00000183889	NPIPA7	chr16	+	MXE	2,4,4	172157204	23,22,18	105,168,99	207	161	1.32117e-14	1.02634e-12	0.009,0.019,0.015	0.146,0.092,0.124	-0.106
2312	ENSG00000197548	ATG7	chr3	+	MXE	16,13,6	6,0,0	24,29,17	0,0,1	321	167	0.00754661	0.033607	0.581,1.0,1.0	1.0,1.0,0.898	-0.106
1288	ENSG00000102878	HSF4	chr16	+	MXE	4,21,23	105,123,96	75,31,14	184,93,84	200	199	0.00158564	0.00958772	0.037,0.145,0.192	0.289,0.249,0.142	-0.102
1854	ENSG00000154889	MPPE1	chr18	-	MXE	77,123,64	0,0,21	52,140,82	0,3,1	291	167	0.00687408	0.0314122	1.0,1.0,0.636	1.0,0.964,0.979	-0.102
379	ENSG00000092199	HNRNPC	chr14	-	MXE	27,19,22	0,5,10	17,37,6	2,0,1	163	138	0.00148528	0.0091345	1.0,0.763,0.651	0.878,1.0,0.836	-0.1
2169	ENSG00000180229	HERC2P3	chr15	-	MXE	95,65,30	57,22,14	131,88,103	20,38,20	190	251	0.00289082	0.0155158	0.688,0.796,0.739	0.896,0.754,0.872	-0.1
2277	ENSG00000241852	C8orf58	chr8	+	RI	6,0,0	14,8,5	36,18,11	1,2,1	194	75	0	0	0.142,0.0,0.0	0.933,0.777,0.81	-0.793
4116	ENSG00000205593	DENND6B	chr22	-	RI	0,1,1	10,31,17	14,20,6	10,0,0	403	75	1.16574e-09	1.12897e-08	0.0,0.006,0.011	0.207,1.0,1.0	-0.73
4092	ENSG00000186765	FSCN2	chr17	+	RI	25,0,8	2,8,5	9,10,3	0,0,0	429	75	5.87486e-12	7.27197e-11	0.686,0.0,0.219	1.0,1.0,1.0	-0.698
3412	ENSG00000115257	PCSK4	chr19	-	RI	2,1,0	9,6,14	13,22,9	0,3,8	150	75	1.76055e-09	1.66433e-08	0.1,0.077,0.0	1.0,0.786,0.36	-0.656
2403	ENSG00000170949	ZNF160	chr19	-	RI	1,5,0	6,7,2	15,26,12	2,6,1	182	75	1.63432e-07	1.16297e-06	0.064,0.227,0.0	0.756,0.641,0.832	-0.646
4936	ENSG00000160789	LMNA	chr1	+	RI	9,0,8	4,1,0	6,7,5	0,0,0	819	75	2.07625e-05	0.000100171	0.171,0.0,1.0	1.0,1.0,1.0	-0.61
544	ENSG00000267278	MAP3K14-AS1	chr17	+	RI	17,7,0	17,0,8	9,15,6	0,0,0	162	75	1.8009e-07	1.27381e-06	0.316,1.0,0.0	1.0,1.0,1.0	-0.561
4382	ENSG00000164076	CAMKV	chr3	-	RI	13,2,2	9,13,3	34,16,16	11,0,2	168	75	1.8622e-05	8.99534e-05	0.392,0.064,0.229	0.58,1.0,0.781	-0.559
4403	ENSG00000103253	HAGHL	chr16	+	RI	0,2,0	6,15,1	17,21,4	12,5,1	157	75	4.55207e-10	4.67118e-09	0.0,0.06,0.0	0.404,0.667,0.656	-0.556
1556	ENSG00000118495	PLAGL1	chr6	-	RI	238246171	28,24,24	210163185	0,2,3	1414	75	1.08334e-11	1.31227e-10	0.311,0.352,0.274	1.0,0.812,0.766	-0.547
2507	ENSG00000028310	BRD9	chr5	-	RI	21,4,56	2,3,16	25,10,3	0,0,0	308	75	4.52087e-09	4.04225e-08	0.719,0.245,0.46	1.0,1.0,1.0	-0.525
4326	ENSG00000141294	LRRC46	chr17	+	RI	8,45,4	1,6,7	26,21,31	1,0,1	894	75	3.45433e-06	1.9353e-05	0.402,0.386,0.046	0.686,1.0,0.722	-0.525
3551	ENSG00000010318	PHF7	chr3	+	RI	144112229	40,15,27	38,30,21	0,0,2	1080	75	0.00010989	0.000465536	0.2,0.341,0.371	1.0,1.0,0.422	-0.503
1639	ENSG00000167468	GPX4	chr19	+	RI	2,9,0	4,9,14	12,12,3	9,2,0	446	75	0.0073285	0.0198959	0.078,0.144,0.0	0.183,0.502,1.0	-0.488
3934	ENSG00000007541	PIGQ	chr16	+	RI	168210145	85,111,92	532302230	36,4,34	669	75	3.93456e-09	3.55817e-08	0.181,0.175,0.15	0.624,0.894,0.431	-0.481
5090	ENSG00000167895	TMC8	chr17	+	RI	165365367	108184139	1038800632	60,52,38	433	75	0	0	0.209,0.256,0.314	0.75,0.727,0.742	-0.48
2353	ENSG00000064961	HMG20B	chr19	+	RI	236368436	142159101	12171119961	47,55,51	657	75	0	0	0.159,0.209,0.33	0.747,0.699,0.683	-0.477
238	ENSG00000032742	IFT88	chr13	+	RI	0,0,0	2,4,11	8,11,4	2,4,5	174	75	1.03613e-09	1.01087e-08	0.0,0.0,0.0	0.633,0.542,0.256	-0.477
314	ENSG00000244687	UBE2V1	chr20	-	RI	8,4,11	3,16,10	25,29,42	1,6,5	212	75	6.35405e-06	3.38285e-05	0.485,0.081,0.28	0.898,0.631,0.748	-0.477
5499	ENSG00000146707	POMZP3	chr7	-	RI	27,34,4	13,23,11	29,59,29	0,6,10	271	75	0.000329775	0.00125119	0.365,0.29,0.091	1.0,0.731,0.445	-0.477
6069	ENSG00000100918	REC8	chr14	+	RI	14,0,0	16,14,5	38,4,15	11,1,7	178	75	7.63095e-07	4.87519e-06	0.269,0.0,0.0	0.593,0.628,0.474	-0.475
6161	ENSG00000102904	TSNAXIP1	chr16	+	RI	23,18,3	0,8,21	12,28,9	0,0,0	155	75	8.52649e-07	5.4211e-06	1.0,0.521,0.065	1.0,1.0,1.0	-0.471
2732	ENSG00000150433	TMEM218	chr11	-	RI	41,72,56	14,23,6	47,45,28	0,4,0	491	75	0.000107321	0.000455625	0.309,0.323,0.588	1.0,0.632,1.0	-0.471
2946	ENSG00000177943	MAMDC4	chr9	+	RI	29,37,17	15,13,21	40,56,49	1,1,10	209	75	2.26816e-06	1.30205e-05	0.41,0.505,0.225	0.935,0.953,0.637	-0.462
2948	ENSG00000177943	MAMDC4	chr9	+	RI	14,13,15	3,10,15	13,19,18	0,3,1	226	75	0.000106394	0.000452173	0.608,0.301,0.249	1.0,0.678,0.857	-0.459
4120	ENSG00000099958	DERL3	chr22	-	RI	222293238	13,3,8	305280161	0,0,0	2206	75	3.10657e-10	3.2297e-09	0.367,0.769,0.503	1.0,1.0,1.0	-0.454
3312	ENSG00000130811	EIF3G	chr19	-	RI	0,2,0	6,1,6	7,1,4	2,0,10	96	75	0.000984377	0.00336421	0.0,0.61,0.0	0.732,1.0,0.238	-0.453
5199	ENSG00000140474	ULK3	chr15	-	RI	15,22,25	11,19,13	37,37,41	8,2,2	193	75	5.45963e-07	3.56858e-06	0.346,0.31,0.428	0.643,0.878,0.888	-0.442
1469	ENSG00000177685	EFCAB4A	chr11	+	RI	8,7,28	12,1,0	23,11,12	0,0,0	358	75	2.78635e-05	0.000130922	0.123,0.595,1.0	1.0,1.0,1.0	-0.427
3015	ENSG00000205726	ITSN1	chr21	+	RI	5,33,10	6,12,0	70,40,32	0,3,0	648	75	0.000877737	0.00303909	0.088,0.241,1.0	1.0,0.607,1.0	-0.426
5810	ENSG00000133466	C1QTNF6	chr22	-	RI	41,49,95	2,3,2	71,58,57	0,0,0	1359	75	6.16779e-07	4.0116e-06	0.531,0.474,0.724	1.0,1.0,1.0	-0.424
1376	ENSG00000143224	PPOX	chr1	+	RI	11,26,1	5,0,4	32,10,25	1,0,1	179	75	0.000227696	0.000900102	0.48,1.0,0.095	0.931,1.0,0.913	-0.423
6154	ENSG00000149809	TM7SF2	chr11	+	RI	48,78,22	17,29,18	105,59,93	7,7,5	429	75	9.91995e-09	8.50496e-08	0.33,0.32,0.176	0.724,0.596,0.765	-0.42
4685	ENSG00000196998	WDR45	chrX	-	RI	268403298	22,28,16	667605534	11,0,3	1161	75	2.20823e-13	3.2516e-12	0.44,0.482,0.546	0.797,1.0,0.92	-0.416
4278	ENSG00000168970	JMJD7-PLA2G4B	chr15	+	RI	10,38,23	22,14,6	68,64,40	5,2,4	151	75	4.20418e-06	2.3161e-05	0.184,0.574,0.656	0.871,0.941,0.832	-0.41
14	ENSG00000185684	EP400NL	chr12	+	RI	8,12,8	5,7,2	25,22,21	3,3,0	279	75	0.000992714	0.00338686	0.301,0.315,0.518	0.691,0.663,1.0	-0.407
4852	ENSG00000121753	BAI2	chr1	-	RI	3,10,19	19,29,14	69,102,79	33,5,14	494	75	1.97407e-07	1.38394e-06	0.023,0.05,0.171	0.241,0.756,0.461	-0.405
1590	ENSG00000171777	RASGRP4	chr19	-	RI	0,4,2	5,0,16	23,32,39	3,6,3	192	75	0.00132853	0.00438892	0.0,1.0,0.047	0.75,0.676,0.835	-0.405
5327	ENSG00000111801	BTN3A3	chr6	+	RI	8,20,28	7,0,12	30,46,43	0,1,2	354	75	0.000629926	0.00225193	0.195,1.0,0.331	1.0,0.907,0.82	-0.4
4768	ENSG00000140400	MAN2C1	chr15	-	RI	95,70,69	139202154	346242231	133,68,69	182	75	0	0	0.22,0.125,0.156	0.517,0.595,0.58	-0.397
6192	ENSG00000159899	NPR2	chr9	+	RI	7,19,29	22,23,21	72,75,22	17,8,10	146	75	4.78706e-06	2.619e-05	0.14,0.298,0.415	0.685,0.828,0.531	-0.397
98	ENSG00000242802	AP5Z1	chr7	+	RI	169208150	51,19,15	727695606	17,13,9	604	75	4.60778e-11	5.18506e-10	0.292,0.576,0.554	0.842,0.869,0.893	-0.394
5253	ENSG00000213983	AP1G2	chr14	-	RI	177368358	213296170	1021758684	129,122,89	296	75	0	0	0.174,0.24,0.348	0.667,0.612,0.661	-0.393
626	ENSG00000105122	RASAL3	chr19	-	RI	334233311	247250237	11101133910	136129107	568	75	0	0	0.152,0.11,0.148	0.519,0.537,0.529	-0.392
2018	ENSG00000172590	MRPL52	chr14	+	RI	117157125	171320152	716512420	130151154	187	75	0	0	0.215,0.164,0.248	0.688,0.576,0.522	-0.386
6403	ENSG00000100429	HDAC10	chr22	-	RI	23,15,20	65110107	224231129	87,83,68	214	75	0	0	0.11,0.046,0.061	0.474,0.494,0.399	-0.383
2588	ENSG00000162066	AMDHD2	chr16	+	RI	57,32,31	39,88,30	77,40,48	39,7,5	165	75	2.14417e-05	0.000102573	0.399,0.142,0.32	0.473,0.722,0.814	-0.383
5141	ENSG00000010295	IFFO1	chr12	-	RI	102,88,60	86,50,38	278404364	52,34,50	339	75	0	0	0.208,0.28,0.259	0.542,0.724,0.617	-0.379
4575	ENSG00000129968	ABHD17A	chr19	-	RI	106112431172	152149109	473835392592	112,53,76	2308	75	0	0	0.185,0.213,0.259	0.579,0.685,0.526	-0.378
4629	ENSG00000176978	DPP7	chr9	-	RI	8,15,4	29,14,39	48,38,39	24,25,7	159	75	1.61854e-06	9.69902e-06	0.115,0.336,0.046	0.485,0.418,0.724	-0.377
2896	ENSG00000173137	ADCK5	chr8	+	RI	7,40,19	32,12,6	52,36,26	14,0,3	146	75	0.00182552	0.00578933	0.101,0.631,0.619	0.656,1.0,0.817	-0.374
1835	ENSG00000213930	GALT	chr9	+	RI	8,23,28	88,55,49	94,63,50	33,21,37	164	75	7.84039e-13	1.08587e-11	0.04,0.161,0.207	0.566,0.578,0.382	-0.373
2237	ENSG00000125459	MSTO1	chr1	+	RI	20,42,9	16,12,17	128,65,63	8,9,16	167	75	9.91973e-05	0.000422495	0.36,0.611,0.192	0.878,0.764,0.639	-0.373
5693	ENSG00000225163	LINC00618	chr14	+	RI	0,14,34	10,0,8	36,31,35	0,4,0	162	75	0.00271304	0.00826008	0.0,1.0,0.663	1.0,0.782,1.0	-0.373
1778	ENSG00000115459	ELMOD3	chr2	+	RI	351376370	29,17,13	323352301	2,0,9	1871	75	0.000157744	0.000647485	0.327,0.47,0.533	0.866,1.0,0.573	-0.37
2949	ENSG00000177943	MAMDC4	chr9	+	RI	109135158	18,17,0	99,117,88	0,0,0	643	75	1.13152e-07	8.17875e-07	0.414,0.481,1.0	1.0,1.0,1.0	-0.368
6204	ENSG00000163040	CCDC74A	chr2	+	RI	80,135,45	9,10,14	231163151	2,8,5	982	75	0.00015804	0.000648028	0.404,0.508,0.197	0.898,0.609,0.698	-0.365
5139	ENSG00000271853	RP1-178F15.5	chr1	-	RI	51,47,49	14,23,20	42,39,50	4,0,3	166	75	3.88877e-08	3.04416e-07	0.622,0.48,0.525	0.826,1.0,0.883	-0.361
550	ENSG00000174080	CTSF	chr11	-	RI	31,18,30	9,7,16	55,24,31	3,4,2	486	75	0.000188446	0.000762562	0.347,0.284,0.224	0.739,0.481,0.705	-0.357
3590	ENSG00000142186	SCYL1	chr11	+	RI	25,26,22	156233132	208147136	86,103,88	192	75	0	0	0.059,0.042,0.061	0.486,0.358,0.376	-0.353
3852	ENSG00000072135	PTPN18	chr2	+	RI	0,0,3	15,34,24	15,12,14	40,2,24	156	75	2.19848e-07	1.52241e-06	0.0,0.0,0.057	0.153,0.743,0.219	-0.353
4131	ENSG00000111665	CDCA3	chr12	-	RI	91,166,55	51,69,46	130,117,89	32,7,11	226	75	1.11394e-06	6.92673e-06	0.372,0.444,0.284	0.574,0.847,0.729	-0.35
4770	ENSG00000140400	MAN2C1	chr15	-	RI	108142223	90,104,60	287256186	29,33,26	249	75	4.94841e-09	4.39476e-08	0.265,0.291,0.528	0.749,0.7,0.683	-0.349
589	ENSG00000077454	LRCH4	chr7	-	RI	58,53,10	101,132,69	223,221,76	105,66,46	193	75	0	0	0.182,0.135,0.053	0.452,0.565,0.391	-0.346
2899	ENSG00000169660	HEXDC	chr17	+	RI	59,88,105	140121128	191,117,92	50,47,34	164	75	0	0	0.162,0.25,0.273	0.636,0.532,0.553	-0.345
5872	ENSG00000168071	CCDC88B	chr11	+	RI	4,3,18	20,7,7	70,41,38	12,10,11	295	75	6.73699e-06	3.56278e-05	0.048,0.098,0.395	0.597,0.51,0.468	-0.345
3796	ENSG00000103876	FAH	chr15	+	RI	18,17,22	13,9,0	14,23,6	2,0,0	259	75	0.000535173	0.00194301	0.286,0.354,1.0	0.67,1.0,1.0	-0.343
3606	ENSG00000061656	SPAG4	chr20	+	RI	41,10,30	12,3,0	18,14,12	0,0,0	267	75	1.51435e-06	9.17175e-06	0.49,0.484,1.0	1.0,1.0,1.0	-0.342
1833	ENSG00000213930	GALT	chr9	+	RI	14,17,52	46,53,68	118,123,87	43,40,22	308	75	0	0	0.069,0.072,0.157	0.401,0.428,0.491	-0.341
224	ENSG00000162004	CCDC78	chr16	-	RI	9,8,3	4,6,0	33,24,39	4,0,0	246	75	0.00277301	0.00843617	0.407,0.289,1.0	0.716,1.0,1.0	-0.34
86	ENSG00000161265	U2AF1L4	chr19	-	RI	40,81,47	52120104	290177204	63,76,62	252	75	0	0	0.186,0.167,0.119	0.578,0.409,0.495	-0.337
4287	ENSG00000114745	GORASP1	chr3	-	RI	6,15,12	63,29,53	25,57,21	11,16,20	213	75	8.23667e-11	8.96303e-10	0.032,0.154,0.074	0.445,0.556,0.27	-0.337
2195	ENSG00000188917	TRMT2B	chrX	-	RI	71,72,94	15,16,7	73,42,28	2,0,1	352	75	2.12949e-06	1.226e-05	0.502,0.489,0.741	0.886,1.0,0.856	-0.337
4762	ENSG00000197530	MIB2	chr1	+	RI	10,6,22	114,93,115	102,59,44	52,50,41	164	75	0	0	0.039,0.029,0.08	0.473,0.35,0.329	-0.335
3167	ENSG00000117308	GALE	chr1	-	RI	34,15,29	3,7,14	58,81,50	14,2,1	464	75	0.0130746	0.0326534	0.647,0.257,0.251	0.401,0.867,0.89	-0.334
6563	ENSG00000215440	NPEPL1	chr20	+	RI	171228221	111100181	545340346	67,51,48	448	75	0	0	0.205,0.276,0.17	0.577,0.527,0.547	-0.333
1147	ENSG00000160781	PAQR6	chr1	-	RI	39,61,29	18,10,22	79,50,54	9,4,3	210	75	0.000115896	0.000487847	0.436,0.685,0.32	0.758,0.817,0.865	-0.333
5173	ENSG00000164896	FASTK	chr7	-	RI	110,94,144	213314234	505420316	214164159	173	75	0	0	0.183,0.115,0.211	0.506,0.526,0.463	-0.329
6262	ENSG00000100034	PPM1F	chr22	-	RI	1,13,13	10,0,2	13,30,27	2,0,0	615	75	0.000420032	0.00156074	0.012,1.0,0.442	0.442,1.0,1.0	-0.329
37	ENSG00000107331	ABCA2	chr9	-	RI	36,69,6	4,5,29	307169124	11,15,3	860	75	0.000194224	0.000779456	0.44,0.546,0.018	0.709,0.496,0.783	-0.328
6647	ENSG00000148218	ALAD	chr9	-	RI	18,8,8	26,17,24	107,69,81	54,30,25	196	75	6.25722e-10	6.29057e-09	0.209,0.153,0.113	0.431,0.468,0.554	-0.326
5951	ENSG00000136718	IMP4	chr2	+	RI	1,14,12	5,26,10	47,20,34	16,17,6	198	75	0.00144975	0.00475764	0.07,0.169,0.313	0.527,0.308,0.682	-0.322
5747	ENSG00000166105	GLB1L3	chr11	+	RI	55,52,47	26,10,14	82,129,41	5,7,3	1253	75	3.45278e-08	2.70821e-07	0.112,0.237,0.167	0.495,0.525,0.45	-0.318
1296	ENSG00000094631	HDAC6	chrX	+	RI	227234270	78,97,28	376377381	39,13,21	407	75	3.48647e-05	0.00016058	0.349,0.308,0.64	0.64,0.842,0.77	-0.318
426	ENSG00000115657	ABCB6	chr2	-	RI	7,43,3	24,5,4	52,31,22	6,5,4	310	75	0.00387897	0.0113225	0.066,0.675,0.154	0.677,0.6,0.571	-0.318
1508	ENSG00000185163	DDX51	chr12	-	RI	61,73,54	74,61,62	310245165	61,78,34	318	75	0	0	0.163,0.22,0.17	0.545,0.426,0.534	-0.317
6566	ENSG00000110697	PITPNM1	chr11	-	RI	20,44,17	62,89,65	117,112,91	90,46,49	159	75	5.77316e-15	1.02545e-13	0.132,0.189,0.11	0.38,0.535,0.467	-0.317
1087	ENSG00000159214	CCDC24	chr1	+	RI	6,1,2	0,5,0	18,6,1	0,0,0	282	75	0.0147231	0.0363353	1.0,0.051,1.0	1.0,1.0,1.0	-0.316
2495	ENSG00000242086	LINC00969	chr3	+	RI	20,14,8	4,1,0	8,10,5	0,0,0	553	75	0.000967805	0.00331903	0.404,0.655,1.0	1.0,1.0,1.0	-0.314
4941	ENSG00000174652	ZNF266	chr19	-	RI	147,98,162	35,19,21	103102108	1,2,2	230	75	5.16476e-13	7.30629e-12	0.578,0.627,0.716	0.971,0.943,0.946	-0.313
1842	ENSG00000213930	GALT	chr9	+	RI	21,31,33	105,67,82	85,45,57	38,25,35	178	75	0	0	0.078,0.163,0.145	0.485,0.431,0.407	-0.312
3707	ENSG00000176919	C8G	chr9	+	RI	0,6,0	5,0,7	10,4,3	2,0,5	153	75	0.0148187	0.0365484	0.0,1.0,0.0	0.71,1.0,0.227	-0.312
6487	ENSG00000103249	CLCN7	chr16	-	RI	664834710	132137125	211617021263	120,79,49	1244	75	0	0	0.233,0.268,0.255	0.515,0.565,0.608	-0.311
6490	ENSG00000185101	ANO9	chr11	-	RI	71168140	15,12,16	158,145,65	8,0,4	808	75	0.00353502	0.0104106	0.305,0.565,0.448	0.647,1.0,0.601	-0.31
6463	ENSG00000161010	C5orf45	chr5	-	RI	740815774	40,50,28	202419831469	19,38,20	3061	75	8.12462e-10	8.02396e-09	0.312,0.285,0.404	0.723,0.561,0.643	-0.309
605	ENSG00000143575	HAX1	chr1	+	RI	25,28,67	24,4,6	48,44,28	8,0,0	226	75	0.0074992	0.0202622	0.257,0.699,0.787	0.666,1.0,1.0	-0.308
1338	ENSG00000261884	CTC-479C5.12	chr16	-	RI	158,106,86	8,12,20	424372263	13,5,2	422	75	1.07023e-06	6.68638e-06	0.778,0.611,0.433	0.853,0.93,0.959	-0.307
994	ENSG00000143494	VASH2	chr1	+	RI	44,39,10	0,6,7	54,21,26	3,0,0	271	75	0.00349831	0.0103255	1.0,0.643,0.283	0.833,1.0,1.0	-0.302
6062	ENSG00000188002	RP11-43F13.1	chr5	-	RI	23,21,31	9,14,15	32,27,21	4,7,1	168	75	0.00131078	0.00434114	0.533,0.401,0.48	0.781,0.633,0.904	-0.301
3681	ENSG00000188878	FBF1	chr17	-	RI	8,12,31	33,63,75	44,51,32	38,21,31	146	75	6.17454e-09	5.43497e-08	0.111,0.089,0.175	0.373,0.555,0.347	-0.3
6489	ENSG00000185101	ANO9	chr11	-	RI	55,44,40	32,41,13	99,85,78	0,26,17	149	75	0.000241081	0.000948285	0.464,0.351,0.608	1.0,0.622,0.698	-0.299
1837	ENSG00000213930	GALT	chr9	+	RI	16,44,25	74,62,67	103,67,82	63,28,38	201	75	1.28786e-14	2.16153e-13	0.075,0.209,0.122	0.379,0.472,0.446	-0.297
751	ENSG00000142102	ATHL1	chr11	+	RI	580715564	151191101	164416691237	127,92,78	937	75	0	0	0.235,0.231,0.309	0.509,0.592,0.559	-0.295
4426	ENSG00000110011	DNAJC4	chr11	+	RI	116,50,38	92,91,56	182166129	50,54,63	167	75	2.57411e-09	2.38226e-08	0.362,0.198,0.234	0.62,0.58,0.479	-0.295
267	ENSG00000213339	QTRT1	chr19	+	RI	247304380	306289230	755590317	148,118,96	328	75	0	0	0.156,0.194,0.274	0.538,0.533,0.43	-0.292
996	ENSG00000167967	E4F1	chr16	+	RI	338486332	96,113,84	206014681260	67,67,79	2570	75	0	0	0.093,0.112,0.103	0.473,0.39,0.318	-0.291
4921	ENSG00000135473	PAN2	chr12	-	RI	135194113	90,89,57	248259211	44,24,46	378	75	5.22809e-09	4.62242e-08	0.229,0.302,0.282	0.528,0.682,0.476	-0.291
6177	ENSG00000164620	RELL2	chr5	+	RI	38,37,26	2,20,0	60,36,32	0,0,1	503	75	6.34006e-05	0.000277491	0.739,0.216,1.0	1.0,1.0,0.827	-0.291
677	ENSG00000105136	ZNF419	chr19	+	RI	7,5,12	12,2,4	42,42,27	16,4,2	590	75	0.00215737	0.00673615	0.069,0.241,0.276	0.25,0.572,0.632	-0.289
6307	ENSG00000135596	MICAL1	chr6	-	RI	285332349	89,93,56	471380346	34,17,39	620	75	4.03015e-07	2.70108e-06	0.279,0.302,0.43	0.626,0.73,0.518	-0.288
3806	ENSG00000161513	FDXR	chr17	-	RI	4,10,4	65,107,51	26,58,20	44,32,25	155	75	2.9976e-15	5.42169e-14	0.029,0.043,0.037	0.222,0.467,0.279	-0.286
4663	ENSG00000006744	ELAC2	chr17	-	RI	4,22,24	7,1,3	27,11,28	0,1,1	161	75	0.000279279	0.0010803	0.21,0.911,0.788	1.0,0.837,0.929	-0.286
3024	ENSG00000188827	SLX4	chr16	-	RI	104221157	16,33,37	278364314	14,11,29	1001	75	1.67216e-05	8.14688e-05	0.328,0.334,0.241	0.598,0.713,0.448	-0.285
724	ENSG00000103148	NPRL3	chr16	-	RI	4,5,10	5,0,6	32,28,9	3,0,0	77	75	0.000163349	0.000667724	0.438,1.0,0.619	0.912,1.0,1.0	-0.285
2679	ENSG00000125967	NECAB3	chr20	-	RI	90,127,68	3,13,23	128,98,53	0,0,2	299	75	7.59908e-08	5.68997e-07	0.883,0.71,0.426	1.0,1.0,0.869	-0.283
2030	ENSG00000132424	PNISR	chr6	-	RI	10498611580	382392360	168918371848	192146163	795	75	0	0	0.206,0.172,0.293	0.454,0.543,0.517	-0.281
850	ENSG00000145029	NICN1	chr3	-	RI	111106151	103,62,40	200,126,99	28,13,23	388	75	1.26513e-05	6.36747e-05	0.172,0.248,0.422	0.58,0.652,0.454	-0.281
5198	ENSG00000140474	ULK3	chr15	-	RI	15,18,17	23,34,11	33,34,35	22,3,20	189	75	0.0067882	0.0185819	0.206,0.174,0.38	0.373,0.818,0.41	-0.28
1046	ENSG00000198563	DDX39B	chr6	-	RI	92471220612466	247023832109	375153569730582	143015401524	2530	75	0	0	0.1,0.132,0.149	0.437,0.407,0.373	-0.279
2482	ENSG00000054148	PHPT1	chr9	+	RI	198150152	11,24,44	626414363	14,19,15	443	75	4.872e-05	0.000218798	0.753,0.514,0.369	0.883,0.787,0.804	-0.279
5352	ENSG00000184584	TMEM173	chr5	-	RI	19,48,32	79,75,31	141,121,50	45,48,31	210	75	1.51837e-09	1.44227e-08	0.079,0.186,0.269	0.528,0.474,0.365	-0.278
4122	ENSG00000099958	DERL3	chr22	-	RI	4,3,0	18,30,2	14,2,22	11,11,7	193	75	7.39152e-05	0.000320326	0.079,0.037,0.0	0.331,0.066,0.55	-0.277
2052	ENSG00000182484	WASH6P	chrX	+	RI	5,15,10	10,7,24	66,37,28	26,20,4	252	75	0.00187608	0.00593543	0.13,0.389,0.11	0.43,0.355,0.676	-0.277
2409	ENSG00000213928	IRF9	chr14	+	RI	91104102	37,29,20	400303301	29,25,35	554	75	8.47309e-08	6.30863e-07	0.25,0.327,0.408	0.651,0.621,0.538	-0.275
3020	ENSG00000071894	CPSF1	chr8	-	RI	71,86,95	203359286	479264171	280184169	149	75	0	0	0.15,0.108,0.143	0.463,0.419,0.337	-0.273
3357	ENSG00000203896	LIME1	chr20	+	RI	51,75,41	73,73,69	275159116	107,75,45	145	75	3.42981e-12	4.4397e-11	0.265,0.347,0.235	0.571,0.523,0.571	-0.273
591	ENSG00000214279	RP11-108K14.4	chr10	+	RI	30,29,9	30,10,15	55,69,22	7,10,10	439	75	0.000479714	0.0017529	0.146,0.331,0.093	0.573,0.541,0.273	-0.272
16	ENSG00000185684	EP400NL	chr12	+	RI	27,74,8	13,18,26	73,48,68	15,15,4	471	75	0.0035614	0.0104622	0.249,0.396,0.047	0.437,0.338,0.73	-0.271
5772	ENSG00000123815	ADCK4	chr19	-	RI	40,79,86	128,80,104	167130130	98,34,56	218	75	1.17625e-08	9.93415e-08	0.097,0.254,0.221	0.37,0.568,0.444	-0.27
1039	ENSG00000177082	WDR73	chr15	-	RI	63,47,65	35,17,35	78,61,52	0,16,14	173	75	0.00105969	0.00359985	0.438,0.545,0.446	1.0,0.623,0.617	-0.27
2877	ENSG00000100359	SGSM3	chr22	+	RI	109173127	68,17,38	275254148	40,13,9	306	75	0.00304832	0.00918904	0.282,0.714,0.45	0.628,0.827,0.801	-0.27
1509	ENSG00000185163	DDX51	chr12	-	RI	27,27,50	61,75,93	198153140	118,61,70	237	75	0	0	0.123,0.102,0.145	0.347,0.443,0.388	-0.269
1073	ENSG00000160226	C21orf2	chr21	-	RI	442657521	30,66,73	15701163917	67,31,26	1001	75	1.47846e-08	1.23288e-07	0.525,0.427,0.348	0.637,0.738,0.725	-0.267
3264	ENSG00000008710	PKD1	chr16	-	RI	134152153	154,110,98	472453257	98,74,71	465	75	0	0	0.123,0.182,0.201	0.437,0.497,0.369	-0.266
6527	ENSG00000157873	TNFRSF14	chr1	+	RI	6028061013	132,136,46	16331329858	42,49,44	1429	75	0.000188667	0.000762562	0.193,0.237,0.536	0.671,0.587,0.506	-0.266
880	ENSG00000166747	AP1G1	chr16	-	RI	26,42,4	0,8,5	47,42,21	0,1,2	160	75	0.00147727	0.00483474	1.0,0.711,0.273	1.0,0.952,0.831	-0.266
279	ENSG00000182944	EWSR1	chr22	+	RI	203192224	56,22,21	474285303	8,16,13	374	75	1.57425e-06	9.49102e-06	0.421,0.636,0.681	0.922,0.781,0.824	-0.263
5770	ENSG00000025434	NR1H3	chr11	+	RI	10,25,29	59,30,28	31,64,26	23,10,15	267	75	0.000191702	0.000770893	0.045,0.19,0.225	0.275,0.643,0.327	-0.262
5085	ENSG00000198858	R3HDM4	chr19	-	RI	28,29,10	22,32,22	144,100,37	47,17,36	186	75	0.00363819	0.010651	0.339,0.268,0.155	0.553,0.703,0.293	-0.262
1413	ENSG00000115073	ACTR1B	chr2	-	RI	303375318	293235140	917589544	143150121	310	75	3.60778e-12	4.62473e-11	0.2,0.279,0.355	0.608,0.487,0.521	-0.261
5194	ENSG00000140474	ULK3	chr15	-	RI	279322312	85,63,73	712545469	52,40,29	256	75	7.77156e-16	1.50898e-14	0.49,0.6,0.556	0.8,0.8,0.826	-0.26
3961	ENSG00000181027	FKRP	chr19	+	RI	13,26,27	8,0,4	24,16,29	1,0,0	184	75	4.67799e-05	0.000210802	0.398,1.0,0.733	0.907,1.0,1.0	-0.259
5302	ENSG00000119688	ABCD4	chr14	-	RI	81149119	165133141	366223216	124,61,71	359	75	0	0	0.093,0.19,0.15	0.381,0.433,0.389	-0.257
5914	ENSG00000169733	RFNG	chr17	-	RI	70,85,35	82,105,53	127,85,63	34,35,46	150	75	6.56738e-06	3.48597e-05	0.299,0.288,0.248	0.651,0.548,0.406	-0.257
1403	ENSG00000130734	ATG4D	chr19	+	RI	55,83,25	12,39,34	144,56,84	0,26,19	192	75	0.00865821	0.0229246	0.642,0.454,0.223	1.0,0.457,0.633	-0.257
6263	ENSG00000161202	DVL3	chr3	+	RI	110,164,89	371415342	554453403	231301273	256	75	0	0	0.08,0.104,0.071	0.413,0.306,0.302	-0.255
5994	ENSG00000118046	STK11	chr19	+	RI	39,99,53	184160162	626410329	125122110	683	75	0	0	0.023,0.064,0.035	0.355,0.27,0.247	-0.25
1131	ENSG00000167536	DHRS13	chr17	-	RI	24,26,39	75,59,44	44,39,41	33,14,24	191	75	1.30813e-06	8.02093e-06	0.112,0.148,0.258	0.344,0.522,0.401	-0.25
83	ENSG00000161265	U2AF1L4	chr19	-	RI	40,19,39	3,3,24	18,33,27	1,2,0	165	75	0.000149471	0.000618013	0.858,0.742,0.425	0.891,0.882,1.0	-0.249
5140	ENSG00000010295	IFFO1	chr12	-	RI	106,90,60	11,17,15	285415369	19,21,15	342	75	1.58278e-05	7.76877e-05	0.679,0.537,0.467	0.767,0.813,0.844	-0.247
4452	ENSG00000006015	C19orf60	chr19	+	RI	507489354	85,90,66	1050760726	83,47,32	410	75	3.52274e-13	5.07402e-12	0.522,0.498,0.495	0.698,0.747,0.806	-0.245
3132	ENSG00000120008	WDR11	chr10	+	RI	176247246	119,123,93	397386284	28,73,56	829	75	1.66958e-07	1.18516e-06	0.118,0.154,0.193	0.562,0.324,0.315	-0.245
6556	ENSG00000153094	BCL2L11	chr2	+	RI	78147112	43,38,18	227305205	16,45,16	255	75	0.000372645	0.00139645	0.348,0.532,0.647	0.807,0.666,0.79	-0.245
4004	ENSG00000184702	2019-09-05	chr22	+	RI	0,6,2	62,80,57	83,64,80	79,43,34	354	75	0	0	0.0,0.016,0.007	0.182,0.24,0.333	-0.244
4285	ENSG00000114745	GORASP1	chr3	-	RI	0,6,0	24,49,37	29,24,33	10,38,27	318	75	1.88738e-15	3.49342e-14	0.0,0.028,0.0	0.406,0.13,0.224	-0.244
2073	ENSG00000185189	NRBP2	chr8	-	RI	0,1,0	6,8,6	9,14,5	10,11,12	178	75	2.34082e-07	1.60415e-06	0.0,0.05,0.0	0.275,0.349,0.149	-0.241
2278	ENSG00000143630	HCN3	chr1	+	RI	156140266	8,18,11	276265227	0,5,3	478	75	6.8036e-07	4.3891e-06	0.754,0.55,0.791	1.0,0.893,0.922	-0.24
713	ENSG00000149743	TRPT1	chr11	-	RI	33,39,17	121109143	176171134	117,97,88	276	75	0	0	0.069,0.089,0.031	0.29,0.324,0.293	-0.239
2288	ENSG00000142765	SYTL1	chr1	+	RI	151198141	63,55,42	270259203	51,27,18	331	75	5.23631e-06	2.84124e-05	0.352,0.449,0.432	0.545,0.685,0.719	-0.239
2244	ENSG00000237037	NDUFA6-AS1	chr22	+	RI	0,13,0	10,18,5	12,16,15	4,10,6	464	75	1.34346e-05	6.71055e-05	0.0,0.105,0.0	0.327,0.205,0.288	-0.238
1033	ENSG00000181513	ACBD4	chr17	+	RI	7,0,0	20,11,23	1,17,11	14,14,7	146	75	0.000729915	0.00257453	0.152,0.0,0.0	0.035,0.384,0.447	-0.238
532	ENSG00000164930	FZD6	chr8	+	RI	49,46,36	2,4,11	88,57,98	0,0,0	190	75	1.0628e-08	9.05322e-08	0.906,0.819,0.564	1.0,1.0,1.0	-0.237
3210	ENSG00000149091	DGKZ	chr11	+	RI	449480553	165291241	15081158900	190173178	565	75	0	0	0.265,0.18,0.233	0.513,0.47,0.402	-0.236
3739	ENSG00000196843	ARID5A	chr2	+	RI	62,128,68	81,99,79	263148161	55,55,46	457	75	1.65423e-14	2.73017e-13	0.112,0.175,0.124	0.44,0.306,0.365	-0.233
7	ENSG00000186787	SPIN2B	chrX	-	RI	79,99,118	47,15,27	165246181	10,23,32	378	75	0.00427447	0.0123046	0.25,0.567,0.464	0.766,0.68,0.529	-0.231
2132	ENSG00000080947	CROCCP3	chr1	-	RI	2,42,54	23,10,24	60,60,53	5,9,7	1255	75	2.12702e-07	1.48069e-06	0.005,0.201,0.119	0.418,0.285,0.312	-0.23
3457	ENSG00000087274	ADD1	chr4	+	RI	49,23,45	29,19,16	66,40,29	6,4,16	809	75	0.00886373	0.0233333	0.135,0.101,0.207	0.505,0.481,0.144	-0.229
5252	ENSG00000213983	AP1G2	chr14	-	RI	292284275	148232234	803714613	201163145	401	75	0	0	0.27,0.186,0.18	0.428,0.45,0.442	-0.228
484	ENSG00000121741	ZMYM2	chr13	+	RI	515382435	252190125	680647697	150,91,92	336	75	1.75892e-08	1.45147e-07	0.313,0.31,0.437	0.503,0.613,0.628	-0.228
3277	ENSG00000111325	OGFOD2	chr12	+	RI	106140113	99,81,54	317325282	58,49,44	861	75	0	0	0.085,0.131,0.154	0.323,0.366,0.358	-0.226
2266	ENSG00000128159	TUBGCP6	chr22	-	RI	44,37,10	73,147,59	106,82,104	85,48,57	262	75	0	0	0.147,0.067,0.046	0.263,0.328,0.343	-0.225
5184	ENSG00000178149	DALRD3	chr3	-	RI	26,29,31	29,20,32	96,55,58	39,16,24	146	75	6.29973e-05	0.000276337	0.315,0.427,0.332	0.558,0.638,0.554	-0.225
2786	ENSG00000123349	PFDN5	chr12	+	RI	242293402	19,5,11	455448441	3,9,3	1373	75	0.00357709	0.0104955	0.41,0.762,0.666	0.892,0.731,0.889	-0.225
382	ENSG00000103024	NME3	chr16	-	RI	3,20,13	29,21,22	37,7,12	8,11,10	183	75	0.013013	0.0325408	0.041,0.281,0.195	0.655,0.207,0.33	-0.225
3293	ENSG00000215788	TNFRSF25	chr1	-	RI	43,26,34	17,49,6	83,55,64	12,14,11	176	75	0.0193235	0.0458875	0.519,0.184,0.707	0.747,0.626,0.713	-0.225
5254	ENSG00000213983	AP1G2	chr14	-	RI	493696934	97159159	174215231370	143116101	861	75	1.11022e-16	2.27855e-15	0.307,0.276,0.338	0.515,0.534,0.542	-0.223
4476	ENSG00000260669	AL136419.6	chr14	-	RI	51,81,58	125,117,78	132,128,76	92,48,63	149	75	1.74557e-06	1.04129e-05	0.17,0.258,0.272	0.419,0.573,0.378	-0.223
1749	ENSG00000187796	CARD9	chr9	-	RI	67,71,110	0,0,10	133,153,91	0,0,0	1657	75	0.00175498	0.005597	1.0,1.0,0.332	1.0,1.0,1.0	-0.223
6292	ENSG00000161996	WDR90	chr16	+	RI	41,71,79	208164149	323271209	254257152	149	75	1.11022e-16	2.27855e-15	0.09,0.179,0.211	0.39,0.347,0.409	-0.222
2984	ENSG00000105402	NAPA	chr19	-	RI	382449340	2,16,17	187514891347	5,13,9	1371	75	0.000213215	0.000847086	0.913,0.606,0.522	0.954,0.862,0.891	-0.222
6201	ENSG00000149499	EML3	chr11	-	RI	87127172	74,84,38	227203191	48,32,39	334	75	0.000454235	0.00167526	0.209,0.253,0.504	0.515,0.588,0.524	-0.22
4893	ENSG00000156873	PHKG2	chr16	+	RI	208209110	83,67,46	445282426	134,32,43	342	75	0.000485081	0.00177088	0.355,0.406,0.344	0.421,0.659,0.685	-0.22
1042	ENSG00000149476	DAK	chr11	+	RI	192167187	9,7,11	563395416	7,7,8	1044	75	0.000188544	0.000762562	0.605,0.632,0.55	0.852,0.802,0.789	-0.219
1161	ENSG00000204348	DXO	chr6	-	RI	64,128,51	42,32,14	260201217	30,39,26	234	75	0.000446918	0.00164981	0.328,0.562,0.539	0.735,0.623,0.728	-0.219
5326	ENSG00000111801	BTN3A3	chr6	+	RI	81,150,83	22,31,21	532460339	37,28,40	1474	75	2.19535e-07	1.52241e-06	0.158,0.198,0.167	0.422,0.455,0.301	-0.218
3213	ENSG00000161618	ALDH16A1	chr19	+	RI	0,14,5	110162152	91,31,39	138,69,45	158	75	0	0	0.0,0.039,0.015	0.238,0.176,0.291	-0.217
4599	ENSG00000164039	BDH2	chr4	-	RI	50,56,85	4,5,11	24,58,54	1,0,1	311	75	3.64104e-06	2.02844e-05	0.751,0.73,0.651	0.853,1.0,0.929	-0.217
5756	ENSG00000124574	ABCC10	chr6	+	RI	87,78,79	33,31,23	196204113	24,14,27	848	75	0.000361712	0.00136063	0.189,0.182,0.233	0.419,0.563,0.27	-0.216
3419	ENSG00000102878	HSF4	chr16	+	RI	17,11,27	42,18,43	50,39,44	30,29,27	163	75	1.95879e-06	1.14605e-05	0.157,0.219,0.224	0.434,0.382,0.429	-0.215
5255	ENSG00000213983	AP1G2	chr14	-	RI	102,180,97	269326351	386310268	224340223	156	75	5.32907e-14	8.40974e-13	0.154,0.21,0.117	0.453,0.305,0.366	-0.214
4736	ENSG00000039650	PNKP	chr19	-	RI	69,120,86	131122175	197155159	89,97,108	162	75	3.06255e-09	2.80156e-08	0.196,0.313,0.185	0.506,0.425,0.405	-0.214
4467	ENSG00000123473	STIL	chr1	-	RI	199234131	19,60,19	248322293	8,10,15	216	75	2.31109e-08	1.86062e-07	0.784,0.575,0.705	0.915,0.918,0.872	-0.214
2978	ENSG00000148399	DPH7	chr9	-	RI	41,109,17	0,0,10	113,65,55	1,0,0	262	75	0.00958866	0.0249709	1.0,1.0,0.327	0.97,1.0,1.0	-0.214
3904	ENSG00000090581	GNPTG	chr16	+	RI	23,43,31	138147121	103,131,78	106111111	151	75	1.11022e-16	2.27855e-15	0.076,0.127,0.113	0.326,0.37,0.259	-0.213
3358	ENSG00000203896	LIME1	chr20	+	RI	93,152,71	76,146,78	376267201	155,81,93	180	75	4.75465e-10	4.8539e-09	0.338,0.303,0.275	0.503,0.579,0.474	-0.213
3030	ENSG00000006282	SPATA20	chr17	+	RI	0,0,0	13,8,9	7,4,1	13,4,3	167	75	1.2434e-06	7.6596e-06	0.0,0.0,0.0	0.195,0.31,0.13	-0.212
88	ENSG00000161265	U2AF1L4	chr19	-	RI	223251261	12,16,10	491517425	13,6,4	778	75	4.38324e-05	0.000198878	0.642,0.602,0.716	0.785,0.893,0.911	-0.21
3388	ENSG00000109736	MFSD10	chr4	-	RI	95,87,74	32,84,66	179,152,80	37,23,34	422	75	0.000226213	0.000896028	0.345,0.155,0.166	0.462,0.54,0.295	-0.21
2316	ENSG00000197037	ZSCAN25	chr7	+	RI	25,38,48	4,42,37	115,81,77	8,34,5	1450	75	8.94977e-05	0.000383244	0.244,0.045,0.063	0.426,0.11,0.443	-0.209
664	ENSG00000140983	RHOT2	chr16	+	RI	83,90,118	4,16,8	233221157	4,2,4	322	75	9.3123e-06	4.77798e-05	0.829,0.567,0.775	0.931,0.963,0.901	-0.208
3990	ENSG00000178922	HYI	chr1	-	RI	30,73,47	39,60,41	133,62,67	24,50,30	173	75	0.00817533	0.0217624	0.25,0.345,0.332	0.706,0.35,0.492	-0.207
23	ENSG00000099797	TECR	chr19	+	RI	33,62,115	9381122880	719539424	1084693681	165	75	0	0	0.016,0.025,0.056	0.232,0.261,0.221	-0.206
4926	ENSG00000105374	NKG7	chr19	-	RI	109126101	380540374	255193150	225187185	161	75	0	0	0.118,0.098,0.112	0.346,0.325,0.274	-0.206
1956	ENSG00000148362	C9orf142	chr9	+	RI	470765434	148176179	1641968720	170112139	299	75	7.27395e-07	4.66971e-06	0.443,0.522,0.378	0.708,0.684,0.565	-0.205
1232	ENSG00000214063	TSPAN4	chr11	+	RI	4,4,4	40,67,27	22,20,5	50,11,20	154	75	7.47628e-06	3.92232e-05	0.046,0.028,0.067	0.176,0.47,0.109	-0.205
447	ENSG00000100288	CHKB	chr22	-	RI	199172315	144176123	342340349	95,103,95	161	75	3.64093e-05	0.0001675	0.392,0.313,0.544	0.626,0.606,0.631	-0.205
3197	ENSG00000169738	DCXR	chr17	-	RI	41,80,99	295395246	212234192	212291169	170	75	0	0	0.058,0.082,0.151	0.306,0.262,0.334	-0.204
116	ENSG00000002016	RAD52	chr12	-	RI	19,44,29	28,29,17	66,38,86	36,9,25	230	75	0.00462397	0.0132242	0.181,0.331,0.357	0.374,0.579,0.529	-0.204
5089	ENSG00000167895	TMC8	chr17	+	RI	223449429	18,36,18	1108871697	20,9,13	468	75	3.88153e-10	4.0143e-09	0.665,0.667,0.793	0.899,0.939,0.896	-0.203
1081	ENSG00000142046	TMEM91	chr19	+	RI	119,56,115	16,0,0	97,80,65	0,0,0	868	75	0.000924472	0.00318698	0.391,1.0,1.0	1.0,1.0,1.0	-0.203
1113	ENSG00000250722	SEPP1	chr5	-	RI	94,74,74	5,0,0	99,81,51	0,0,0	2197	75	0.00989489	0.0256335	0.391,1.0,1.0	1.0,1.0,1.0	-0.203
4415	ENSG00000103496	STX4	chr16	+	RI	0,14,0	72,69,52	57,36,60	146,59,74	146	75	7.66054e-15	1.34263e-13	0.0,0.094,0.0	0.167,0.239,0.294	-0.202
3437	ENSG00000120896	SORBS3	chr8	+	RI	9,18,0	76,62,79	93,36,25	77,41,53	183	75	8.21565e-14	1.27118e-12	0.046,0.106,0.0	0.331,0.265,0.162	-0.202
1988	ENSG00000168002	POLR2G	chr11	+	RI	111,127,89	31,43,24	445402355	72,54,29	712	75	1.32784e-05	6.64086e-05	0.274,0.237,0.281	0.394,0.44,0.563	-0.202
1269	ENSG00000227372	TP73-AS1	chr1	-	RI	105,176,91	0,2,4	210192197	0,2,0	2453	75	0.000553571	0.00200429	1.0,0.729,0.41	1.0,0.746,1.0	-0.202
160	ENSG00000189077	TMEM120A	chr7	-	RI	20,23,15	100,94,54	74,75,56	104,61,53	178	75	4.42979e-13	6.28903e-12	0.078,0.093,0.105	0.231,0.341,0.308	-0.201
283	ENSG00000125637	PSD4	chr2	+	RI	139284166	167,133,75	726659508	168122131	511	75	1.27164e-11	1.52174e-10	0.109,0.239,0.245	0.388,0.442,0.363	-0.2
4631	ENSG00000176978	DPP7	chr9	-	RI	100169111	116143138	197,136,96	96,59,46	145	75	1.05793e-08	9.03115e-08	0.308,0.379,0.294	0.515,0.544,0.519	-0.199
673	ENSG00000140983	RHOT2	chr16	+	RI	103,71,46	129237117	368210172	153182154	211	75	1.24398e-08	1.04839e-07	0.221,0.096,0.123	0.461,0.291,0.284	-0.199
4759	ENSG00000197530	MIB2	chr1	+	RI	136195204	31,30,29	358345215	30,21,16	1071	75	1.2134e-05	6.14615e-05	0.235,0.313,0.33	0.455,0.535,0.485	-0.199
5183	ENSG00000178149	DALRD3	chr3	-	RI	50,42,31	28,23,12	138,115,89	44,25,12	172	75	0.00126016	0.00420515	0.438,0.443,0.53	0.578,0.667,0.764	-0.199
4282	ENSG00000168970	JMJD7-PLA2G4B	chr15	+	RI	8,8,0	41,32,26	64,48,27	32,22,44	392	75	9.46243e-13	1.29244e-11	0.036,0.046,0.0	0.277,0.295,0.105	-0.198
1314	ENSG00000141994	DUS3L	chr19	-	RI	97,96,79	30,48,22	432443348	54,73,58	216	75	6.90502e-06	3.64677e-05	0.529,0.41,0.555	0.735,0.678,0.676	-0.198
4735	ENSG00000039650	PNKP	chr19	-	RI	13,25,28	117137112	80,87,63	114,83,102	151	75	9.99201e-16	1.8937e-14	0.052,0.083,0.11	0.258,0.342,0.235	-0.197
4703	ENSG00000214021	TTLL3	chr3	+	RI	140219131	45,8,13	370305241	17,5,9	261	75	0.00161916	0.00522271	0.472,0.887,0.743	0.862,0.946,0.885	-0.197
3941	ENSG00000197070	ARRDC1	chr9	+	RI	153206159	57,98,106	634512357	126,88,76	528	75	4.4843e-12	5.67486e-11	0.276,0.23,0.176	0.417,0.452,0.4	-0.196
3458	ENSG00000175832	ETV4	chr17	-	RI	3,7,0	48,61,24	4,3,3	9,12,1	265	75	0.00653332	0.0179837	0.017,0.031,0.0	0.112,0.066,0.459	-0.196
4873	ENSG00000122952	ZWINT	chr10	-	RI	302336307	13461262989	10341006742	741862815	226	75	0	0	0.069,0.081,0.093	0.317,0.279,0.232	-0.195
6291	ENSG00000161996	WDR90	chr16	+	RI	127224253	16,56,44	643553371	70,39,23	487	75	0.000111732	0.000472327	0.55,0.381,0.47	0.586,0.686,0.713	-0.195
2734	ENSG00000160117	ANKLE1	chr19	+	RI	33,34,49	112,83,72	99,73,84	89,74,44	177	75	2.35311e-07	1.60979e-06	0.111,0.148,0.224	0.32,0.295,0.447	-0.193
1418	ENSG00000072778	ACADVL	chr17	+	RI	128412361363	592650554	141115001419	310318272	342	75	0	0	0.322,0.294,0.35	0.5,0.508,0.534	-0.192
4578	ENSG00000161999	JMJD8	chr16	-	RI	15,49,43	161159101	168,97,93	133131121	154	75	5.8632e-12	7.27197e-11	0.043,0.13,0.172	0.381,0.265,0.272	-0.191
4577	ENSG00000161999	JMJD8	chr16	-	RI	140,95,58	171211127	250220181	215119133	163	75	2.02403e-09	1.89981e-08	0.274,0.172,0.174	0.349,0.46,0.385	-0.191
4761	ENSG00000197530	MIB2	chr1	+	RI	51,41,52	54,107,85	154,73,36	65,58,29	168	75	1.46801e-05	7.24132e-05	0.297,0.146,0.215	0.514,0.36,0.357	-0.191
42	ENSG00000182325	FBXL6	chr8	-	RI	260474364	98,79,104	412476284	51,40,46	392	75	0.000290916	0.00111767	0.337,0.534,0.401	0.607,0.695,0.542	-0.191
1855	ENSG00000171703	TCEA2	chr20	+	RI	41,61,82	117192146	233251105	138,66,69	513	75	0	0	0.049,0.044,0.076	0.198,0.357,0.182	-0.189
2137	ENSG00000114626	ABTB1	chr3	+	RI	14,68,81	26,51,38	154131131	58,53,45	187	75	0.00445936	0.0127811	0.178,0.348,0.461	0.516,0.498,0.539	-0.189
6171	ENSG00000111653	ING4	chr12	-	RI	10,10,5	14,23,10	19,14,21	22,4,17	249	75	0.0134585	0.0334647	0.177,0.116,0.131	0.206,0.513,0.271	-0.189
1722	ENSG00000185813	PCYT2	chr17	-	RI	3,20,25	88,114,77	132,56,50	56,51,57	361	75	0	0	0.007,0.035,0.063	0.329,0.186,0.154	-0.188
2771	ENSG00000065357	DGKA	chr12	+	RI	61,99,82	1,3,37	149130112	0,4,2	220	75	0.00222724	0.0069193	0.954,0.918,0.43	1.0,0.917,0.95	-0.188
5834	ENSG00000234769	WASH4P	chr16	-	RI	160237127	3,3,15	357261173	2,0,5	835	75	0.00812987	0.021656	0.827,0.876,0.432	0.941,1.0,0.757	-0.188
2292	ENSG00000168010	ATG16L2	chr11	+	RI	77128106	81,57,74	187,119,90	36,29,43	379	75	0.000230537	0.000910427	0.158,0.308,0.221	0.507,0.448,0.293	-0.187
89	ENSG00000161265	U2AF1L4	chr19	-	RI	160152165	12,14,30	314305291	16,18,8	461	75	0.00132226	0.00437186	0.684,0.639,0.472	0.761,0.734,0.855	-0.185
3682	ENSG00000188878	FBF1	chr17	-	RI	81142100	7,18,0	103136100	2,1,2	526	75	0.00599721	0.0166585	0.623,0.529,1.0	0.88,0.951,0.877	-0.185
533	ENSG00000012822	CALCOCO1	chr12	-	RI	31,70,42	17,33,24	78,93,43	16,15,19	307	75	0.00775534	0.0208264	0.308,0.341,0.299	0.544,0.602,0.356	-0.185
492	ENSG00000165055	METTL2B	chr7	+	RI	53,144,67	219202207	220236230	198118161	281	75	0	0	0.061,0.16,0.08	0.229,0.348,0.276	-0.184
5312	ENSG00000162572	SCNN1D	chr1	+	RI	53,46,32	25,46,26	68,35,30	11,17,14	151	75	0.0151644	0.0372851	0.513,0.332,0.379	0.754,0.506,0.516	-0.184
4691	ENSG00000125450	NUP85	chr17	+	RI	126202233	436444304	462469445	239219264	386	75	0	0	0.053,0.081,0.13	0.273,0.294,0.247	-0.183
5686	ENSG00000115661	STK16	chr2	+	RI	122106103	32,60,44	293288178	35,39,52	646	75	0.000240836	0.00094826	0.307,0.17,0.214	0.493,0.462,0.284	-0.183
3890	ENSG00000090674	MCOLN1	chr19	+	RI	19,33,51	42,98,73	112,50,48	27,46,62	310	75	0.00043348	0.00160319	0.099,0.075,0.145	0.501,0.208,0.158	-0.183
570	ENSG00000077463	SIRT6	chr19	-	RI	160171131	19,14,16	444421332	21,10,28	643	75	0.00549363	0.0154438	0.496,0.588,0.488	0.711,0.831,0.58	-0.183
5236	ENSG00000026950	BTN3A1	chr6	+	RI	8,45,0	47,72,66	60,68,81	75,72,97	166	75	9.87624e-08	7.25785e-07	0.071,0.22,0.0	0.265,0.299,0.274	-0.182
3130	ENSG00000185324	CDK10	chr16	+	RI	77210531104	154187119	221517191337	158132100	780	75	4.53608e-07	2.98462e-06	0.325,0.351,0.471	0.574,0.556,0.562	-0.182
1530	ENSG00000161960	EIF4A1	chr17	+	RI	58,47,87	64,115,62	205174134	91,47,98	314	75	2.09286e-05	0.000100604	0.178,0.089,0.251	0.35,0.469,0.246	-0.182
2211	ENSG00000139192	TAPBPL	chr12	+	RI	38,33,68	10,10,9	149,135,91	14,10,9	200	75	0.00538591	0.0151732	0.588,0.553,0.739	0.8,0.835,0.791	-0.182
5196	ENSG00000140474	ULK3	chr15	-	RI	74,71,61	144183166	231191185	185168185	159	75	1.26565e-14	2.1333e-13	0.195,0.155,0.148	0.371,0.349,0.321	-0.181
1765	ENSG00000213918	DNASE1	chr16	+	RI	87,87,62	7,26,15	93,56,35	5,7,0	150	75	0.0020709	0.0064896	0.861,0.626,0.674	0.903,0.8,1.0	-0.181
3718	ENSG00000204256	BRD2	chr6	+	RI	434551708	11581215996	240822462097	1018878848	580	75	0	0	0.046,0.055,0.084	0.234,0.249,0.242	-0.18
4330	ENSG00000160813	PPP1R35	chr7	-	RI	114,132,41	286241219	164,90,55	104,101,75	155	75	1.38238e-07	9.93755e-07	0.162,0.21,0.083	0.433,0.301,0.262	-0.18
2161	ENSG00000100911	PSME2	chr14	-	RI	445594772	146159196	753817795	124,76,126	386	75	1.07844e-06	6.72709e-06	0.372,0.421,0.434	0.541,0.676,0.551	-0.18
6313	ENSG00000085465	OVGP1	chr1	-	RI	0,0,0	10,7,9	2,9,4	14,7,11	178	75	4.88807e-06	2.66323e-05	0.0,0.0,0.0	0.057,0.351,0.133	-0.18
5170	ENSG00000164896	FASTK	chr7	-	RI	160,181,87	162227150	275192157	214,79,100	148	75	9.08948e-06	4.66971e-05	0.334,0.288,0.227	0.394,0.552,0.443	-0.18
5571	ENSG00000148334	PTGES2	chr9	-	RI	149217186	221291241	652508456	212230168	529	75	0	0	0.087,0.096,0.099	0.304,0.238,0.278	-0.179
540	ENSG00000103168	TAF1C	chr16	-	RI	529683626	106,78,117	13361238923	80,117,77	773	75	7.02522e-06	3.70039e-05	0.326,0.459,0.342	0.618,0.507,0.538	-0.179
1422	ENSG00000072778	ACADVL	chr17	+	RI	41,24,6	54,55,91	93,83,38	65,60,65	165	75	3.70466e-05	0.00016984	0.257,0.166,0.029	0.394,0.386,0.21	-0.179
4324	ENSG00000167094	TTC16	chr9	+	RI	38,32,39	0,6,0	35,22,28	0,0,0	466	75	0.00588642	0.0164082	1.0,0.462,1.0	1.0,1.0,1.0	-0.179
775	ENSG00000177728	KIAA0195	chr17	+	RI	29,13,8	41,20,28	25,36,12	15,12,10	366	75	4.95213e-05	0.000221643	0.127,0.118,0.055	0.255,0.381,0.197	-0.178
3318	ENSG00000073060	SCARB1	chr12	-	RI	633727798	57,34,53	10471038839	20,29,37	3620	75	0.000210534	0.000838117	0.187,0.307,0.238	0.52,0.426,0.32	-0.178
5242	ENSG00000186815	TPCN1	chr12	+	RI	104108131	29,50,52	327208195	33,46,40	598	75	0.000231998	0.000915283	0.31,0.213,0.24	0.554,0.362,0.379	-0.177
6015	ENSG00000061273	HDAC7	chr12	-	RI	83,92,110	57,53,46	453343268	46,58,52	1413	75	8.19345e-14	1.27118e-12	0.072,0.084,0.113	0.343,0.239,0.215	-0.176
6567	ENSG00000110697	PITPNM1	chr11	-	RI	94,78,153	40,52,41	272253217	40,38,35	960	75	1.34764e-08	1.12854e-07	0.155,0.105,0.226	0.347,0.342,0.326	-0.176
3275	ENSG00000141002	TCF25	chr16	+	RI	252375314	369453287	1361959787	318304238	807	75	0	0	0.06,0.071,0.092	0.285,0.227,0.235	-0.175
715	ENSG00000149743	TRPT1	chr11	-	RI	268314262	64,74,55	625469404	77,54,39	603	75	4.12171e-07	2.74388e-06	0.342,0.345,0.372	0.502,0.519,0.563	-0.175
3912	ENSG00000167103	PIP5KL1	chr9	-	RI	0,0,0	8,14,36	5,0,3	3,12,14	163	75	0.00222007	0.0069096	0.0,0.0,0.0	0.434,0.0,0.09	-0.175
2066	ENSG00000104518	GSDMD	chr8	+	RI	112,119,72	203260199	268273206	159122192	340	75	0	0	0.108,0.092,0.074	0.271,0.33,0.191	-0.173
1405	ENSG00000130734	ATG4D	chr19	+	RI	25,27,2	61,140,58	93,43,45	100,84,61	148	75	1.38492e-08	1.15731e-07	0.172,0.089,0.017	0.32,0.206,0.272	-0.173
6356	ENSG00000120314	WDR55	chr5	+	RI	27,23,44	121,110,41	60,68,51	56,71,39	155	75	6.54691e-05	0.000285913	0.097,0.092,0.342	0.341,0.317,0.388	-0.172
1241	ENSG00000143578	CREB3L4	chr1	+	RI	6,21,3	23,38,4	20,14,14	7,10,26	232	75	0.0127396	0.0319578	0.078,0.152,0.195	0.48,0.312,0.148	-0.172
5412	ENSG00000068438	FTSJ1	chrX	+	RI	127270137	184210125	211226158	91,95,74	266	75	2.226e-09	2.07463e-08	0.163,0.266,0.236	0.395,0.401,0.376	-0.169
5008	ENSG00000176454	LPCAT4	chr15	-	RI	171217240	69116125	283300269	70,63,59	440	75	4.88644e-09	4.34948e-08	0.297,0.242,0.247	0.408,0.448,0.437	-0.169
318	ENSG00000125755	SYMPK	chr19	-	RI	90,67,127	181182153	574512547	134138154	1126	75	0	0	0.032,0.024,0.052	0.222,0.198,0.191	-0.168
1871	ENSG00000099949	LZTR1	chr22	+	RI	19,23,16	157156138	89,74,70	104179115	159	75	1.11022e-16	2.27855e-15	0.054,0.065,0.052	0.288,0.163,0.223	-0.168
2740	ENSG00000106263	EIF3B	chr7	+	RI	738899753	302447270	14541277987	280160204	842	75	3.55938e-13	5.10822e-12	0.179,0.152,0.199	0.316,0.416,0.301	-0.168
3194	ENSG00000104973	MED25	chr19	+	RI	71,71,61	84,164,79	301206122	158,49,83	515	75	7.12458e-10	7.10842e-09	0.11,0.059,0.101	0.217,0.38,0.176	-0.168
1286	ENSG00000060971	ACAA1	chr3	-	RI	48,75,99	125,108,97	178,141,78	120,56,63	243	75	3.77589e-06	2.09472e-05	0.106,0.177,0.24	0.314,0.437,0.276	-0.168
5998	ENSG00000062822	POLD1	chr19	+	RI	436346412	695729540	10661227998	558350389	644	75	0	0	0.068,0.052,0.082	0.182,0.29,0.23	-0.167
147	ENSG00000157796	WDR19	chr4	+	RI	86,50,165	12,20,34	206179197	16,12,23	1821	75	8.1665e-05	0.000351986	0.228,0.093,0.167	0.347,0.381,0.261	-0.167
3129	ENSG00000185324	CDK10	chr16	+	RI	316414282	77,133,74	634446316	29,55,60	146	75	2.19138e-07	1.52241e-06	0.678,0.615,0.662	0.918,0.806,0.73	-0.166
710	ENSG00000092330	TINF2	chr14	-	RI	310235167	24,74,26	619474414	64,19,21	207	75	0.00113724	0.00383369	0.824,0.535,0.699	0.778,0.9,0.877	-0.166
5324	ENSG00000106077	ABHD11	chr7	-	RI	89,164,53	55,59,81	157187113	47,56,43	245	75	0.00326738	0.00976026	0.331,0.46,0.167	0.506,0.505,0.446	-0.166
1853	ENSG00000115286	NDUFS7	chr19	+	RI	112514731264	321345214	344426812270	316174206	2135	75	0	0	0.11,0.13,0.172	0.277,0.351,0.279	-0.165
3955	ENSG00000144591	GMPPA	chr2	+	RI	23,20,55	6,1,5	63,39,45	2,3,0	214	75	0.00964925	0.0251121	0.573,0.875,0.794	0.917,0.82,1.0	-0.165
3212	ENSG00000149091	DGKZ	chr11	+	RI	153203161	408465430	653630466	510380383	307	75	0	0	0.084,0.096,0.084	0.238,0.288,0.229	-0.164
6116	ENSG00000197363	ZNF517	chr8	+	RI	2,13,0	0,16,7	33,33,37	12,3,0	1252	75	0.00766292	0.0206061	1.0,0.046,0.0	0.141,0.397,1.0	-0.164
4775	ENSG00000115446	UNC50	chr2	+	RI	405454440	91150149	629526484	61,97,54	1104	75	5.84188e-08	4.44139e-07	0.232,0.171,0.167	0.412,0.269,0.378	-0.163
1242	ENSG00000143578	CREB3L4	chr1	+	RI	9,40,16	91,88,45	38,26,10	19,34,21	210	75	0.000162963	0.000666835	0.034,0.14,0.113	0.417,0.215,0.145	-0.163
3184	ENSG00000161179	YDJC	chr22	-	RI	324393231	77,83,107	715507455	85,76,77	269	75	0.000327585	0.00124407	0.54,0.569,0.376	0.701,0.65,0.622	-0.163
2770	ENSG00000065357	DGKA	chr12	+	RI	61,99,82	255291234	149130112	108157129	218	75	3.33067e-16	6.62954e-15	0.076,0.105,0.108	0.322,0.222,0.23	-0.162
1443	ENSG00000160972	PPP1R16A	chr8	+	RI	20,30,10	36,34,12	111,67,52	69,51,28	170	75	0.000385589	0.00143951	0.197,0.28,0.269	0.415,0.367,0.45	-0.162
3054	ENSG00000104497	SNX16	chr8	-	RI	81,108,47	12,8,12	75,66,90	0,6,4	162	75	0.00125226	0.00418229	0.758,0.862,0.645	1.0,0.836,0.912	-0.161
1333	ENSG00000161395	PGAP3	chr17	-	RI	22,37,38	20,66,49	150,94,67	50,59,30	417	75	1.77592e-08	1.46246e-07	0.165,0.092,0.122	0.35,0.223,0.287	-0.16
6290	ENSG00000161996	WDR90	chr16	+	RI	127224253	12,6,10	643553372	11,10,3	491	75	0.000789455	0.00276239	0.618,0.851,0.794	0.899,0.894,0.95	-0.16
1731	ENSG00000102901	CENPT	chr16	-	RI	604641709	107,157,93	936780624	59,114,47	376	75	0.00079704	0.00278402	0.53,0.449,0.603	0.76,0.577,0.726	-0.16
2407	ENSG00000221926	TRIM16	chr17	-	RI	105168148	31,33,24	257284311	32,37,19	1113	75	0.00204551	0.00642017	0.186,0.255,0.294	0.351,0.341,0.524	-0.16
235	ENSG00000168890	TMEM150A	chr2	-	RI	39,11,0	10,25,12	47,57,47	8,42,26	402	75	0.0145459	0.0359205	0.421,0.076,0.0	0.523,0.202,0.252	-0.16
6115	ENSG00000173276	ZBTB21	chr21	-	RI	9971079807	56,22,47	179820132003	29,32,27	678	75	2.89349e-06	1.63497e-05	0.663,0.844,0.655	0.873,0.874,0.891	-0.159
1727	ENSG00000187535	IFT140	chr16	-	RI	0,25,10	16,14,20	19,27,14	7,7,10	616	75	0.000244377	0.000959343	0.0,0.179,0.057	0.248,0.32,0.146	-0.159
5773	ENSG00000103202	NME4	chr16	+	RI	202263315	4,8,25	348315174	15,1,0	679	75	0.0133013	0.0331362	0.848,0.784,0.582	0.719,0.972,1.0	-0.159
3348	ENSG00000160285	LSS	chr21	-	RI	2,9,1	72,66,53	36,14,11	57,27,17	207	75	2.67564e-14	4.34352e-13	0.01,0.047,0.007	0.186,0.158,0.19	-0.157
487	ENSG00000126581	BECN1	chr17	-	RI	96,116,88	247410190	383320259	169116123	745	75	0	0	0.038,0.028,0.045	0.186,0.217,0.175	-0.156
2203	ENSG00000103266	STUB1	chr16	+	RI	665774550	397494321	873860957	404237247	214	75	8.06719e-06	4.19897e-05	0.37,0.354,0.375	0.431,0.56,0.576	-0.156
672	ENSG00000140983	RHOT2	chr16	+	RI	34,24,14	121,177,88	120,82,59	201,99,83	179	75	2.10942e-15	3.88625e-14	0.105,0.054,0.062	0.2,0.258,0.229	-0.155
819	ENSG00000011243	AKAP8L	chr19	-	RI	336418357	35,37,36	692540367	34,26,19	610	75	7.70404e-05	0.000333505	0.541,0.581,0.549	0.714,0.719,0.704	-0.155
355	ENSG00000158106	RHPN1	chr8	+	RI	45,86,151	65,71,91	167,100,95	64,40,62	151	75	0.00508046	0.0144153	0.256,0.376,0.452	0.564,0.554,0.432	-0.155
6458	ENSG00000131652	THOC6	chr16	+	RI	18,51,45	273335225	147122125	252236193	159	75	0	0	0.03,0.067,0.086	0.216,0.196,0.234	-0.154
6259	ENSG00000165644	COMTD1	chr10	-	RI	18,67,8	65,76,32	95,44,28	99,35,36	142	75	0.00226242	0.00699176	0.128,0.318,0.117	0.336,0.399,0.291	-0.154
5064	ENSG00000205189	ZBTB10	chr8	+	RI	46,41,15	6,2,4	34,43,59	1,2,1	147	75	0.00356311	0.0104622	0.796,0.913,0.657	0.945,0.916,0.968	-0.154
141	ENSG00000147813	NAPRT1	chr8	-	RI	57,67,38	180153206	189124123	124,169,75	344	75	0	0	0.065,0.087,0.039	0.249,0.138,0.263	-0.153
1313	ENSG00000141994	DUS3L	chr19	-	RI	132172133	251291265	629595443	518401254	290	75	0	0	0.12,0.133,0.115	0.239,0.277,0.311	-0.153
476	ENSG00000214087	ARL16	chr17	-	RI	101108160	5,7,7	218172136	0,1,4	368	75	4.2813e-05	0.000194475	0.805,0.759,0.823	1.0,0.972,0.874	-0.153
6148	ENSG00000065000	AP3D1	chr19	-	RI	33,49,42	24,60,38	118,84,73	26,36,42	479	75	6.58226e-05	0.0002869	0.177,0.113,0.148	0.415,0.268,0.214	-0.153
105	ENSG00000182196	ARL6IP4	chr12	+	RI	115110135	45,61,39	303174122	64,33,28	346	75	0.00043157	0.00159762	0.356,0.281,0.429	0.506,0.533,0.486	-0.153
4454	ENSG00000006015	C19orf60	chr19	+	RI	464630598	8,0,26	808800713	4,3,2	1230	75	0.00234862	0.00721154	0.78,1.0,0.584	0.925,0.942,0.956	-0.153
4053	ENSG00000163913	IFT122	chr3	+	RI	220321256	93190100	758634597	104110151	1008	75	7.71871e-12	9.43637e-11	0.15,0.112,0.16	0.352,0.3,0.227	-0.152
139	ENSG00000147813	NAPRT1	chr8	-	RI	6,35,28	39,45,27	105,67,35	66,66,28	160	75	0.00388437	0.0113299	0.067,0.267,0.327	0.427,0.322,0.369	-0.152
4879	ENSG00000148337	CIZ1	chr9	-	RI	924826493	92,102,68	861873990	32,45,48	243	75	3.46168e-12	4.46635e-11	0.756,0.714,0.691	0.893,0.857,0.864	-0.151
5261	ENSG00000213983	AP1G2	chr14	-	RI	267277387	444381292	602638535	332311322	246	75	3.45084e-09	3.13504e-08	0.155,0.181,0.288	0.356,0.385,0.336	-0.151
3490	ENSG00000160948	VPS28	chr8	-	RI	472455350	33,50,34	974718484	45,31,27	757	75	0.000155811	0.000640881	0.586,0.474,0.505	0.682,0.696,0.64	-0.151
4615	ENSG00000136286	MYO1G	chr7	-	RI	685730582	328348215	207815891369	161164161	3023	75	0	0	0.049,0.049,0.063	0.243,0.194,0.174	-0.15
3778	ENSG00000168067	MAP4K2	chr11	-	RI	4,3,2	28,9,26	16,10,7	17,27,11	160	75	0.000144757	0.000599773	0.063,0.135,0.035	0.306,0.148,0.23	-0.15
4498	ENSG00000087266	SH3BP2	chr4	+	RI	50,100,55	29,31,37	248144141	43,41,40	470	75	0.00115107	0.00387628	0.216,0.34,0.192	0.479,0.359,0.36	-0.15
5982	ENSG00000169592	INO80E	chr16	+	RI	153020022340	13,30,14	182116141192	7,11,1	3112	75	0.00396676	0.0115362	0.739,0.617,0.801	0.862,0.78,0.966	-0.15
243	ENSG00000115307	AUP1	chr2	-	RI	35,43,76	131109117	149211154	154156162	201	75	4.77472e-10	4.86187e-09	0.091,0.128,0.195	0.265,0.335,0.262	-0.149
3294	ENSG00000215788	TNFRSF25	chr1	-	RI	7,34,45	50,63,45	92,98,55	92,36,19	583	75	3.06256e-08	2.43103e-07	0.018,0.065,0.114	0.114,0.259,0.271	-0.149
571	ENSG00000077463	SIRT6	chr19	-	RI	121,130,95	86,92,32	401389301	132,83,63	603	75	9.12162e-07	5.77168e-06	0.149,0.149,0.27	0.274,0.368,0.373	-0.149
5809	ENSG00000105227	PRX	chr19	-	RI	0,19,2	2,37,2	21,4,8	3,6,7	724	75	0.0132348	0.0329912	0.0,0.051,0.094	0.42,0.065,0.106	-0.149
3655	ENSG00000136908	DPM2	chr9	-	RI	212300406	270378243	654782685	225162245	853	75	0	0	0.065,0.065,0.128	0.204,0.298,0.197	-0.147
4981	ENSG00000164088	PPM1M	chr3	+	RI	40,27,0	122,50,77	55,40,27	43,25,22	422	75	7.77156e-15	1.35609e-13	0.055,0.088,0.0	0.185,0.221,0.179	-0.147
3537	ENSG00000178971	CTC1	chr17	-	RI	90171104	45,87,38	171165145	31,32,57	400	75	0.002823	0.00856852	0.273,0.269,0.339	0.508,0.492,0.323	-0.147
6401	ENSG00000100429	HDAC10	chr22	-	RI	22,18,10	103,91,75	55,60,28	118,97,37	157	75	6.94924e-09	6.06298e-08	0.093,0.086,0.06	0.182,0.228,0.266	-0.146
228	ENSG00000159069	FBXW5	chr9	-	RI	40,88,63	85,179,55	182145118	153,86,106	148	75	0.000419527	0.00156051	0.193,0.199,0.367	0.376,0.461,0.361	-0.146
3902	ENSG00000090581	GNPTG	chr16	+	RI	6,27,14	102,92,62	51,26,32	67,76,41	154	75	4.49596e-07	2.96314e-06	0.028,0.125,0.099	0.27,0.143,0.275	-0.145
315	ENSG00000244687	UBE2V1	chr20	-	RI	16,14,15	6,0,0	11,32,26	0,0,0	152	75	0.00746034	0.0201985	0.568,1.0,1.0	1.0,1.0,1.0	-0.144
4023	ENSG00000143774	GUK1	chr1	+	RI	170,90,124	20,19,24	493342344	35,31,43	451	75	0.0105736	0.0270905	0.586,0.441,0.462	0.701,0.647,0.571	-0.143
3572	ENSG00000177595	PIDD	chr11	-	RI	58,65,89	102184178	338385281	288185187	415	75	0	0	0.093,0.06,0.083	0.175,0.273,0.214	-0.142
2287	ENSG00000142765	SYTL1	chr1	+	RI	18,12,16	55,84,57	81,27,15	68,38,22	228	75	1.12788e-09	1.09498e-08	0.097,0.045,0.085	0.282,0.189,0.183	-0.142
4101	ENSG00000166986	MARS	chr12	+	RI	123,68,134	111214171253	563546585	98112061255	172	75	0	0	0.046,0.02,0.045	0.2,0.165,0.169	-0.141
2601	ENSG00000131591	C1orf159	chr1	-	RI	7,10,11	136120132	107,49,40	176117100	172	75	0	0	0.022,0.035,0.035	0.21,0.154,0.149	-0.14
6087	ENSG00000129197	RPAIN	chr17	+	RI	421475578	235,229,86	10301062954	115118120	1846	75	7.99694e-13	1.10369e-11	0.068,0.078,0.214	0.267,0.268,0.244	-0.14
900	ENSG00000158793	NIT1	chr1	+	RI	49,16,14	114144146	92,55,73	90121107	195	75	7.6315e-11	8.35037e-10	0.142,0.041,0.036	0.282,0.149,0.208	-0.14
3207	ENSG00000099917	MED15	chr22	+	RI	3,22,14	228299250	113,55,68	200182181	160	75	0	0	0.006,0.033,0.026	0.209,0.124,0.15	-0.139
5909	ENSG00000205744	DENND1C	chr19	-	RI	0,11,6	107229160	95,70,28	205109134	181	75	0	0	0.0,0.02,0.015	0.161,0.21,0.08	-0.139
4734	ENSG00000039650	PNKP	chr19	-	RI	3,23,28	124,130,94	51,67,42	139,65,92	172	75	2.16434e-08	1.75675e-07	0.01,0.072,0.115	0.138,0.31,0.166	-0.139
3100	ENSG00000108465	CDK5RAP3	chr17	+	RI	119118186	5,0,24	219160139	0,0,1	265	75	6.14667e-08	4.66126e-07	0.871,1.0,0.687	1.0,1.0,0.975	-0.139
3298	ENSG00000160298	C21orf58	chr21	-	RI	434783848	48,40,34	675463326	6,13,10	358	75	5.13769e-06	2.79538e-05	0.654,0.804,0.839	0.959,0.882,0.872	-0.139
2875	ENSG00000100359	SGSM3	chr22	+	RI	50,90,30	96,165,90	139,134,84	165,94,107	159	75	2.32206e-05	0.000110816	0.197,0.205,0.136	0.284,0.402,0.27	-0.139
1184	ENSG00000108107	RPL28	chr19	+	RI	258529372642	129,155,72	754266365968	220,94,158	1330	75	0.000822758	0.00286123	0.531,0.517,0.674	0.659,0.799,0.681	-0.139
1100	ENSG00000167524	SGK494	chr17	-	RI	27,63,37	9,0,0	39,14,16	0,0,0	160	75	0.00205144	0.00643371	0.584,1.0,1.0	1.0,1.0,1.0	-0.139
240	ENSG00000167566	NCKAP5L	chr12	-	RI	40,24,30	38,23,50	115,76,76	78,27,30	469	75	1.23146e-05	6.22172e-05	0.144,0.143,0.088	0.191,0.31,0.288	-0.138
6255	ENSG00000127580	WDR24	chr16	-	RI	7,23,36	61112126	48,25,40	73,64,52	152	75	1.06086e-06	6.64603e-06	0.054,0.092,0.124	0.245,0.162,0.275	-0.137
3548	ENSG00000184009	ACTG1	chr17	-	RI	60,89,170	8,24,20	243123132	9,9,18	211	75	0.00748706	0.0202432	0.727,0.569,0.751	0.906,0.829,0.723	-0.137
1840	ENSG00000213930	GALT	chr9	+	RI	5,14,5	73,77,59	32,27,17	37,44,39	228	75	2.17893e-11	2.53101e-10	0.022,0.056,0.027	0.221,0.168,0.125	-0.136
2876	ENSG00000100359	SGSM3	chr22	+	RI	0,22,28	97,91,83	85,43,37	107,69,93	165	75	2.17526e-08	1.762e-07	0.0,0.099,0.133	0.265,0.221,0.153	-0.136
4280	ENSG00000168970	JMJD7-PLA2G4B	chr15	+	RI	267516580	3,9,0	562538420	0,1,3	2725	75	0.0172705	0.0418399	0.71,0.612,1.0	1.0,0.937,0.794	-0.136
6243	ENSG00000170638	TRABD	chr22	+	RI	220218245	201355284	437411303	259250239	154	75	1.1864e-06	7.34272e-06	0.348,0.23,0.296	0.451,0.445,0.382	-0.135
6501	ENSG00000117480	FAAH	chr1	+	RI	78,76,44	36,33,27	113,77,76	35,28,15	318	75	0.017735	0.0428604	0.338,0.352,0.278	0.432,0.393,0.544	-0.134
2880	ENSG00000115282	TTC31	chr2	+	RI	93,63,150	309286478	174,91,133	140155144	257	75	8.88178e-16	1.7078e-14	0.081,0.06,0.084	0.266,0.146,0.212	-0.133
2977	ENSG00000148399	DPH7	chr9	-	RI	11,49,11	132146138	92,87,54	176101103	201	75	5.20695e-14	8.24989e-13	0.03,0.111,0.029	0.163,0.243,0.164	-0.133
4711	ENSG00000149636	DSN1	chr20	-	RI	168131259	239292236	294312311	187204173	306	75	9.9933e-11	1.07272e-09	0.147,0.099,0.212	0.278,0.273,0.306	-0.133
2361	ENSG00000104894	CD37	chr19	+	RI	311413407	84,110,55	983770626	91,98,83	912	75	0.000243523	0.000956938	0.233,0.236,0.378	0.47,0.393,0.383	-0.133
3956	ENSG00000144591	GMPPA	chr2	+	RI	23,20,55	62,116,27	63,48,47	49,30,32	234	75	0.00174283	0.00556273	0.106,0.052,0.395	0.292,0.339,0.32	-0.133
6001	ENSG00000174483	BBS1	chr11	+	RI	0,0,0	38,76,27	18,10,5	26,36,27	181	75	3.48344e-12	4.47983e-11	0.0,0.0,0.0	0.223,0.103,0.071	-0.132
4836	ENSG00000164068	RNF123	chr3	+	RI	103141129	14,6,0	231200127	3,0,4	400	75	0.00747378	0.0202211	0.58,0.815,1.0	0.935,1.0,0.856	-0.132
5665	ENSG00000188603	CLN3	chr16	-	RI	37,36,33	187275126	231,108,75	231172174	203	75	5.10703e-15	9.11213e-14	0.068,0.046,0.088	0.27,0.188,0.137	-0.131
1410	ENSG00000118894	FAM86A	chr16	-	RI	12,9,0	90,118,56	22,31,10	78,39,46	157	75	7.42574e-08	5.57071e-07	0.06,0.035,0.0	0.119,0.275,0.094	-0.131
6508	ENSG00000104774	MAN2B1	chr19	-	RI	110,108,90	121,85,42	186221237	87,43,69	766	75	2.01889e-07	1.41286e-06	0.082,0.111,0.173	0.173,0.335,0.252	-0.131
4468	ENSG00000100003	SEC14L2	chr22	+	RI	0,0,0	24,23,13	0,12,2	24,13,10	157	75	2.13479e-05	0.000102248	0.0,0.0,0.0	0.0,0.306,0.087	-0.131
6288	ENSG00000161996	WDR90	chr16	+	RI	408426436	70,85,29	10881025674	84,61,55	1300	75	0.00642748	0.0177293	0.252,0.224,0.464	0.428,0.492,0.414	-0.131
2115	ENSG00000174093	RP11-1407O15.2	chr17	-	RI	398420561	0,6,0	459647681	0,0,0	3381	75	0.00654284	0.0179974	1.0,0.608,1.0	1.0,1.0,1.0	-0.131
6419	ENSG00000099331	MYO9B	chr19	+	RI	82,95,88	6,18,17	202154106	18,4,9	195	75	0.00672761	0.0184288	0.84,0.67,0.666	0.812,0.937,0.819	-0.131
5304	ENSG00000119688	ABCD4	chr14	-	RI	243328298	142,97,79	691576520	82,92,80	1555	75	8.87068e-14	1.36719e-12	0.076,0.14,0.154	0.289,0.232,0.239	-0.13
5169	ENSG00000164896	FASTK	chr7	-	RI	141129100	263413383	325182172	385228224	155	75	1.67887e-11	2.00301e-10	0.206,0.131,0.112	0.29,0.279,0.271	-0.13
313	ENSG00000013441	CLK1	chr2	-	RI	6796931015	324330199	106012631186	101190241	1566	75	5.69439e-09	5.02349e-08	0.091,0.091,0.196	0.335,0.241,0.191	-0.13
1838	ENSG00000213930	GALT	chr9	+	RI	56104140	0,1,5	305266232	0,0,0	864	75	0.00243366	0.00745532	1.0,0.9,0.709	1.0,1.0,1.0	-0.13
2945	ENSG00000105409	ATP1A3	chr19	-	RI	263317242	305256225	287285262	139,163,98	358	75	4.50979e-09	4.04147e-08	0.153,0.206,0.184	0.302,0.268,0.359	-0.129
2275	ENSG00000137942	FNBP1L	chr1	+	RI	885780794	65,62,91	97312201172	42,61,74	1378	75	0.000476669	0.00174661	0.426,0.406,0.322	0.558,0.521,0.463	-0.129
1389	ENSG00000172732	MUS81	chr11	+	RI	121,130,61	165108156	228127117	144,79,79	276	75	1.88519e-06	1.10955e-05	0.166,0.246,0.096	0.301,0.304,0.287	-0.128
5061	ENSG00000100577	GSTZ1	chr14	+	RI	64,80,103	3,0,3	70,26,60	0,0,0	476	75	0.0059556	0.0165756	0.771,1.0,0.844	1.0,1.0,1.0	-0.128
4715	ENSG00000167792	NDUFV1	chr11	+	RI	178319205	468640526	802742500	557420359	499	75	0	0	0.054,0.07,0.055	0.178,0.21,0.173	-0.127
3468	ENSG00000126088	UROD	chr1	+	RI	36,49,10	253298190	72,50,64	143111162	151	75	1.55431e-15	2.89044e-14	0.066,0.076,0.025	0.2,0.183,0.164	-0.127
2373	ENSG00000117266	CDK18	chr1	+	RI	14,12,10	15,23,30	173,81,85	63,52,33	770	75	1.56939e-10	1.66659e-09	0.083,0.048,0.031	0.211,0.132,0.201	-0.127
4920	ENSG00000135473	PAN2	chr12	-	RI	98,107,98	176,94,123	185194162	120100144	201	75	0.000117085	0.000491778	0.172,0.298,0.229	0.365,0.42,0.296	-0.127
1762	ENSG00000122678	POLM	chr7	-	RI	93130143	15,6,19	373312218	22,12,9	239	75	0.00513704	0.0145445	0.661,0.872,0.703	0.842,0.891,0.884	-0.127
4273	ENSG00000168488	ATXN2L	chr16	+	RI	125716251452	89,109,62	225517991356	45,14,42	317	75	6.66134e-16	1.29978e-14	0.77,0.779,0.847	0.922,0.968,0.884	-0.126
3780	ENSG00000168067	MAP4K2	chr11	-	RI	1,18,3	77,53,46	22,50,26	78,50,58	195	75	3.28358e-07	2.2195e-06	0.005,0.116,0.024	0.098,0.278,0.147	-0.126
1246	ENSG00000170581	STAT2	chr12	-	RI	34,92,67	76,55,79	109,141,80	50,46,52	487	75	6.2087e-06	3.30991e-05	0.064,0.205,0.116	0.251,0.321,0.192	-0.126
1507	ENSG00000185163	DDX51	chr12	-	RI	76108122	80,64,99	217260204	160,84,69	329	75	0.00252536	0.00773024	0.178,0.278,0.219	0.236,0.414,0.403	-0.126
515	ENSG00000042317	SPATA7	chr14	+	RI	126122110	18,0,0	164195162	0,0,3	498	75	0.00661309	0.0181528	0.513,1.0,1.0	1.0,1.0,0.891	-0.126
2615	ENSG00000087088	BAX	chr19	+	RI	526712491	373607343	149613771068	636330365	692	75	9.24816e-14	1.41436e-12	0.133,0.113,0.134	0.203,0.311,0.241	-0.125
3332	ENSG00000196517	SLC6A9	chr1	-	RI	3,1,4	57,59,83	40,9,18	70,52,48	163	75	2.47058e-12	3.25115e-11	0.024,0.008,0.022	0.208,0.074,0.147	-0.125
904	ENSG00000100949	RABGGTA	chr14	-	RI	0,10,6	42,68,48	38,21,37	50,50,66	240	75	1.74241e-11	2.07257e-10	0.0,0.044,0.038	0.192,0.116,0.149	-0.125
5179	ENSG00000133247	SUV420H2	chr19	+	RI	49,58,13	59,44,74	195,81,42	86,46,70	243	75	0.0104707	0.0268792	0.204,0.289,0.051	0.412,0.352,0.156	-0.125
1649	ENSG00000182087	TMEM259	chr19	-	RI	484467403	145160111	985685786	165147128	203	75	2.04882e-06	1.18805e-05	0.552,0.519,0.573	0.688,0.633,0.694	-0.124
5171	ENSG00000164896	FASTK	chr7	-	RI	263260223	322403220	611361384	331242384	148	75	0.000137512	0.000571546	0.293,0.246,0.339	0.483,0.431,0.336	-0.124
1895	ENSG00000124067	SLC12A4	chr16	-	RI	6,0,0	55,83,34	18,34,16	82,53,29	223	75	1.13576e-13	1.72365e-12	0.035,0.0,0.0	0.069,0.177,0.157	-0.123
1224	ENSG00000126107	HECTD3	chr1	-	RI	6,11,23	96,53,83	29,19,18	32,34,52	188	75	3.76755e-06	2.09472e-05	0.024,0.076,0.1	0.266,0.182,0.121	-0.123
6114	ENSG00000124593	PRICKLE4	chr6	+	RI	71,87,19	14,0,0	18,36,25	0,0,1	600	75	0.00489018	0.0139353	0.388,1.0,1.0	1.0,1.0,0.758	-0.123
3190	ENSG00000132522	GPS2	chr17	-	RI	38,78,97	429559419	208260177	437394446	166	75	0	0	0.038,0.059,0.095	0.177,0.23,0.152	-0.122
6605	ENSG00000186635	ARAP1	chr11	-	RI	35,90,74	65,115,52	309278237	130103104	682	75	1.57652e-13	2.35645e-12	0.056,0.079,0.135	0.207,0.229,0.2	-0.122
2728	ENSG00000150433	TMEM218	chr11	-	RI	33,51,8	5,2,0	6,16,15	0,1,0	394	75	0.000127074	0.000531512	0.557,0.829,1.0	1.0,0.753,1.0	-0.122
4835	ENSG00000164068	RNF123	chr3	+	RI	0,4,4	72,96,33	54,42,22	70,59,54	302	75	0	0	0.0,0.01,0.029	0.161,0.15,0.092	-0.121
5907	ENSG00000205744	DENND1C	chr19	-	RI	15,19,27	131201174	56,91,64	219151105	175	75	6.06182e-13	8.51449e-12	0.047,0.039,0.062	0.099,0.205,0.207	-0.121
3104	ENSG00000108465	CDK5RAP3	chr17	+	RI	153619901807	325306226	238023501917	206237199	785	75	3.33119e-05	0.000153786	0.311,0.383,0.433	0.525,0.486,0.479	-0.121
64	ENSG00000213024	NUP62	chr19	-	RI	341044673042	132,96,99	309423142233	49,46,37	1585	75	0.000383098	0.00143156	0.55,0.688,0.592	0.749,0.704,0.741	-0.121
5550	ENSG00000180229	HERC2P3	chr15	-	RI	188235199	44,55,26	327323207	43,35,24	459	75	0.0101842	0.0262971	0.411,0.411,0.556	0.554,0.601,0.585	-0.121
2085	ENSG00000075826	SEC31B	chr10	-	RI	167194235	21,11,27	255221150	7,16,8	352	75	0.0120923	0.0304887	0.629,0.79,0.65	0.886,0.746,0.8	-0.121
2474	ENSG00000241973	PI4KA	chr22	-	RI	66,149,95	167,222,87	407389261	170208162	558	75	0	0	0.05,0.083,0.128	0.243,0.201,0.178	-0.12
4505	ENSG00000104522	TSTA3	chr8	-	RI	29,20,44	303239285	112,94,64	168150132	245	75	0	0	0.028,0.025,0.045	0.169,0.161,0.129	-0.12
5232	ENSG00000159753	RLTPR	chr16	+	RI	30,51,35	233348264	203,163,92	367244281	183	75	0	0	0.05,0.057,0.052	0.185,0.215,0.118	-0.12
528	ENSG00000184436	THAP7	chr22	-	RI	494568384	368389296	975638730	258311270	543	75	9.91586e-09	8.50496e-08	0.156,0.168,0.152	0.343,0.221,0.272	-0.12
5680	ENSG00000179532	DNHD1	chr11	+	RI	198242193	0,9,0	425337283	0,0,0	1130	75	0.000284481	0.00109614	1.0,0.641,1.0	1.0,1.0,1.0	-0.12
5372	ENSG00000185359	HGS	chr17	+	RI	26,47,58	161,136,62	153110101	211,137,98	145	75	0.000754943	0.00265335	0.077,0.152,0.326	0.273,0.293,0.348	-0.12
2082	ENSG00000141524	TMC6	chr17	-	RI	28,26,19	113143146	105,56,45	158,78,63	255	75	4.10783e-15	7.36249e-14	0.068,0.051,0.037	0.164,0.174,0.174	-0.119
2427	ENSG00000241370	RPP21	chr6	+	RI	132125167	241304138	246260184	269166163	144	75	0.0042332	0.0122214	0.222,0.176,0.387	0.323,0.449,0.37	-0.119
371	ENSG00000137411	VARS2	chr6	+	RI	79,92,60	164197100	371400214	155137129	923	75	0	0	0.038,0.037,0.046	0.163,0.192,0.119	-0.118
6190	ENSG00000099875	MKNK2	chr19	-	RI	22,24,42	331371372	225122109	356379323	178	75	0	0	0.027,0.027,0.045	0.21,0.119,0.124	-0.118
1151	ENSG00000082014	SMARCD3	chr7	-	RI	126280345	111,123,91	664587509	115133109	1044	75	3.34155e-08	2.63139e-07	0.075,0.141,0.214	0.293,0.241,0.251	-0.118
635	ENSG00000135454	B4GALNT1	chr12	-	RI	108,128,74	9,7,7	116,120,80	0,4,0	159	75	8.73187e-06	4.50938e-05	0.85,0.896,0.833	1.0,0.934,1.0	-0.118
1651	ENSG00000182087	TMEM259	chr19	-	RI	316447530	339501366	962736437	398280341	349	75	1.0477e-05	5.34096e-05	0.167,0.161,0.237	0.342,0.361,0.216	-0.118
1378	ENSG00000143224	PPOX	chr1	+	RI	7,15,22	49,82,71	25,30,17	54,33,47	159	75	0.00031933	0.00121739	0.063,0.079,0.128	0.179,0.3,0.146	-0.118
2909	ENSG00000198720	ANKRD13B	chr17	+	RI	37,40,12	64,47,17	119,71,59	75,43,80	183	75	0.00898866	0.0235967	0.192,0.259,0.224	0.394,0.404,0.232	-0.118
5961	ENSG00000136485	DCAF7	chr17	+	RI	11056122719863	207,165,75	184071782817010	100184130	5040	75	0.0158642	0.038789	0.443,0.525,0.662	0.733,0.59,0.661	-0.118
657	ENSG00000125826	RBCK1	chr20	+	RI	103153122	264439350	516311216	375223219	436	75	0	0	0.063,0.057,0.057	0.191,0.193,0.145	-0.117
2040	ENSG00000125458	NT5C	chr17	-	RI	19,9,16	127135201	59,41,27	130,101,86	150	75	2.12386e-13	3.14231e-12	0.07,0.032,0.038	0.185,0.169,0.136	-0.117
6328	ENSG00000137700	SLC37A4	chr11	-	RI	155,87,122	67,118,78	175202161	116,57,49	396	75	0.007992	0.0213317	0.305,0.123,0.229	0.222,0.402,0.384	-0.117
1359	ENSG00000089820	ARHGAP4	chrX	-	RI	65,31,60	527510494	105,118,58	200219198	181	75	0	0	0.049,0.025,0.048	0.179,0.183,0.108	-0.116
6581	ENSG00000111679	PTPN6	chr12	+	RI	12,42,8	146241143	80,63,73	131,130,69	326	75	0	0	0.019,0.039,0.013	0.123,0.1,0.196	-0.116
5172	ENSG00000164896	FASTK	chr7	-	RI	169268281	371279372	536482277	313293263	294	75	2.01534e-09	1.89615e-08	0.104,0.197,0.162	0.304,0.296,0.212	-0.116
5258	ENSG00000213983	AP1G2	chr14	-	RI	114196159	190168198	356289176	206167135	264	75	4.04617e-07	2.7061e-06	0.146,0.249,0.186	0.329,0.33,0.27	-0.116
32	ENSG00000107331	ABCA2	chr9	-	RI	6,1,0	34,10,10	21,16,16	27,51,16	323	75	1.39206e-05	6.92707e-05	0.039,0.023,0.0	0.153,0.068,0.188	-0.116
5613	ENSG00000137343	ATAT1	chr6	+	RI	18,48,41	77,76,77	46,80,70	81,78,62	167	75	0.00150683	0.00492049	0.095,0.221,0.193	0.203,0.315,0.336	-0.115
4414	ENSG00000103496	STX4	chr16	+	RI	12,22,16	107142145	59,72,64	125127121	211	75	2.77556e-15	5.06635e-14	0.038,0.052,0.038	0.144,0.168,0.158	-0.114
2767	ENSG00000065357	DGKA	chr12	+	RI	141218314	267213233	300272238	105132116	627	75	9.10383e-15	1.56105e-13	0.059,0.109,0.139	0.255,0.198,0.197	-0.114
2233	ENSG00000112146	FBXO9	chr6	+	RI	311444523	249250191	738902765	233268164	716	75	1.15074e-08	9.73946e-08	0.116,0.157,0.223	0.249,0.261,0.328	-0.114
5212	ENSG00000026036	RTEL1-TNFRSF6B	chr20	+	RI	22,38,14	180232189	152101102	288151133	296	75	0	0	0.03,0.04,0.018	0.118,0.145,0.163	-0.113
3903	ENSG00000090581	GNPTG	chr16	+	RI	29,17,28	65,90,95	89,62,23	76,69,82	206	75	0.000205948	0.00082234	0.14,0.064,0.097	0.299,0.247,0.093	-0.113
4530	ENSG00000168614	NBPF9	chr1	+	RI	409471475	19,19,11	683844703	22,7,10	721	75	0.00572257	0.0160079	0.691,0.721,0.818	0.764,0.926,0.88	-0.113
625	ENSG00000105122	RASAL3	chr19	-	RI	202295258	388336246	581666547	257271342	624	75	0	0	0.059,0.095,0.112	0.214,0.228,0.161	-0.112
955	ENSG00000105443	CYTH2	chr19	+	RI	296333310	94157167	541568413	82,72,38	3194	75	0	0	0.069,0.047,0.042	0.134,0.156,0.203	-0.112
4951	ENSG00000204394	VARS	chr6	-	RI	33,22,47	320373214	66,49,45	222,109,80	162	75	1.56541e-14	2.5944e-13	0.046,0.027,0.092	0.121,0.172,0.207	-0.112
6457	ENSG00000131652	THOC6	chr16	+	RI	83,81,37	152281210	192124117	248180204	149	75	4.21463e-07	2.79166e-06	0.216,0.127,0.081	0.28,0.257,0.224	-0.112
6608	ENSG00000167700	MFSD3	chr8	+	RI	28,16,7	115,88,110	35,24,22	81,57,44	146	75	2.43766e-06	1.3933e-05	0.111,0.085,0.032	0.182,0.178,0.204	-0.112
2067	ENSG00000104518	GSDMD	chr8	+	RI	4,6,0	55,58,30	22,14,14	103,47,28	152	75	5.27721e-06	2.85561e-05	0.035,0.049,0.0	0.095,0.128,0.198	-0.112
3200	ENSG00000169738	DCXR	chr17	-	RI	308330116	148170126	356237183	113,89,59	511	75	2.08823e-05	0.000100504	0.234,0.222,0.119	0.316,0.281,0.313	-0.112
6195	ENSG00000116871	MAP7D1	chr1	+	RI	279280189	30,59,26	402195252	31,11,21	171	75	0.000260423	0.0010133	0.803,0.675,0.761	0.85,0.886,0.84	-0.112
1761	ENSG00000122678	POLM	chr7	-	RI	101137169	12,25,28	389326219	43,36,11	252	75	0.0157312	0.038559	0.715,0.62,0.642	0.729,0.729,0.856	-0.112
48	ENSG00000123136	DDX39A	chr19	-	RI	563905674	8461103745	219619141463	12041070942	417	75	0	0	0.107,0.129,0.14	0.247,0.243,0.218	-0.111
2035	ENSG00000204427	ABHD16A	chr6	-	RI	113,63,111	364525317	227224156	256308318	220	75	0	0	0.096,0.039,0.107	0.232,0.199,0.143	-0.111
328	ENSG00000137841	PLCB2	chr15	-	RI	17,26,26	105162129	67,74,58	96194140	163	75	1.60468e-08	1.32696e-07	0.069,0.069,0.085	0.243,0.149,0.16	-0.11
950	ENSG00000104907	TRMT1	chr19	-	RI	212180121	24,15,14	233215235	9,8,15	209	75	0.000842117	0.00292086	0.76,0.812,0.756	0.903,0.906,0.849	-0.11
4185	ENSG00000145916	RMND5B	chr5	+	RI	40,27,15	79,53,57	44,47,39	43,44,68	198	75	0.000989291	0.00337809	0.161,0.162,0.091	0.279,0.288,0.178	-0.11
3717	ENSG00000204256	BRD2	chr6	+	RI	298351475	15,29,54	152015591445	72,40,87	398	75	0.00171145	0.0054714	0.789,0.695,0.624	0.799,0.88,0.758	-0.11
1065	ENSG00000178761	FAM219B	chr15	-	RI	494658682	67,52,54	747733605	56,37,33	615	75	0.0104239	0.0268046	0.473,0.607,0.606	0.619,0.707,0.691	-0.11
1295	ENSG00000094631	HDAC6	chrX	+	RI	20,51,30	72,135,88	41,52,61	77,67,76	168	75	3.68868e-05	0.000169303	0.11,0.144,0.132	0.192,0.257,0.264	-0.109
4686	ENSG00000196998	WDR45	chrX	-	RI	268403298	6,2,0	667605534	0,0,0	1158	75	0.000658375	0.00234096	0.743,0.929,1.0	1.0,1.0,1.0	-0.109
2581	ENSG00000008517	IL32	chr16	+	RI	152250207	506792552	405304308	555484414	171	75	2.12608e-13	3.14231e-12	0.116,0.122,0.141	0.242,0.216,0.246	-0.108
3387	ENSG00000109736	MFSD10	chr4	-	RI	17,21,30	112196184	82,43,70	154132122	183	75	2.75446e-13	4.00616e-12	0.059,0.042,0.063	0.179,0.118,0.19	-0.108
3414	ENSG00000137221	TJAP1	chr6	+	RI	407608547	142213168	932865703	141136166	1129	75	5.50036e-08	4.19787e-07	0.16,0.159,0.178	0.305,0.297,0.22	-0.108
2831	ENSG00000183207	RUVBL2	chr19	+	RI	139129140	148914141095	1078769678	1062884756	496	75	0	0	0.014,0.014,0.019	0.133,0.116,0.119	-0.107
6568	ENSG00000110697	PITPNM1	chr11	-	RI	94,71,110	105119128	270246204	96,82,113	957	75	0	0	0.066,0.045,0.063	0.181,0.19,0.124	-0.107
1392	ENSG00000172732	MUS81	chr11	+	RI	22,63,56	161277140	81,94,70	145149125	166	75	1.08013e-08	9.18114e-08	0.058,0.093,0.153	0.202,0.222,0.202	-0.107
963	ENSG00000127054	CPSF3L	chr1	-	RI	58124144	289333264	224147143	271239194	161	75	1.89057e-07	1.32776e-06	0.085,0.148,0.203	0.278,0.223,0.256	-0.107
712	ENSG00000149743	TRPT1	chr11	-	RI	11,29,11	132,85,74	58,37,41	110,101,77	149	75	8.44461e-07	5.37767e-06	0.04,0.147,0.07	0.21,0.156,0.211	-0.107
707	ENSG00000116809	ZBTB17	chr1	-	RI	6,14,30	32,69,30	117,56,45	126,78,59	167	75	0.00301998	0.00911055	0.078,0.084,0.31	0.294,0.244,0.255	-0.107
3587	ENSG00000175197	DDIT3	chr12	-	RI	115155121	171,70,77	419376378	205191114	342	75	0.00354577	0.0104345	0.129,0.327,0.256	0.309,0.302,0.421	-0.107
6546	ENSG00000119723	COQ6	chr14	+	RI	316343261	71,44,50	449428428	41,53,54	768	75	0.00734742	0.0199337	0.303,0.432,0.338	0.517,0.441,0.436	-0.107
5541	ENSG00000166140	ZFYVE19	chr15	+	RI	19,55,42	231187169	147172134	142217189	370	75	0	0	0.016,0.056,0.048	0.173,0.138,0.126	-0.106
1650	ENSG00000182087	TMEM259	chr19	-	RI	137143122	569676448	406271338	614650595	152	75	8.21565e-15	1.42729e-13	0.106,0.095,0.118	0.246,0.171,0.219	-0.106
4271	ENSG00000168488	ATXN2L	chr16	+	RI	93513621196	53,47,35	17401287951	6,18,24	401	75	1.52853e-09	1.44844e-08	0.767,0.844,0.865	0.982,0.93,0.881	-0.106
976	ENSG00000121716	PILRB	chr7	+	RI	247479337	28,18,43	1111725602	26,25,18	168	75	1.86556e-07	1.31252e-06	0.797,0.922,0.778	0.95,0.928,0.937	-0.106
1798	ENSG00000105726	ATP13A1	chr19	-	RI	106,186,75	148224132	283209157	220167163	155	75	5.28006e-05	0.000234993	0.257,0.287,0.216	0.384,0.377,0.318	-0.106
4453	ENSG00000006015	C19orf60	chr19	+	RI	755728619	60,58,49	13801014973	63,41,53	476	75	0.000154854	0.000637607	0.665,0.664,0.666	0.775,0.796,0.743	-0.106
6085	ENSG00000129197	RPAIN	chr17	+	RI	102156105	133,146,67	242192147	107109100	228	75	0.00124789	0.00417121	0.201,0.26,0.34	0.427,0.367,0.326	-0.106
3172	ENSG00000163930	BAP1	chr3	-	RI	330276501	33,38,48	547559466	43,46,25	581	75	0.0175493	0.0424636	0.563,0.484,0.574	0.622,0.611,0.706	-0.106
1245	ENSG00000170581	STAT2	chr12	-	RI	37,31,6	60,61,56	37,38,43	51,59,26	296	75	0.000976615	0.00334634	0.135,0.114,0.026	0.155,0.14,0.295	-0.105
6358	ENSG00000136059	VILL	chr3	+	RI	12,2,4	13,18,15	66,14,41	68,42,24	271	75	0.0111071	0.0282383	0.203,0.03,0.069	0.212,0.084,0.321	-0.105
1380	ENSG00000101365	IDH3B	chr20	-	RI	542626496	127,98,71	995937904	125,78,86	190	75	4.59229e-05	0.000207649	0.628,0.716,0.734	0.759,0.826,0.806	-0.104
4186	ENSG00000145916	RMND5B	chr5	+	RI	6,2,38	56,17,32	56,61,37	66,38,63	289	75	0.00165022	0.00530131	0.027,0.03,0.236	0.18,0.294,0.132	-0.104
3133	ENSG00000169718	DUS1L	chr17	-	RI	273427424	118101114	623569353	95,120,80	447	75	0.00498761	0.0141823	0.28,0.415,0.384	0.524,0.443,0.425	-0.104
2874	ENSG00000100359	SGSM3	chr22	+	RI	23,65,22	162239183	92,97,76	182170146	204	75	1.09079e-12	1.48475e-11	0.05,0.091,0.042	0.157,0.173,0.161	-0.103
573	ENSG00000077463	SIRT6	chr19	-	RI	5,16,8	132,100,94	44,33,22	110,111,60	156	75	4.93342e-10	5.01059e-09	0.018,0.071,0.039	0.161,0.125,0.15	-0.103
4802	ENSG00000183963	SMTN	chr22	+	RI	35,31,12	50,56,17	68,84,54	57,48,60	283	75	0.000952088	0.00327079	0.156,0.128,0.158	0.24,0.317,0.193	-0.103
2784	ENSG00000123349	PFDN5	chr12	+	RI	222326208	6,6,6	719816609	5,9,3	563	75	0.00324563	0.00970992	0.831,0.879,0.822	0.95,0.924,0.964	-0.102
3182	ENSG00000161179	YDJC	chr22	-	RI	41,86,31	117,79,73	149,117,62	173,78,74	195	75	0.0055234	0.0155055	0.119,0.295,0.14	0.249,0.366,0.244	-0.102
666	ENSG00000140983	RHOT2	chr16	+	RI	53146116	297298344	532292234	237279313	591	75	0	0	0.022,0.059,0.041	0.222,0.117,0.087	-0.101
1553	ENSG00000105607	GCDH	chr19	+	RI	24,41,53	161159157	91,111,97	98145101	383	75	0	0	0.028,0.048,0.062	0.154,0.13,0.158	-0.101
509	ENSG00000105135	ILVBL	chr19	-	RI	54,16,8	106,159,73	37,50,24	133,57,53	155	75	0.00154193	0.00501032	0.198,0.046,0.05	0.119,0.298,0.18	-0.101
148	ENSG00000060642	PIGV	chr1	+	RI	282391205	0,0,13	283232317	2,0,0	671	75	0.0016661	0.00533934	1.0,1.0,0.638	0.941,1.0,1.0	-0.101
4872	ENSG00000122952	ZWINT	chr10	-	RI	297308309	162115921329	656733523	100211151016	239	75	0	0	0.054,0.057,0.068	0.17,0.171,0.139	-0.1
6385	ENSG00000130717	UCK1	chr9	-	RI	24,10,9	159194200	58,62,31	160144126	164	75	1.22125e-15	2.29258e-14	0.065,0.023,0.02	0.142,0.165,0.101	-0.1
2103	ENSG00000172262	ZNF131	chr5	+	RI	110190135	235230232	277228221	217270210	177	75	2.70128e-05	0.000127682	0.166,0.259,0.198	0.351,0.264,0.308	-0.1
1064	ENSG00000178761	FAM219B	chr15	-	RI	218126232300	17,25,30	240424272194	20,8,5	1887	75	0.00056771	0.00204799	0.836,0.807,0.753	0.827,0.923,0.946	-0.1
873	ENSG00000204257	HLA-DMA	chr6	-	RI	52,3,48	0,0,10	25,16,33	0,0,2	704	75	0.0207657	0.0489019	1.0,1.0,0.338	1.0,1.0,0.637	-0.1
11159	ENSG00000196793	ZNF239	chr10	-	SE	0,4,10	2,4,18	7,1,4	0,0,0	198	75	1.01698e-11	1.94175e-10	0.0,0.275,0.174	1.0,1.0,1.0	-0.85
19517	ENSG00000219626	FAM228B	chr2	+	SE	0,2,18	4,6,7	10,9,2	1,0,0	267	75	3.69697e-08	4.20598e-07	0.0,0.086,0.419	0.737,1.0,1.0	-0.744
22277	ENSG00000106070	GRB10	chr7	-	SE	0,0,9	18,10,8	18,21,25	2,1,3	191	75	5.78426e-14	1.46674e-12	0.0,0.0,0.306	0.779,0.892,0.766	-0.71
7894	ENSG00000226711	FAM66C	chr12	+	SE	7,8,0	2,6,2	50,3,6	5,0,0	569	75	0.000814839	0.0035422	0.316,0.149,0.0	0.569,1.0,1.0	-0.701
23442	ENSG00000110768	GTF2H1	chr11	+	SE	8,13,9	6,15,17	24,23,7	0,3,0	282	75	1.73283e-09	2.44817e-08	0.262,0.187,0.123	1.0,0.671,1.0	-0.7
26422	ENSG00000141294	LRRC46	chr17	+	SE	0,0,0	1,6,7	2,3,5	1,0,1	198	75	9.87689e-10	1.44535e-08	0.0,0.0,0.0	0.431,1.0,0.654	-0.695
39545	ENSG00000110002	VWA5A	chr11	+	SE	0,3,0	5,6,4	17,12,4	0,0,6	190	75	4.06639e-07	3.75611e-06	0.0,0.165,0.0	1.0,1.0,0.208	-0.681
15237	ENSG00000142920	ADC	chr1	+	SE	21,8,5	2,8,5	38,29,34	2,0,0	1040	75	1.04544e-07	1.08911e-06	0.431,0.067,0.067	0.578,1.0,1.0	-0.671
5829	ENSG00000077782	FGFR1	chr8	-	SE	0,8,0	11,0,4	9,3,6	0,0,0	213	75	2.68063e-09	3.68988e-08	0.0,1.0,0.0	1.0,1.0,1.0	-0.667
13951	ENSG00000249859	PVT1	chr8	+	SE	22,0,0	0,3,9	7,5,7	0,0,0	190	75	2.59098e-08	3.02734e-07	1.0,0.0,0.0	1.0,1.0,1.0	-0.667
30460	ENSG00000131876	SNRPA1	chr15	-	SE	0,4,0	1,0,13	2,3,2	0,0,0	176	75	4.03677e-07	3.73335e-06	0.0,1.0,0.0	1.0,1.0,1.0	-0.667
15326	ENSG00000167733	HSD11B1L	chr19	+	SE	7,2,0	0,10,1	2,3,1	0,0,0	187	75	3.22946e-05	0.000195998	1.0,0.074,0.0	1.0,1.0,1.0	-0.642
5047	ENSG00000100197	CYP2D6	chr22	-	SE	0,3,5	4,0,9	7,8,5	0,0,0	228	75	4.10506e-08	4.63509e-07	0.0,1.0,0.155	1.0,1.0,1.0	-0.615
33110	ENSG00000010610	CD4	chr12	+	SE	12,0,3	1,2,5	6,10,8	0,0,1	270	75	1.47052e-06	1.19923e-05	0.769,0.0,0.143	1.0,1.0,0.69	-0.593
5744	ENSG00000148985	PGAP2	chr11	+	SE	19,0,14	7,11,6	22,12,7	3,0,0	203	75	6.31207e-06	4.47435e-05	0.501,0.0,0.463	0.73,1.0,1.0	-0.589
449	ENSG00000108813	DLX4	chr17	+	SE	0,8,8	7,3,2	24,20,13	0,0,2	311	75	3.18539e-07	2.99773e-06	0.0,0.391,0.491	1.0,1.0,0.611	-0.576
8012	ENSG00000230185	C9orf147	chr9	-	SE	0,6,0	8,9,19	3,3,10	4,0,1	309	75	0.000396053	0.00187537	0.0,0.139,0.0	0.154,1.0,0.708	-0.574
23578	ENSG00000007541	PIGQ	chr16	+	SE	32,47,31	42,46,54	129,80,83	4,14,9	218	75	0	0	0.208,0.26,0.165	0.917,0.663,0.76	-0.569
29574	ENSG00000059377	TBXAS1	chr7	+	SE	0,2,0	5,4,20	19,2,0	1,0,8	152	75	0.00043246	0.00202897	0.0,0.198,0.0	0.904,1.0,0.0	-0.569
4398	ENSG00000151474	FRMD4A	chr10	-	SE	0,10,0	4,19,2	5,11,2	0,3,3	147	75	0.00344346	0.0126026	0.0,0.212,0.0	1.0,0.652,0.254	-0.565
9321	ENSG00000118495	PLAGL1	chr6	-	SE	3,22,10	28,24,24	5,15,4	0,2,3	199	75	0.000548791	0.00249614	0.039,0.257,0.136	1.0,0.739,0.334	-0.547
20794	ENSG00000174516	PELI3	chr11	+	SE	0,4,4	20,1,10	3,16,8	0,10,0	147	75	0.000463137	0.00215536	0.0,0.671,0.169	1.0,0.449,1.0	-0.536
4683	ENSG00000076351	SLC46A1	chr17	-	SE	7,5,4	4,5,6	6,8,7	0,0,4	233	75	0.00268199	0.0101197	0.36,0.244,0.177	1.0,1.0,0.36	-0.526
1662	ENSG00000267360	CTC-454I21.3	chr19	-	SE	29,7,5	0,21,10	5,30,14	0,2,0	191	75	5.97189e-05	0.000343441	1.0,0.116,0.164	1.0,0.855,1.0	-0.525
21785	ENSG00000114861	FOXP1	chr3	-	SE	0,0,0	4,7,47	9,8,7	35,1,1	197	75	2.0666e-08	2.46066e-07	0.0,0.0,0.0	0.089,0.753,0.727	-0.523
3691	ENSG00000172748	ZNF596	chr8	+	SE	16,1,6	6,3,23	2,2,11	4,0,0	270	75	0.0151345	0.0458582	0.426,0.085,0.068	0.122,1.0,1.0	-0.514
37735	ENSG00000095794	CREM	chr10	+	SE	4,6,2	9,6,0	20,9,5	0,0,0	173	75	1.41602e-07	1.43206e-06	0.162,0.302,1.0	1.0,1.0,1.0	-0.512
22278	ENSG00000106070	GRB10	chr7	-	SE	3,0,25	11,26,7	21,20,24	0,4,8	191	75	3.71617e-05	0.000223129	0.097,0.0,0.584	1.0,0.663,0.541	-0.508
31269	ENSG00000140993	TIGD7	chr16	-	SE	5,6,4	4,4,3	15,13,11	3,0,1	256	75	0.000342025	0.00164342	0.268,0.305,0.281	0.594,1.0,0.763	-0.501
26049	ENSG00000141867	BRD4	chr19	-	SE	0,0,0	6,7,2	3,6,1	0,3,2	258	75	0.000327148	0.00158042	0.0,0.0,0.0	1.0,0.368,0.127	-0.498
19423	ENSG00000143479	DYRK3	chr1	+	SE	4,6,4	17,34,1	27,37,38	5,6,3	169	75	1.56382e-06	1.26934e-05	0.095,0.073,0.64	0.706,0.732,0.849	-0.493
15235	ENSG00000142920	ADC	chr1	+	SE	11,13,3	2,8,5	9,6,12	2,0,0	252	75	6.72824e-05	0.000382151	0.621,0.326,0.152	0.573,1.0,1.0	-0.491
12997	ENSG00000064933	PMS1	chr2	+	SE	8,14,8	9,14,5	13,6,15	3,0,2	201	75	0.000325557	0.00157438	0.249,0.272,0.374	0.618,1.0,0.737	-0.487
14071	ENSG00000203666	EFCAB2	chr1	+	SE	16,12,0	18,19,26	4,2,19	0,4,3	187	75	0.0112839	0.0354812	0.263,0.202,0.0	1.0,0.167,0.718	-0.473
34560	ENSG00000143537	ADAM15	chr1	+	SE	0,1,0	8,2,3	0,4,3	11,0,1	155	75	0.00214658	0.00833435	0.0,0.195,0.0	0.0,1.0,0.592	-0.466
9713	ENSG00000197555	SIPA1L1	chr14	+	SE	0,6,0	14,5,6	7,19,3	0,7,5	200	75	0.000950639	0.00406729	0.0,0.31,0.0	1.0,0.504,0.184	-0.459
3446	ENSG00000221817	RP11-137L10.6	chr10	+	SE	18,13,27	9,7,6	48,33,43	1,2,0	210	75	3.33289e-09	4.52404e-08	0.417,0.399,0.616	0.945,0.855,1.0	-0.456
13990	ENSG00000101353	MROH8	chr20	-	SE	18,53,10	8,4,5	33,16,20	0,0,0	228	75	5.46819e-09	7.19242e-08	0.425,0.813,0.397	1.0,1.0,1.0	-0.455
19375	ENSG00000196591	HDAC2	chr6	-	SE	0,0,1	15,5,0	1,6,3	0,0,3	138	75	1.63059e-05	0.000105662	0.0,0.0,1.0	1.0,1.0,0.352	-0.451
36306	ENSG00000117569	PTBP2	chr1	+	SE	20,14,2	58,48,43	143126133	88,51,67	109	75	0	0	0.192,0.167,0.031	0.528,0.63,0.577	-0.448
39981	ENSG00000127314	RAP1B	chr12	+	SE	7,3,12	6,2,6	44,104,55	7,0,3	144	75	5.67543e-07	5.10403e-06	0.378,0.439,0.51	0.766,1.0,0.905	-0.448
10210	ENSG00000178927	C17orf62	chr17	-	SE	0,4,0	5,16,5	6,6,12	12,6,1	131	75	0.000170022	0.000880327	0.0,0.125,0.0	0.223,0.364,0.873	-0.445
21025	ENSG00000010318	PHF7	chr3	+	SE	16,22,56	40,15,27	7,3,2	0,0,2	192	75	0.00118532	0.00495542	0.135,0.364,0.448	1.0,1.0,0.281	-0.445
12637	ENSG00000186998	EMID1	chr22	+	SE	46,20,21	5,11,15	5,4,15	0,0,0	160	75	5.00662e-08	5.55819e-07	0.812,0.46,0.396	1.0,1.0,1.0	-0.444
13652	ENSG00000123106	CCDC91	chr12	+	SE	0,0,0	12,7,8	3,10,4	3,1,5	189	75	4.831e-08	5.37649e-07	0.0,0.0,0.0	0.284,0.799,0.241	-0.441
38293	ENSG00000109689	STIM2	chr4	+	SE	5,1,11	42,44,52	39,42,20	6,14,35	194	75	4.53633e-09	6.02309e-08	0.044,0.009,0.076	0.715,0.537,0.181	-0.435
23239	ENSG00000224078	SNHG14	chr15	+	SE	39,62,26	32,27,7	117,88,96	4,8,2	196	75	2.29302e-11	4.17271e-10	0.318,0.468,0.587	0.918,0.808,0.948	-0.434
32651	ENSG00000111237	VPS29	chr12	-	SE	88,82,101	27,34,28	65,89,82	4,2,1	255	75	5.9508e-14	1.50557e-12	0.489,0.415,0.515	0.827,0.929,0.96	-0.432
21612	ENSG00000144040	SFXN5	chr2	-	SE	23,32,13	9,4,29	56,20,15	1,2,0	161	75	1.38917e-06	1.1395e-05	0.543,0.788,0.173	0.963,0.823,1.0	-0.427
33395	ENSG00000163138	PACRGL	chr4	+	SE	8,0,0	0,3,12	17,4,4	1,0,3	156	75	0.00175488	0.00698269	1.0,0.0,0.0	0.891,1.0,0.391	-0.427
24409	ENSG00000163521	GLB1L	chr2	-	SE	22,4,5	6,5,0	10,1,1	0,0,0	239	75	1.52933e-06	1.24359e-05	0.535,0.201,1.0	1.0,1.0,1.0	-0.421
18219	ENSG00000132530	XAF1	chr17	+	SE	69,95,106	62,28,27	143136109	7,4,13	339	75	4.52883e-08	5.06779e-07	0.198,0.429,0.465	0.819,0.883,0.65	-0.42
10200	ENSG00000178927	C17orf62	chr17	-	SE	4,7,8	14,14,13	11,8,7	3,6,1	152	75	0.000505213	0.00232187	0.124,0.198,0.233	0.644,0.397,0.775	-0.42
40547	ENSG00000100379	KCTD17	chr22	+	SE	7,17,7	12,12,4	19,20,21	2,6,1	147	75	9.00715e-05	0.000497639	0.229,0.42,0.472	0.829,0.63,0.915	-0.418
21983	ENSG00000205531	NAP1L4	chr11	-	SE	0,21,34	2,2,3	44,48,37	1,2,0	218	75	0.00154534	0.00624689	0.0,0.783,0.796	0.938,0.892,1.0	-0.417
28789	ENSG00000214021	TTLL3	chr3	+	SE	51,29,25	31,21,26	92,94,86	15,6,15	204	75	1.91973e-10	3.11309e-09	0.377,0.337,0.261	0.693,0.852,0.678	-0.416
13729	ENSG00000144893	MED12L	chr3	+	SE	1,30,42	23,15,6	64,71,64	7,4,7	180	75	0.000193976	0.00099247	0.018,0.455,0.745	0.792,0.881,0.792	-0.416
16022	ENSG00000152556	PFKM	chr12	+	SE	0,24,5	2,3,0	13,18,10	0,0,0	198	75	0.00376968	0.0136271	0.0,0.752,1.0	1.0,1.0,1.0	-0.416
1850	ENSG00000265681	RPL17	chr18	-	SE	303393234	528523441	115711191000	318227310	173	75	0	0	0.199,0.246,0.187	0.612,0.681,0.583	-0.415
16068	ENSG00000141469	SLC14A1	chr18	+	SE	1,2,8	3,3,0	9,10,5	3,0,0	233	75	0.0116394	0.0364464	0.097,0.177,1.0	0.491,1.0,1.0	-0.406
29120	ENSG00000126858	RHOT1	chr17	+	SE	208158232	109118130	353363390	22,34,50	171	75	0	0	0.456,0.37,0.439	0.876,0.824,0.774	-0.403
26476	ENSG00000205581	HMGN1	chr21	-	SE	11,17,28	16,13,27	36,44,40	4,7,11	121	75	8.33491e-08	8.85959e-07	0.299,0.448,0.391	0.848,0.796,0.693	-0.4
38806	ENSG00000111011	RSRC2	chr12	-	SE	10,36,3	4,0,12	9,10,2	1,0,0	199	75	7.4785e-05	0.000421042	0.485,1.0,0.086	0.772,1.0,1.0	-0.4
37732	ENSG00000197363	ZNF517	chr8	+	SE	11,13,0	0,16,7	55,31,51	12,3,0	202	75	0.0141759	0.0432918	1.0,0.232,0.0	0.63,0.793,1.0	-0.397
8979	ENSG00000113845	TIMMDC1	chr3	+	SE	2,17,11	6,6,21	64,79,60	14,16,12	143	75	0.000255084	0.00126708	0.149,0.598,0.216	0.706,0.721,0.724	-0.396
22514	ENSG00000174628	IQCK	chr16	+	SE	0,28,10	2,5,0	16,9,11	0,0,1	340	75	0.000225156	0.00113268	0.0,0.553,1.0	1.0,1.0,0.708	-0.385
40302	ENSG00000127328	RAB3IP	chr12	+	SE	26,85,26	9,4,21	58,57,94	2,1,0	204	75	2.05662e-07	2.01734e-06	0.515,0.887,0.313	0.914,0.954,1.0	-0.384
9218	ENSG00000168958	MFF	chr2	+	SE	41,24,0	35,25,44	62,83,89	14,24,24	234	75	8.43372e-11	1.44033e-09	0.273,0.235,0.0	0.587,0.526,0.543	-0.383
9267	ENSG00000138606	SHF	chr15	-	SE	30,75,20	23,17,26	50,54,38	8,11,1	271	75	0.000934759	0.0040085	0.265,0.55,0.176	0.634,0.576,0.913	-0.377
21791	ENSG00000185480	PARPBP	chr12	+	SE	0,0,2	5,10,11	3,3,3	14,1,1	183	75	0.000297972	0.00145716	0.0,0.0,0.069	0.081,0.551,0.551	-0.371
17929	ENSG00000183137	CEP57L1	chr6	+	SE	27,0,0	34,6,30	8,10,4	2,4,14	131	75	0.00776262	0.0256873	0.313,0.0,0.0	0.696,0.589,0.141	-0.371
3088	ENSG00000163684	RPP14	chr3	+	SE	94,99,76	18,28,33	232274286	1,6,13	192	75	0	0	0.671,0.58,0.474	0.989,0.947,0.896	-0.369
38858	ENSG00000147099	HDAC8	chrX	-	SE	1,0,0	15,5,36	5,7,2	4,9,9	76	75	4.44938e-08	4.98881e-07	0.062,0.0,0.0	0.552,0.434,0.18	-0.368
298	ENSG00000272578	AP000347.2	chr22	-	SE	7,24,61	20,30,30	75,54,67	20,14,9	233	75	3.15125e-06	2.39172e-05	0.101,0.205,0.396	0.547,0.554,0.706	-0.368
29925	ENSG00000186166	CCDC84	chr11	+	SE	52,63,46	89,84,56	158,119,83	29,45,16	288	75	1.55431e-15	4.73066e-14	0.132,0.163,0.176	0.587,0.408,0.575	-0.366
14977	ENSG00000054148	PHPT1	chr9	+	SE	63,100,61	414380346	190169194	142117103	133	75	0	0	0.079,0.129,0.09	0.43,0.449,0.515	-0.365
22467	ENSG00000157423	HYDIN	chr16	-	SE	0,1,0	2,0,12	2,11,12	0,9,1	226	75	0.000185069	0.000951229	0.0,1.0,0.0	1.0,0.289,0.799	-0.363
25095	ENSG00000104529	EEF1D	chr8	-	SE	0,2,8	6,22,6	29,19,14	15,6,8	166	75	2.35858e-05	0.000147769	0.0,0.039,0.376	0.466,0.589,0.442	-0.361
1525	ENSG00000168890	TMEM150A	chr2	-	SE	5,2,0	7,4,2	9,27,10	5,18,3	143	75	0.00697623	0.0234088	0.273,0.208,0.0	0.486,0.44,0.636	-0.36
6179	ENSG00000149970	CNKSR2	chrX	+	SE	9,34,27	9,1,3	8,8,14	0,0,0	222	75	1.78235e-06	1.4297e-05	0.253,0.92,0.753	1.0,1.0,1.0	-0.358
25096	ENSG00000104529	EEF1D	chr8	-	SE	0,6,10	6,22,6	29,22,20	15,6,8	169	75	0.000299206	0.0014614	0.0,0.108,0.425	0.462,0.619,0.526	-0.358
34890	ENSG00000197119	SLC25A29	chr14	-	SE	15,44,47	5,5,6	32,10,11	0,0,0	239	75	6.33951e-08	6.89498e-07	0.485,0.734,0.711	1.0,1.0,1.0	-0.357
29121	ENSG00000126858	RHOT1	chr17	+	SE	44,58,90	109118130	92,94,104	22,34,50	198	75	1.11022e-16	3.79501e-15	0.133,0.157,0.208	0.613,0.512,0.441	-0.356
33311	ENSG00000163703	CRELD1	chr3	+	SE	37,23,18	35,36,34	84,59,35	8,19,17	269	75	5.5604e-06	4.00334e-05	0.228,0.151,0.129	0.745,0.464,0.365	-0.355
2443	ENSG00000054282	SDCCAG8	chr1	+	SE	11,35,6	58,45,16	21,35,48	12,22,10	171	75	8.06793e-07	6.9767e-06	0.077,0.254,0.141	0.434,0.411,0.678	-0.35
22370	ENSG00000136114	THSD1	chr13	-	SE	11,6,0	7,9,6	84,33,42	15,18,11	234	75	0.000288524	0.00141516	0.335,0.176,0.0	0.642,0.37,0.55	-0.35
18947	ENSG00000144306	SCRN3	chr2	+	SE	5,3,5	4,16,4	7,19,19	1,8,7	144	75	0.00165768	0.00664964	0.394,0.089,0.394	0.785,0.553,0.586	-0.349
20398	ENSG00000135315	KIAA1009	chr6	-	SE	10,8,0	40,47,31	18,8,22	7,21,7	187	75	1.65106e-06	1.33103e-05	0.091,0.064,0.0	0.508,0.133,0.558	-0.348
40324	ENSG00000122390	NAA60	chr16	+	SE	40,17,20	18,7,0	44,39,58	0,1,0	214	75	4.16e-07	3.83785e-06	0.438,0.46,1.0	1.0,0.932,1.0	-0.345
10864	ENSG00000115459	ELMOD3	chr2	+	SE	40,31,28	29,17,13	30,40,34	2,0,9	119	75	2.42377e-06	1.88765e-05	0.465,0.535,0.576	0.904,1.0,0.704	-0.344
38397	ENSG00000175274	TP53I11	chr11	-	SE	4,2,0	0,6,2	18,6,2	3,0,1	191	75	0.00966759	0.0310265	1.0,0.116,0.0	0.702,1.0,0.44	-0.342
27934	ENSG00000129968	ABHD17A	chr19	-	SE	78148107	152149109	440336241	112,53,76	316	75	0	0	0.109,0.191,0.189	0.483,0.601,0.429	-0.341
14978	ENSG00000054148	PHPT1	chr9	+	SE	65103105	414380346	177171186	142117103	130	75	0	0	0.083,0.135,0.149	0.418,0.457,0.51	-0.339
4384	ENSG00000166579	NDEL1	chr17	+	SE	81,28,62	53,73,82	178207182	72,25,44	325	75	6.50364e-09	8.44085e-08	0.261,0.081,0.149	0.363,0.656,0.488	-0.339
17936	ENSG00000183137	CEP57L1	chr6	+	SE	41,91,26	34,6,30	82,74,53	2,4,14	330	75	0.0131082	0.0404707	0.215,0.775,0.165	0.903,0.808,0.462	-0.339
11877	ENSG00000072609	CHFR	chr12	-	SE	0,9,5	15,41,25	15,6,8	3,15,7	168	75	0.000325683	0.00157448	0.0,0.089,0.082	0.691,0.152,0.338	-0.337
19235	ENSG00000111325	OGFOD2	chr12	+	SE	4,9,26	7,20,11	63,25,35	4,20,8	152	75	0.00614202	0.0209218	0.22,0.182,0.538	0.886,0.381,0.683	-0.337
25689	ENSG00000006432	MAP3K9	chr14	-	SE	0,0,0	17,16,8	10,10,5	18,5,7	144	75	3.34285e-10	5.23225e-09	0.0,0.0,0.0	0.224,0.51,0.271	-0.335
32045	ENSG00000137842	TMEM62	chr15	+	SE	35,69,2	2,5,6	92,87,98	0,2,4	180	75	0.00180758	0.00716027	0.879,0.852,0.122	1.0,0.948,0.911	-0.335
40359	ENSG00000166435	XRRA1	chr11	-	SE	0,0,0	10,5,8	0,4,6	4,2,5	116	75	7.46325e-06	5.20668e-05	0.0,0.0,0.0	0.0,0.564,0.437	-0.334
24316	ENSG00000166262	FAM227B	chr15	-	SE	0,8,7	6,6,0	34,24,23	2,4,1	307	75	0.0121332	0.0378134	0.0,0.246,1.0	0.806,0.594,0.849	-0.334
29657	ENSG00000089505	CMTM1	chr16	+	SE	1,6,0	0,0,7	26,43,45	0,0,0	174	75	0.0109873	0.0346602	1.0,1.0,0.0	1.0,1.0,1.0	-0.333
5877	ENSG00000031003	FAM13B	chr5	-	SE	184258116	92,108,73	447527482	45,80,63	267	75	0	0	0.36,0.402,0.309	0.736,0.649,0.682	-0.332
10867	ENSG00000115459	ELMOD3	chr2	+	SE	99,79,89	29,17,13	76,132,89	2,0,9	305	75	1.55679e-06	1.26409e-05	0.456,0.533,0.627	0.903,1.0,0.709	-0.332
41146	ENSG00000100038	TOP3B	chr22	-	SE	55,64,96	21,33,51	197160175	15,26,22	282	75	1.03784e-10	1.7538e-09	0.411,0.34,0.334	0.777,0.621,0.679	-0.331
36998	ENSG00000196792	STRN3	chr14	-	SE	63,18,81	31,41,26	142,67,95	11,31,7	186	75	0.00144327	0.00588023	0.45,0.15,0.557	0.839,0.466,0.845	-0.331
14475	ENSG00000165915	SLC39A13	chr11	+	SE	56,74,55	43,24,27	150,94,111	16,20,5	183	75	1.18017e-06	9.87146e-06	0.348,0.558,0.455	0.793,0.658,0.901	-0.33
40487	ENSG00000178498	DTX3	chr12	+	SE	0,0,0	6,8,18	15,5,3	7,10,10	116	75	2.04869e-08	2.44322e-07	0.0,0.0,0.0	0.581,0.244,0.162	-0.329
20705	ENSG00000157426	AASDH	chr4	-	SE	103,109,45	9,18,8	155148124	0,2,4	347	75	2.23798e-09	3.12262e-08	0.712,0.567,0.549	1.0,0.941,0.87	-0.328
17972	ENSG00000241878	PISD	chr22	-	SE	27,62,91	22,30,27	65,61,37	5,4,11	283	75	0.000821881	0.00357074	0.245,0.354,0.472	0.775,0.802,0.471	-0.326
12066	ENSG00000124370	MCEE	chr2	-	SE	8,29,57	26,26,36	42,92,77	37,8,17	176	75	0.00340255	0.0124662	0.116,0.322,0.403	0.326,0.831,0.659	-0.325
6942	ENSG00000228106	RP11-452F19.3	chr1	+	SE	37,8,28	17,8,8	15,62,52	7,0,6	249	75	0.00745506	0.024812	0.396,0.231,0.513	0.392,1.0,0.723	-0.325
9707	ENSG00000178773	CPNE7	chr16	+	SE	16,0,4	11,4,6	33,20,27	12,8,8	215	75	0.00250417	0.00953992	0.337,0.0,0.189	0.49,0.466,0.541	-0.324
4542	ENSG00000132005	RFX1	chr19	-	SE	6,10,9	15,18,11	44,15,28	6,14,8	275	75	0.000197298	0.00100604	0.098,0.132,0.182	0.667,0.226,0.488	-0.323
4002	ENSG00000260136	CTD-2270L9.4	chr16	+	SE	5,0,0	0,6,6	14,17,5	8,0,3	136	75	0.00488321	0.01714	1.0,0.0,0.0	0.491,1.0,0.479	-0.323
6778	ENSG00000165338	HECTD2	chr10	+	SE	72,34,44	8,7,15	34,33,47	0,0,0	172	75	1.28295e-10	2.13591e-09	0.797,0.679,0.561	1.0,1.0,1.0	-0.321
26481	ENSG00000205581	HMGN1	chr21	-	SE	180259245	69,113,77	242263225	12,16,28	180	75	0	0	0.521,0.488,0.57	0.894,0.873,0.77	-0.319
11351	ENSG00000228315	GUSBP11	chr22	-	SE	18,34,81	20,30,30	86,74,68	20,14,9	240	75	1.74846e-05	0.000112683	0.22,0.262,0.458	0.573,0.623,0.702	-0.319
1087	ENSG00000213445	SIPA1	chr11	+	SE	5,1,12	29,60,5	25,30,18	16,7,7	191	75	7.21144e-06	5.0498e-05	0.063,0.007,0.485	0.38,0.627,0.502	-0.318
5191	ENSG00000106348	IMPDH1	chr7	-	SE	8,24,2	9,23,7	38,33,51	24,8,9	271	75	0.000486285	0.00224867	0.197,0.224,0.073	0.305,0.533,0.611	-0.318
33404	ENSG00000163138	PACRGL	chr4	+	SE	29,18,4	0,4,3	108,58,84	2,0,2	210	75	0.00413744	0.0148042	1.0,0.616,0.323	0.951,1.0,0.938	-0.317
7155	ENSG00000177398	UMODL1	chr21	+	SE	8,2,17	0,7,0	5,6,9	0,0,0	395	75	0.00781506	0.0258381	1.0,0.051,1.0	1.0,1.0,1.0	-0.316
35035	ENSG00000123600	METTL8	chr2	-	SE	62,60,75	19,6,7	44,68,34	0,0,0	230	75	2.92393e-10	4.62157e-09	0.516,0.765,0.777	1.0,1.0,1.0	-0.314
20695	ENSG00000167555	ZNF528	chr19	+	SE	0,0,2	23,43,26	6,10,2	3,4,22	192	75	1.94074e-07	1.91284e-06	0.0,0.0,0.029	0.439,0.494,0.034	-0.313
39568	ENSG00000263072	RP11-473M20.14	chr16	-	SE	41,46,52	13,49,30	75,99,86	34,17,2	420	75	0.00546322	0.0188957	0.36,0.144,0.236	0.283,0.51,0.885	-0.313
26479	ENSG00000205581	HMGN1	chr21	-	SE	164147191	69,113,77	161141134	12,16,28	175	75	7.40834e-09	9.51619e-08	0.505,0.358,0.515	0.852,0.791,0.672	-0.312
31454	ENSG00000188266	HYKK	chr15	+	SE	1,3,32	7,23,15	39,33,38	8,19,12	261	75	0.000167745	0.000870163	0.039,0.036,0.38	0.583,0.333,0.476	-0.312
40325	ENSG00000122390	NAA60	chr16	+	SE	51,13,18	14,31,10	43,40,60	2,8,22	214	75	0.0071777	0.0240163	0.561,0.128,0.387	0.883,0.637,0.489	-0.311
22542	ENSG00000084710	EFR3B	chr2	+	SE	8,2,4	0,10,0	10,6,8	0,0,0	207	75	0.0087348	0.0284152	1.0,0.068,1.0	1.0,1.0,1.0	-0.311
9711	ENSG00000178773	CPNE7	chr16	+	SE	27,43,63	71,44,18	30,36,29	6,10,6	169	75	0.00111798	0.00470012	0.144,0.303,0.608	0.689,0.615,0.682	-0.31
33891	ENSG00000067113	PPAP2A	chr5	-	SE	25,9,18	6,7,44	30,43,48	1,15,14	230	75	0.0104839	0.0332774	0.576,0.295,0.118	0.907,0.483,0.528	-0.31
9820	ENSG00000015153	YAF2	chr12	-	SE	2,1,0	2,7,8	10,11,7	2,8,10	175	75	6.56256e-05	0.000373968	0.3,0.058,0.0	0.682,0.371,0.231	-0.309
18040	ENSG00000104497	SNX16	chr8	-	SE	5,14,0	27,11,4	54,49,30	14,14,19	321	75	1.31327e-06	1.08476e-05	0.041,0.229,0.0	0.474,0.45,0.269	-0.308
30060	ENSG00000111596	CNOT2	chr12	+	SE	0,0,0	14,3,2	6,6,6	3,5,4	262	75	1.08316e-08	1.35271e-07	0.0,0.0,0.0	0.364,0.256,0.3	-0.307
12167	ENSG00000010322	NISCH	chr3	+	SE	125209147	120,140,58	397318242	54,42,68	234	75	3.04729e-08	3.52752e-07	0.25,0.324,0.448	0.702,0.708,0.533	-0.307
10866	ENSG00000115459	ELMOD3	chr2	+	SE	92,57,55	29,17,13	40,73,52	2,0,9	237	75	7.82026e-05	0.000439404	0.501,0.515,0.572	0.864,1.0,0.646	-0.307
3239	ENSG00000171634	BPTF	chr17	+	SE	64,66,60	128,115,72	128145174	39,44,72	264	75	0	0	0.124,0.14,0.191	0.483,0.484,0.407	-0.306
1293	ENSG00000235257	AC093415.2	chr3	-	SE	64,57,61	17,22,2	26,30,33	0,0,1	196	75	2.172e-07	2.12126e-06	0.59,0.498,0.921	1.0,1.0,0.927	-0.306
18667	ENSG00000170160	CCDC144A	chr17	+	SE	0,0,0	6,14,16	2,7,6	6,3,9	155	75	8.7257e-08	9.2437e-07	0.0,0.0,0.0	0.139,0.53,0.244	-0.304
12776	ENSG00000173846	PLK3	chr1	+	SE	35,73,64	28,18,26	80,49,90	7,9,7	205	75	3.909e-05	0.000233895	0.314,0.597,0.474	0.807,0.666,0.825	-0.304
26099	ENSG00000138785	INTS12	chr4	-	SE	10,10,0	9,33,15	44,21,25	12,12,8	319	75	1.37158e-08	1.68577e-07	0.207,0.067,0.0	0.463,0.292,0.424	-0.302
14876	ENSG00000164073	MFSD8	chr4	-	SE	64,77,63	8,18,12	87,49,75	0,0,0	179	75	2.05391e-14	5.51272e-13	0.77,0.642,0.687	1.0,1.0,1.0	-0.3
21283	ENSG00000106460	TMEM106B	chr7	+	SE	0,12,8	12,12,19	38,32,70	18,18,18	269	75	9.17212e-07	7.84707e-06	0.0,0.218,0.105	0.371,0.331,0.52	-0.3
28894	ENSG00000154889	MPPE1	chr18	-	SE	9,26,46	9,3,0	15,49,2	0,0,0	170	75	3.33471e-05	0.000201896	0.306,0.793,1.0	1.0,1.0,1.0	-0.3
13760	ENSG00000206562	METTL6	chr3	-	SE	12,11,0	9,11,30	27,16,16	12,7,3	260	75	4.48758e-05	0.000265269	0.278,0.224,0.0	0.394,0.397,0.606	-0.298
1344	ENSG00000140299	BNIP2	chr15	-	SE	0,10,0	15,7,10	7,10,8	3,15,3	168	75	0.00229991	0.00884721	0.0,0.389,0.0	0.51,0.229,0.543	-0.298
3238	ENSG00000171634	BPTF	chr17	+	SE	66,55,41	74,100,76	146157186	69,36,71	264	75	6.78346e-14	1.70855e-12	0.202,0.135,0.133	0.375,0.553,0.427	-0.295
3899	ENSG00000005801	ZNF195	chr11	-	SE	6,11,2	28,23,8	31,29,15	18,13,22	132	75	5.86967e-05	0.000338341	0.109,0.214,0.124	0.495,0.559,0.279	-0.295
4032	ENSG00000172890	NADSYN1	chr11	+	SE	64,102,97	73,35,78	285356240	46,26,14	1481	75	0	0	0.043,0.129,0.059	0.239,0.409,0.465	-0.294
13178	ENSG00000105223	PLD3	chr19	+	SE	170153104	6,49,29	159176175	2,4,10	288	75	0.000164653	0.000855677	0.881,0.448,0.483	0.954,0.92,0.82	-0.294
25017	ENSG00000107938	EDRF1	chr10	+	SE	25,37,28	91,115,82	87,89,99	54,74,36	201	75	6.10623e-15	1.7385e-13	0.093,0.107,0.113	0.375,0.31,0.506	-0.293
5747	ENSG00000148985	PGAP2	chr11	+	SE	19,0,14	11,16,7	15,12,7	5,3,2	199	75	0.00504062	0.0176183	0.394,0.0,0.43	0.531,0.601,0.569	-0.292
14072	ENSG00000203666	EFCAB2	chr1	+	SE	54,153,80	18,19,26	52,94,75	0,4,3	160	75	1.77334e-08	2.13522e-07	0.584,0.791,0.591	1.0,0.917,0.921	-0.291
5700	ENSG00000114346	ECT2	chr3	+	SE	82,69,58	0,3,24	67,58,57	0,0,0	398	75	9.3257e-06	6.36775e-05	1.0,0.813,0.313	1.0,1.0,1.0	-0.291
34527	ENSG00000100490	CDKL1	chr14	-	SE	20,17,12	13,8,30	46,21,16	6,8,4	246	75	0.000537839	0.00245277	0.319,0.393,0.109	0.7,0.445,0.549	-0.291
23630	ENSG00000176593	CTD-2368P22.1	chr19	+	SE	7,0,1	4,5,0	2,4,6	0,4,0	164	75	0.00988987	0.0316195	0.445,0.0,1.0	1.0,0.314,1.0	-0.29
10567	ENSG00000070269	TMEM260	chr14	+	SE	0,0,0	17,25,6	27,21,28	10,17,31	278	75	2.22045e-15	6.65897e-14	0.0,0.0,0.0	0.421,0.25,0.196	-0.289
32130	ENSG00000183570	PCBP3	chr21	+	SE	40,27,28	1,13,13	12,29,21	0,1,2	182	75	0.000683396	0.00302995	0.943,0.461,0.47	1.0,0.923,0.812	-0.287
20565	ENSG00000198920	KIAA0753	chr17	-	SE	0,2,21	39,19,29	57,52,29	18,22,24	309	75	1.74651e-11	3.23847e-10	0.0,0.025,0.149	0.435,0.365,0.227	-0.284
13895	ENSG00000168876	ANKRD49	chr11	+	SE	55,66,44	49,60,65	83151108	25,36,51	138	75	4.23841e-08	4.78086e-07	0.379,0.374,0.269	0.643,0.695,0.535	-0.284
14484	ENSG00000134444	KIAA1468	chr18	+	SE	28,42,17	9,3,29	49,50,41	2,8,3	158	75	0.013751	0.0421694	0.596,0.869,0.218	0.921,0.748,0.866	-0.284
37517	ENSG00000076321	KLHL20	chr1	+	SE	33,21,13	50,21,22	39,57,37	16,20,13	207	75	3.98004e-08	4.50524e-07	0.193,0.266,0.176	0.469,0.508,0.508	-0.283
11035	ENSG00000198556	ZNF789	chr7	+	SE	2,7,10	22,24,52	21,31,12	25,11,19	158	75	5.97926e-06	4.25453e-05	0.041,0.122,0.084	0.285,0.572,0.231	-0.28
15714	ENSG00000125247	TMTC4	chr13	-	SE	158,141,71	8,16,47	182,104,79	10,0,6	362	75	0.00910694	0.0294682	0.804,0.646,0.238	0.79,1.0,0.732	-0.278
35443	ENSG00000141127	PRPSAP2	chr17	+	SE	11,14,0	19,17,3	15,30,14	18,9,6	211	75	0.0108021	0.0341475	0.171,0.226,0.0	0.229,0.542,0.453	-0.276
35561	ENSG00000107669	ATE1	chr10	-	SE	68,119,27	16,23,10	82163124	10,4,5	204	75	2.96097e-06	2.2591e-05	0.61,0.655,0.498	0.751,0.937,0.901	-0.275
29198	ENSG00000176927	EFCAB5	chr17	+	SE	0,4,0	15,21,12	10,4,2	2,14,8	170	75	0.000960422	0.00410369	0.0,0.078,0.0	0.688,0.112,0.099	-0.274
19237	ENSG00000111325	OGFOD2	chr12	+	SE	17,33,39	31,118,8	94,35,76	22,23,10	186	75	0.0111688	0.0351734	0.181,0.101,0.663	0.633,0.38,0.754	-0.274
12168	ENSG00000010322	NISCH	chr3	+	SE	236324279	120,140,58	596535355	54,42,68	306	75	4.11525e-06	3.03875e-05	0.325,0.362,0.541	0.73,0.757,0.561	-0.273
38874	ENSG00000075234	TTC38	chr22	+	SE	12,14,0	23,11,18	32,30,23	16,20,8	201	75	0.000137049	0.000726993	0.163,0.322,0.0	0.427,0.359,0.518	-0.273
21136	ENSG00000186020	ZNF529	chr19	-	SE	0,5,0	24,14,41	53,28,24	22,36,44	176	75	1.19254e-10	1.99721e-09	0.0,0.132,0.0	0.507,0.249,0.189	-0.271
32301	ENSG00000103197	TSC2	chr16	+	SE	12,65,15	74,87,52	95,86,67	82,35,36	204	75	7.91885e-10	1.17487e-08	0.056,0.215,0.096	0.299,0.475,0.406	-0.271
21794	ENSG00000185480	PARPBP	chr12	+	SE	78,81,33	54,49,49	63117140	21,33,28	211	75	6.90644e-07	6.08698e-06	0.339,0.37,0.193	0.516,0.558,0.64	-0.271
29437	ENSG00000168487	BMP1	chr8	+	SE	0,2,1	18,36,13	29,14,13	17,12,25	199	75	1.02973e-12	2.22059e-11	0.0,0.021,0.028	0.391,0.305,0.164	-0.27
5847	ENSG00000158863	FAM160B2	chr8	+	SE	54,6,36	46,30,36	98,97,59	43,31,31	169	75	4.20964e-05	0.000250352	0.343,0.082,0.307	0.503,0.581,0.458	-0.27
19022	ENSG00000131446	MGAT1	chr5	-	SE	0,8,0	30,16,6	17,19,5	20,9,2	295	75	2.27968e-07	2.21488e-06	0.0,0.113,0.0	0.178,0.349,0.389	-0.268
11855	ENSG00000139629	GALNT6	chr12	-	SE	35,3,18	12,2,0	18,8,23	0,1,0	163	75	0.000111277	0.000603094	0.573,0.408,1.0	1.0,0.786,1.0	-0.268
3445	ENSG00000221817	RP11-137L10.6	chr10	+	SE	78,34,94	9,7,6	105,58,83	1,2,0	293	75	6.02593e-07	5.38479e-06	0.689,0.554,0.8	0.964,0.881,1.0	-0.267
40323	ENSG00000122390	NAA60	chr16	+	SE	52,24,22	39,36,31	51,53,61	15,21,22	214	75	8.42379e-07	7.25931e-06	0.318,0.189,0.199	0.544,0.469,0.493	-0.267
5746	ENSG00000148985	PGAP2	chr11	+	SE	19,0,24	11,16,7	17,12,8	5,3,2	203	75	0.0121274	0.0378006	0.39,0.0,0.559	0.557,0.596,0.596	-0.267
9249	ENSG00000149925	ALDOA	chr16	+	SE	1,40,20	16,8,3	48,63,51	5,7,10	231	75	0.0162994	0.0489005	0.02,0.619,0.684	0.757,0.745,0.623	-0.267
13455	ENSG00000068903	SIRT2	chr19	-	SE	3,0,0	9,34,12	3,17,7	10,4,11	200	75	1.57228e-06	1.27528e-05	0.111,0.0,0.0	0.101,0.614,0.193	-0.266
20582	ENSG00000138101	DTNB	chr2	-	SE	51,14,23	32,35,34	33,59,49	11,28,22	129	75	0.000475571	0.00220593	0.481,0.189,0.282	0.636,0.551,0.564	-0.266
18918	ENSG00000103227	LMF1	chr16	-	SE	71149147	27,45,37	129132119	37,4,10	1024	75	0.0113499	0.0356537	0.161,0.195,0.225	0.203,0.707,0.466	-0.265
16014	ENSG00000099326	MZF1	chr19	-	SE	24,11,7	10,20,15	34,48,45	23,7,14	245	75	0.00514769	0.0179396	0.424,0.144,0.125	0.312,0.677,0.496	-0.264
1529	ENSG00000140332	TLE3	chr15	-	SE	2,1,7	5,5,14	64,19,13	13,9,9	397	75	5.69328e-06	4.08463e-05	0.07,0.036,0.086	0.482,0.285,0.214	-0.263
11017	ENSG00000242686	RP11-1191J2.2	chr4	-	SE	56,51,23	23,8,12	104,118,68	12,3,13	224	75	0.00212001	0.00824207	0.449,0.681,0.391	0.744,0.929,0.637	-0.263
27158	ENSG00000176083	ZNF683	chr1	-	SE	4,6,30	0,6,0	16,16,4	0,0,0	280	75	0.0140479	0.0429652	1.0,0.211,1.0	1.0,1.0,1.0	-0.263
3953	ENSG00000164542	KIAA0895	chr7	-	SE	28,25,10	0,2,6	45,64,55	0,1,0	219	75	0.000173452	0.000895408	1.0,0.811,0.363	1.0,0.956,1.0	-0.261
38135	ENSG00000102904	TSNAXIP1	chr16	+	SE	0,2,2	3,7,8	6,10,4	3,6,8	202	75	0.00068149	0.00302329	0.0,0.096,0.085	0.426,0.382,0.157	-0.261
9871	ENSG00000267243	AC005307.3	chr19	-	SE	8,0,0	35,46,2	8,12,5	1,20,45	286	75	0.0028607	0.010706	0.057,0.0,0.0	0.677,0.136,0.028	-0.261
5820	ENSG00000253352	TUG1	chr22	+	SE	169141134	148133102	186220202	75,37,71	200	75	1.79994e-07	1.78842e-06	0.3,0.284,0.33	0.482,0.69,0.516	-0.258
18098	ENSG00000172775	FAM192A	chr16	-	SE	78124145	19,24,34	204199277	14,21,16	426	75	7.75945e-07	6.73584e-06	0.42,0.476,0.429	0.72,0.625,0.753	-0.258
41065	ENSG00000031823	RANBP3	chr19	-	SE	0,8,8	11,16,8	30,34,17	12,31,7	231	75	0.000368517	0.00175831	0.0,0.14,0.245	0.448,0.263,0.441	-0.256
28488	ENSG00000148660	CAMK2G	chr10	-	SE	81,60,90	33,26,23	147,145,90	8,5,8	102	75	1.23346e-13	2.97991e-12	0.643,0.629,0.742	0.931,0.955,0.892	-0.255
4507	ENSG00000138380	CARF	chr2	+	SE	17,14,0	19,20,14	24,6,22	7,9,14	144	75	0.0138293	0.0423716	0.318,0.267,0.0	0.641,0.258,0.45	-0.255
1409	ENSG00000101247	NDUFAF5	chr20	+	SE	132154145	96256125	256229259	78,92,86	173	75	1.9932e-10	3.21831e-09	0.373,0.207,0.335	0.587,0.519,0.566	-0.252
18133	ENSG00000167483	FAM129C	chr19	+	SE	16,31,43	5,6,10	14,13,10	0,3,0	183	75	0.00365667	0.0132826	0.567,0.679,0.638	1.0,0.64,1.0	-0.252
3647	ENSG00000087884	AAMDC	chr11	+	SE	186,160,79	17,31,30	165,113,98	5,1,5	171	75	4.68775e-08	5.23e-07	0.828,0.694,0.536	0.935,0.98,0.896	-0.251
25145	ENSG00000157106	SMG1	chr16	-	SE	11,18,53	46,57,76	52,73,57	39,43,51	133	75	2.42048e-07	2.33954e-06	0.119,0.151,0.282	0.429,0.489,0.387	-0.251
34232	ENSG00000180229	HERC2P3	chr15	-	SE	14,8,0	41,16,4	34,17,13	13,19,14	190	75	0.000526733	0.00240896	0.119,0.165,0.0	0.508,0.261,0.268	-0.251
15715	ENSG00000125247	TMTC4	chr13	-	SE	218,183,97	8,16,47	275180133	10,0,6	285	75	0.00147073	0.00598184	0.878,0.751,0.352	0.879,1.0,0.854	-0.251
19575	ENSG00000134470	IL15RA	chr10	-	SE	1,34,23	12,14,14	21,43,25	8,12,8	174	75	0.0150952	0.0457637	0.035,0.511,0.415	0.531,0.607,0.574	-0.25
28553	ENSG00000104946	TBC1D17	chr19	+	SE	5,10,8	64,90,135	86,99,90	52,72,102	257	75	0	0	0.022,0.031,0.017	0.326,0.286,0.205	-0.249
33705	ENSG00000197008	ZNF138	chr7	+	SE	81,117,61	63,55,49	133198207	51,38,37	202	75	8.60914e-06	5.91799e-05	0.323,0.441,0.316	0.492,0.659,0.675	-0.249
41053	ENSG00000165322	ARHGAP12	chr10	-	SE	45,114,90	61,63,65	140163153	56,38,36	216	75	4.20387e-06	3.09706e-05	0.204,0.386,0.325	0.465,0.598,0.596	-0.248
6110	ENSG00000204623	ZNRD1-AS1	chr6	-	SE	6,8,19	0,10,0	7,12,14	0,0,0	170	75	0.00688297	0.0231235	1.0,0.261,1.0	1.0,1.0,1.0	-0.246
39614	ENSG00000100429	HDAC10	chr22	-	SE	22,27,8	14,2,2	35,33,15	0,0,1	104	75	4.56485e-07	4.17878e-06	0.531,0.907,0.743	1.0,1.0,0.915	-0.245
11427	ENSG00000238121	LINC00426	chr13	-	SE	33,35,10	11,40,27	35,36,57	11,17,12	192	75	0.00522866	0.0181851	0.54,0.255,0.126	0.554,0.453,0.65	-0.245
10831	ENSG00000129187	DCTD	chr4	-	SE	14,27,7	54,33,71	66,55,57	47,44,27	210	75	5.74425e-10	8.6479e-09	0.085,0.226,0.034	0.334,0.309,0.43	-0.243
5281	ENSG00000035115	SH3YL1	chr2	-	SE	202285410	16,12,5	949888812	3,0,5	693	75	4.91581e-10	7.47575e-09	0.577,0.72,0.899	0.972,1.0,0.946	-0.241
24488	ENSG00000181396	OGFOD3	chr17	-	SE	138,162,85	32,63,25	274187168	31,15,23	288	75	4.84875e-07	4.41174e-06	0.529,0.401,0.47	0.697,0.765,0.655	-0.239
23233	ENSG00000100802	C14orf93	chr14	-	SE	9,5,0	0,0,17	2,6,5	0,0,1	148	75	0.00872616	0.0283954	1.0,1.0,0.0	1.0,1.0,0.717	-0.239
3085	ENSG00000145506	NKD2	chr5	+	SE	12,2,3	17,21,47	49,18,23	23,19,14	254	75	9.40452e-10	1.37802e-08	0.172,0.027,0.018	0.386,0.219,0.327	-0.238
24658	ENSG00000110628	SLC22A18	chr11	+	SE	0,0,0	4,1,4	0,12,3	20,7,3	178	75	5.61178e-05	0.000324974	0.0,0.0,0.0	0.0,0.419,0.296	-0.238
32153	ENSG00000135749	PCNXL2	chr1	-	SE	112,44,72	8,15,29	99,56,91	14,2,4	221	75	0.00991871	0.0316982	0.826,0.499,0.457	0.706,0.905,0.885	-0.238
7227	ENSG00000250067	YJEFN3	chr19	+	SE	16,57,42	5,7,0	65,55,43	1,0,0	225	75	1.20024e-05	8.00823e-05	0.516,0.731,1.0	0.956,1.0,1.0	-0.236
475	ENSG00000123136	DDX39A	chr19	-	SE	15,49,22	8,2,0	33,35,7	0,0,0	212	75	9.40927e-05	0.000517708	0.399,0.897,1.0	1.0,1.0,1.0	-0.235
37041	ENSG00000174483	BBS1	chr11	+	SE	2,8,0	19,39,1	5,11,21	10,5,15	269	75	3.58576e-06	2.67854e-05	0.029,0.054,0.0	0.122,0.38,0.281	-0.233
1731	ENSG00000108021	FAM208B	chr10	+	SE	72,56,84	67,34,18	122,108,96	30,13,20	209	75	0.00376143	0.013606	0.278,0.371,0.626	0.593,0.749,0.633	-0.233
235	ENSG00000205643	CDPF1	chr22	-	SE	29,79,15	13,19,8	107,75,70	4,18,13	187	75	0.0101875	0.0324098	0.472,0.625,0.429	0.915,0.626,0.684	-0.233
24404	ENSG00000068097	HEATR6	chr17	-	SE	0,3,0	26,32,8	24,31,11	28,27,17	204	75	7.9492e-14	1.96476e-12	0.0,0.033,0.0	0.24,0.297,0.192	-0.232
4862	ENSG00000090565	RAB11FIP3	chr16	+	SE	174186238	110164109	317295260	100,78,44	210	75	4.11418e-07	3.79713e-06	0.361,0.288,0.438	0.531,0.575,0.678	-0.232
33786	ENSG00000245573	BDNF-AS	chr11	+	SE	34,32,12	0,6,0	18,18,13	0,0,0	919	75	0.00613782	0.0209106	1.0,0.303,1.0	1.0,1.0,1.0	-0.232
32135	ENSG00000102312	PORCN	chrX	+	SE	2,21,9	22,7,7	48,22,44	6,18,14	229	75	0.01637	0.0490991	0.029,0.496,0.296	0.724,0.286,0.507	-0.232
25055	ENSG00000112983	BRD8	chr5	-	SE	267294243	90,94,85	342284273	39,38,23	168	75	3.5083e-14	9.18612e-13	0.57,0.583,0.561	0.797,0.769,0.841	-0.231
35358	ENSG00000040341	STAU2	chr8	-	SE	127,64,76	124,62,68	76,97,138	43,26,41	189	75	4.06391e-06	3.00478e-05	0.289,0.291,0.307	0.412,0.597,0.572	-0.231
17776	ENSG00000151233	GXYLT1	chr12	-	SE	77,32,32	33,28,12	52,64,56	9,13,12	168	75	0.000583145	0.0026364	0.51,0.338,0.543	0.721,0.687,0.676	-0.231
7009	ENSG00000142330	CAPN10	chr2	+	SE	83,93,81	28,52,39	155,83,126	33,22,11	294	75	0.000569553	0.00258066	0.431,0.313,0.346	0.545,0.49,0.745	-0.23
26477	ENSG00000205581	HMGN1	chr21	-	SE	3,9,2	69,113,77	9,8,13	12,16,28	121	75	7.88198e-11	1.35329e-09	0.026,0.047,0.016	0.317,0.237,0.223	-0.229
31540	ENSG00000198858	R3HDM4	chr19	-	SE	106,78,46	94,108,69	164111138	60,64,40	268	75	6.40144e-09	8.31781e-08	0.24,0.168,0.157	0.433,0.327,0.491	-0.229
19357	ENSG00000250802	ZBED3-AS1	chr5	+	SE	3,0,0	0,14,5	16,3,7	4,7,0	231	75	0.00820725	0.0269291	1.0,0.0,0.0	0.565,0.122,1.0	-0.229
7066	ENSG00000130731	C16orf13	chr16	-	SE	763814809	167211137	149113351116	102,53,118	250	75	7.01661e-14	1.76332e-12	0.578,0.536,0.639	0.814,0.883,0.739	-0.228
36810	ENSG00000009413	REV3L	chr6	-	SE	36,42,11	36,42,11	119120108	51,29,54	203	75	3.047e-05	0.000185878	0.27,0.27,0.27	0.463,0.605,0.425	-0.228
39760	ENSG00000162961	DPY30	chr2	-	SE	53,58,3	40,13,57	86,107,80	21,22,42	207	75	0.00617416	0.0210121	0.324,0.618,0.019	0.597,0.638,0.408	-0.227
9696	ENSG00000183495	EP400	chr12	+	SE	17,11,0	58,53,18	56,38,17	33,44,28	186	75	9.48676e-08	9.98018e-07	0.106,0.077,0.0	0.406,0.258,0.197	-0.226
10829	ENSG00000129187	DCTD	chr4	-	SE	37,61,38	10,5,5	135,108,84	8,1,4	260	75	0.00138764	0.00567884	0.516,0.779,0.687	0.83,0.969,0.858	-0.225
16520	ENSG00000151881	C5orf28	chr5	-	SE	3,21,13	29,19,27	12,20,44	19,11,15	173	75	0.00405426	0.0145251	0.043,0.324,0.173	0.215,0.441,0.56	-0.225
6033	ENSG00000119004	CYP20A1	chr2	+	SE	105,73,99	17,8,10	73,103,72	0,5,1	242	75	4.44045e-06	3.25855e-05	0.657,0.739,0.754	1.0,0.865,0.957	-0.224
21787	ENSG00000143761	ARF1	chr1	+	SE	0,0,0	17,29,8	2,0,8	5,6,5	129	75	2.90853e-05	0.000178155	0.0,0.0,0.0	0.189,0.0,0.482	-0.224
25091	ENSG00000104529	EEF1D	chr8	-	SE	10,31,15	6,22,6	46,36,41	15,6,8	203	75	0.0044531	0.0157955	0.381,0.342,0.48	0.531,0.689,0.654	-0.224
19236	ENSG00000111325	OGFOD2	chr12	+	SE	17,36,39	7,20,11	112,38,92	4,20,8	186	75	0.0144438	0.0439965	0.495,0.421,0.588	0.919,0.434,0.823	-0.224
9833	ENSG00000023228	NDUFS1	chr2	-	SE	202308213	118,156,82	396345367	77,77,57	167	75	8.48699e-12	1.64135e-10	0.435,0.47,0.538	0.698,0.668,0.743	-0.222
3089	ENSG00000163684	RPP14	chr3	+	SE	136176199	18,28,33	347364381	1,6,13	173	75	0	0	0.766,0.732,0.723	0.993,0.963,0.927	-0.221
18308	ENSG00000185324	CDK10	chr16	+	SE	124210163	54,75,139	130161193	33,25,39	302	75	1.00393e-05	6.81155e-05	0.363,0.41,0.226	0.495,0.615,0.551	-0.221
6771	ENSG00000069424	KCNAB2	chr1	+	SE	4,6,16	28,26,24	22,22,24	24,6,24	276	75	0.000156758	0.00081919	0.037,0.059,0.153	0.199,0.499,0.214	-0.221
29381	ENSG00000163689	C3orf67	chr3	-	SE	25,25,12	3,14,0	8,23,29	0,0,3	232	75	0.0078168	0.02584	0.729,0.366,1.0	1.0,1.0,0.758	-0.221
25094	ENSG00000104529	EEF1D	chr8	-	SE	10,35,17	6,22,6	46,39,47	15,6,8	206	75	0.00720495	0.02409	0.378,0.367,0.508	0.528,0.703,0.681	-0.22
19793	ENSG00000123636	BAZ2B	chr2	-	SE	39,32,10	0,0,6	29,42,30	0,0,0	243	75	0.0143137	0.0436416	1.0,1.0,0.34	1.0,1.0,1.0	-0.22
23065	ENSG00000148950	IMMP1L	chr11	-	SE	65,55,35	137143142	147112148	104,92,93	209	75	0	0	0.145,0.121,0.081	0.337,0.304,0.363	-0.219
26641	ENSG00000111144	LTA4H	chr12	-	SE	323390189	86,67,54	485546587	32,58,41	219	75	9.29422e-11	1.58009e-09	0.563,0.666,0.545	0.838,0.763,0.831	-0.219
29587	ENSG00000197535	MYO5A	chr15	-	SE	0,10,18	44,56,39	43,74,44	56,50,71	156	75	9.3557e-08	9.8469e-07	0.0,0.079,0.182	0.27,0.416,0.23	-0.218
2076	ENSG00000136560	TANK	chr2	+	SE	23,20,30	20,42,29	56,32,57	24,21,17	203	75	0.000200255	0.0010195	0.298,0.15,0.277	0.463,0.36,0.553	-0.217
11037	ENSG00000198556	ZNF789	chr7	+	SE	21,13,6	25,42,15	20,18,14	8,10,13	236	75	0.000250493	0.00124676	0.211,0.09,0.113	0.443,0.364,0.255	-0.216
18946	ENSG00000144306	SCRN3	chr2	+	SE	10,3,5	30,16,23	8,19,19	13,30,10	144	75	0.000974837	0.00415817	0.148,0.089,0.102	0.243,0.248,0.497	-0.216
10207	ENSG00000178927	C17orf62	chr17	-	SE	66,71,31	50,59,29	120,73,64	37,24,27	125	75	2.27406e-06	1.78341e-05	0.442,0.419,0.391	0.661,0.646,0.587	-0.214
39018	ENSG00000135250	SRPK2	chr7	-	SE	253179162	95164166	314332459	109,98,110	139	75	8.30104e-05	0.000462604	0.59,0.371,0.345	0.609,0.646,0.692	-0.214
12598	ENSG00000247240	UBL7-AS1	chr15	+	SE	9,49,3	26,33,43	94,24,26	18,14,25	369	75	0.000107365	0.000583723	0.066,0.232,0.014	0.515,0.258,0.174	-0.212
10106	ENSG00000082258	CCNT2	chr2	+	SE	35,127,56	132209153	233227233	157115157	271	75	0	0	0.068,0.144,0.092	0.291,0.353,0.291	-0.21
11879	ENSG00000072609	CHFR	chr12	-	SE	148133237	15,41,25	135154167	3,15,7	291	75	0.00176545	0.00701565	0.718,0.455,0.71	0.921,0.726,0.86	-0.208
10985	ENSG00000115568	ZNF142	chr2	-	SE	38,76,75	14,30,15	160,140,92	5,25,17	197	75	0.00242309	0.00926872	0.508,0.491,0.656	0.924,0.681,0.673	-0.208
29386	ENSG00000124120	TTPAL	chr20	+	SE	19,9,1	40,50,16	19,23,19	36,26,25	99	75	0.00132528	0.00545138	0.265,0.12,0.045	0.286,0.401,0.365	-0.207
34561	ENSG00000143537	ADAM15	chr1	+	SE	11,2,3	9,0,0	14,1,1	0,0,0	150	75	0.00213084	0.00827753	0.379,1.0,1.0	1.0,1.0,1.0	-0.207
37177	ENSG00000184154	LRTOMT	chr11	+	SE	4,11,4	35,17,29	21,22,34	9,27,30	255	75	1.12794e-06	9.49108e-06	0.033,0.16,0.039	0.407,0.193,0.25	-0.206
7562	ENSG00000198860	TSEN15	chr1	+	SE	144232154	142111172	254310230	84,92,85	217	75	1.38099e-06	1.13403e-05	0.26,0.419,0.236	0.511,0.538,0.483	-0.206
27375	ENSG00000067221	STOML1	chr15	-	SE	73,63,62	11,5,9	167,116,79	5,0,7	303	75	0.000756445	0.0033114	0.622,0.757,0.63	0.892,1.0,0.736	-0.206
25089	ENSG00000104529	EEF1D	chr8	-	SE	10,30,15	6,22,6	43,31,39	15,6,8	197	75	0.00872106	0.0283829	0.388,0.342,0.488	0.522,0.663,0.65	-0.206
13063	ENSG00000114626	ABTB1	chr3	+	SE	6,12,11	53,33,37	51,36,46	35,66,37	182	75	1.48014e-07	1.49423e-06	0.045,0.13,0.109	0.375,0.184,0.339	-0.205
12575	ENSG00000138468	SENP7	chr3	-	SE	137209117	17,23,39	217155163	14,11,7	273	75	0.000491205	0.00226815	0.689,0.714,0.452	0.81,0.795,0.865	-0.205
10877	ENSG00000106404	CLDN15	chr7	-	SE	69,103,65	53,50,85	347272192	52,107,87	319	75	0.000556026	0.00252496	0.234,0.326,0.152	0.611,0.374,0.342	-0.205
6694	ENSG00000178234	GALNT11	chr7	+	SE	0,19,1	24,33,21	38,20,11	15,31,29	197	75	0.000980463	0.00417979	0.0,0.18,0.018	0.491,0.197,0.126	-0.205
24849	ENSG00000141736	ERBB2	chr17	+	SE	33,38,17	10,9,0	1,39,20	0,0,0	123	75	4.43233e-07	4.06408e-06	0.668,0.72,1.0	1.0,1.0,1.0	-0.204
4808	ENSG00000129158	SERGEF	chr11	-	SE	5,6,1	15,11,24	14,10,14	16,15,10	140	75	0.000595351	0.00268403	0.152,0.226,0.022	0.319,0.263,0.429	-0.204
7982	ENSG00000042088	TDP1	chr14	+	SE	135198173	88,94,74	236238213	55,44,52	298	75	1.39471e-08	1.71046e-07	0.279,0.346,0.37	0.519,0.577,0.508	-0.203
30984	ENSG00000139974	SLC38A6	chr14	+	SE	0,3,0	36,20,13	0,2,4	5,1,4	222	75	0.0135777	0.0417529	0.0,0.048,0.0	0.0,0.403,0.253	-0.203
3289	ENSG00000157193	LRP8	chr1	-	SE	31,44,50	124,160,90	61,73,88	83,90,59	114	75	1.93893e-06	1.53937e-05	0.141,0.153,0.268	0.326,0.348,0.495	-0.202
28672	ENSG00000196998	WDR45	chrX	-	SE	126219170	22,28,16	278228307	11,0,3	180	75	1.3789e-13	3.30994e-12	0.705,0.765,0.816	0.913,1.0,0.977	-0.201
38109	ENSG00000149927	DOC2A	chr16	-	SE	32,81,46	4,8,8	106,41,47	0,0,2	172	75	9.56158e-08	1.00448e-06	0.777,0.815,0.715	1.0,1.0,0.911	-0.201
13194	ENSG00000138802	SEC24B	chr4	+	SE	132,74,122	53,74,66	226229214	49,76,53	180	75	0.000163348	0.000849484	0.509,0.294,0.435	0.658,0.557,0.627	-0.201
33169	ENSG00000141905	NFIC	chr19	+	SE	37,71,6	40,60,34	68,58,49	44,15,42	229	75	0.0047317	0.0166733	0.233,0.279,0.055	0.336,0.559,0.276	-0.201
37691	ENSG00000054392	HHAT	chr1	+	SE	11,19,13	6,0,0	16,34,13	0,0,0	209	75	0.00993528	0.0317347	0.397,1.0,1.0	1.0,1.0,1.0	-0.201
37104	ENSG00000133812	SBF2	chr11	-	SE	1,0,0	5,18,12	9,4,18	15,21,12	171	75	1.57646e-07	1.58505e-06	0.081,0.0,0.0	0.208,0.077,0.397	-0.2
11182	ENSG00000007392	LUC7L	chr16	-	SE	75,115,81	92,82,73	121109144	61,44,47	145	75	3.94582e-06	2.92612e-05	0.297,0.42,0.365	0.506,0.562,0.613	-0.2
18071	ENSG00000136754	ABI1	chr10	-	SE	585507588	182127205	102610351017	171,138,96	252	75	7.07496e-11	1.21845e-09	0.489,0.543,0.461	0.641,0.691,0.759	-0.199
31806	ENSG00000175322	ZNF519	chr18	-	SE	10,0,17	60,41,90	11,27,13	13,18,23	226	75	1.18663e-09	1.72302e-08	0.052,0.0,0.059	0.219,0.332,0.158	-0.199
8956	ENSG00000067182	TNFRSF1A	chr12	-	SE	44,105,22	36,29,24	101,82,109	13,33,33	96	75	0.0154868	0.0467618	0.488,0.739,0.417	0.859,0.66,0.721	-0.199
18069	ENSG00000136754	ABI1	chr10	-	SE	528440494	182127205	890877837	171,138,96	249	75	3.69353e-10	5.73326e-09	0.466,0.511,0.421	0.611,0.657,0.724	-0.198
16010	ENSG00000106682	EIF4H	chr7	+	SE	392492411	163716811398	12121142952	15381263986	135	75	0	0	0.117,0.14,0.14	0.304,0.334,0.349	-0.197
36319	ENSG00000197548	ATG7	chr3	+	SE	16,11,6	23,31,37	20,22,17	20,8,11	321	75	9.54697e-06	6.50698e-05	0.14,0.077,0.037	0.189,0.391,0.265	-0.197
31602	ENSG00000003402	CFLAR	chr2	+	SE	102,98,92	8,1,8	162116152	2,2,0	493	75	0.000144218	0.000761265	0.66,0.937,0.636	0.925,0.898,1.0	-0.197
24966	ENSG00000214022	REPIN1	chr7	+	SE	275225164	37,34,33	241296258	15,7,12	200	75	3.2319e-10	5.06563e-09	0.736,0.713,0.651	0.858,0.941,0.89	-0.196
19098	ENSG00000132330	SCLY	chr2	+	SE	15,42,11	93112100	40,39,13	44,30,39	140	75	1.16421e-05	7.79562e-05	0.08,0.167,0.056	0.328,0.411,0.152	-0.196
37721	ENSG00000157350	ST3GAL2	chr16	-	SE	84,36,0	43,29,21	141,97,111	35,41,36	474	75	1.42875e-05	9.39908e-05	0.236,0.164,0.0	0.389,0.272,0.328	-0.196
23629	ENSG00000176593	CTD-2368P22.1	chr19	+	SE	30,15,63	6,0,1	60,35,57	0,0,0	393	75	0.000460639	0.00214533	0.488,1.0,0.923	1.0,1.0,1.0	-0.196
20341	ENSG00000040531	CTNS	chr17	+	SE	13,2,6	9,0,0	6,26,15	0,0,0	154	75	0.00152181	0.00616066	0.413,1.0,1.0	1.0,1.0,1.0	-0.196
40594	ENSG00000087087	SRRT	chr7	+	SE	347598427	456438423	14121074984	474366326	401	75	0	0	0.125,0.203,0.159	0.358,0.354,0.361	-0.195
24327	ENSG00000143774	GUK1	chr1	+	SE	34,98,30	100115135	194,107,97	73,90,78	279	75	2.32414e-09	3.23482e-08	0.084,0.186,0.056	0.417,0.242,0.251	-0.195
34192	ENSG00000067836	ROGDI	chr16	-	SE	53,27,28	5,0,3	36,15,13	0,0,0	308	75	1.92202e-05	0.000122778	0.721,1.0,0.694	1.0,1.0,1.0	-0.195
37384	ENSG00000111554	MDM1	chr12	-	SE	183,121,97	16,18,47	248215214	12,17,17	210	75	0.00329647	0.012123	0.803,0.706,0.424	0.881,0.819,0.818	-0.195
12893	ENSG00000023191	RNH1	chr11	-	SE	426588364	94,98,45	553495509	34,26,31	248	75	2.35021e-10	3.75433e-09	0.578,0.645,0.71	0.831,0.852,0.832	-0.194
36782	ENSG00000156026	MCU	chr10	+	SE	12,6,22	0,0,12	9,4,24	0,0,0	191	75	0.00088654	0.00382874	1.0,1.0,0.419	1.0,1.0,1.0	-0.194
41066	ENSG00000031823	RANBP3	chr19	-	SE	0,10,10	11,16,8	37,28,10	12,31,7	234	75	0.00902665	0.0292294	0.0,0.167,0.286	0.497,0.225,0.314	-0.194
28587	ENSG00000185252	ZNF74	chr22	+	SE	80,55,35	0,6,9	74,44,54	0,0,0	175	75	1.40604e-06	1.15208e-05	1.0,0.797,0.625	1.0,1.0,1.0	-0.193
31517	ENSG00000109790	KLHL5	chr4	+	SE	1,8,5	30,10,11	2,8,19	2,2,7	552	75	7.46746e-06	5.208e-05	0.005,0.098,0.058	0.12,0.352,0.269	-0.193
16989	ENSG00000176155	CCDC57	chr17	-	SE	0,7,10	11,19,4	14,32,11	7,8,6	393	75	0.000216633	0.00109396	0.0,0.066,0.323	0.276,0.433,0.259	-0.193
36492	ENSG00000132485	ZRANB2	chr1	-	SE	450426279	262407320	808669712	242272345	150	75	1.1358e-06	9.53934e-06	0.462,0.344,0.304	0.625,0.552,0.508	-0.192
35578	ENSG00000060339	CCAR1	chr10	+	SE	2,6,6	23,20,17	52,13,26	26,35,30	182	75	0.000212889	0.00107675	0.035,0.11,0.127	0.452,0.133,0.263	-0.192
3090	ENSG00000163684	RPP14	chr3	+	SE	132,113,83	6,31,14	288321340	6,12,10	173	75	1.58376e-06	1.28368e-05	0.905,0.612,0.72	0.954,0.921,0.936	-0.191
37420	ENSG00000126106	TMEM53	chr1	-	SE	3,25,27	0,14,0	5,42,30	0,0,0	180	75	0.000763592	0.00334138	1.0,0.427,1.0	1.0,1.0,1.0	-0.191
13846	ENSG00000075151	EIF4G3	chr1	-	SE	144,159,96	247208196	210209226	133127155	186	75	6.43929e-15	1.82409e-13	0.19,0.236,0.165	0.389,0.399,0.37	-0.189
11332	ENSG00000214078	CPNE1	chr20	-	SE	528554304	177238170	549578446	120,89,104	218	75	8.73688e-08	9.24752e-07	0.506,0.445,0.381	0.611,0.691,0.596	-0.189
36377	ENSG00000130158	DOCK6	chr19	-	SE	0,4,1	11,18,18	10,17,4	12,20,9	180	75	2.40601e-06	1.87577e-05	0.0,0.085,0.023	0.258,0.262,0.156	-0.189
10969	ENSG00000256771	ZNF253	chr19	+	SE	49,94,80	11,22,15	122132137	15,2,12	171	75	0.000125767	0.000674477	0.661,0.652,0.701	0.781,0.967,0.834	-0.189
39605	ENSG00000171466	ZNF562	chr19	-	SE	169153125	9,21,39	219227227	9,15,3	202	75	0.000183542	0.000944027	0.875,0.73,0.543	0.9,0.849,0.966	-0.189
15414	ENSG00000175471	MCTP1	chr5	-	SE	20,32,1	29,63,42	49,65,57	42,74,58	135	75	0.000227878	0.00114484	0.277,0.22,0.013	0.393,0.328,0.353	-0.188
17609	ENSG00000196912	ANKRD36B	chr2	-	SE	0,0,0	22,16,18	6,3,0	4,11,21	143	75	0.000460695	0.00214533	0.0,0.0,0.0	0.44,0.125,0.0	-0.188
10960	ENSG00000269343	ZNF587B	chr19	+	SE	43,59,19	5,14,7	43,56,70	0,7,5	131	75	0.00379405	0.0137042	0.831,0.707,0.608	1.0,0.821,0.889	-0.188
25169	ENSG00000177200	CHD9	chr16	+	SE	5,0,5	47,24,28	17,28,27	35,23,35	214	75	2.78765e-10	4.42171e-09	0.036,0.0,0.059	0.145,0.299,0.213	-0.187
21842	ENSG00000165689	SDCCAG3	chr9	-	SE	89203141	10,34,14	165127136	4,5,4	225	75	2.63658e-07	2.52066e-06	0.748,0.666,0.77	0.932,0.894,0.919	-0.187
26133	ENSG00000236624	CCDC163P	chr1	-	SE	6,17,19	0,15,0	16,57,36	1,0,0	203	75	0.00603187	0.0205808	1.0,0.295,1.0	0.855,1.0,1.0	-0.187
36999	ENSG00000196792	STRN3	chr14	-	SE	50,19,60	4,5,5	124,54,82	0,1,5	186	75	0.000966152	0.00412425	0.834,0.605,0.829	1.0,0.956,0.869	-0.186
5915	ENSG00000158636	C11orf30	chr11	+	SE	8,24,8	80,61,15	19,32,12	16,21,44	117	75	0.00501253	0.0175337	0.06,0.201,0.255	0.432,0.494,0.149	-0.186
40812	ENSG00000105072	C19orf44	chr19	+	SE	35,23,24	0,17,0	25,48,61	0,0,2	171	75	0.00908611	0.0294092	1.0,0.372,1.0	1.0,1.0,0.93	-0.186
13453	ENSG00000068903	SIRT2	chr19	-	SE	16,34,5	1,0,7	10,6,11	0,0,2	122	75	0.0137597	0.0421811	0.908,1.0,0.305	1.0,1.0,0.772	-0.186
17412	ENSG00000095906	NUBP2	chr16	+	SE	23,79,68	169162119	292255172	244,137,92	339	75	0	0	0.029,0.097,0.112	0.209,0.292,0.293	-0.185
39541	ENSG00000153827	TRIP12	chr2	-	SE	220318251	166154160	395347440	118,89,141	201	75	8.24831e-09	1.04824e-07	0.331,0.435,0.369	0.555,0.593,0.538	-0.184
3240	ENSG00000171634	BPTF	chr17	+	SE	199233241	128,115,72	257212235	39,44,72	264	75	0.000519639	0.00237894	0.306,0.365,0.487	0.652,0.578,0.481	-0.184
10986	ENSG00000115568	ZNF142	chr2	-	SE	256208195	14,30,15	581380342	5,25,17	675	75	0.00884822	0.0287343	0.67,0.435,0.591	0.928,0.628,0.691	-0.184
10107	ENSG00000082258	CCNT2	chr2	+	SE	36,28,69	132209153	178104115	157115157	162	75	9.76996e-15	2.69958e-13	0.112,0.058,0.173	0.344,0.295,0.253	-0.183
30723	ENSG00000127419	TMEM175	chr4	+	SE	16,35,29	16,34,17	93,63,50	37,21,17	280	75	0.000321823	0.001559	0.211,0.216,0.314	0.402,0.446,0.441	-0.183
12365	ENSG00000075711	DLG1	chr3	-	SE	51,50,33	92,72,105	96,117,83	119,61,86	109	75	0.000572917	0.00259486	0.276,0.323,0.178	0.357,0.569,0.399	-0.183
28606	ENSG00000182628	SKA2	chr17	-	SE	170716111566	631433510	177021972300	276309354	252	75	1.22125e-15	3.75249e-14	0.446,0.525,0.477	0.656,0.679,0.659	-0.182
15633	ENSG00000131591	C1orf159	chr1	-	SE	40,55,16	56,69,77	94,89,96	69,79,58	172	75	9.28955e-06	6.34739e-05	0.237,0.258,0.083	0.373,0.329,0.419	-0.181
32808	ENSG00000145014	TMEM44	chr3	-	SE	9,15,4	48,27,41	11,18,11	18,13,9	216	75	3.13014e-05	0.000190381	0.061,0.162,0.033	0.175,0.325,0.298	-0.181
40787	ENSG00000219545	RPA3-AS1	chr7	+	SE	57,26,29	82,68,43	65,74,58	41,30,48	277	75	3.64407e-07	3.38968e-06	0.158,0.094,0.154	0.3,0.4,0.247	-0.18
10208	ENSG00000178927	C17orf62	chr17	-	SE	476811651	50,59,29	1252947940	37,24,27	601	75	6.66528e-06	4.69513e-05	0.543,0.632,0.737	0.809,0.831,0.813	-0.18
31851	ENSG00000204599	TRIM39	chr6	+	SE	0,0,2	7,23,2	26,3,6	33,7,6	120	75	7.25229e-06	5.07683e-05	0.0,0.0,0.385	0.33,0.211,0.385	-0.18
20048	ENSG00000143393	PI4KB	chr1	-	SE	162122153	94,90,102	246295260	115,58,80	277	75	0.000130748	0.000697697	0.318,0.268,0.289	0.367,0.579,0.468	-0.18
37198	ENSG00000178177	LCORL	chr4	-	SE	73,41,31	0,14,5	126134103	2,0,5	155	75	0.000359995	0.00172167	1.0,0.586,0.75	0.968,1.0,0.909	-0.18
11270	ENSG00000122008	POLK	chr5	+	SE	316148180	28,42,41	258344271	26,11,28	247	75	0.00199271	0.00779915	0.774,0.517,0.571	0.751,0.905,0.746	-0.18
13235	ENSG00000126259	KIRREL2	chr19	+	SE	98,86,93	2,16,44	51,129,65	3,4,5	180	75	0.0094187	0.0303677	0.953,0.691,0.468	0.876,0.931,0.844	-0.18
2831	ENSG00000127527	EPS15L1	chr19	-	SE	118,192,70	62,91,104	182183178	31,82,79	208	75	0.0109773	0.0346334	0.407,0.432,0.195	0.679,0.446,0.448	-0.18
14998	ENSG00000157353	FUK	chr16	+	SE	2,16,2	18,21,49	22,19,17	11,24,26	223	75	5.90113e-05	0.000339806	0.036,0.204,0.014	0.402,0.21,0.18	-0.179
28856	ENSG00000184007	PTP4A2	chr1	-	SE	119,144,88	12,16,13	178210169	16,6,2	285	75	0.000666509	0.00296619	0.723,0.703,0.64	0.745,0.902,0.957	-0.179
37017	ENSG00000268895	A1BG-AS1	chr19	+	SE	21,15,20	8,0,0	23,30,33	0,0,0	229	75	0.00173219	0.0069042	0.462,1.0,1.0	1.0,1.0,1.0	-0.179
30834	ENSG00000141380	SS18	chr18	-	SE	157,95,107	286334238	280321324	288240287	168	75	0	0	0.197,0.113,0.167	0.303,0.374,0.335	-0.178
1957	ENSG00000013441	CLK1	chr2	-	SE	288210206	324330199	260328336	101190241	166	75	5.15141e-07	4.65885e-06	0.287,0.223,0.319	0.538,0.438,0.386	-0.178
33692	ENSG00000083093	PALB2	chr16	-	SE	197215218	22,32,41	313277253	10,7,25	224	75	2.22846e-06	1.75131e-05	0.75,0.692,0.64	0.913,0.93,0.772	-0.178
88	ENSG00000162910	MRPL55	chr1	-	SE	21,60,25	111,96,65	89,55,44	73,83,35	147	75	1.44426e-05	9.49279e-05	0.088,0.242,0.164	0.383,0.253,0.391	-0.178
40241	ENSG00000110925	CSRNP2	chr12	-	SE	10,34,10	23,34,34	57,35,16	32,18,15	249	75	0.000112247	0.00060762	0.116,0.231,0.081	0.349,0.369,0.243	-0.178
3863	ENSG00000179818	PCBP1-AS1	chr2	-	SE	11,34,17	14,41,27	34,34,35	16,35,11	272	75	0.00457884	0.0161955	0.178,0.186,0.148	0.369,0.211,0.467	-0.178
26279	ENSG00000102710	SUPT20H	chr13	-	SE	70123140	213278240	266353371	241257328	179	75	0	0	0.121,0.156,0.196	0.316,0.365,0.322	-0.177
15415	ENSG00000175471	MCTP1	chr5	-	SE	16,29,9	55,71,79	41,44,45	49,42,84	135	75	3.36832e-06	2.53888e-05	0.139,0.185,0.06	0.317,0.368,0.229	-0.177
4764	ENSG00000050130	JKAMP	chr14	+	SE	18,5,6	27,38,16	26,37,19	19,22,33	202	75	0.000330551	0.00159373	0.198,0.047,0.122	0.337,0.384,0.176	-0.177
19248	ENSG00000157800	SLC37A3	chr7	-	SE	42,30,7	5,0,2	53,44,36	0,0,0	141	75	0.00186948	0.00737431	0.817,1.0,0.651	1.0,1.0,1.0	-0.177
38010	ENSG00000196712	NF1	chr17	+	SE	30,27,13	0,0,8	46,46,29	0,0,0	138	75	0.0045673	0.0161598	1.0,1.0,0.469	1.0,1.0,1.0	-0.177
37490	ENSG00000086666	ZFAND6	chr15	+	SE	55113124	138,136,72	223255221	131,86,119	238	75	7.80284e-05	0.000438644	0.112,0.208,0.352	0.349,0.483,0.369	-0.176
2858	ENSG00000256825	CTD-2140B24.4	chr12	+	SE	69,72,23	0,0,7	93,64,86	0,0,0	276	75	0.00679788	0.0228786	1.0,1.0,0.472	1.0,1.0,1.0	-0.176
29698	ENSG00000196696	PDXDC2P	chr16	-	SE	85,39,79	0,13,6	84,75,116	1,4,1	271	75	0.0151124	0.0458097	1.0,0.454,0.785	0.959,0.838,0.97	-0.176
28605	ENSG00000182628	SKA2	chr17	-	SE	11629871076	631433510	114913281516	276309354	272	75	2.08722e-14	5.58878e-13	0.337,0.386,0.368	0.534,0.542,0.541	-0.175
22250	ENSG00000198740	ZNF652	chr17	-	SE	1,0,0	8,13,17	14,3,6	9,17,14	199	75	8.33862e-07	7.19418e-06	0.045,0.0,0.0	0.37,0.062,0.139	-0.175
12282	ENSG00000068745	IP6K2	chr3	-	SE	25,10,0	131155151	215161230	250196205	288	75	0	0	0.047,0.017,0.0	0.183,0.176,0.226	-0.174
21884	ENSG00000129292	PHF20L1	chr8	+	SE	0,0,8	49,20,68	24,33,34	38,93,38	198	75	4.10338e-13	9.28504e-12	0.0,0.0,0.043	0.193,0.118,0.253	-0.174
33227	ENSG00000040275	SPDL1	chr5	+	SE	35,44,65	139119114	58126113	74,75,75	249	75	5.33819e-11	9.35097e-10	0.07,0.1,0.147	0.191,0.336,0.312	-0.174
41145	ENSG00000100038	TOP3B	chr22	-	SE	60,54,52	33,90,54	258215175	85,71,85	358	75	2.3608e-07	2.28481e-06	0.276,0.112,0.168	0.389,0.388,0.301	-0.174
32885	ENSG00000111801	BTN3A3	chr6	+	SE	39,29,23	7,0,12	52,74,52	0,1,2	96	75	5.07455e-06	3.68065e-05	0.813,1.0,0.6	1.0,0.983,0.953	-0.174
84	ENSG00000162910	MRPL55	chr1	-	SE	16,57,32	111,96,65	92,55,32	73,83,35	113	75	0.000195849	0.00100001	0.087,0.283,0.246	0.455,0.305,0.378	-0.174
7460	ENSG00000154114	TBCEL	chr11	+	SE	19,26,6	0,12,0	12,22,21	0,0,0	178	75	0.000522823	0.00239205	1.0,0.477,1.0	1.0,1.0,1.0	-0.174
30130	ENSG00000122085	MTERFD2	chr2	-	SE	16,7,4	18,29,27	17,9,1	6,9,2	231	75	0.00736465	0.0245619	0.224,0.073,0.046	0.479,0.245,0.14	-0.174
40385	ENSG00000166484	MAPK7	chr17	+	SE	15,14,0	109,101,66	25,30,21	55,86,56	93	75	5.50016e-08	6.06419e-07	0.1,0.101,0.0	0.268,0.22,0.232	-0.173
8709	ENSG00000049618	ARID1B	chr6	+	SE	332190185	93,96,57	456466450	95,58,86	234	75	6.8001e-05	0.000385745	0.534,0.388,0.51	0.606,0.72,0.626	-0.173
16380	ENSG00000102393	GLA	chrX	-	SE	140,99,96	147168109	107134132	102,58,59	190	75	9.73202e-05	0.000533494	0.273,0.189,0.258	0.293,0.477,0.469	-0.173
11271	ENSG00000122008	POLK	chr5	+	SE	216,97,134	28,42,41	178204199	26,11,28	159	75	0.00225529	0.00869637	0.784,0.521,0.607	0.764,0.897,0.77	-0.173
9709	ENSG00000178773	CPNE7	chr16	+	SE	8,35,19	7,7,4	11,11,5	1,0,2	102	75	0.00727111	0.0242824	0.457,0.786,0.777	0.89,1.0,0.648	-0.173
11451	ENSG00000215190	LINC00680	chr6	-	SE	72,52,84	28,44,44	96,134,96	40,38,16	228	75	0.00939796	0.0303313	0.458,0.28,0.386	0.441,0.537,0.664	-0.173
8982	ENSG00000172977	KAT5	chr11	+	SE	107151147	138113227	431350288	163187173	231	75	8.21949e-08	8.7493e-07	0.201,0.303,0.174	0.462,0.378,0.351	-0.171
3284	ENSG00000157193	LRP8	chr1	-	SE	146229261	88114129	309254268	67,89,64	252	75	4.61222e-06	3.3725e-05	0.331,0.374,0.376	0.579,0.459,0.555	-0.171
36352	ENSG00000005379	BZRAP1	chr17	-	SE	40,36,45	57,63,49	70,43,24	50,24,17	137	75	0.000208009	0.00105491	0.278,0.238,0.335	0.434,0.495,0.436	-0.171
11878	ENSG00000072609	CHFR	chr12	-	SE	187169248	15,41,25	140159220	3,15,7	255	75	0.00127815	0.00528167	0.786,0.548,0.745	0.932,0.757,0.902	-0.171
22701	ENSG00000114857	NKTR	chr3	+	SE	20,32,30	19,41,18	98,62,66	41,44,19	103	75	0.01206	0.0376091	0.434,0.362,0.548	0.635,0.506,0.717	-0.171
5630	ENSG00000134283	PPHLN1	chr12	+	SE	669545542	273370207	777727867	146208210	240	75	2.37481e-06	1.85466e-05	0.434,0.315,0.45	0.624,0.522,0.563	-0.17
5282	ENSG00000035115	SH3YL1	chr2	-	SE	35,43,50	10,0,3	76,47,72	0,1,0	195	75	1.58762e-05	0.000103205	0.574,1.0,0.865	1.0,0.948,1.0	-0.17
244	ENSG00000101574	METTL4	chr18	-	SE	92,90,43	20,24,0	176161148	7,8,2	182	75	0.0010976	0.00462656	0.655,0.607,1.0	0.912,0.892,0.968	-0.17
20975	ENSG00000119139	TJP2	chr9	+	SE	40,18,30	1,6,0	29,28,25	0,0,0	186	75	0.00156475	0.00631401	0.942,0.547,1.0	1.0,1.0,1.0	-0.17
37196	ENSG00000178177	LCORL	chr4	-	SE	29,21,14	46,18,14	50,42,40	14,31,28	169	75	0.00969588	0.0311054	0.219,0.341,0.307	0.613,0.375,0.388	-0.17
25056	ENSG00000112983	BRD8	chr5	-	SE	798922731	90,94,85	915869819	39,38,23	285	75	5.37348e-14	1.36875e-12	0.7,0.721,0.694	0.861,0.858,0.904	-0.169
15611	ENSG00000135506	OS9	chr12	+	SE	435450422	249307254	586638440	169193145	240	75	2.72805e-11	4.92056e-10	0.353,0.314,0.342	0.52,0.508,0.487	-0.169
839	ENSG00000107077	KDM4C	chr9	+	SE	4,10,13	29,45,27	39,16,43	26,29,60	174	75	7.8343e-05	0.000439863	0.056,0.087,0.172	0.393,0.192,0.236	-0.169
9781	ENSG00000158006	PAFAH2	chr1	-	SE	0,1,4	27,22,2	4,8,7	10,3,4	249	75	0.000153894	0.0008061	0.0,0.014,0.376	0.108,0.445,0.345	-0.169
4978	ENSG00000185619	PCGF3	chr4	+	SE	15,59,13	67,53,36	109,98,99	109,83,81	130	75	0.00177719	0.00705607	0.114,0.391,0.172	0.366,0.405,0.414	-0.169
7586	ENSG00000064687	ABCA7	chr19	+	SE	33,52,65	5,5,12	61,43,34	3,4,0	200	75	0.00655096	0.0221504	0.712,0.796,0.67	0.884,0.801,1.0	-0.169
29820	ENSG00000204991	SPIRE2	chr16	+	SE	10,4,15	0,0,12	13,13,14	1,0,0	191	75	0.00663939	0.022409	1.0,1.0,0.329	0.836,1.0,1.0	-0.169
26132	ENSG00000236624	CCDC163P	chr1	-	SE	8,8,14	0,15,0	5,15,9	1,0,0	131	75	0.0152751	0.0462385	1.0,0.234,1.0	0.741,1.0,1.0	-0.169
17772	ENSG00000116750	UCHL5	chr1	-	SE	277183172	630586537	386490406	334494552	156	75	0	0	0.174,0.131,0.133	0.357,0.323,0.261	-0.168
10615	ENSG00000071564	TCF3	chr19	-	SE	9361101558	432406262	1121822837	243222145	306	75	4.79792e-09	6.3442e-08	0.347,0.399,0.343	0.531,0.476,0.586	-0.168
4963	ENSG00000266173	STRADA	chr17	-	SE	230179256	31,31,35	235214180	6,9,11	178	75	7.40509e-09	9.51619e-08	0.758,0.709,0.755	0.943,0.909,0.873	-0.168
31475	ENSG00000140157	NIPA2	chr15	-	SE	173175125	18,27,38	257266262	18,18,18	211	75	0.000321424	0.00155774	0.774,0.697,0.539	0.835,0.84,0.838	-0.168
18701	ENSG00000099917	MED15	chr22	+	SE	115,125,98	97,105,39	196134159	67,47,46	195	75	0.000415448	0.00195867	0.313,0.314,0.491	0.529,0.523,0.571	-0.168
9328	ENSG00000246273	SBF2-AS1	chr11	+	SE	15,41,25	21,44,9	53,72,61	24,21,21	275	75	0.00458457	0.0162107	0.163,0.203,0.431	0.376,0.483,0.442	-0.168
2077	ENSG00000136560	TANK	chr2	+	SE	23,27,30	105,70,60	81,47,72	42,86,71	203	75	1.36768e-05	9.0264e-05	0.075,0.125,0.156	0.416,0.168,0.273	-0.167
24403	ENSG00000068097	HEATR6	chr17	-	SE	4,29,16	26,32,8	52,38,57	28,27,17	273	75	0.00316532	0.0117212	0.041,0.199,0.355	0.338,0.279,0.479	-0.167
8915	ENSG00000250510	GPR162	chr12	+	SE	91,76,122	5,0,0	240250235	0,0,0	1373	75	0.0148629	0.0451363	0.499,1.0,1.0	1.0,1.0,1.0	-0.167
18599	ENSG00000165912	PACSIN3	chr11	-	SE	0,0,0	46,68,37	8,18,8	14,23,12	253	75	1.11022e-16	3.79501e-15	0.0,0.0,0.0	0.145,0.188,0.165	-0.166
18012	ENSG00000138674	SEC31A	chr4	-	SE	61,92,59	89,94,82	185246153	115119117	153	75	1.84111e-06	1.46897e-05	0.251,0.324,0.261	0.441,0.503,0.391	-0.166
21494	ENSG00000174032	SLC25A30	chr13	-	SE	0,0,0	13,16,7	4,2,5	10,3,4	281	75	1.27566e-05	8.45378e-05	0.0,0.0,0.0	0.096,0.151,0.25	-0.166
39014	ENSG00000169689	STRA13	chr17	-	SE	440580246	218291223	536407507	138166136	129	75	5.26808e-05	0.000307139	0.54,0.537,0.391	0.693,0.588,0.684	-0.166
10089	ENSG00000164898	C7orf55	chr7	+	SE	0,2,0	15,20,16	10,0,3	9,14,5	169	75	5.88839e-05	0.000339246	0.0,0.042,0.0	0.33,0.0,0.21	-0.166
19249	ENSG00000157800	SLC37A3	chr7	-	SE	114,104,47	18,1,6	125,114,82	2,2,1	227	75	0.000120439	0.00064884	0.677,0.972,0.721	0.954,0.95,0.964	-0.166
27593	ENSG00000243789	JMJD7	chr15	+	SE	0,6,0	12,22,38	8,29,18	51,21,16	264	75	1.81232e-07	1.79669e-06	0.0,0.072,0.0	0.043,0.282,0.242	-0.165
20996	ENSG00000175193	PARL	chr3	-	SE	145204172	92,100,74	386353336	87,99,94	162	75	8.57953e-07	7.37938e-06	0.422,0.486,0.518	0.673,0.623,0.623	-0.164
19408	ENSG00000255339	NDUFB8	chr10	-	SE	41,17,28	41,49,41	28,33,28	30,16,14	238	75	0.00225576	0.00869669	0.24,0.099,0.177	0.227,0.394,0.387	-0.164
4558	ENSG00000103148	NPRL3	chr16	-	SE	55,77,59	9,9,14	84,66,62	6,2,3	150	75	0.000421613	0.00198429	0.753,0.811,0.678	0.875,0.943,0.912	-0.163
10614	ENSG00000071564	TCF3	chr19	-	SE	728913517	432406262	926676699	243222145	276	75	2.08424e-08	2.47773e-07	0.314,0.379,0.349	0.509,0.453,0.567	-0.162
17937	ENSG00000183137	CEP57L1	chr6	+	SE	208162208	34,6,30	222237182	2,4,14	238	75	0.000111453	0.000603755	0.658,0.895,0.686	0.972,0.949,0.804	-0.162
25518	ENSG00000145428	RNF175	chr4	-	SE	3,23,11	0,7,0	1,2,11	0,0,0	230	75	0.00129553	0.00534956	1.0,0.517,1.0	1.0,1.0,1.0	-0.161
25134	ENSG00000159761	C16orf86	chr16	+	SE	26,14,19	6,0,0	113,53,25	0,0,0	305	75	0.0043377	0.0154373	0.516,1.0,1.0	1.0,1.0,1.0	-0.161
4400	ENSG00000231770	TMEM44-AS1	chr3	+	SE	13,11,12	0,0,10	2,10,10	0,0,1	228	75	0.013511	0.041583	1.0,1.0,0.283	1.0,1.0,0.767	-0.161
7561	ENSG00000198860	TSEN15	chr1	+	SE	32,57,88	142111172	77,96,63	84,92,85	113	75	5.09688e-06	3.69565e-05	0.13,0.254,0.253	0.378,0.409,0.33	-0.16
13082	ENSG00000155893	ACPL2	chr3	+	SE	42,81,62	73,76,76	107,96,126	68,61,68	173	75	1.76072e-05	0.000113376	0.2,0.316,0.261	0.406,0.406,0.445	-0.16
694	ENSG00000169062	UPF3A	chr13	+	SE	365436478	66,144,91	621664716	43,73,106	217	75	3.86981e-05	0.000231735	0.657,0.511,0.645	0.833,0.759,0.7	-0.16
5974	ENSG00000103494	RPGRIP1L	chr16	-	SE	24,40,28	50,35,87	77,55,69	45,45,58	177	75	0.000188419	0.00096646	0.169,0.326,0.12	0.42,0.341,0.335	-0.16
18309	ENSG00000185324	CDK10	chr16	+	SE	129216181	63,97,100	134150205	61,28,40	302	75	0.00461086	0.0162959	0.337,0.356,0.31	0.353,0.571,0.56	-0.16
4735	ENSG00000125089	SH3TC1	chr4	+	SE	131109189	312280230	417410260	274179142	434	75	0	0	0.068,0.063,0.124	0.208,0.284,0.24	-0.159
6946	ENSG00000111832	RWDD1	chr6	+	SE	331289200	417424370	406564518	340326344	189	75	1.29896e-13	3.13143e-12	0.24,0.213,0.177	0.322,0.407,0.374	-0.158
24871	ENSG00000169084	DHRSX	chrX	-	SE	52,39,2	115,116,78	59,54,33	40,88,52	196	75	5.62179e-06	4.04284e-05	0.148,0.114,0.01	0.361,0.19,0.195	-0.158
16883	ENSG00000011451	WIZ	chr19	-	SE	471551440	29,33,42	671432325	23,9,10	474	75	1.10279e-05	7.42636e-05	0.72,0.725,0.624	0.822,0.884,0.837	-0.158
656	ENSG00000168734	PKIG	chr20	+	SE	0,0,0	12,8,4	4,9,1	4,33,5	180	75	3.44461e-05	0.00020799	0.0,0.0,0.0	0.294,0.102,0.077	-0.158
38214	ENSG00000103326	CAPN15	chr16	+	SE	89,96,57	13,17,5	116,97,75	5,4,3	189	75	0.000133808	0.00071207	0.731,0.691,0.819	0.902,0.906,0.908	-0.158
28489	ENSG00000148660	CAMK2G	chr10	-	SE	0,0,0	33,26,23	0,2,4	8,5,8	108	75	0.00529398	0.0183821	0.0,0.0,0.0	0.0,0.217,0.258	-0.158
18065	ENSG00000177628	GBA	chr1	-	SE	20,19,19	29,18,16	19,59,43	20,20,17	211	75	0.0165624	0.0495968	0.197,0.273,0.297	0.252,0.512,0.473	-0.157
35310	ENSG00000140525	FANCI	chr15	+	SE	53,39,25	56,38,14	43,44,41	15,17,25	159	75	0.00754621	0.0250819	0.309,0.326,0.457	0.575,0.55,0.436	-0.156
3897	ENSG00000005801	ZNF195	chr11	-	SE	8,9,2	28,23,8	9,16,17	18,13,22	145	75	0.00773828	0.0256175	0.129,0.168,0.115	0.205,0.389,0.286	-0.156
19992	ENSG00000148481	FAM188A	chr10	-	SE	10,5,0	110126138	9,25,20	22,39,54	167	75	0	0	0.039,0.018,0.0	0.155,0.224,0.143	-0.155
1053	ENSG00000131002	TXLNG2P	chrY	+	SE	27,30,58	129128172	85,69,65	97,82,107	163	75	1.78237e-11	3.30224e-10	0.088,0.097,0.134	0.287,0.279,0.218	-0.155
20046	ENSG00000143393	PI4KB	chr1	-	SE	96,123,46	94,90,102	230127135	115,58,80	248	75	1.62752e-05	0.000105493	0.236,0.292,0.12	0.377,0.398,0.338	-0.155
15464	ENSG00000092978	GPATCH2	chr1	-	SE	0,8,0	26,49,13	11,2,9	13,16,25	136	75	0.000693303	0.00306843	0.0,0.083,0.0	0.318,0.064,0.166	-0.155
9179	ENSG00000249898	CTD-2541M15.1	chr8	-	SE	27,30,14	0,6,0	9,32,16	0,0,0	327	75	0.00437176	0.0155511	1.0,0.534,1.0	1.0,1.0,1.0	-0.155
35710	ENSG00000102893	PHKB	chr16	+	SE	0,3,9	16,39,21	12,4,1	10,4,12	187	75	0.0108265	0.0342105	0.0,0.03,0.147	0.325,0.286,0.032	-0.155
30857	ENSG00000168904	LRRC28	chr15	+	SE	133255205	42,15,4	327296311	1,14,12	235	75	0.0128955	0.0399018	0.503,0.844,0.942	0.991,0.871,0.892	-0.155
25072	ENSG00000153113	CAST	chr5	+	SE	31,26,68	5,0,16	23,20,32	0,0,1	132	75	6.94788e-06	4.87739e-05	0.779,1.0,0.707	1.0,1.0,0.948	-0.154
17551	ENSG00000116731	PRDM2	chr1	+	SE	1,24,40	0,0,17	24,5,13	0,0,0	152	75	9.88256e-05	0.000540955	1.0,1.0,0.537	1.0,1.0,1.0	-0.154
26079	ENSG00000142686	C1orf216	chr1	-	SE	37,7,4	34,42,16	22,30,23	30,21,13	250	75	0.00259006	0.00981561	0.246,0.048,0.07	0.18,0.3,0.347	-0.154
25133	ENSG00000159761	C16orf86	chr16	+	SE	35,19,20	6,0,0	119,48,27	0,0,0	374	75	0.0036934	0.0134052	0.539,1.0,1.0	1.0,1.0,1.0	-0.154
24241	ENSG00000198001	IRAK4	chr12	+	SE	126,79,126	44,82,69	233192148	70,55,48	221	75	0.00370133	0.0134253	0.493,0.246,0.383	0.53,0.542,0.511	-0.154
5867	ENSG00000116191	RALGPS2	chr1	+	SE	25,17,12	41,74,75	24,9,23	13,31,31	153	75	0.0118465	0.0369918	0.23,0.101,0.073	0.475,0.125,0.267	-0.154
30025	ENSG00000198393	ZNF26	chr12	+	SE	20,25,14	0,0,12	9,17,9	1,0,0	179	75	0.0120836	0.0376747	1.0,1.0,0.328	0.79,1.0,1.0	-0.154
37423	ENSG00000126106	TMEM53	chr1	-	SE	31,10,9	10,0,0	46,28,6	0,0,0	197	75	0.000246175	0.00122744	0.541,1.0,1.0	1.0,1.0,1.0	-0.153
26240	ENSG00000101966	XIAP	chrX	+	SE	505489572	19,35,36	589717598	19,16,18	984	75	0.000976098	0.00416243	0.67,0.516,0.548	0.703,0.774,0.717	-0.153
25314	ENSG00000103540	CCP110	chr16	+	SE	14,0,5	18,8,27	7,21,6	4,17,9	315	75	0.00273898	0.0103053	0.156,0.0,0.042	0.294,0.227,0.137	-0.153
26414	ENSG00000167094	TTC16	chr9	+	SE	0,14,9	29,22,38	19,15,3	8,23,12	217	75	0.00984267	0.031491	0.0,0.18,0.076	0.451,0.184,0.08	-0.153
10310	ENSG00000174871	CNIH2	chr11	+	SE	13,33,0	21,23,25	35,37,20	14,30,24	233	75	0.0109936	0.0346707	0.166,0.316,0.0	0.446,0.284,0.212	-0.153
749	ENSG00000219481	NBPF1	chr1	-	SE	208240180	27,12,7	279308217	1,3,3	239	75	2.33715e-09	3.25091e-08	0.707,0.863,0.89	0.989,0.97,0.958	-0.152
6402	ENSG00000124813	RUNX2	chr6	+	SE	0,2,0	28,10,8	17,18,1	9,27,14	279	75	2.97885e-07	2.81988e-06	0.0,0.051,0.0	0.337,0.152,0.019	-0.152
4614	ENSG00000005893	LAMP2	chrX	-	SE	893699626	151,98,88	918811781	49,44,86	293	75	8.9766e-07	7.68856e-06	0.602,0.646,0.646	0.827,0.825,0.699	-0.152
32697	ENSG00000131374	TBC1D5	chr3	-	SE	42,30,3	80,59,65	89,82,86	115,83,78	193	75	1.08905e-06	9.17413e-06	0.169,0.165,0.018	0.231,0.277,0.3	-0.152
1245	ENSG00000131061	ZNF341	chr20	+	SE	53,43,16	12,4,2	21,26,28	0,3,1	172	75	0.00639674	0.0217072	0.658,0.824,0.777	1.0,0.791,0.924	-0.152
15416	ENSG00000175471	MCTP1	chr5	-	SE	39,77,54	55,71,79	68,100,90	49,42,84	114	75	0.00640664	0.0217343	0.318,0.416,0.31	0.477,0.61,0.413	-0.152
19957	ENSG00000131791	PRKAB2	chr1	-	SE	3,0,12	39,24,69	27,21,14	37,58,102	112	75	0.000675435	0.00300175	0.049,0.0,0.104	0.328,0.195,0.084	-0.151
37018	ENSG00000268895	A1BG-AS1	chr19	+	SE	22,27,52	8,0,0	29,35,52	0,0,0	171	75	0.00263333	0.00996782	0.547,1.0,1.0	1.0,1.0,1.0	-0.151
19129	ENSG00000124356	STAMBP	chr2	+	SE	72,64,11	48,48,49	98,68,43	45,34,33	181	75	0.012611	0.0391399	0.383,0.356,0.085	0.474,0.453,0.351	-0.151
19076	ENSG00000188641	DPYD	chr1	-	SE	0,0,0	34,29,15	7,4,5	9,13,17	188	75	7.19575e-08	7.74387e-07	0.0,0.0,0.0	0.237,0.109,0.105	-0.15
27734	ENSG00000137497	NUMA1	chr11	-	SE	153156143	200272159	373313276	260233197	117	75	9.22909e-08	9.7182e-07	0.329,0.269,0.366	0.479,0.463,0.473	-0.15
18263	ENSG00000175611	LINC00476	chr9	-	SE	0,0,0	18,2,8	5,4,3	13,16,4	189	75	2.28289e-05	0.000143427	0.0,0.0,0.0	0.132,0.09,0.229	-0.15
3440	ENSG00000115756	HPCAL1	chr2	+	SE	4,7,4	23,28,12	34,36,55	31,95,37	248	75	4.35862e-05	0.000258408	0.05,0.07,0.092	0.249,0.103,0.31	-0.15
28037	ENSG00000132142	ACACA	chr17	-	SE	24,11,5	45,42,47	41,23,20	32,48,23	186	75	0.000213494	0.00107932	0.177,0.096,0.041	0.341,0.162,0.26	-0.15
5776	ENSG00000105552	BCAT2	chr19	-	SE	117181133	10,18,5	396402183	9,8,11	556	75	0.00728608	0.0243288	0.612,0.576,0.782	0.856,0.871,0.692	-0.15
12593	ENSG00000127481	UBR4	chr1	-	SE	27,37,52	176178193	165,106,74	247157115	159	75	1.9984e-15	6.01714e-14	0.067,0.089,0.113	0.24,0.242,0.233	-0.149
26679	ENSG00000138303	ASCC1	chr10	-	SE	24,45,18	134,96,139	96,110,98	154118173	148	75	7.24104e-09	9.31725e-08	0.083,0.192,0.062	0.24,0.321,0.223	-0.149
31450	ENSG00000233024	NPIPA7	chr16	-	SE	0,9,14	9,46,35	29,19,13	34,18,32	207	75	0.000493801	0.00227827	0.0,0.066,0.127	0.236,0.277,0.128	-0.149
16640	ENSG00000005436	GCFC2	chr2	-	SE	103136134	46,41,53	106175212	18,35,51	186	75	0.000686518	0.0030408	0.474,0.572,0.505	0.704,0.668,0.626	-0.149
3408	ENSG00000185379	RAD51D	chr17	-	SE	10,13,7	6,0,0	14,5,17	0,0,1	157	75	0.015385	0.0464795	0.443,1.0,1.0	1.0,1.0,0.89	-0.149
20061	ENSG00000155744	FAM126B	chr2	-	SE	0,4,16	66,76,27	41,28,28	26,52,51	243	75	4.18919e-09	5.60519e-08	0.0,0.016,0.155	0.327,0.143,0.145	-0.148
2594	ENSG00000174775	HRAS	chr11	-	SE	37,33,28	44,137,47	158138127	151116107	157	75	1.49559e-05	9.77871e-05	0.287,0.103,0.222	0.333,0.362,0.362	-0.148
40142	ENSG00000136874	STX17	chr9	+	SE	0,8,0	31,21,6	6,22,6	17,14,14	237	75	9.89375e-05	0.000541371	0.0,0.108,0.0	0.1,0.332,0.119	-0.148
18484	ENSG00000196290	NIF3L1	chr2	+	SE	0,3,0	17,22,24	1,7,4	29,11,7	138	75	0.000512753	0.00235124	0.0,0.069,0.0	0.018,0.257,0.237	-0.148
4946	ENSG00000163683	SMIM14	chr4	-	SE	166,139,81	17,12,13	138153123	6,9,2	218	75	0.000656358	0.00292738	0.771,0.799,0.682	0.888,0.854,0.955	-0.148
6144	ENSG00000134452	FBXO18	chr10	+	SE	201304204	22,30,26	435450317	20,22,8	231	75	9.83874e-07	8.3728e-06	0.748,0.767,0.718	0.876,0.869,0.928	-0.147
8090	ENSG00000161395	PGAP3	chr17	-	SE	40,25,12	61,69,53	80,84,57	58,81,69	217	75	1.38593e-06	1.13726e-05	0.185,0.111,0.073	0.323,0.264,0.222	-0.147
29592	ENSG00000171174	RBKS	chr2	-	SE	0,23,9	16,5,7	30,26,13	3,6,5	1194	75	0.000660985	0.00294452	0.0,0.224,0.075	0.386,0.214,0.14	-0.147
35967	ENSG00000167220	HDHD2	chr18	-	SE	27,1,3	224177165	58,39,40	133,87,74	179	75	0	0	0.048,0.002,0.008	0.154,0.158,0.185	-0.146
6124	ENSG00000205664	RP11-706O15.1	chrX	-	SE	44,125,49	6,5,0	163,65,109	0,0,1	282	75	2.37046e-05	0.000148348	0.661,0.869,1.0	1.0,1.0,0.967	-0.146
15632	ENSG00000146243	IRAK1BP1	chr6	+	SE	107129181	8,17,5	187105175	1,3,6	310	75	0.00109697	0.00462475	0.764,0.647,0.898	0.978,0.894,0.876	-0.146
28487	ENSG00000148660	CAMK2G	chr10	-	SE	180231292	33,26,23	309277265	8,5,8	144	75	1.70241e-10	2.79494e-09	0.74,0.822,0.869	0.953,0.967,0.945	-0.145
3276	ENSG00000117602	RCAN3	chr1	+	SE	27,41,29	1,6,0	86,74,54	0,0,0	247	75	0.000499708	0.00230128	0.891,0.675,1.0	1.0,1.0,1.0	-0.145
18027	ENSG00000139644	TMBIM6	chr12	+	SE	3,0,0	34,49,38	32,10,34	48,58,33	245	75	1.02252e-13	2.49711e-12	0.026,0.0,0.0	0.169,0.05,0.24	-0.144
29122	ENSG00000126858	RHOT1	chr17	+	SE	24,38,34	0,11,0	42,24,52	0,0,0	198	75	0.000312916	0.00152011	1.0,0.567,1.0	1.0,1.0,1.0	-0.144
17969	ENSG00000241878	PISD	chr22	-	SE	123,142,64	2,23,25	216233159	7,10,8	122	75	0.00113525	0.00476735	0.974,0.791,0.611	0.95,0.935,0.924	-0.144
376	ENSG00000204576	PRR3	chr6	+	SE	183211137	81,96,56	206288223	87,54,40	256	75	0.00795065	0.0261939	0.398,0.392,0.417	0.41,0.61,0.62	-0.144
7375	ENSG00000223546	LINC00630	chrX	+	SE	12,14,9	0,10,0	20,10,5	2,0,0	166	75	0.0142243	0.0433983	1.0,0.387,1.0	0.819,1.0,1.0	-0.144
1909	ENSG00000102984	ZNF821	chr16	-	SE	104149181	22,9,0	283261255	4,4,2	221	75	0.000298014	0.00145716	0.616,0.849,1.0	0.96,0.957,0.977	-0.143
29560	ENSG00000184381	PLA2G6	chr22	-	SE	223267104	20,15,26	297236188	9,11,12	237	75	0.00383817	0.0138368	0.779,0.849,0.559	0.913,0.872,0.832	-0.143
24968	ENSG00000189114	BLOC1S3	chr19	+	SE	17,2,8	6,0,0	45,34,42	0,1,0	221	75	0.00502216	0.0175565	0.49,1.0,1.0	1.0,0.92,1.0	-0.143
7065	ENSG00000130731	C16orf13	chr16	-	SE	751780639	167211137	981929714	102,53,118	143	75	6.77931e-09	8.76827e-08	0.702,0.66,0.71	0.835,0.902,0.76	-0.142
29255	ENSG00000112182	BACH2	chr6	-	SE	0,1,0	31,9,7	20,8,5	29,29,21	153	75	7.17199e-08	7.722e-07	0.0,0.052,0.0	0.253,0.119,0.105	-0.142
23683	ENSG00000101974	ATP11C	chrX	-	SE	0,0,2	9,24,8	5,6,23	12,20,31	166	75	2.54231e-07	2.44053e-06	0.0,0.0,0.101	0.158,0.119,0.251	-0.142
10203	ENSG00000178927	C17orf62	chr17	-	SE	125,181,78	14,14,13	137,70,76	3,6,1	194	75	0.000671031	0.00298454	0.775,0.833,0.699	0.946,0.819,0.967	-0.142
21430	ENSG00000163636	PSMD6	chr3	-	SE	83,60,51	12,2,6	99,63,69	0,4,2	234	75	0.00154918	0.0062602	0.689,0.906,0.731	1.0,0.835,0.917	-0.142
23724	ENSG00000235194	PPP1R3E	chr14	-	SE	0,0,0	11,12,31	4,0,7	14,21,14	108	75	2.53296e-05	0.000157379	0.0,0.0,0.0	0.166,0.0,0.258	-0.141
22338	ENSG00000162927	PUS10	chr2	-	SE	98,143,72	41,79,51	193,68,124	48,22,40	308	75	0.00027036	0.00133588	0.368,0.306,0.256	0.495,0.429,0.43	-0.141
41081	ENSG00000182923	CEP63	chr3	+	SE	0,2,0	48,41,5	11,12,2	46,14,32	147	75	9.39567e-07	8.02002e-06	0.0,0.024,0.0	0.109,0.304,0.031	-0.14
39013	ENSG00000169689	STRA13	chr17	-	SE	369437305	218291223	461329430	138166136	260	75	1.85012e-05	0.000118555	0.328,0.302,0.283	0.491,0.364,0.477	-0.14
10467	ENSG00000186272	ZNF17	chr19	+	SE	93,60,52	0,0,14	61,50,69	0,0,0	202	75	0.000415472	0.00195867	1.0,1.0,0.58	1.0,1.0,1.0	-0.14
34532	ENSG00000234062	RP11-308D16.4	chrX	+	SE	177181142	6,0,0	100,63,64	0,0,0	1608	75	0.00468737	0.0165326	0.579,1.0,1.0	1.0,1.0,1.0	-0.14
6295	ENSG00000143178	TBX19	chr1	+	SE	29,57,10	6,0,0	40,85,42	0,0,0	264	75	0.00718098	0.024017	0.579,1.0,1.0	1.0,1.0,1.0	-0.14
11466	ENSG00000118482	PHF3	chr6	+	SE	15,4,7	70,88,77	52,43,65	64,66,87	268	75	0	0	0.057,0.013,0.025	0.185,0.154,0.173	-0.139
12174	ENSG00000205885	C1RL-AS1	chr12	+	SE	0,0,0	19,9,6	6,8,0	13,12,6	159	75	2.98869e-06	2.27716e-05	0.0,0.0,0.0	0.179,0.239,0.0	-0.139
15634	ENSG00000131591	C1orf159	chr1	-	SE	102,148,68	56,69,77	210160205	69,79,58	247	75	0.00491401	0.0172293	0.356,0.394,0.211	0.48,0.381,0.518	-0.139
31671	ENSG00000005810	MYCBP2	chr13	-	SE	137183166	93,118,70	236280232	60,68,122	255	75	0.00585343	0.0200603	0.302,0.313,0.411	0.536,0.548,0.359	-0.139
40118	ENSG00000132549	VPS13B	chr8	+	SE	3,20,33	29,53,25	12,25,26	17,25,12	217	75	0.0160221	0.0481711	0.035,0.115,0.313	0.196,0.257,0.428	-0.139
24449	ENSG00000115966	ATF2	chr2	-	SE	19,11,14	167196182	52,81,60	150139163	149	75	0	0	0.054,0.027,0.037	0.149,0.227,0.156	-0.138
23756	ENSG00000181027	FKRP	chr19	+	SE	0,0,0	5,10,2	9,0,0	7,5,3	136	75	0.0014882	0.00604417	0.0,0.0,0.0	0.415,0.0,0.0	-0.138
20923	ENSG00000178971	CTC1	chr17	-	SE	182,135,86	3,7,18	147,80,126	5,3,0	269	75	0.00950628	0.0306063	0.944,0.843,0.571	0.891,0.881,1.0	-0.138
19908	ENSG00000159658	EFCAB14	chr1	-	SE	618669750	71,86,96	95511271030	76,47,54	267	75	8.44008e-09	1.07009e-07	0.71,0.686,0.687	0.779,0.871,0.843	-0.137
27376	ENSG00000067221	STOML1	chr15	-	SE	93,91,89	11,5,9	242144103	5,0,7	225	75	0.000361674	0.00172823	0.738,0.858,0.767	0.942,1.0,0.831	-0.137
36618	ENSG00000185507	IRF7	chr11	-	SE	28,33,6	3,2,0	85,87,45	2,0,0	301	75	0.00918411	0.029688	0.699,0.804,1.0	0.914,1.0,1.0	-0.137
975	ENSG00000168300	PCMTD1	chr8	-	SE	0,9,18	62,62,61	53,76,33	67,71,74	267	75	8.0802e-13	1.76447e-11	0.0,0.039,0.077	0.182,0.231,0.111	-0.136
34440	ENSG00000013573	DDX11	chr12	+	SE	15,20,57	22,51,30	42,70,52	25,18,38	419	75	0.00296401	0.0110466	0.109,0.066,0.254	0.231,0.41,0.197	-0.136
13516	ENSG00000175054	ATR	chr3	-	SE	78,73,116	11,1,4	87115135	0,3,0	267	75	6.6952e-05	0.000380562	0.666,0.954,0.891	1.0,0.915,1.0	-0.135
39847	ENSG00000211455	STK38L	chr12	+	SE	0,14,0	20,40,19	25,11,13	27,37,24	204	75	0.000298576	0.00145927	0.0,0.114,0.0	0.254,0.099,0.166	-0.135
667	ENSG00000033327	GAB2	chr11	-	SE	11,0,0	24,20,9	12,8,4	14,16,15	163	75	0.0124786	0.0387933	0.174,0.0,0.0	0.283,0.187,0.109	-0.135
19232	ENSG00000111325	OGFOD2	chr12	+	SE	2,47,24	99,81,54	41,54,42	58,49,44	224	75	3.32231e-07	3.11355e-06	0.007,0.163,0.13	0.191,0.27,0.242	-0.134
23643	ENSG00000181666	HKR1	chr19	+	SE	10,14,4	33,26,13	15,18,9	14,21,8	240	75	0.00325619	0.0119964	0.087,0.144,0.088	0.251,0.211,0.26	-0.134
19951	ENSG00000117226	GBP3	chr1	-	SE	106,125,53	0,0,8	69,80,83	1,0,0	466	75	0.00644079	0.0218369	1.0,1.0,0.516	0.917,1.0,1.0	-0.134
7417	ENSG00000162924	REL	chr2	+	SE	2,0,0	83,52,45	21,14,18	43,88,39	171	75	6.08402e-14	1.53582e-12	0.01,0.0,0.0	0.176,0.065,0.168	-0.133
26943	ENSG00000128915	NARG2	chr15	-	SE	14,15,5	115195120	49,91,31	185,118,99	158	75	4.03455e-13	9.13848e-12	0.055,0.035,0.019	0.112,0.268,0.129	-0.133
21754	ENSG00000132879	FBXO44	chr1	+	SE	40,58,34	70,77,85	46,69,49	42,62,41	171	75	0.00014351	0.000757707	0.2,0.248,0.149	0.324,0.328,0.344	-0.133
5836	ENSG00000100372	SLC25A17	chr22	-	SE	85,175,52	0,5,19	88,75,106	3,0,0	142	75	0.000251709	0.00125198	1.0,0.949,0.591	0.939,1.0,1.0	-0.133
29697	ENSG00000196696	PDXDC2P	chr16	-	SE	56,48,30	0,13,6	80,32,83	1,4,1	156	75	0.00426238	0.0151981	1.0,0.64,0.706	0.975,0.794,0.976	-0.133
14899	ENSG00000197563	PIGN	chr18	-	SE	52,121,82	68,58,67	112149110	62,64,40	201	75	0.0100562	0.0320829	0.222,0.438,0.314	0.403,0.465,0.506	-0.133
40991	ENSG00000175309	PHYKPL	chr5	-	SE	48,32,42	27,76,22	66,55,40	36,21,15	273	75	0.0103173	0.032795	0.328,0.104,0.344	0.335,0.418,0.423	-0.133
9828	ENSG00000015153	YAF2	chr12	-	SE	0,0,7	7,20,32	0,2,8	6,3,7	217	75	0.0151751	0.045975	0.0,0.0,0.07	0.0,0.187,0.283	-0.133
19970	ENSG00000154845	PPP4R1	chr18	-	SE	157122129	282270276	247182261	201184257	200	75	1.05191e-11	2.00166e-10	0.173,0.145,0.149	0.315,0.271,0.276	-0.132
41147	ENSG00000100038	TOP3B	chr22	-	SE	58,59,66	33,90,54	196158176	85,71,85	282	75	0.000184285	0.000947414	0.319,0.148,0.245	0.38,0.372,0.355	-0.132
32999	ENSG00000164180	TMEM161B	chr5	-	SE	131,67,149	0,20,0	119182158	1,0,0	179	75	0.000502467	0.00231256	1.0,0.584,1.0	0.98,1.0,1.0	-0.132
4330	ENSG00000006576	PHTF2	chr7	+	SE	153,171,83	24,11,13	158114124	3,6,10	207	75	0.00237927	0.00912494	0.698,0.849,0.698	0.95,0.873,0.818	-0.132
13451	ENSG00000068903	SIRT2	chr19	-	SE	12,16,33	7,0,0	16,5,13	1,0,0	122	75	0.0140433	0.042957	0.513,1.0,1.0	0.908,1.0,1.0	-0.132
33228	ENSG00000040275	SPDL1	chr5	+	SE	14,29,20	139119114	34,48,55	74,75,75	187	75	5.5923e-12	1.10335e-10	0.039,0.089,0.066	0.156,0.204,0.227	-0.131
4559	ENSG00000103148	NPRL3	chr16	-	SE	211114129	9,9,14	270221223	6,2,3	205	75	3.33658e-06	2.5158e-05	0.896,0.823,0.771	0.943,0.976,0.965	-0.131
23063	ENSG00000148950	IMMP1L	chr11	-	SE	111,109,54	137143142	164,75,146	104,92,93	202	75	0.000116639	0.000629576	0.231,0.221,0.124	0.369,0.232,0.368	-0.131
14600	ENSG00000145217	SLC26A1	chr4	-	SE	48,52,51	8,0,0	37,48,24	0,0,0	290	75	0.00123743	0.00514555	0.608,1.0,1.0	1.0,1.0,1.0	-0.131
4809	ENSG00000129158	SERGEF	chr11	-	SE	3,0,1	5,12,9	7,2,9	16,5,10	140	75	0.00306277	0.0113808	0.243,0.0,0.056	0.19,0.176,0.325	-0.131
32720	ENSG00000119688	ABCD4	chr14	-	SE	140207242	5,12,24	247284198	5,10,6	506	75	0.00629636	0.0213989	0.806,0.719,0.599	0.88,0.808,0.83	-0.131
23083	ENSG00000138592	USP8	chr15	+	SE	16,16,25	61,75,49	74,41,49	72,59,48	237	75	2.86851e-08	3.32741e-07	0.077,0.063,0.139	0.245,0.18,0.244	-0.13
114	ENSG00000149657	LSM14B	chr20	+	SE	207298311	166222190	456431447	218180161	192	75	1.27655e-06	1.05754e-05	0.328,0.344,0.39	0.45,0.483,0.52	-0.13
8203	ENSG00000215837	SDHAP2	chr3	+	SE	36,29,22	5,2,0	45,30,28	0,1,0	238	75	0.000675911	0.00300328	0.694,0.82,1.0	1.0,0.904,1.0	-0.13
9484	ENSG00000111711	GOLT1B	chr12	+	SE	46,37,20	59,48,27	104,78,70	44,69,56	241	75	0.00196144	0.00768717	0.195,0.193,0.187	0.424,0.26,0.28	-0.13
18579	ENSG00000150477	KIAA1328	chr18	+	SE	19,10,14	24,20,31	36,19,16	21,21,17	183	75	0.0113466	0.0356486	0.245,0.17,0.156	0.413,0.271,0.278	-0.13
1276	ENSG00000089597	GANAB	chr11	-	SE	178197271	9541338977	398494469	877930690	141	75	0	0	0.09,0.073,0.129	0.194,0.22,0.266	-0.129
15004	ENSG00000149311	ATM	chr11	+	SE	161247138	7,5,22	132238121	0,3,4	240	75	0.000205338	0.00104328	0.878,0.939,0.662	1.0,0.961,0.904	-0.129
5404	ENSG00000134905	CARS2	chr13	-	SE	184233300	173220163	289311311	145110162	193	75	0.000512183	0.00234959	0.292,0.292,0.417	0.436,0.524,0.427	-0.129
9085	ENSG00000166261	ZNF202	chr11	-	SE	0,0,0	10,43,27	4,4,1	31,5,4	185	75	0.001244	0.00516713	0.0,0.0,0.0	0.05,0.245,0.092	-0.129
31705	ENSG00000137274	BPHL	chr6	+	SE	5,88,24	41,36,65	106,40,49	37,35,38	303	75	0.00365144	0.0132679	0.029,0.377,0.084	0.415,0.221,0.242	-0.129
30725	ENSG00000127419	TMEM175	chr4	+	SE	11,4,24	16,34,17	49,34,15	37,21,17	180	75	0.0150406	0.0456228	0.223,0.047,0.37	0.356,0.403,0.269	-0.129
27828	ENSG00000169016	E2F6	chr2	-	SE	29,37,6	181223146	78,113,99	165162182	208	75	0	0	0.055,0.056,0.015	0.146,0.201,0.164	-0.128
40113	ENSG00000148356	LRSAM1	chr9	+	SE	70,85,67	8,2,4	64,57,71	0,0,0	174	75	3.16533e-06	2.40117e-05	0.79,0.948,0.878	1.0,1.0,1.0	-0.128
20888	ENSG00000166024	R3HCC1L	chr10	+	SE	3,23,8	39,66,32	38,40,67	63,103,71	172	75	0.000106143	0.000577494	0.032,0.132,0.098	0.208,0.145,0.292	-0.128
32314	ENSG00000143195	ILDR2	chr1	-	SE	0,2,0	9,8,3	12,13,3	29,24,19	132	75	0.000173648	0.000896211	0.0,0.124,0.0	0.19,0.235,0.082	-0.128
28130	ENSG00000125746	EML2	chr19	-	SE	99,168,94	10,0,10	159,93,47	2,2,0	230	75	0.000700051	0.00309399	0.763,1.0,0.754	0.963,0.938,1.0	-0.128
29119	ENSG00000126858	RHOT1	chr17	+	SE	114123184	21,31,6	258244305	22,8,17	171	75	0.0105694	0.0335156	0.704,0.635,0.931	0.837,0.93,0.887	-0.128
29634	ENSG00000197568	HHLA3	chr1	+	SE	14,12,0	46,27,4	27,20,19	17,46,31	258	75	0.0122641	0.0381791	0.081,0.114,0.0	0.316,0.112,0.151	-0.128
37019	ENSG00000062822	POLD1	chr19	+	SE	28,37,20	119181135	48,69,47	147,79,59	201	75	1.03904e-08	1.30195e-07	0.081,0.071,0.052	0.109,0.246,0.229	-0.127
15151	ENSG00000139636	LMBR1L	chr12	-	SE	0,18,24	30,62,43	79,50,40	52,54,76	311	75	3.54838e-06	2.65404e-05	0.0,0.065,0.119	0.268,0.183,0.113	-0.127
34117	ENSG00000110841	PPFIBP1	chr12	+	SE	41,13,49	15,0,5	46,41,24	3,0,0	105	75	0.000109677	0.000595426	0.661,1.0,0.875	0.916,1.0,1.0	-0.127
8837	ENSG00000184281	TSSC4	chr11	+	SE	51,81,82	88,73,31	259196151	74,104,61	384	75	0.00136369	0.00559201	0.102,0.178,0.341	0.406,0.269,0.326	-0.127
3716	ENSG00000171202	TMEM126A	chr11	+	SE	60,61,52	25,20,30	82,78,88	22,22,15	105	75	0.00952314	0.0306517	0.632,0.685,0.553	0.727,0.717,0.807	-0.127
37287	ENSG00000168803	ADAL	chr15	+	SE	284213109	25,15,13	151172177	6,2,14	301	75	0.0112445	0.0353771	0.739,0.78,0.676	0.862,0.955,0.759	-0.127
12283	ENSG00000068745	IP6K2	chr3	-	SE	21,36,27	131155151	142138146	250196205	214	75	1.11022e-16	3.79501e-15	0.053,0.075,0.059	0.166,0.198,0.2	-0.126
20997	ENSG00000175193	PARL	chr3	-	SE	418517401	92,100,74	927793837	87,99,94	225	75	1.30383e-06	1.07776e-05	0.602,0.633,0.644	0.78,0.728,0.748	-0.126
695	ENSG00000169062	UPF3A	chr13	+	SE	572542622	66,144,91	7928921011	43,73,106	174	75	2.7465e-05	0.000169338	0.789,0.619,0.747	0.888,0.84,0.804	-0.126
10692	ENSG00000213999	MEF2B	chr19	-	SE	34,135,77	4,11,0	62,49,56	0,1,0	209	75	3.85107e-05	0.000230798	0.753,0.815,1.0	1.0,0.946,1.0	-0.126
39450	ENSG00000102796	DHRS12	chr13	-	SE	0,0,0	6,3,7	4,4,2	29,8,9	144	75	0.000326949	0.00158009	0.0,0.0,0.0	0.067,0.207,0.104	-0.126
15753	ENSG00000183889	NPIPA7	chr16	+	SE	2,4,4	14,10,13	23,22,18	25,30,27	207	75	0.00108557	0.0045821	0.049,0.127,0.1	0.25,0.21,0.195	-0.126
15589	ENSG00000083097	DOPEY1	chr6	+	SE	45,39,48	0,14,0	44,50,52	0,0,2	180	75	0.00313956	0.0116353	1.0,0.537,1.0	1.0,1.0,0.915	-0.126
34464	ENSG00000213762	ZNF134	chr19	+	SE	119,68,100	15,17,4	158,82,117	6,3,8	172	75	0.00665651	0.0224566	0.776,0.636,0.916	0.92,0.923,0.864	-0.126
11922	ENSG00000251247	ZNF345	chr19	+	SE	18,0,0	17,14,40	7,16,4	7,11,22	220	75	0.012524	0.0389183	0.265,0.0,0.0	0.254,0.331,0.058	-0.126
35966	ENSG00000167220	HDHD2	chr18	-	SE	36,8,3	224177165	48,29,28	133,87,74	137	75	9.28146e-14	2.27654e-12	0.081,0.024,0.01	0.165,0.154,0.172	-0.125
26640	ENSG00000111144	LTA4H	chr12	-	SE	519667386	86,67,54	876850860	32,58,41	158	75	1.41228e-11	2.64709e-10	0.741,0.825,0.772	0.929,0.874,0.909	-0.125
6431	ENSG00000103121	CMC2	chr16	-	SE	330386185	555526374	414422436	332411352	185	75	1.19788e-10	2.00318e-09	0.194,0.229,0.167	0.336,0.294,0.334	-0.125
17794	ENSG00000144559	TAMM41	chr3	-	SE	32,48,17	51,66,92	124,95,103	111,70,91	281	75	1.34506e-07	1.36336e-06	0.143,0.163,0.047	0.23,0.266,0.232	-0.125
31731	ENSG00000111358	GTF2H3	chr12	+	SE	168151116	10,8,30	119136156	5,0,3	125	75	2.44072e-06	1.9002e-05	0.91,0.919,0.699	0.935,1.0,0.969	-0.125
18921	ENSG00000103227	LMF1	chr16	-	SE	2,5,4	48,25,10	29,4,16	20,17,25	230	75	9.55236e-06	6.50868e-05	0.013,0.061,0.115	0.321,0.071,0.173	-0.125
10124	ENSG00000153310	FAM49B	chr8	-	SE	23,0,2	126,88,53	0,13,27	47,23,53	121	75	0.00165028	0.00662234	0.102,0.0,0.023	0.0,0.259,0.24	-0.125
23432	ENSG00000108094	CUL2	chr10	-	SE	15,42,60	47,43,61	92,99,77	78,61,62	181	75	0.00543448	0.0188166	0.117,0.288,0.29	0.328,0.402,0.34	-0.125
27859	ENSG00000232995	RP11-267N12.3	chr1	-	SE	71,33,113	0,8,0	39,59,43	0,0,0	185	75	0.00571152	0.0196337	1.0,0.626,1.0	1.0,1.0,1.0	-0.125
1498	ENSG00000221923	ZNF880	chr19	+	SE	1,2,0	31,37,13	16,20,12	52,29,48	195	75	1.19306e-08	1.47848e-07	0.012,0.02,0.0	0.106,0.21,0.088	-0.124
32880	ENSG00000115504	EHBP1	chr2	+	SE	211165182	19,20,19	323312373	4,15,18	183	75	4.8649e-06	3.54688e-05	0.82,0.772,0.797	0.971,0.895,0.895	-0.124
2177	ENSG00000179526	SHARPIN	chr8	-	SE	372313219	53,76,26	562512362	34,31,47	200	75	0.000281431	0.0013842	0.725,0.607,0.76	0.861,0.861,0.743	-0.124
11477	ENSG00000003393	ALS2	chr2	-	SE	0,0,10	26,24,25	10,4,15	24,15,13	218	75	0.000340157	0.00163584	0.0,0.0,0.121	0.125,0.084,0.284	-0.124
28804	ENSG00000255275	RP13-279N23.2	chr1	-	SE	139,154,67	8,0,12	180209208	2,4,2	216	75	0.00142292	0.00580316	0.858,1.0,0.66	0.969,0.948,0.973	-0.124
35782	ENSG00000231074	HCG18	chr6	-	SE	69,70,24	7,9,0	101,62,79	0,2,3	289	75	0.00295486	0.0110235	0.719,0.669,1.0	1.0,0.889,0.872	-0.124
40941	ENSG00000229833	PET100	chr19	+	SE	117121105	12751482960	527446379	10281175935	165	75	0	0	0.04,0.036,0.047	0.189,0.147,0.156	-0.123
11181	ENSG00000007392	LUC7L	chr16	-	SE	81,113,40	345340424	123143101	199227251	139	75	4.62852e-12	9.22914e-11	0.112,0.152,0.048	0.25,0.254,0.178	-0.123
20327	ENSG00000102384	CENPI	chrX	+	SE	164125150	15,16,28	91,161,65	0,9,3	117	75	8.12152e-06	5.61196e-05	0.875,0.834,0.774	1.0,0.92,0.933	-0.123
5287	ENSG00000035115	SH3YL1	chr2	-	SE	44,46,65	0,1,9	65,73,83	0,0,0	237	75	2.76184e-05	0.00017019	1.0,0.936,0.696	1.0,1.0,1.0	-0.123
26523	ENSG00000204231	RXRB	chr6	-	SE	175298165	6,2,16	340351287	4,3,0	323	75	5.49507e-05	0.000318708	0.871,0.972,0.705	0.952,0.964,1.0	-0.123
12466	ENSG00000115525	ST3GAL5	chr2	-	SE	0,3,0	2,7,26	7,3,5	10,9,5	262	75	9.69636e-05	0.000531799	0.0,0.109,0.0	0.167,0.087,0.223	-0.123
26090	ENSG00000013561	RNF14	chr5	+	SE	211218143	7,0,26	249278291	4,0,3	227	75	0.000114767	0.000620218	0.909,1.0,0.645	0.954,1.0,0.97	-0.123
10778	ENSG00000078070	MCCC1	chr3	-	SE	113223131	31,1,0	189156165	1,0,1	171	75	0.000123367	0.000663025	0.615,0.99,1.0	0.988,1.0,0.986	-0.123
38398	ENSG00000175274	TP53I11	chr11	-	SE	4,2,0	16,22,2	18,9,2	17,15,28	205	75	0.00383778	0.0138368	0.084,0.032,0.0	0.279,0.18,0.025	-0.123
36404	ENSG00000109323	MANBA	chr4	-	SE	5,0,0	20,10,12	3,12,6	29,26,9	153	75	0.00702573	0.0235609	0.109,0.0,0.0	0.048,0.185,0.246	-0.123
16123	ENSG00000111450	STX2	chr12	-	SE	101,116,61	0,5,17	96,90,62	0,3,2	201	75	0.0104242	0.0330927	1.0,0.896,0.572	1.0,0.918,0.92	-0.123
19069	ENSG00000008710	PKD1	chr16	-	SE	348277196	16,15,12	497402409	2,0,3	215	75	7.03881e-14	1.76693e-12	0.884,0.866,0.851	0.989,1.0,0.979	-0.122
34924	ENSG00000120925	RNF170	chr8	-	SE	0,1,0	48,43,1	14,12,13	27,60,35	187	75	9.37225e-10	1.37419e-08	0.0,0.009,0.0	0.172,0.074,0.13	-0.122
27359	ENSG00000169193	CCDC126	chr7	+	SE	0,7,0	29,19,17	16,4,15	27,10,15	269	75	1.99356e-06	1.58052e-05	0.0,0.093,0.0	0.142,0.1,0.218	-0.122
14308	ENSG00000181690	PLAG1	chr8	-	SE	8,4,7	26,13,13	55,58,45	51,37,35	434	75	2.11672e-06	1.66991e-05	0.05,0.05,0.085	0.157,0.213,0.182	-0.122
10538	ENSG00000185813	PCYT2	chr17	-	SE	13,28,24	90,77,50	35,52,23	52,68,41	129	75	0.000220433	0.00111091	0.077,0.175,0.218	0.281,0.308,0.246	-0.122
12087	ENSG00000197343	ZNF655	chr7	+	SE	359387454	16,6,10	516401370	8,0,4	682	75	0.00150124	0.00608943	0.712,0.876,0.833	0.876,1.0,0.91	-0.122
6056	ENSG00000121716	PILRB	chr7	+	SE	442538513	47,45,32	1003918723	26,11,22	193	75	4.52971e-14	1.16704e-12	0.785,0.823,0.862	0.937,0.97,0.927	-0.121
6695	ENSG00000178234	GALNT11	chr7	+	SE	246296180	5,15,4	219340254	0,0,3	408	75	2.41311e-07	2.33344e-06	0.9,0.784,0.892	1.0,1.0,0.94	-0.121
28607	ENSG00000182628	SKA2	chr17	-	SE	110711151011	71122169	124616071552	64,72,92	252	75	2.04227e-05	0.000129832	0.823,0.731,0.64	0.853,0.869,0.834	-0.121
5286	ENSG00000035115	SH3YL1	chr2	-	SE	44,46,65	0,1,9	64,73,84	0,0,0	233	75	2.83834e-05	0.000174521	1.0,0.937,0.699	1.0,1.0,1.0	-0.121
21306	ENSG00000088179	PTPN4	chr2	+	SE	102145115	0,0,30	64170172	0,0,0	163	75	3.39913e-05	0.000205409	1.0,1.0,0.638	1.0,1.0,1.0	-0.121
21781	ENSG00000231889	TRAF3IP2-AS1	chr6	+	SE	7,7,7	28,54,36	18,25,25	68,26,38	193	75	0.000135688	0.000720638	0.089,0.048,0.07	0.093,0.272,0.204	-0.121
23678	ENSG00000198604	BAZ1A	chr14	-	SE	372433237	89,55,54	393386379	40,34,42	171	75	0.000155742	0.000814449	0.647,0.775,0.658	0.812,0.833,0.798	-0.121
32829	ENSG00000106077	ABHD11	chr7	-	SE	41,47,22	79,82,106	97,70,59	72,58,58	342	75	1.93491e-10	3.13545e-09	0.102,0.112,0.044	0.228,0.209,0.182	-0.12
841	ENSG00000079335	CDC14A	chr1	+	SE	3,2,0	42,19,8	6,18,16	31,31,28	199	75	1.83578e-06	1.46576e-05	0.026,0.038,0.0	0.068,0.18,0.177	-0.12
38509	ENSG00000197885	NKIRAS1	chr3	-	SE	42,61,85	0,7,5	47,39,42	0,0,0	193	75	1.79655e-05	0.000115485	1.0,0.772,0.869	1.0,1.0,1.0	-0.12
34067	ENSG00000144320	KIAA1715	chr2	-	SE	10,13,0	60,61,26	18,64,30	88,57,62	222	75	1.8853e-05	0.000120603	0.053,0.067,0.0	0.065,0.275,0.141	-0.12
35446	ENSG00000141127	PRPSAP2	chr17	+	SE	201304231	44,20,22	216193286	12,12,6	171	75	0.000167289	0.000868174	0.667,0.87,0.822	0.888,0.876,0.954	-0.12
40959	ENSG00000146776	ATXN7L1	chr7	-	SE	42,29,51	0,0,8	54,118,54	0,0,0	268	75	0.000612482	0.00275299	1.0,1.0,0.641	1.0,1.0,1.0	-0.12
10354	ENSG00000197375	SLC22A5	chr5	+	SE	0,2,0	18,13,11	21,0,0	14,17,14	147	75	0.00267892	0.0101115	0.0,0.073,0.0	0.434,0.0,0.0	-0.12
3746	ENSG00000138777	PPA2	chr4	-	SE	79136101	0,15,32	123111105	2,4,4	125	75	0.000589158	0.00265984	1.0,0.845,0.654	0.974,0.943,0.94	-0.119
30728	ENSG00000145216	FIP1L1	chr4	+	SE	115127102	129108138	271214196	145143160	120	75	0.000718268	0.00316473	0.358,0.424,0.316	0.539,0.483,0.434	-0.119
32917	ENSG00000142188	TMEM50B	chr21	-	SE	84,64,49	78,70,101	131131105	98,67,99	185	75	0.00325118	0.0119799	0.304,0.27,0.164	0.351,0.442,0.301	-0.119
38396	ENSG00000175274	TP53I11	chr11	-	SE	4,2,0	16,22,2	20,6,2	17,15,28	191	75	0.00836489	0.0273627	0.089,0.034,0.0	0.316,0.136,0.027	-0.119
8970	ENSG00000184432	COPB2	chr3	-	SE	5,7,7	88,130,48	41,61,69	61,59,52	501	75	0	0	0.008,0.008,0.021	0.091,0.134,0.166	-0.118
26117	ENSG00000166946	CCNDBP1	chr15	+	SE	41,28,53	144231151	107114127	180228216	132	75	1.05777e-08	1.32321e-07	0.139,0.064,0.166	0.252,0.221,0.25	-0.118
5283	ENSG00000035115	SH3YL1	chr2	-	SE	72,59,83	10,0,3	109,63,100	0,1,0	231	75	1.7126e-05	0.000110499	0.7,1.0,0.9	1.0,0.953,1.0	-0.118
9195	ENSG00000162894	FAIM3	chr1	-	SE	36,60,45	0,3,5	46,44,18	0,0,0	206	75	0.000327221	0.00158042	1.0,0.879,0.766	1.0,1.0,1.0	-0.118
2860	ENSG00000256825	CTD-2140B24.4	chr12	+	SE	13,32,29	0,0,7	56,56,72	0,0,0	171	75	0.00216548	0.00839759	1.0,1.0,0.645	1.0,1.0,1.0	-0.118
11195	ENSG00000196476	C20orf96	chr20	-	SE	484576418	183260247	494662674	168194164	193	75	9.64829e-05	0.000529679	0.507,0.463,0.397	0.533,0.57,0.615	-0.117
37252	ENSG00000073921	PICALM	chr11	-	SE	379427237	154161125	351316416	90,89,112	204	75	0.000151489	0.000794983	0.475,0.494,0.411	0.589,0.566,0.577	-0.117
28147	ENSG00000176124	DLEU1	chr13	+	SE	47,41,37	9,0,0	35,21,42	0,0,0	213	75	0.000471021	0.00218843	0.648,1.0,1.0	1.0,1.0,1.0	-0.117
21663	ENSG00000060237	WNK1	chr12	+	SE	405439506	155201177	621488537	201,74,147	159	75	0.00209317	0.00815938	0.552,0.507,0.574	0.593,0.757,0.633	-0.117
8969	ENSG00000184432	COPB2	chr3	-	SE	10,8,7	88,130,48	25,42,38	61,59,52	272	75	7.77156e-16	2.42775e-14	0.03,0.017,0.039	0.102,0.164,0.168	-0.116
18864	ENSG00000059378	PARP12	chr7	-	SE	221272195	17,11,30	375327273	11,8,11	217	75	0.000241483	0.00120725	0.818,0.895,0.692	0.922,0.934,0.896	-0.116
17494	ENSG00000130749	ZC3H4	chr19	-	SE	63,27,17	92109117	63,80,68	96105109	137	75	0.000343229	0.0016485	0.273,0.119,0.074	0.264,0.294,0.255	-0.116
89	ENSG00000162910	MRPL55	chr1	-	SE	468601559	68,78,70	961946871	97,70,68	660	75	0.000443411	0.00207429	0.439,0.467,0.476	0.53,0.606,0.593	-0.116
26917	ENSG00000188732	FAM221A	chr7	+	SE	164278175	30,40,13	375262289	21,29,5	183	75	0.000907796	0.00390703	0.691,0.74,0.847	0.88,0.787,0.959	-0.116
16491	ENSG00000148925	BTBD10	chr11	-	SE	109,55,22	168139123	125118146	127133164	233	75	8.12787e-08	8.66407e-07	0.173,0.113,0.054	0.241,0.222,0.223	-0.115
17933	ENSG00000183137	CEP57L1	chr6	+	SE	0,0,0	43,4,17	6,8,5	15,19,9	264	75	1.18172e-07	1.21589e-06	0.0,0.0,0.0	0.102,0.107,0.136	-0.115
18025	ENSG00000139644	TMBIM6	chr12	+	SE	69,106,60	9,4,0	87,93,62	0,0,1	234	75	2.70057e-05	0.000166826	0.711,0.895,1.0	1.0,1.0,0.952	-0.115
10777	ENSG00000078070	MCCC1	chr3	-	SE	123229149	31,1,0	198167169	1,0,1	167	75	8.31193e-05	0.000463096	0.641,0.99,1.0	0.989,1.0,0.987	-0.115
247	ENSG00000092094	OSGEP	chr14	-	SE	77,90,58	479509452	181171100	228236204	271	75	0	0	0.043,0.047,0.034	0.18,0.167,0.119	-0.114
11024	ENSG00000151445	VIPAS39	chr14	-	SE	32,28,39	97,76,71	97,51,40	76,35,57	346	75	9.60684e-08	1.00876e-06	0.067,0.074,0.106	0.217,0.24,0.132	-0.114
35061	ENSG00000134278	SPIRE1	chr18	-	SE	0,0,0	20,18,50	0,11,8	19,32,27	117	75	2.18615e-07	2.13415e-06	0.0,0.0,0.0	0.0,0.181,0.16	-0.114
39993	ENSG00000203485	INF2	chr14	+	SE	20,44,25	111,123,75	94,93,86	173173118	132	75	5.88734e-06	4.19975e-05	0.093,0.169,0.159	0.236,0.234,0.293	-0.114
40997	ENSG00000077684	JADE1	chr4	+	SE	13,10,4	75,54,57	28,17,19	33,66,49	172	75	5.50014e-05	0.00031892	0.07,0.075,0.03	0.27,0.101,0.145	-0.114
12280	ENSG00000068745	IP6K2	chr3	-	SE	0,0,0	3,5,11	4,6,0	18,8,3	168	75	0.000121498	0.000653922	0.0,0.0,0.0	0.09,0.251,0.0	-0.114
36243	ENSG00000100325	ASCC2	chr22	-	SE	14,13,25	22,83,29	43,35,38	40,40,36	184	75	0.00100253	0.00426176	0.206,0.06,0.26	0.305,0.263,0.301	-0.114
26941	ENSG00000128915	NARG2	chr15	-	SE	10,13,5	115195120	43,51,33	185,118,99	145	75	4.17444e-14	1.0842e-12	0.043,0.033,0.021	0.107,0.183,0.147	-0.113
10209	ENSG00000178927	C17orf62	chr17	-	SE	0,2,0	50,59,29	6,7,7	37,24,27	131	75	1.57309e-07	1.58238e-06	0.0,0.019,0.0	0.085,0.143,0.129	-0.113
40957	ENSG00000159110	IFNAR2	chr21	+	SE	553612479	25,38,72	770891841	21,14,33	206	75	6.25291e-07	5.56771e-06	0.89,0.854,0.708	0.93,0.959,0.903	-0.113
28250	ENSG00000139436	GIT2	chr12	-	SE	281318275	27,28,31	422303436	19,11,22	225	75	4.41851e-05	0.000261598	0.776,0.791,0.747	0.881,0.902,0.869	-0.113
2640	ENSG00000204946	ZNF783	chr7	+	SE	1,7,0	27,49,34	1,7,30	41,49,29	146	75	0.0027336	0.0102868	0.019,0.068,0.0	0.012,0.068,0.347	-0.113
40395	ENSG00000112763	BTN2A1	chr6	+	SE	157277198	29,2,24	394294181	16,3,9	187	75	0.00564878	0.0194507	0.685,0.982,0.768	0.908,0.975,0.89	-0.113
4793	ENSG00000138621	PPCDC	chr15	+	SE	103,189,88	22,34,9	222165163	16,21,11	204	75	0.00786666	0.0259667	0.633,0.671,0.782	0.836,0.743,0.845	-0.113
34443	ENSG00000013573	DDX11	chr12	+	SE	56104143	133179180	214174131	140132156	263	75	1.26623e-06	1.05035e-05	0.107,0.142,0.185	0.304,0.273,0.193	-0.112
3572	ENSG00000196081	ZNF724P	chr19	-	SE	0,0,0	20,15,12	4,9,6	34,11,39	197	75	1.75661e-05	0.000113143	0.0,0.0,0.0	0.043,0.238,0.055	-0.112
9239	ENSG00000134504	KCTD1	chr18	-	SE	214195181	17,13,15	432428440	10,23,2	220	75	3.53203e-05	0.000212983	0.811,0.836,0.804	0.936,0.864,0.987	-0.112
31374	ENSG00000100577	GSTZ1	chr14	+	SE	325352361	46,26,29	270217271	12,6,12	201	75	4.17066e-05	0.000248428	0.725,0.835,0.823	0.894,0.931,0.894	-0.112
40326	ENSG00000122390	NAA60	chr16	+	SE	49,50,52	3,0,8	35,31,49	0,0,0	145	75	4.4818e-05	0.000264996	0.894,1.0,0.771	1.0,1.0,1.0	-0.112
27070	ENSG00000161791	FMNL3	chr12	-	SE	36,23,6	48,63,50	23,37,17	37,31,24	190	75	0.00432094	0.0153825	0.228,0.126,0.045	0.197,0.32,0.219	-0.112
12284	ENSG00000068745	IP6K2	chr3	-	SE	23,8,2	337283255	188147127	386440329	214	75	0	0	0.023,0.01,0.003	0.146,0.105,0.119	-0.111
38944	ENSG00000111371	SLC38A1	chr12	-	SE	37,46,36	193,135,68	68,91,92	123,112,92	198	75	8.12448e-08	8.66407e-07	0.068,0.114,0.167	0.173,0.235,0.275	-0.111
32334	ENSG00000107890	ANKRD26	chr10	-	SE	7,11,1	43,22,59	8,33,30	22,54,41	174	75	7.88316e-06	5.47247e-05	0.066,0.177,0.007	0.136,0.208,0.24	-0.111
38975	ENSG00000084234	APLP2	chr11	+	SE	897973732	420413308	142612441184	354313413	243	75	1.82188e-05	0.000116879	0.397,0.421,0.423	0.554,0.551,0.469	-0.111
21743	ENSG00000100425	BRD1	chr22	-	SE	401481480	99,100,87	662635620	83,95,80	386	75	0.000282962	0.00139021	0.44,0.483,0.517	0.608,0.565,0.601	-0.111
18940	ENSG00000125618	PAX8	chr2	-	SE	33,30,16	7,0,0	39,22,45	0,0,0	177	75	0.00211946	0.00824207	0.666,1.0,1.0	1.0,1.0,1.0	-0.111
2726	ENSG00000139624	CERS5	chr12	-	SE	20,18,10	98,184,75	58,37,54	84,68,79	276	75	5.55112e-16	1.7635e-14	0.053,0.026,0.035	0.158,0.129,0.157	-0.11
39721	ENSG00000138050	THUMPD2	chr2	-	SE	54,49,24	97,109,81	108,73,119	114,76,111	268	75	1.08613e-07	1.12733e-06	0.135,0.112,0.077	0.21,0.212,0.231	-0.11
4824	ENSG00000115392	FANCL	chr2	-	SE	217283226	26,10,29	313244187	4,3,13	176	75	2.27387e-05	0.00014298	0.781,0.923,0.769	0.971,0.972,0.86	-0.11
32065	ENSG00000143190	POU2F1	chr1	+	SE	0,9,0	14,37,7	27,12,18	61,40,43	176	75	0.00199278	0.00779915	0.0,0.094,0.0	0.159,0.113,0.151	-0.11
10865	ENSG00000115459	ELMOD3	chr2	+	SE	64,41,33	0,2,4	36,66,41	1,0,0	237	75	0.00798685	0.0262939	1.0,0.866,0.723	0.919,1.0,1.0	-0.11
35136	ENSG00000126653	NSRP1	chr17	+	SE	0,1,0	43,94,45	7,13,7	120,45,35	106	75	5.31306e-08	5.87808e-07	0.0,0.007,0.0	0.04,0.17,0.124	-0.109
25038	ENSG00000116679	IVNS1ABP	chr1	-	SE	285433266	241320324	541541437	319236285	216	75	5.02327e-05	0.000294228	0.291,0.32,0.222	0.371,0.443,0.347	-0.109
25315	ENSG00000103540	CCP110	chr16	+	SE	21,6,8	18,8,27	6,31,18	4,17,9	520	75	0.00155087	0.00626589	0.144,0.098,0.041	0.178,0.208,0.224	-0.109
85	ENSG00000162910	MRPL55	chr1	-	SE	19,40,9	68,78,70	68,43,27	97,70,68	113	75	0.00391915	0.0140949	0.156,0.254,0.079	0.318,0.29,0.209	-0.109
14222	ENSG00000117625	RCOR3	chr1	+	SE	213152187	63,26,26	246240174	26,25,22	191	75	0.005801	0.0199079	0.57,0.697,0.739	0.788,0.79,0.756	-0.109
38407	ENSG00000151458	ANKRD50	chr4	-	SE	222186260	6,0,0	207213181	0,0,0	1350	75	0.00963122	0.0309376	0.673,1.0,1.0	1.0,1.0,1.0	-0.109
11312	ENSG00000100479	POLE2	chr14	-	SE	13,9,16	54,83,51	20,33,9	36,51,15	200	75	1.18257e-05	7.90676e-05	0.083,0.039,0.105	0.172,0.195,0.184	-0.108
11338	ENSG00000214078	CPNE1	chr20	-	SE	122155110	177238170	121,94,137	120,89,104	160	75	5.20289e-05	0.000304036	0.244,0.234,0.233	0.321,0.331,0.382	-0.108
31407	ENSG00000111271	ACAD10	chr12	+	SE	103,159,99	17,2,0	151122129	0,3,0	257	75	0.000431634	0.00202552	0.639,0.959,1.0	1.0,0.922,1.0	-0.108
22802	ENSG00000118369	USP35	chr11	+	SE	38,58,12	7,3,0	44,56,53	0,0,3	205	75	0.00206638	0.00806599	0.665,0.876,1.0	1.0,1.0,0.866	-0.108
36710	ENSG00000163006	CCDC138	chr2	+	SE	208118205	20,15,20	144206189	11,0,16	214	75	0.0065544	0.0221586	0.785,0.734,0.782	0.821,1.0,0.805	-0.108
18722	ENSG00000161618	ALDH16A1	chr19	+	SE	268397287	54,30,0	357166138	3,4,8	228	75	0.00974431	0.0312295	0.62,0.813,1.0	0.975,0.932,0.85	-0.108
31349	ENSG00000016864	GLT8D1	chr3	-	SE	3,2,7	15,25,14	9,10,12	33,10,16	205	75	0.0139958	0.0428408	0.068,0.028,0.155	0.091,0.268,0.215	-0.108
26944	ENSG00000128915	NARG2	chr15	-	SE	10,15,8	115195120	46,62,33	185,118,99	168	75	8.32667e-14	2.0513e-12	0.037,0.033,0.029	0.1,0.19,0.13	-0.107
38191	ENSG00000066135	KDM4A	chr1	+	SE	35,12,0	107,117,47	70,80,30	133,113,91	212	75	1.13422e-08	1.41256e-07	0.104,0.035,0.0	0.157,0.2,0.104	-0.107
12502	ENSG00000164808	SPIDR	chr8	+	SE	113,128,68	0,12,7	126143121	0,1,2	176	75	7.98364e-06	5.52857e-05	1.0,0.82,0.805	1.0,0.984,0.963	-0.107
3512	ENSG00000164930	FZD6	chr8	+	SE	66,158,73	0,4,9	165186199	1,0,0	224	75	8.95517e-06	6.1371e-05	1.0,0.93,0.731	0.982,1.0,1.0	-0.107
40403	ENSG00000143458	GABPB2	chr1	+	SE	338348269	25,20,36	432386412	12,11,17	200	75	1.26652e-05	8.4031e-05	0.835,0.867,0.737	0.931,0.929,0.901	-0.107
24468	ENSG00000153560	UBP1	chr3	-	SE	352381388	448555312	624533567	398408372	183	75	2.49238e-05	0.000155201	0.244,0.22,0.338	0.391,0.349,0.384	-0.107
10863	ENSG00000115459	ELMOD3	chr2	+	SE	18,17,19	0,2,4	17,28,21	1,0,0	119	75	0.00497921	0.0174361	1.0,0.843,0.75	0.915,1.0,1.0	-0.107
11164	ENSG00000213930	GALT	chr9	+	SE	22,32,43	0,1,5	27,21,22	0,0,0	205	75	0.00658195	0.0222384	1.0,0.921,0.759	1.0,1.0,1.0	-0.107
27878	ENSG00000182010	RTKN2	chr10	-	SE	3,0,0	11,13,20	0,12,0	1,8,8	138	75	0.00742636	0.0247311	0.129,0.0,0.0	0.0,0.449,0.0	-0.107
17999	ENSG00000174928	C3orf33	chr3	-	SE	0,5,9	10,31,13	28,21,6	32,22,28	202	75	0.00982868	0.0314596	0.0,0.057,0.204	0.245,0.262,0.074	-0.107
22601	ENSG00000170854	MINA	chr3	-	SE	0,3,0	133,168,90	21,38,40	118,149,90	176	75	0	0	0.0,0.008,0.0	0.07,0.098,0.159	-0.106
28869	ENSG00000167792	NDUFV1	chr11	+	SE	146210340	614691574	634545468	624426467	393	75	0	0	0.043,0.055,0.102	0.162,0.196,0.161	-0.106
11330	ENSG00000214078	CPNE1	chr20	-	SE	1008996664	124,101,82	10771107936	70,54,58	218	75	5.81356e-08	6.36364e-07	0.737,0.772,0.736	0.841,0.876,0.847	-0.106
6201	ENSG00000133030	MPRIP	chr17	+	SE	283634382755	203249148	411238193291	129133174	3882	75	2.20774e-05	0.000139297	0.213,0.211,0.265	0.381,0.357,0.268	-0.106
22335	ENSG00000144120	TMEM177	chr2	+	SE	285295262	8,7,17	413315294	8,0,4	367	75	0.00029785	0.00145716	0.879,0.896,0.759	0.913,1.0,0.938	-0.106
32989	ENSG00000114209	PDCD10	chr3	-	SE	10,12,0	28,29,47	16,22,8	34,20,19	207	75	0.000909176	0.00390998	0.115,0.13,0.0	0.146,0.285,0.132	-0.106
30871	ENSG00000149716	ORAOV1	chr11	-	SE	49,22,28	50,61,65	59,51,23	26,52,38	291	75	0.00944187	0.0304337	0.202,0.085,0.1	0.369,0.202,0.135	-0.106
902	ENSG00000225470	JPX	chrX	+	SE	112,104,83	36,22,19	77,93,103	14,14,12	152	75	0.0122922	0.038256	0.606,0.7,0.683	0.731,0.766,0.809	-0.106
28871	ENSG00000167792	NDUFV1	chr11	+	SE	95144221	614691574	453403372	624426467	326	75	0	0	0.034,0.046,0.081	0.143,0.179,0.155	-0.105
13873	ENSG00000103275	UBE2I	chr16	+	SE	625644595	7931322723	1130970913	988687542	332	75	4.10783e-15	1.19371e-13	0.151,0.099,0.157	0.205,0.242,0.276	-0.105
5885	ENSG00000141698	NT5C3B	chr17	-	SE	6,17,5	89,142,83	26,31,30	91,84,112	130	75	5.39114e-08	5.96153e-07	0.037,0.065,0.034	0.142,0.176,0.134	-0.105
27008	ENSG00000160691	SHC1	chr1	-	SE	36,12,4	81,49,45	55,52,29	82,50,45	291	75	1.59408e-06	1.29111e-05	0.103,0.059,0.022	0.147,0.211,0.142	-0.105
6054	ENSG00000121716	PILRB	chr7	+	SE	176924912100	88,71,33	514743043539	61,84,38	715	75	9.17128e-05	0.000506086	0.678,0.786,0.87	0.898,0.843,0.907	-0.105
26091	ENSG00000013561	RNF14	chr5	+	SE	562705470	7,0,26	720660577	4,0,3	603	75	0.000209382	0.00106116	0.909,1.0,0.692	0.957,1.0,0.96	-0.105
15916	ENSG00000164291	ARSK	chr5	+	SE	0,0,0	10,23,18	8,0,4	12,48,49	134	75	0.00109299	0.00460969	0.0,0.0,0.0	0.272,0.0,0.044	-0.105
5947	ENSG00000163867	ZMYM6	chr1	-	SE	99145187	11,8,6	154235130	5,4,2	242	75	0.00359113	0.013072	0.736,0.849,0.906	0.905,0.948,0.953	-0.105
3884	ENSG00000179818	PCBP1-AS1	chr2	-	SE	38,103,48	8,0,0	36,71,58	0,0,0	163	75	0.00472657	0.0166578	0.686,1.0,1.0	1.0,1.0,1.0	-0.105
12237	ENSG00000172590	MRPL52	chr14	+	SE	48,26,72	54,56,81	87,88,76	73,67,71	149	75	0.0110653	0.0348915	0.309,0.189,0.309	0.375,0.398,0.35	-0.105
25367	ENSG00000123159	GIPC1	chr19	-	SE	20,0,0	89,118,75	17,18,21	71,61,41	166	75	2.21165e-08	2.62227e-07	0.092,0.0,0.0	0.098,0.118,0.188	-0.104
32890	ENSG00000149761	NUDT22	chr11	+	SE	9,0,4	108,34,63	9,12,27	57,53,43	168	75	5.12823e-07	4.63975e-06	0.036,0.0,0.028	0.066,0.092,0.219	-0.104
34304	ENSG00000198837	DENND4B	chr1	-	SE	215354182	5,40,5	462308274	6,7,0	245	75	7.30693e-06	5.10713e-05	0.929,0.73,0.918	0.959,0.931,1.0	-0.104
17552	ENSG00000116731	PRDM2	chr1	+	SE	3,53,89	0,0,17	33,8,39	0,0,0	179	75	3.07816e-05	0.000187525	1.0,1.0,0.687	1.0,1.0,1.0	-0.104
15590	ENSG00000083097	DOPEY1	chr6	+	SE	0,4,0	20,40,17	22,4,5	39,46,32	135	75	8.47303e-05	0.000470789	0.0,0.053,0.0	0.239,0.046,0.08	-0.104
6901	ENSG00000084693	AGBL5	chr2	+	SE	11,13,0	125,166,79	44,25,21	74,51,48	286	75	0	0	0.023,0.02,0.0	0.135,0.114,0.103	-0.103
6334	ENSG00000136527	TRA2B	chr3	-	SE	1015821945	10541204757	132213531501	866768749	351	75	1.01644e-11	1.94175e-10	0.171,0.127,0.211	0.246,0.273,0.3	-0.103
8836	ENSG00000184281	TSSC4	chr11	+	SE	16,23,8	88,73,31	71,58,28	74,104,61	216	75	3.20138e-06	2.42443e-05	0.059,0.099,0.082	0.25,0.162,0.137	-0.103
5819	ENSG00000253352	TUG1	chr22	+	SE	216202138	218196238	272267264	163229185	200	75	9.85468e-05	0.000539692	0.271,0.279,0.179	0.385,0.304,0.349	-0.103
15152	ENSG00000139636	LMBR1L	chr12	-	SE	0,18,24	30,62,43	58,43,33	52,54,76	277	75	0.000150439	0.000790208	0.0,0.073,0.131	0.232,0.177,0.105	-0.103
13434	ENSG00000168000	BSCL2	chr11	-	SE	51,101,38	0,0,7	151113111	0,0,0	183	75	0.0116723	0.036524	1.0,1.0,0.69	1.0,1.0,1.0	-0.103
33577	ENSG00000135778	NTPCR	chr1	+	SE	151218551649	105,132,89	198021622042	35,89,52	285	75	1.55682e-11	2.90831e-10	0.791,0.787,0.83	0.937,0.865,0.912	-0.102
37756	ENSG00000204116	CHIC1	chrX	+	SE	0,2,0	25,15,21	0,6,7	6,10,20	157	75	3.42982e-05	0.000207208	0.0,0.06,0.0	0.0,0.223,0.143	-0.102
26915	ENSG00000188732	FAM221A	chr7	+	SE	3,1,0	30,40,13	9,6,1	21,29,5	146	75	9.63904e-05	0.0005293	0.049,0.013,0.0	0.18,0.096,0.093	-0.102
1038	ENSG00000023445	BIRC3	chr11	+	SE	0,0,0	2,7,16	8,0,3	9,12,17	205	75	0.000304598	0.00148451	0.0,0.0,0.0	0.245,0.0,0.061	-0.102
9426	ENSG00000157911	PEX10	chr1	-	SE	29,67,36	60,62,53	51,97,51	49,46,43	314	75	0.00193172	0.00758128	0.103,0.205,0.14	0.199,0.335,0.221	-0.102
16278	ENSG00000150433	TMEM218	chr11	-	SE	0,0,0	11,32,12	4,0,4	29,2,5	178	75	0.00513664	0.0179066	0.0,0.0,0.0	0.055,0.0,0.252	-0.102
12281	ENSG00000068745	IP6K2	chr3	-	SE	14,8,0	337283255	187145189	386440329	288	75	0	0	0.011,0.007,0.0	0.112,0.079,0.13	-0.101
5881	ENSG00000141698	NT5C3B	chr17	-	SE	608664486	22,38,36	783661682	15,11,16	276	75	3.09939e-07	2.92414e-06	0.882,0.826,0.786	0.934,0.942,0.921	-0.101
33560	ENSG00000187630	DHRS4L2	chr14	+	SE	167166145	4,0,10	159,94,114	0,0,0	297	75	1.6029e-05	0.000104138	0.913,1.0,0.785	1.0,1.0,1.0	-0.101
20657	ENSG00000179912	R3HDM2	chr12	-	SE	147190161	21,16,38	172168193	10,12,8	107	75	5.34813e-05	0.000311149	0.831,0.893,0.748	0.923,0.908,0.944	-0.101
39817	ENSG00000080815	PSEN1	chr14	+	SE	0,0,0	2,6,3	4,0,4	26,3,9	121	75	0.00130497	0.00538263	0.0,0.0,0.0	0.087,0.0,0.216	-0.101
24222	ENSG00000028203	VEZT	chr12	+	SE	210212121	10,10,28	194308256	5,15,6	148	75	0.00235063	0.00902223	0.914,0.915,0.687	0.952,0.912,0.956	-0.101
1121	ENSG00000171606	ZNF274	chr19	+	SE	136,126,83	12,1,12	162107100	5,5,0	202	75	0.0114127	0.035811	0.808,0.979,0.72	0.923,0.888,1.0	-0.101
5169	ENSG00000162585	C1orf86	chr1	-	SE	137238145	446530315	431357337	309361359	404	75	0	0	0.054,0.077,0.079	0.206,0.155,0.148	-0.1
27207	ENSG00000181938	GINS3	chr16	+	SE	13,35,0	107142103	31,36,40	132,63,78	192	75	1.22292e-07	1.25027e-06	0.045,0.088,0.0	0.084,0.182,0.167	-0.1
37130	ENSG00000136699	SMPD4	chr2	-	SE	76,94,43	152160124	139128163	147208165	162	75	0.00012048	0.000648906	0.188,0.214,0.138	0.304,0.222,0.314	-0.1
21156	ENSG00000168385	2019-09-02	chr2	+	SE	10,30,6	106,75,88	34,52,18	66,72,94	160	75	0.000128994	0.000689482	0.042,0.158,0.031	0.195,0.253,0.082	-0.1
2642	ENSG00000204946	ZNF783	chr7	+	SE	28,28,27	34,58,47	89,66,41	59,52,51	265	75	0.000531803	0.00242919	0.189,0.12,0.14	0.299,0.264,0.185	-0.1
40832	ENSG00000117481	NSUN4	chr1	+	SE	293371222	17,2,38	515582427	12,12,13	230	75	0.0148642	0.0451363	0.849,0.984,0.656	0.933,0.941,0.915	-0.1
6725	ENSG00000137274	BPHL	chr6	+	A3SS	267187342	42,70,29	113170182	82,55,65	2420	75	5.11577e-06	5.35521e-05	0.165,0.076,0.268	0.041,0.087,0.08	0.1
8701	ENSG00000068885	IFT80	chr3	-	A3SS	0,6,9	25,31,53	0,0,0	21,18,25	77	75	1.41508e-05	0.000131102	0.0,0.159,0.142	0.0,0.0,0.0	0.1
4321	ENSG00000204482	LST1	chr6	+	A3SS	247372266	38,65,52	148147142	47,51,31	120	75	0.00174164	0.00894064	0.802,0.782,0.762	0.663,0.643,0.741	0.1
2984	ENSG00000173744	AGFG1	chr2	+	A3SS	255252233	21,14,12	221220164	52,35,26	81	75	1.49934e-08	2.79858e-07	0.918,0.943,0.947	0.797,0.853,0.854	0.101
6147	ENSG00000214021	TTLL3	chr3	+	A3SS	91127172	2,0,0	166108145	3,2,10	342	75	4.49593e-05	0.000365798	0.909,1.0,1.0	0.924,0.922,0.761	0.101
2715	ENSG00000108599	AKAP10	chr17	-	A3SS	51,36,5	6,0,2	30,66,49	13,13,10	100	75	0.00902389	0.0360459	0.864,1.0,0.652	0.634,0.792,0.786	0.101
1953	ENSG00000136811	ODF2	chr9	+	A3SS	357350288	63,41,60	326296312	81,95,93	112	75	5.7589e-05	0.000450508	0.791,0.851,0.763	0.729,0.676,0.692	0.103
3501	ENSG00000092931	MFSD11	chr17	+	A3SS	48,82,7	1,3,0	47,62,47	9,4,4	100	75	0.00130416	0.00702891	0.973,0.953,1.0	0.797,0.921,0.898	0.103
1421	ENSG00000168710	AHCYL1	chr1	+	A3SS	597749503	11,38,11	243198181	33,16,30	100	75	3.89844e-12	1.27693e-10	0.976,0.937,0.972	0.847,0.903,0.819	0.105
6505	ENSG00000184792	OSBP2	chr22	+	A3SS	35,51,57	0,2,0	69,46,29	5,4,7	78	75	2.88299e-05	0.000244765	1.0,0.961,1.0	0.93,0.917,0.799	0.105
3136	ENSG00000108666	C17orf75	chr17	-	A3SS	139183174	28,34,16	146116133	31,58,31	89	75	0.00407448	0.0185028	0.807,0.819,0.902	0.799,0.628,0.783	0.106
4060	ENSG00000008710	PKD1	chr16	-	A3SS	74,93,63	21,29,21	71,82,106	38,51,43	78	75	0.00803868	0.032781	0.772,0.755,0.743	0.642,0.607,0.703	0.106
3732	ENSG00000164080	RAD54L2	chr3	+	A3SS	45,36,51	0,0,0	61,58,98	7,12,0	90	75	4.69627e-06	5.00903e-05	1.0,1.0,1.0	0.879,0.801,1.0	0.107
613	ENSG00000100288	CHKB	chr22	-	A3SS	284370441	86,127,78	397340334	146206126	103	75	0.00198132	0.0100191	0.706,0.68,0.805	0.664,0.546,0.659	0.107
8548	ENSG00000186352	ANKRD37	chr4	+	A3SS	23,20,3	0,3,0	22,6,16	13,0,1	85	75	0.00633654	0.026742	1.0,0.855,1.0	0.599,1.0,0.934	0.107
2264	ENSG00000170485	NPAS2	chr2	+	A3SS	251460409	39,47,41	500416333	87,61,77	471	75	0.00809022	0.0329383	0.506,0.609,0.614	0.478,0.521,0.408	0.107
426	ENSG00000103051	COG4	chr16	-	A3SS	370374225	10,8,8	298233227	19,40,22	127	75	6.04857e-09	1.22345e-07	0.956,0.965,0.943	0.903,0.775,0.859	0.109
1352	ENSG00000160226	C21orf2	chr21	-	A3SS	98123113	5,8,31	71,82,85	24,24,15	84	75	0.00387056	0.0177034	0.946,0.932,0.765	0.725,0.753,0.835	0.11
4961	ENSG00000006712	PAF1	chr19	-	A3SS	320336184	5,1,10	333263305	23,20,25	203	75	2.55831e-07	3.63825e-06	0.959,0.992,0.872	0.842,0.829,0.818	0.111
1593	ENSG00000103194	USP10	chr16	+	A3SS	30,75,71	3,4,0	56,65,61	5,15,12	88	75	3.99588e-05	0.000327211	0.895,0.941,1.0	0.905,0.787,0.812	0.111
2860	ENSG00000128739	SNRPN	chr15	+	A3SS	576680547	1,14,0	417430448	16,27,42	174	75	1.11022e-16	6.06086e-15	0.996,0.954,1.0	0.918,0.873,0.821	0.113
5364	ENSG00000170791	CHCHD7	chr8	+	A3SS	192217242	360410292	160143177	524493478	119	75	8.3257e-08	1.31574e-06	0.252,0.25,0.343	0.161,0.155,0.189	0.113
478	ENSG00000179195	ZNF664	chr12	+	A3SS	96136149	49,62,62	124,81,90	72,84,61	78	75	0.00617161	0.0261547	0.653,0.678,0.698	0.623,0.481,0.587	0.113
4170	ENSG00000085415	SEH1L	chr18	+	A3SS	532548184661	7,20,15	499855235765	58,47,47	1697	75	1.71346e-11	5.14749e-10	0.971,0.914,0.932	0.792,0.839,0.844	0.114
6838	ENSG00000135749	PCNXL2	chr1	-	A3SS	59,14,38	0,0,0	43,61,54	4,5,1	154	75	7.74057e-05	0.000578776	1.0,1.0,1.0	0.84,0.856,0.963	0.114
181	ENSG00000121073	SLC35B1	chr17	-	A3SS	195202203	103,61,81	157135164	109,90,95	100	75	0.00218422	0.0109254	0.587,0.713,0.653	0.519,0.529,0.564	0.114
2206	ENSG00000119718	EIF2B2	chr14	+	A3SS	214288168	2,6,4	91106141	11,23,4	106	75	6.87639e-08	1.10131e-06	0.987,0.971,0.967	0.854,0.765,0.961	0.115
6805	ENSG00000133731	IMPA1	chr8	-	A3SS	73,114,53	0,0,0	18,21,34	8,0,0	89	75	0.00290986	0.0138978	1.0,1.0,1.0	0.655,1.0,1.0	0.115
2515	ENSG00000135912	TTLL4	chr2	+	A3SS	85,143,72	0,0,0	52,49,65	15,4,2	81	75	7.5355e-09	1.49444e-07	1.0,1.0,1.0	0.762,0.919,0.968	0.117
2706	ENSG00000105223	PLD3	chr19	+	A3SS	206349214	0,8,0	291187206	16,12,7	240	75	1.14494e-06	1.41089e-05	1.0,0.932,1.0	0.85,0.83,0.902	0.117
429	ENSG00000166938	DIS3L	chr15	+	A3SS	155216124	0,6,0	215221255	22,11,8	210	75	3.80448e-06	4.12721e-05	1.0,0.928,1.0	0.777,0.878,0.919	0.118
5522	ENSG00000156787	TBC1D31	chr8	+	A3SS	70,90,66	0,3,0	27,39,51	8,0,9	79	75	2.86967e-06	3.19503e-05	1.0,0.966,1.0	0.762,1.0,0.843	0.12
669	ENSG00000117602	RCAN3	chr1	+	A3SS	19,52,22	0,0,0	25,29,18	0,6,2	105	75	0.000395897	0.00244225	1.0,1.0,1.0	1.0,0.775,0.865	0.12
3696	ENSG00000140463	BBS4	chr15	+	A3SS	10,13,0	42,28,29	4,0,3	49,61,48	80	75	0.000399624	0.00245926	0.182,0.303,0.0	0.071,0.0,0.055	0.12
5044	ENSG00000130695	CEP85	chr1	+	A3SS	202142139	228313297	90173107	403440290	78	75	0.00094008	0.00527963	0.46,0.304,0.31	0.177,0.274,0.262	0.12
5354	ENSG00000068323	TFE3	chrX	-	A3SS	115164263	2,28,11	157153154	32,25,20	140	75	0.00110238	0.00605712	0.969,0.758,0.928	0.724,0.766,0.805	0.12
6677	ENSG00000111271	ACAD10	chr12	+	A3SS	6,2,58	26,28,30	2,4,6	33,43,29	237	75	0.00127805	0.00690283	0.068,0.022,0.38	0.019,0.029,0.061	0.12
3307	ENSG00000092841	MYL6	chr12	+	A3SS	12193126749264	180,197,42	12080109139988	438391399	463	75	0	0	0.916,0.912,0.973	0.817,0.819,0.802	0.121
5996	ENSG00000137166	FOXP4	chr6	+	A3SS	97227139	187230173	114109123	330254272	111	75	3.59672e-05	0.000299353	0.26,0.4,0.352	0.189,0.225,0.234	0.121
5050	ENSG00000140403	DNAJA4	chr15	+	A3SS	50,22,71	0,0,0	76,36,55	2,5,1	188	75	0.000842878	0.00479204	1.0,1.0,1.0	0.938,0.742,0.956	0.121
5928	ENSG00000133624	ZNF767	chr7	-	A3SS	87,37,41	20,2,4	79,47,74	27,13,20	78	75	0.00877105	0.0352299	0.807,0.947,0.908	0.738,0.777,0.781	0.122
7733	ENSG00000004399	PLXND1	chr3	-	A3SS	201357293	2,13,4	147,118,85	30,11,7	108	75	3.03836e-10	7.38075e-09	0.986,0.95,0.981	0.773,0.882,0.894	0.123
8121	ENSG00000163939	PBRM1	chr3	-	A3SS	551467319	26,30,10	432400388	38,59,66	150	75	1.05198e-08	2.0385e-07	0.914,0.886,0.941	0.85,0.772,0.746	0.124
639	ENSG00000104093	DMXL2	chr15	-	A3SS	80,52,113	36,31,37	91,99,85	80,53,79	78	75	0.00547622	0.0237023	0.681,0.617,0.746	0.522,0.642,0.508	0.124
2093	ENSG00000115204	MPV17	chr2	-	A3SS	541625560	0,0,6	561399358	23,10,9	417	75	4.56092e-11	1.2723e-09	1.0,1.0,0.944	0.814,0.878,0.877	0.125
2773	ENSG00000188321	ZNF559	chr19	+	A3SS	561679513	0,0,0	622709681	3,4,6	1681	75	5.28887e-06	5.51367e-05	1.0,1.0,1.0	0.902,0.888,0.835	0.125
2116	ENSG00000092531	SNAP23	chr15	+	A3SS	55,37,56	3,1,0	54,62,38	6,7,1	237	75	0.00522017	0.0228421	0.853,0.921,1.0	0.74,0.737,0.923	0.125
4917	ENSG00000125734	GPR108	chr19	-	A3SS	339228221	11,23,10	364311222	32,65,43	132	75	1.56605e-06	1.85767e-05	0.946,0.849,0.926	0.866,0.731,0.746	0.126
1533	ENSG00000123329	ARHGAP9	chr12	-	A3SS	210297213	8,3,0	187189183	12,7,8	387	75	0.00090624	0.00512359	0.836,0.95,1.0	0.751,0.84,0.816	0.126
4482	ENSG00000132376	INPP5K	chr17	-	A3SS	106161100	7,4,0	77,91,82	11,6,28	82	75	2.36418e-07	3.39066e-06	0.933,0.974,1.0	0.865,0.933,0.728	0.127
1613	ENSG00000148516	ZEB1	chr10	+	A3SS	103,93,84	73,63,42	87,74,63	83,71,78	78	75	0.00180711	0.00923009	0.576,0.587,0.658	0.502,0.501,0.437	0.127
7705	ENSG00000171469	ZNF561	chr19	-	A3SS	23,34,71	10,0,0	80,56,89	11,35,14	88	75	0.0051575	0.0226315	0.662,1.0,1.0	0.861,0.577,0.844	0.127
7857	ENSG00000126012	KDM5C	chrX	-	A3SS	358365334	57,76,38	255289351	94118104	78	75	1.75279e-09	3.88599e-08	0.858,0.822,0.894	0.723,0.702,0.764	0.128
2326	ENSG00000213930	GALT	chr9	+	A3SS	101,111,90	0,0,0	92,73,67	9,11,2	124	75	3.18252e-09	6.81757e-08	1.0,1.0,1.0	0.861,0.801,0.953	0.128
5315	ENSG00000160613	PCSK7	chr11	-	A3SS	162,51,38	0,2,0	54,34,51	4,14,2	82	75	3.31923e-07	4.61692e-06	1.0,0.959,1.0	0.925,0.69,0.959	0.128
2201	ENSG00000071564	TCF3	chr19	-	A3SS	432406262	91,95,52	243222145	83,104,73	78	75	3.34458e-07	4.63946e-06	0.82,0.804,0.829	0.738,0.672,0.656	0.129
8699	ENSG00000068885	IFT80	chr3	-	A3SS	137183202	0,13,0	138151182	4,16,19	227	75	0.000368705	0.0022912	1.0,0.823,1.0	0.919,0.757,0.76	0.129
3480	ENSG00000065357	DGKA	chr12	+	A3SS	365358375	0,0,14	273301247	16,11,15	307	75	2.67159e-06	2.98759e-05	1.0,1.0,0.867	0.807,0.87,0.801	0.13
5918	ENSG00000117616	C1orf63	chr1	-	A3SS	9017311074	0,8,0	9209211023	20,17,25	666	75	2.94746e-11	8.60016e-10	1.0,0.911,1.0	0.838,0.859,0.822	0.131
7769	ENSG00000092439	TRPM7	chr15	-	A3SS	306298205	83,71,49	270355408	150177174	78	75	7.22692e-08	1.15019e-06	0.78,0.801,0.801	0.634,0.659,0.693	0.132
6967	ENSG00000148444	COMMD3	chr10	+	A3SS	121126252	2,5,0	178241198	8,14,12	375	75	0.000116756	0.000832543	0.924,0.834,1.0	0.817,0.775,0.767	0.133
405	ENSG00000164258	NDUFS4	chr5	+	A3SS	27,69,18	0,1,0	46,29,53	3,2,6	158	75	5.73666e-05	0.000449461	1.0,0.97,1.0	0.879,0.873,0.807	0.137
8161	ENSG00000243943	ZNF512	chr2	+	A3SS	43,36,28	3,7,4	34,18,14	19,9,1	78	75	0.0117613	0.0447952	0.932,0.832,0.871	0.632,0.658,0.931	0.138
6370	ENSG00000257923	CUX1	chr7	+	A3SS	128207135	11,10,18	140,100,94	36,35,20	81	75	2.41866e-08	4.29354e-07	0.915,0.95,0.874	0.783,0.726,0.813	0.139
5864	ENSG00000100003	SEC14L2	chr22	+	A3SS	6,0,16	18,26,20	0,0,0	22,32,14	155	75	3.07634e-07	4.30263e-06	0.139,0.0,0.279	0.0,0.0,0.0	0.139
4337	ENSG00000198198	SZT2	chr1	+	A3SS	23,42,21	0,0,0	46,24,17	13,5,0	81	75	3.5418e-07	4.85993e-06	1.0,1.0,1.0	0.766,0.816,1.0	0.139
678	ENSG00000088448	ANKRD10	chr13	-	A3SS	23,43,32	0,0,0	55,57,41	9,6,3	108	75	6.15161e-07	8.04941e-06	1.0,1.0,1.0	0.809,0.868,0.905	0.139
6453	ENSG00000102103	PQBP1	chrX	+	A3SS	160216561529	26,26,18	144517731403	43,75,76	574	75	2.06786e-10	5.12124e-09	0.89,0.893,0.917	0.815,0.755,0.707	0.141
[truncated: 3,173 more rows]

## Sheet: shSF3B1.2 VS control
Table S3. shSF3B1.2-associated splicing events changes in CUTLL1 cells
ID	GeneID	geneSymbol	chr	strand	AS_Type	IJC_SAMPLE_1	SJC_SAMPLE_1	IJC_SAMPLE_2	SJC_SAMPLE_2	IncFormLen	SkipFormLen	PValue	FDR	IncLevel1	IncLevel2	IncLevelDifference
3744	ENSG00000114026	OGG1	chr3	+	A3SS	3,5,3	5,3,3	1,2,1	0,0,0	122	75	9.54565e-11	3.37552e-09	0.269,0.506,0.381	1.0,1.0,1.0	-0.615
3208	ENSG00000143748	NVL	chr1	-	A3SS	0,1,1	4,3,7	5,2,2	5,1,0	79	75	1.89285e-05	0.000282612	0.0,0.24,0.119	0.487,0.655,1.0	-0.594
8157	ENSG00000103174	NAGPA	chr16	-	A3SS	0,3,9	6,10,5	5,12,4	3,1,0	108	75	0.000208405	0.00220074	0.0,0.172,0.556	0.536,0.893,1.0	-0.567
3376	ENSG00000157578	LCA5L	chr21	-	A3SS	0,1,0	3,0,1	3,7,5	0,1,0	258	75	8.34364e-08	2.04781e-06	0.0,1.0,0.0	1.0,0.67,1.0	-0.557
4677	ENSG00000205531	NAP1L4	chr11	-	A3SS	8,4,0	8,3,3	10,11,14	0,6,1	149	75	0.00125603	0.0099869	0.335,0.402,0.0	1.0,0.48,0.876	-0.54
7123	ENSG00000090661	CERS4	chr19	+	A3SS	1,0,0	0,2,2	2,5,4	1,0,0	107	75	4.19396e-07	8.94544e-06	1.0,0.0,0.0	0.584,1.0,1.0	-0.528
6849	ENSG00000140474	ULK3	chr15	-	A3SS	1,7,5	16,19,12	12,9,16	2,5,6	104	75	1.95584e-07	4.43811e-06	0.043,0.21,0.231	0.812,0.565,0.658	-0.517
7109	ENSG00000107819	SFXN3	chr10	+	A3SS	1,0,8	24,19,22	13,13,12	3,18,3	131	75	2.75492e-07	6.01938e-06	0.023,0.0,0.172	0.713,0.293,0.696	-0.502
4970	ENSG00000145979	TBC1D7	chr6	-	A3SS	18,8,7	11,14,5	25,29,47	3,0,9	132	75	1.53189e-06	2.89927e-05	0.482,0.245,0.443	0.826,1.0,0.748	-0.468
3331	ENSG00000142512	SIGLEC10	chr19	-	A3SS	3,13,6	4,0,3	9,11,11	0,0,0	219	75	4.30635e-06	7.34814e-05	0.204,1.0,0.407	1.0,1.0,1.0	-0.463
3873	ENSG00000055955	ITIH4	chr3	-	A3SS	1,0,3	4,1,0	3,1,3	2,0,0	90	75	0.00801134	0.0476865	0.172,0.0,1.0	0.556,1.0,1.0	-0.461
8394	ENSG00000117407	ARTN	chr1	+	A3SS	3,3,7	5,2,3	3,12,4	1,0,0	140	75	2.23919e-06	4.13596e-05	0.243,0.446,0.556	0.616,1.0,1.0	-0.457
3921	ENSG00000167380	ZNF226	chr19	+	A3SS	13,22,34	13,19,23	106139175	11,36,9	244	75	9.02697e-09	2.54031e-07	0.235,0.262,0.312	0.748,0.543,0.857	-0.446
793	ENSG00000214279	RP11-108K14.4	chr10	+	A3SS	2,2,3	8,9,10	6,13,11	4,12,0	269	75	0.000979989	0.00816658	0.065,0.058,0.077	0.295,0.232,1.0	-0.442
1485	ENSG00000099625	C19orf26	chr19	-	A3SS	0,0,2	3,3,5	7,13,13	3,11,1	272	75	2.6633e-06	4.80376e-05	0.0,0.0,0.099	0.391,0.246,0.782	-0.44
3513	ENSG00000138071	ACTR2	chr2	+	A3SS	1,3,6	5,1,0	7,11,5	0,0,0	152	75	0.000578611	0.00518339	0.09,0.597,1.0	1.0,1.0,1.0	-0.438
2774	ENSG00000068903	SIRT2	chr19	-	A3SS	38,19,13	22,30,28	32,59,39	8,7,7	179	75	1.60255e-08	4.30685e-07	0.42,0.21,0.163	0.626,0.779,0.7	-0.437
691	ENSG00000166436	TRIM66	chr11	-	A3SS	15,22,22	13,4,14	5,4,8	0,0,1	159	75	3.58311e-06	6.23275e-05	0.352,0.722,0.426	1.0,1.0,0.791	-0.43
6427	ENSG00000205336	GPR56	chr16	+	A3SS	2,0,1	4,5,3	2,5,6	1,5,2	93	75	0.000400437	0.00379603	0.287,0.0,0.212	0.617,0.446,0.708	-0.424
1366	ENSG00000142046	TMEM91	chr19	+	A3SS	2,2,5	4,1,1	2,2,4	0,0,0	87	75	8.90157e-05	0.00108004	0.301,0.633,0.812	1.0,1.0,1.0	-0.418
7061	ENSG00000187049	TMEM216	chr11	+	A3SS	0,0,0	4,9,11	5,8,9	4,5,12	121	75	5.84965e-10	1.86047e-08	0.0,0.0,0.0	0.437,0.498,0.317	-0.417
6264	ENSG00000115507	OTX1	chr2	+	A3SS	0,0,3	15,8,7	6,5,6	2,20,1	190	75	5.76648e-05	0.000752302	0.0,0.0,0.145	0.542,0.09,0.703	-0.397
5817	ENSG00000165521	EML5	chr14	-	A3SS	12,10,20	8,7,8	24,64,37	1,10,4	189	75	7.67776e-05	0.00095307	0.373,0.362,0.498	0.905,0.717,0.786	-0.392
2659	ENSG00000023191	RNH1	chr11	-	A3SS	274220261	201169167	434956749	58,122,76	143	75	0	0	0.417,0.406,0.45	0.797,0.804,0.838	-0.389
4232	ENSG00000137221	TJAP1	chr6	+	A3SS	21,14,10	66,61,79	80,146,99	52,92,47	127	75	0	0	0.158,0.119,0.07	0.476,0.484,0.554	-0.389
2938	ENSG00000205084	TMEM231	chr16	-	A3SS	29,31,24	41,43,36	55,120,88	14,27,31	198	75	8.10463e-15	4.53775e-13	0.211,0.215,0.202	0.598,0.627,0.518	-0.372
4101	ENSG00000111325	OGFOD2	chr12	+	A3SS	14,9,19	9,12,16	13,19,20	3,5,2	145	75	0.000146114	0.00163277	0.446,0.28,0.381	0.691,0.663,0.838	-0.362
4233	ENSG00000137221	TJAP1	chr6	+	A3SS	26,16,12	90,94,85	83152105	54,114,66	130	75	0	0	0.143,0.089,0.075	0.47,0.435,0.479	-0.359
5075	ENSG00000163701	IL17RE	chr3	+	A3SS	7,26,12	4,5,10	27,33,24	0,3,3	148	75	0.000231614	0.00239409	0.47,0.725,0.378	1.0,0.848,0.802	-0.359
4924	ENSG00000100802	C14orf93	chr14	-	A3SS	1,4,1	1,1,3	3,3,3	0,2,0	81	75	0.00459725	0.0302451	0.481,0.787,0.236	1.0,0.581,1.0	-0.359
3637	ENSG00000124496	TRERF1	chr6	-	A3SS	4,14,12	15,16,12	9,29,29	5,9,6	111	75	0.000107513	0.00125999	0.153,0.372,0.403	0.549,0.685,0.766	-0.357
4971	ENSG00000145979	TBC1D7	chr6	-	A3SS	24,9,12	55,37,46	40,38,54	16,39,26	132	75	6.73818e-09	1.92648e-07	0.199,0.121,0.129	0.587,0.356,0.541	-0.345
2026	ENSG00000015153	YAF2	chr12	-	A3SS	8,7,14	26,4,10	18,15,21	6,3,4	136	75	0.000369007	0.00354815	0.145,0.491,0.436	0.623,0.734,0.743	-0.343
4891	ENSG00000161912	ADCY10P1	chr6	+	A3SS	14,6,1	3,1,2	6,17,1	0,2,0	105	75	0.0010071	0.00832792	0.769,0.811,0.263	1.0,0.859,1.0	-0.339
5809	ENSG00000120662	MTRF1	chr13	-	A3SS	2,0,1	9,5,6	8,3,1	3,8,2	76	75	0.00121173	0.00972098	0.18,0.0,0.141	0.725,0.27,0.33	-0.335
3421	ENSG00000150433	TMEM218	chr11	-	A3SS	3,8,10	4,2,9	3,6,3	0,0,2	109	75	0.00068301	0.00597912	0.34,0.733,0.433	1.0,1.0,0.508	-0.334
484	ENSG00000205746	RP11-1212A22.1	chr16	-	A3SS	0,0,2	3,1,9	2,4,2	4,3,2	112	75	0.000310904	0.00305719	0.0,0.0,0.13	0.251,0.472,0.401	-0.331
3107	ENSG00000175048	ZDHHC14	chr6	+	A3SS	15,11,18	5,9,12	15,23,20	2,4,1	120	75	0.000230503	0.0023872	0.652,0.433,0.484	0.824,0.782,0.926	-0.321
8516	ENSG00000163584	RPL22L1	chr3	-	A3SS	505497493	602437481	7779621162	195297283	142	75	0	0	0.307,0.375,0.351	0.678,0.631,0.684	-0.32
8806	ENSG00000148218	ALAD	chr9	-	A3SS	33,32,34	50,66,56	90130133	25,55,47	241	75	0	0	0.17,0.131,0.159	0.528,0.424,0.468	-0.32
1082	ENSG00000197183	C20orf112	chr20	-	A3SS	4,4,4	21,38,33	2,8,13	2,12,14	92	75	6.16339e-06	0.00010385	0.134,0.079,0.09	0.449,0.352,0.431	-0.31
6110	ENSG00000090372	STRN4	chr19	-	A3SS	32,41,56	91,95,102	105188199	51,114,67	199	75	0	0	0.117,0.14,0.171	0.437,0.383,0.528	-0.307
2707	ENSG00000105223	PLD3	chr19	+	A3SS	6,13,24	14,28,31	9,38,14	7,10,8	110	75	0.000184984	0.00198461	0.226,0.24,0.345	0.467,0.722,0.544	-0.307
6735	ENSG00000161082	CELF5	chr19	+	A3SS	44,40,60	1,2,2	19,31,32	0,1,0	1789	75	0.000213675	0.00224317	0.648,0.456,0.557	1.0,0.565,1.0	-0.301
8411	ENSG00000178028	DMAP1	chr1	+	A3SS	51,23,33	42,23,39	44,75,66	14,20,18	121	75	1.20589e-08	3.30696e-07	0.429,0.383,0.344	0.661,0.699,0.694	-0.299
6762	ENSG00000198791	CNOT7	chr8	-	A3SS	4,4,7	0,4,1	3,2,3	0,0,0	152	75	0.00391669	0.0264847	1.0,0.33,0.775	1.0,1.0,1.0	-0.298
6062	ENSG00000182871	COL18A1	chr21	+	A3SS	3,0,1	14,16,13	6,12,5	14,11,10	78	75	2.74431e-05	0.000397793	0.171,0.0,0.069	0.292,0.512,0.325	-0.296
5076	ENSG00000163701	IL17RE	chr3	+	A3SS	18,32,19	16,16,18	35,39,29	6,5,13	221	75	0.00173485	0.013115	0.276,0.404,0.264	0.664,0.726,0.431	-0.292
7312	ENSG00000172113	NME6	chr3	-	A3SS	58,69,74	126,69,88	45,88,47	17,37,17	153	75	1.06027e-09	3.27526e-08	0.184,0.329,0.292	0.565,0.538,0.575	-0.291
6195	ENSG00000039650	PNKP	chr19	-	A3SS	69,73,67	141141149	129212156	63,102,93	158	75	0	0	0.189,0.197,0.176	0.493,0.497,0.443	-0.29
4102	ENSG00000111325	OGFOD2	chr12	+	A3SS	93,61,84	92,97,73	71129114	28,37,35	157	75	8.22109e-12	3.32243e-10	0.326,0.231,0.355	0.548,0.625,0.609	-0.29
1360	ENSG00000142046	TMEM91	chr19	+	A3SS	17,21,44	4,1,1	11,33,21	0,0,0	400	75	0.000268139	0.00271933	0.443,0.797,0.892	1.0,1.0,1.0	-0.289
5043	ENSG00000135049	AGTPBP1	chr9	-	A3SS	144137129	46,26,24	138166188	2,8,8	195	75	6.29274e-13	2.91582e-11	0.546,0.67,0.674	0.964,0.889,0.9	-0.288
3645	ENSG00000168781	PPIP5K1	chr15	-	A3SS	32,33,36	21,4,12	33,86,65	1,3,2	116	75	1.0301e-07	2.47177e-06	0.496,0.842,0.66	0.955,0.949,0.955	-0.287
5858	ENSG00000123473	STIL	chr1	-	A3SS	146163159	90104100	157376347	45,63,35	129	75	2.19991e-12	9.53589e-11	0.485,0.477,0.48	0.67,0.776,0.852	-0.285
824	ENSG00000135454	B4GALNT1	chr12	-	A3SS	17,5,11	51,42,46	9,23,15	10,23,12	108	75	4.50548e-07	9.57191e-06	0.188,0.076,0.142	0.385,0.41,0.465	-0.285
1477	ENSG00000089053	ANAPC5	chr12	-	A3SS	441416580	338323376	513973700	115206134	114	75	0	0	0.462,0.459,0.504	0.746,0.757,0.775	-0.284
8714	ENSG00000123360	PDE1B	chr12	+	A3SS	35,29,60	14,6,5	31,67,32	0,6,1	234	75	0.00249934	0.0180304	0.445,0.608,0.794	1.0,0.782,0.911	-0.282
6470	ENSG00000141279	NPEPPS	chr17	+	A3SS	4,6,5	25,7,27	13,23,25	18,18,9	127	75	0.000202786	0.00214985	0.086,0.336,0.099	0.299,0.43,0.621	-0.276
5757	ENSG00000128915	NARG2	chr15	-	A3SS	527575541	177143184	74212971032	54,125,98	235	75	0	0	0.487,0.562,0.484	0.814,0.768,0.771	-0.273
6819	ENSG00000134802	SLC43A3	chr11	-	A3SS	69,40,55	47,24,29	64,92,116	12,26,15	173	75	9.94632e-07	1.99483e-05	0.389,0.419,0.451	0.698,0.605,0.77	-0.271
8326	ENSG00000111011	RSRC2	chr12	-	A3SS	34,62,51	50,53,51	63,61,91	16,19,48	97	75	4.82628e-06	8.18336e-05	0.345,0.475,0.436	0.753,0.713,0.594	-0.268
1219	ENSG00000105443	CYTH2	chr19	+	A3SS	145123172	176169213	129296166	53,117,74	78	75	0	0	0.442,0.412,0.437	0.701,0.709,0.683	-0.267
7255	ENSG00000204084	INPP5B	chr1	-	A3SS	21,9,10	41,71,50	17,68,41	12,31,27	244	75	7.77156e-16	5.22152e-14	0.136,0.038,0.058	0.303,0.403,0.318	-0.264
2268	ENSG00000105726	ATP13A1	chr19	-	A3SS	351249323	110105162	348802446	39,89,49	145	75	0	0	0.623,0.551,0.508	0.822,0.823,0.825	-0.263
107	ENSG00000197937	ZNF347	chr19	-	A3SS	5,1,0	32,13,25	5,4,9	3,24,28	78	75	0.00419788	0.0281342	0.131,0.069,0.0	0.616,0.138,0.236	-0.263
5945	ENSG00000095383	TBC1D2	chr9	-	A3SS	6,5,2	4,0,2	3,13,12	0,2,0	79	75	0.00162868	0.0124526	0.587,1.0,0.487	1.0,0.861,1.0	-0.262
4988	ENSG00000114107	CEP70	chr3	-	A3SS	220247249	187169194	251404402	63,113,99	127	75	0	0	0.41,0.463,0.431	0.702,0.679,0.706	-0.261
3213	ENSG00000140987	ZSCAN32	chr16	-	A3SS	21,22,19	55,43,55	15,32,30	6,33,26	125	75	0.000131631	0.00150216	0.186,0.235,0.172	0.6,0.368,0.409	-0.261
400	ENSG00000164978	NUDT2	chr9	+	A3SS	12,15,20	1,7,6	15,37,37	1,1,1	146	75	4.25222e-05	0.000580094	0.86,0.524,0.631	0.885,0.95,0.95	-0.257
1340	ENSG00000187838	TMEM256-PLSCR3	chr17	-	A3SS	16,7,18	2,0,3	13,22,9	0,1,0	538	75	0.000581515	0.00520074	0.527,1.0,0.455	1.0,0.754,1.0	-0.257
2071	ENSG00000119185	ITGB1BP1	chr2	-	A3SS	243720551978	165170146	167127852172	38,41,57	768	75	0	0	0.591,0.541,0.57	0.811,0.869,0.788	-0.255
4972	ENSG00000145979	TBC1D7	chr6	-	A3SS	28,8,10	34,15,23	28,34,56	18,30,17	132	75	0.000906545	0.00766145	0.319,0.233,0.198	0.469,0.392,0.652	-0.254
8484	ENSG00000113282	CLINT1	chr5	-	A3SS	282232237	246296267	436670663	139255302	129	75	0	0	0.4,0.313,0.34	0.646,0.604,0.561	-0.253
1700	ENSG00000177225	PDDC1	chr11	-	A3SS	70,39,90	101106146	47143118	33,97,37	183	75	6.43235e-08	1.59327e-06	0.221,0.131,0.202	0.369,0.377,0.567	-0.253
2851	ENSG00000168010	ATG16L2	chr11	+	A3SS	52,53,56	13,15,19	23,52,24	2,4,2	195	75	0.000137444	0.00155529	0.606,0.576,0.531	0.816,0.833,0.822	-0.253
6909	ENSG00000213983	AP1G2	chr14	-	A3SS	119155191	262295331	180344315	114199199	137	75	0	0	0.199,0.223,0.24	0.464,0.486,0.464	-0.251
7209	ENSG00000065883	CDK13	chr7	+	A3SS	106192156	322241304	252547441	98271232	255	75	0	0	0.088,0.19,0.131	0.431,0.373,0.359	-0.251
5857	ENSG00000123473	STIL	chr1	-	A3SS	205242186	90104100	233414448	45,63,35	126	75	2.66454e-15	1.62749e-13	0.576,0.581,0.525	0.755,0.796,0.884	-0.251
5571	ENSG00000236624	CCDC163P	chr1	-	A3SS	30,19,19	6,3,3	10,36,32	0,0,0	147	75	1.85568e-07	4.26252e-06	0.718,0.764,0.764	1.0,1.0,1.0	-0.251
3646	ENSG00000168781	PPIP5K1	chr15	-	A3SS	16,9,19	35,28,26	16,27,6	9,13,6	132	75	0.000276055	0.00277865	0.206,0.154,0.293	0.503,0.541,0.362	-0.251
7758	ENSG00000176261	ZBTB8OS	chr1	-	A3SS	131124123	391465372	112134125	72140143	113	75	3.44169e-15	2.03287e-13	0.182,0.15,0.18	0.508,0.388,0.367	-0.25
8622	ENSG00000112763	BTN2A1	chr6	+	A3SS	170182209	91,82,89	280442464	52,78,67	304	75	1.32117e-14	7.17299e-13	0.315,0.354,0.367	0.571,0.583,0.631	-0.25
3367	ENSG00000106089	STX1A	chr7	-	A3SS	69,71,89	83,58,84	92120117	24,43,51	166	75	1.30446e-08	3.54116e-07	0.273,0.356,0.324	0.634,0.558,0.509	-0.249
2427	ENSG00000146826	C7orf43	chr7	-	A3SS	91103109	85,71,94	71171142	43,47,20	169	75	0.000329686	0.00319867	0.322,0.392,0.34	0.423,0.618,0.759	-0.249
3891	ENSG00000132530	XAF1	chr17	+	A3SS	118124220	42,25,46	149228159	10,22,17	481	75	6.78465e-06	0.000113253	0.305,0.436,0.427	0.699,0.618,0.593	-0.247
6953	ENSG00000119688	ABCD4	chr14	-	A3SS	24,43,48	160168155	40,104,90	48,92,78	137	75	0	0	0.076,0.123,0.145	0.313,0.382,0.387	-0.246
130	ENSG00000242802	AP5Z1	chr7	+	A3SS	173222263	31,31,47	321521472	13,27,23	320	75	5.07105e-12	2.11294e-10	0.567,0.627,0.567	0.853,0.819,0.828	-0.246
8459	ENSG00000100429	HDAC10	chr22	-	A3SS	11,12,17	97,72,102	15,30,39	23,45,45	105	75	1.37457e-12	6.10603e-11	0.075,0.106,0.106	0.318,0.323,0.382	-0.245
3165	ENSG00000135365	PHF21A	chr11	-	A3SS	30,36,21	2,3,8	16,13,11	0,0,0	164	75	1.55705e-06	2.93653e-05	0.873,0.846,0.546	1.0,1.0,1.0	-0.245
6280	ENSG00000167613	LAIR1	chr19	-	A3SS	140143160	235215259	212483322	95270137	231	75	0	0	0.162,0.178,0.167	0.42,0.367,0.433	-0.238
2973	ENSG00000064961	HMG20B	chr19	+	A3SS	25,32,40	104,110,97	63,64,65	34,97,70	117	75	1.47314e-06	2.81783e-05	0.134,0.157,0.209	0.543,0.297,0.373	-0.238
4760	ENSG00000100908	EMC9	chr14	-	A3SS	151141215	133102123	139182167	35,50,42	277	75	6.41542e-12	2.65253e-10	0.235,0.272,0.321	0.518,0.496,0.518	-0.235
3166	ENSG00000135365	PHF21A	chr11	-	A3SS	71,79,71	55,37,45	79205172	16,59,37	170	75	5.97855e-07	1.25038e-05	0.363,0.485,0.41	0.685,0.605,0.672	-0.235
7240	ENSG00000164241	C5orf63	chr5	-	A3SS	16,31,32	2,1,7	11,36,58	2,0,0	538	75	0.00102947	0.00848684	0.527,0.812,0.389	0.434,1.0,1.0	-0.235
4459	ENSG00000176472	ZNF575	chr19	+	A3SS	26,6,17	5,2,6	10,35,17	1,2,1	144	75	0.0026295	0.0187199	0.73,0.61,0.596	0.839,0.901,0.899	-0.234
208	ENSG00000140995	DEF8	chr16	+	A3SS	15,25,19	13,12,8	14,18,21	2,4,5	126	75	0.008296	0.0489473	0.407,0.554,0.586	0.806,0.728,0.714	-0.234
4759	ENSG00000100908	EMC9	chr14	-	A3SS	176177228	133102123	154205179	35,50,42	250	75	1.17948e-11	4.59398e-10	0.284,0.342,0.357	0.569,0.552,0.561	-0.233
89	ENSG00000213024	NUP62	chr19	-	A3SS	102,75,102	184133177	59138100	48,79,62	108	75	1.01824e-11	3.99492e-10	0.278,0.281,0.286	0.461,0.548,0.528	-0.231
6041	ENSG00000139436	GIT2	chr12	-	A3SS	543525528	75,109,90	75613161167	32,102,77	1417	75	3.90471e-10	1.27974e-08	0.277,0.203,0.237	0.556,0.406,0.445	-0.23
1365	ENSG00000142046	TMEM91	chr19	+	A3SS	6,9,12	4,1,1	5,12,7	0,0,0	98	75	0.00135417	0.0105948	0.534,0.873,0.902	1.0,1.0,1.0	-0.23
3202	ENSG00000160584	SIK3	chr11	-	A3SS	75,78,111	21,32,27	82,184,80	9,16,12	255	75	1.97218e-05	0.000293642	0.512,0.418,0.547	0.728,0.772,0.662	-0.228
7038	ENSG00000124207	CSE1L	chr20	+	A3SS	251283292	187417961750	83314981058	6381127997	248	75	0	0	0.039,0.045,0.048	0.283,0.287,0.243	-0.227
4217	ENSG00000076864	RAP1GAP	chr1	-	A3SS	0,0,0	4,4,4	2,4,0	4,4,2	106	75	0.00124355	0.00994652	0.0,0.0,0.0	0.261,0.414,0.0	-0.225
1363	ENSG00000142046	TMEM91	chr19	+	A3SS	15,22,39	4,1,1	11,32,18	0,0,0	246	75	0.00125152	0.00996584	0.533,0.87,0.922	1.0,1.0,1.0	-0.225
6565	ENSG00000148343	FAM73B	chr9	+	A3SS	25,3,24	52,44,63	59,123,78	44,88,45	254	75	3.4639e-14	1.82534e-12	0.124,0.02,0.101	0.284,0.292,0.339	-0.223
7716	ENSG00000141013	GAS8	chr16	+	A3SS	15,6,6	15,18,27	16,27,17	5,25,17	184	75	0.00450868	0.0298436	0.29,0.12,0.083	0.566,0.306,0.29	-0.223
6818	ENSG00000134802	SLC43A3	chr11	-	A3SS	178142135	530464469	173364229	138384300	112	75	0	0	0.184,0.17,0.162	0.456,0.388,0.338	-0.222
3974	ENSG00000142528	ZNF473	chr19	+	A3SS	109,85,88	17,29,30	116254170	12,24,12	197	75	1.30887e-05	0.000206916	0.709,0.527,0.528	0.786,0.801,0.844	-0.222
3784	ENSG00000123965	PMS2P5	chr7	+	A3SS	7,4,15	33,12,33	8,24,25	15,31,14	85	75	0.00440495	0.0294119	0.158,0.227,0.286	0.32,0.406,0.612	-0.222
842	ENSG00000146083	RNF44	chr5	-	A3SS	38,57,72	53,43,63	93182121	45,62,46	139	75	2.25296e-06	4.13785e-05	0.279,0.417,0.381	0.527,0.613,0.587	-0.217
1863	ENSG00000162373	BEND5	chr1	-	A3SS	23,17,25	69,39,27	16,44,44	22,25,17	157	75	0.000811235	0.00693226	0.137,0.172,0.307	0.258,0.457,0.553	-0.217
8044	ENSG00000165119	HNRNPK	chr9	-	A3SS	385436243203	153314311432	485576146406	8371126803	135	75	0	0	0.583,0.585,0.554	0.763,0.79,0.816	-0.216
2570	ENSG00000141295	SCRN2	chr17	-	A3SS	72,93,102	41,55,55	121144153	19,53,32	290	75	0.000110338	0.00127816	0.312,0.304,0.324	0.622,0.413,0.553	-0.216
8029	ENSG00000156170	NDUFAF6	chr8	+	A3SS	42,33,26	15,14,21	30,62,44	5,11,11	144	75	0.00269807	0.0191321	0.593,0.551,0.392	0.758,0.746,0.676	-0.215
2752	ENSG00000116698	SMG7	chr1	+	A3SS	59,40,76	383417397	182367349	263458477	137	75	0	0	0.078,0.05,0.095	0.275,0.305,0.286	-0.214
6564	ENSG00000148343	FAM73B	chr9	+	A3SS	26,10,27	52,44,63	67,121,92	44,88,45	278	75	1.34004e-13	6.66918e-12	0.119,0.058,0.104	0.291,0.271,0.355	-0.212
3782	ENSG00000093010	COMT	chr22	+	A3SS	188172211	549493472	4651171696	257615332	369	75	0	0	0.065,0.066,0.083	0.269,0.279,0.299	-0.211
8075	ENSG00000223960	AC009948.5	chr2	+	A3SS	35,57,52	20,19,15	41,79,56	4,17,8	167	75	0.00382462	0.025989	0.44,0.574,0.609	0.822,0.676,0.759	-0.211
4244	ENSG00000102878	HSF4	chr16	+	A3SS	18,17,28	43,62,42	45,65,46	29,44,40	179	75	4.56246e-08	1.13533e-06	0.149,0.103,0.218	0.394,0.382,0.325	-0.21
693	ENSG00000156304	SCAF4	chr21	-	A3SS	270382345	218229249	395750624	125219186	141	75	3.33067e-15	1.98915e-13	0.397,0.47,0.424	0.627,0.646,0.641	-0.208
6204	ENSG00000196923	PDLIM7	chr5	-	A3SS	62,42,57	72102136	70,95,122	35,68,55	274	75	1.23912e-12	5.55022e-11	0.191,0.101,0.103	0.354,0.277,0.378	-0.205
1465	ENSG00000130731	C16orf13	chr16	-	A3SS	450520560	369463400	5291043810	180383273	182	75	0	0	0.334,0.316,0.366	0.548,0.529,0.55	-0.204
3993	ENSG00000149091	DGKZ	chr11	+	A3SS	79,90,142	201233213	178297277	115258189	172	75	1.11022e-16	7.74993e-15	0.146,0.144,0.225	0.403,0.334,0.39	-0.204
6728	ENSG00000197586	ENTPD6	chr20	+	A3SS	93,94,116	255189230	132304155	112248140	118	75	5.77316e-15	3.26639e-13	0.188,0.24,0.243	0.428,0.438,0.413	-0.203
506	ENSG00000129667	RHBDF2	chr17	-	A3SS	8,3,8	43,15,24	16,29,15	15,34,17	162	75	3.33212e-06	5.87218e-05	0.079,0.085,0.134	0.331,0.283,0.29	-0.202
4068	ENSG00000123562	MORF4L2	chrX	-	A3SS	241211206	162165136	245386348	72124107	126	75	8.18678e-12	3.32243e-10	0.47,0.432,0.474	0.669,0.649,0.659	-0.2
2298	ENSG00000110906	KCTD10	chr12	-	A3SS	9,7,7	59,35,38	23,31,22	30,42,19	178	75	4.10189e-09	1.19824e-07	0.06,0.078,0.072	0.244,0.237,0.328	-0.2
6915	ENSG00000140264	SERF2	chr15	+	A3SS	8,7,12	1,0,4	5,15,6	0,0,0	150	75	0.00813153	0.0482417	0.8,1.0,0.6	1.0,1.0,1.0	-0.2
4061	ENSG00000008710	PKD1	chr16	-	A3SS	125,86,121	99112116	114207144	35,73,67	308	75	1.17378e-10	4.07036e-09	0.235,0.158,0.203	0.442,0.408,0.344	-0.199
3356	ENSG00000125967	NECAB3	chr20	-	A3SS	12,14,35	69,55,68	14,39,26	26,31,24	130	75	6.25405e-05	0.000811969	0.091,0.128,0.229	0.237,0.421,0.385	-0.198
4112	ENSG00000215788	TNFRSF25	chr1	-	A3SS	6,3,11	41,38,37	12,20,14	18,36,26	95	75	6.74743e-05	0.000861459	0.104,0.059,0.19	0.345,0.305,0.298	-0.198
4270	ENSG00000161013	MGAT4B	chr5	-	A3SS	0,0,0	7,11,4	2,1,4	4,26,7	102	75	0.00219286	0.016102	0.0,0.0,0.0	0.269,0.028,0.296	-0.198
2931	ENSG00000197603	C5orf42	chr5	-	A3SS	50,41,58	17,14,12	56,90,30	0,12,5	129	75	0.000799989	0.00684704	0.631,0.63,0.738	1.0,0.813,0.777	-0.197
5239	ENSG00000068078	FGFR3	chr4	+	A3SS	0,0,2	7,6,4	0,9,2	3,6,4	78	75	0.00123377	0.00988305	0.0,0.0,0.325	0.0,0.591,0.325	-0.197
944	ENSG00000110888	CAPRIN2	chr12	-	A3SS	24,32,26	5,5,5	20,42,47	1,1,1	135	75	4.05919e-05	0.000558008	0.727,0.78,0.743	0.917,0.959,0.963	-0.196
4717	ENSG00000113108	APBB3	chr5	-	A3SS	28,12,22	10,5,9	21,15,17	3,1,3	96	75	0.00510472	0.0330892	0.686,0.652,0.656	0.845,0.921,0.816	-0.196
2850	ENSG00000168010	ATG16L2	chr11	+	A3SS	281249391	13,15,19	154285247	2,4,2	544	75	2.25561e-06	4.13785e-05	0.749,0.696,0.739	0.914,0.908,0.945	-0.194
5877	ENSG00000131018	SYNE1	chr6	-	A3SS	1,1,1	6,12,18	4,9,6	11,20,12	87	75	0.000143993	0.00162257	0.126,0.067,0.046	0.239,0.28,0.301	-0.194
6094	ENSG00000104946	TBC1D17	chr19	+	A3SS	35,49,45	53,72,77	51,97,80	37,65,45	149	75	2.68055e-07	5.8808e-06	0.249,0.255,0.227	0.41,0.429,0.472	-0.193
4502	ENSG00000175197	DDIT3	chr12	-	A3SS	100132116	51,38,58	204367315	39,77,55	246	75	1.98228e-05	0.00029433	0.374,0.514,0.379	0.615,0.592,0.636	-0.192
4368	ENSG00000160948	VPS28	chr8	-	A3SS	49,52,86	129,99,108	164271205	73,150,90	387	75	0	0	0.069,0.092,0.134	0.303,0.259,0.306	-0.191
1257	ENSG00000261740	RP11-345J4.5	chr16	-	A3SS	456418424	377309340	446731553	132313203	179	75	1.66944e-12	7.35513e-11	0.336,0.362,0.343	0.586,0.495,0.533	-0.191
4454	ENSG00000100416	TRMU	chr22	+	A3SS	124,99,178	97,75,108	297487382	91169125	130	75	2.44087e-09	7.28871e-08	0.424,0.432,0.487	0.653,0.624,0.638	-0.191
1247	ENSG00000166681	NGFRAP1	chrX	+	A3SS	320366395	149112971405	418710613	533957728	122	75	0	0	0.117,0.148,0.147	0.325,0.313,0.341	-0.189
2324	ENSG00000213930	GALT	chr9	+	A3SS	8,7,5	80,100,96	10,13,9	16,42,30	92	75	1.0432e-06	2.06908e-05	0.075,0.054,0.041	0.338,0.201,0.197	-0.189
5667	ENSG00000156831	NSMCE2	chr8	+	A3SS	31,20,27	51,73,49	28,62,39	34,44,33	112	75	7.89825e-05	0.000975933	0.289,0.155,0.27	0.355,0.485,0.442	-0.189
966	ENSG00000125089	SH3TC1	chr4	+	A3SS	429390486	423384308	84115231165	174330208	1030	75	0	0	0.069,0.069,0.103	0.26,0.252,0.29	-0.187
3095	ENSG00000119979	FAM45A	chr10	+	A3SS	39,36,37	53,58,45	28,79,55	16,67,31	95	75	0.000442796	0.00414639	0.367,0.329,0.394	0.58,0.482,0.583	-0.185
5970	ENSG00000100150	DEPDC5	chr22	+	A3SS	39,50,47	20,10,19	32,60,36	6,6,3	102	75	0.000608862	0.00540931	0.589,0.786,0.645	0.797,0.88,0.898	-0.185
2259	ENSG00000178802	MPI	chr15	+	A3SS	13,3,14	67,52,75	14,25,15	26,53,12	164	75	3.43004e-06	6.00536e-05	0.082,0.026,0.079	0.198,0.177,0.364	-0.184
705	ENSG00000145907	G3BP1	chr5	+	A3SS	431398392	139156159	206465328	18,79,54	106	75	7.8848e-12	3.23518e-10	0.687,0.644,0.636	0.89,0.806,0.811	-0.18
8040	ENSG00000077254	USP33	chr1	-	A3SS	118110108	103110120	129234155	56,116,78	99	75	9.85075e-08	2.38504e-06	0.465,0.431,0.405	0.636,0.604,0.601	-0.18
6287	ENSG00000168487	BMP1	chr8	+	A3SS	9,5,5	27,25,25	27,44,62	31,30,14	574	75	4.07429e-09	1.19668e-07	0.042,0.025,0.025	0.102,0.161,0.367	-0.179
4455	ENSG00000100416	TRMU	chr22	+	A3SS	136108184	40,50,43	310503395	52,54,45	134	75	1.01438e-06	2.02687e-05	0.656,0.547,0.705	0.769,0.839,0.831	-0.177
5397	ENSG00000160058	BSDC1	chr1	-	A3SS	189153184	23,18,25	164275237	5,8,4	184	75	2.64068e-10	8.92684e-09	0.77,0.776,0.75	0.93,0.933,0.96	-0.176
7431	ENSG00000197119	SLC25A29	chr14	-	A3SS	97171146	8,10,2	35,94,91	0,1,0	371	75	3.28327e-06	5.80513e-05	0.71,0.776,0.937	1.0,0.95,1.0	-0.176
6896	ENSG00000243406	MRPS31P5	chr13	-	A3SS	31,43,40	40,51,68	62113111	35,79,79	118	75	2.32803e-05	0.000342438	0.33,0.349,0.272	0.53,0.476,0.472	-0.176
6109	ENSG00000090372	STRN4	chr19	-	A3SS	44,59,65	326305358	114214220	140295200	220	75	0	0	0.044,0.062,0.058	0.217,0.198,0.273	-0.175
945	ENSG00000110888	CAPRIN2	chr12	-	A3SS	25,33,27	5,5,5	12,47,38	1,1,1	138	75	7.93565e-05	0.000978305	0.731,0.782,0.746	0.867,0.962,0.954	-0.175
7118	ENSG00000241404	EGFL8	chr6	+	A3SS	64,44,100	3,13,10	15,18,31	0,0,1	135	75	1.02486e-05	0.000164929	0.922,0.653,0.847	1.0,1.0,0.945	-0.174
4501	ENSG00000175197	DDIT3	chr12	-	A3SS	78,95,91	51,38,58	153256212	39,77,55	193	75	6.56384e-05	0.000840467	0.373,0.493,0.379	0.604,0.564,0.6	-0.174
7163	ENSG00000245694	CRNDE	chr16	-	A3SS	123106139	195104154	80167117	65,71,70	86	75	6.47179e-05	0.000832198	0.355,0.471,0.44	0.518,0.672,0.593	-0.172
2976	ENSG00000163374	YY1AP1	chr1	-	A3SS	406388400	220218195	477833690	110237179	135	75	3.20736e-11	1.18079e-09	0.506,0.497,0.533	0.707,0.661,0.682	-0.171
8715	ENSG00000123360	PDE1B	chr12	+	A3SS	59,51,91	14,6,5	42,88,82	0,6,1	172	75	0.00082937	0.00706476	0.648,0.788,0.888	1.0,0.865,0.973	-0.171
4067	ENSG00000123562	MORF4L2	chrX	-	A3SS	95,65,71	162165136	76117121	72124107	95	75	1.67696e-07	3.88519e-06	0.316,0.237,0.292	0.455,0.427,0.472	-0.17
3574	ENSG00000188629	ZNF177	chr19	+	A3SS	245168198	27,24,19	377606537	20,32,32	555	75	0.000171458	0.00188079	0.551,0.486,0.585	0.718,0.719,0.694	-0.17
329	ENSG00000197912	SPG7	chr16	+	A3SS	21,25,35	4,2,5	29,50,36	0,0,4	176	75	0.00439046	0.0293516	0.691,0.842,0.749	1.0,1.0,0.793	-0.17
1983	ENSG00000100307	CBX7	chr22	-	A3SS	76107133	3,9,9	49,134,73	0,6,0	354	75	0.00520623	0.0335533	0.843,0.716,0.758	1.0,0.826,1.0	-0.17
5758	ENSG00000115486	GGCX	chr2	-	A3SS	13,11,14	27,35,27	7,24,10	10,15,11	132	75	0.00548237	0.0349973	0.215,0.152,0.228	0.285,0.476,0.341	-0.169
5680	ENSG00000170906	NDUFA3	chr19	+	A3SS	1,1,9	29,39,32	12,13,10	20,28,25	122	75	2.44628e-05	0.000358276	0.021,0.016,0.147	0.269,0.222,0.197	-0.168
6371	ENSG00000257923	CUX1	chr7	+	A3SS	183165200	14,19,14	110248208	2,12,6	381	75	0.00110266	0.00893939	0.72,0.631,0.738	0.915,0.803,0.872	-0.167
4515	ENSG00000213658	LAT	chr16	+	A3SS	34,46,58	229202225	60103105	111224133	105	75	1.36473e-10	4.70219e-09	0.096,0.14,0.155	0.279,0.247,0.361	-0.165
5281	ENSG00000198265	HELZ	chr17	-	A3SS	11,28,13	76,65,59	19,58,28	24,97,68	78	75	0.00212991	0.0156826	0.122,0.293,0.175	0.432,0.365,0.284	-0.164
521	ENSG00000049246	PER3	chr1	+	A3SS	13,8,16	0,6,4	13,25,14	1,2,0	78	75	0.00444564	0.0295295	1.0,0.562,0.794	0.926,0.923,1.0	-0.164
4685	ENSG00000204256	BRD2	chr6	+	A3SS	309332418	128212981362	7791291994	7171255962	257	75	0	0	0.066,0.069,0.082	0.241,0.231,0.232	-0.162
8371	ENSG00000068366	ACSL4	chrX	-	A3SS	17,20,36	4,1,1	18,37,28	0,1,0	189	75	0.00318042	0.0220578	0.628,0.888,0.935	1.0,0.936,1.0	-0.162
8249	ENSG00000134744	ZCCHC11	chr1	-	A3SS	63,89,78	94,94,127	74121160	57,109,83	90	75	0.000207497	0.00219546	0.358,0.441,0.339	0.52,0.481,0.616	-0.16
3355	ENSG00000125967	NECAB3	chr20	-	A3SS	9,12,18	69,55,68	9,33,10	26,31,24	106	75	0.000939981	0.00788206	0.084,0.134,0.158	0.197,0.43,0.228	-0.16
5557	ENSG00000100105	PATZ1	chr22	-	A3SS	28,12,25	55,66,37	14,56,36	23,37,35	140	75	0.00101882	0.0084119	0.214,0.089,0.266	0.246,0.448,0.355	-0.16
276	ENSG00000085644	ZNF213	chr16	+	A3SS	6,14,5	29,22,28	11,46,15	23,40,16	139	75	0.00171628	0.012993	0.1,0.256,0.088	0.205,0.383,0.336	-0.16
5908	ENSG00000078177	N4BP2	chr4	+	A3SS	279236219	79,40,28	172339290	3,19,26	126	75	2.48719e-08	6.55325e-07	0.678,0.778,0.823	0.972,0.914,0.869	-0.159
7638	ENSG00000170248	PDCD6IP	chr3	+	A3SS	46,32,29	444470438	109174175	346588441	90	75	0	0	0.079,0.054,0.052	0.208,0.198,0.249	-0.157
967	ENSG00000125089	SH3TC1	chr4	+	A3SS	28,38,46	423384308	88113144	174330208	146	75	0	0	0.033,0.048,0.071	0.206,0.15,0.262	-0.155
7106	ENSG00000170037	CNTROB	chr17	+	A3SS	37,52,99	260273204	101236181	144230199	203	75	0	0	0.05,0.066,0.152	0.206,0.275,0.252	-0.155
6210	ENSG00000172534	HCFC1	chrX	-	A3SS	250232219	270253327	294625444	202416187	207	75	2.92126e-08	7.58541e-07	0.251,0.249,0.195	0.345,0.352,0.462	-0.155
1753	ENSG00000130299	GTPBP3	chr19	+	A3SS	26,29,38	100,78,113	37,74,36	33,97,41	184	75	3.58255e-08	9.12616e-07	0.096,0.132,0.121	0.314,0.237,0.264	-0.155
2880	ENSG00000100211	CBY1	chr22	+	A3SS	73,37,58	100,88,91	69119126	48,102,90	192	75	2.88511e-07	6.25302e-06	0.222,0.141,0.199	0.36,0.313,0.354	-0.155
5223	ENSG00000213593	TMX2	chr11	+	A3SS	7,21,19	27,29,27	29,61,75	32,60,51	125	75	0.00559468	0.0355454	0.135,0.303,0.297	0.352,0.379,0.469	-0.155
7721	ENSG00000168071	CCDC88B	chr11	+	A3SS	3,3,4	21,26,26	2,17,27	12,49,29	95	75	0.00205493	0.0152249	0.101,0.083,0.108	0.116,0.215,0.424	-0.154
4118	ENSG00000160298	C21orf58	chr21	-	A3SS	218274314	184131180	129331180	45,115,50	244	75	1.87575e-05	0.000280839	0.267,0.391,0.349	0.468,0.469,0.525	-0.152
81	ENSG00000137101	CD72	chr9	-	A3SS	32,21,49	35,21,50	23,40,44	12,21,24	183	75	0.00323653	0.0223891	0.273,0.291,0.287	0.44,0.438,0.429	-0.152
1243	ENSG00000172932	ANKRD13D	chr11	+	A3SS	255251381	95,79,86	416795519	44,95,115	959	75	3.58946e-05	0.000502431	0.174,0.199,0.257	0.425,0.396,0.261	-0.151
391	ENSG00000092148	HECTD1	chr14	-	A3SS	255229287	109102104	198538336	40,118,85	216	75	3.40105e-06	5.97407e-05	0.448,0.438,0.489	0.632,0.613,0.579	-0.15
5814	ENSG00000164051	CCDC51	chr3	-	A3SS	96113116	17,18,6	97211103	1,13,5	196	75	0.00163849	0.0125097	0.684,0.706,0.881	0.974,0.861,0.887	-0.15
8800	ENSG00000111642	CHD4	chr12	-	A3SS	714630700	265188245	4981142846	83170127	114	75	1.95621e-13	9.38808e-12	0.639,0.688,0.653	0.798,0.815,0.814	-0.149
4154	ENSG00000138381	ASNSD1	chr2	+	A3SS	102102110	43,51,49	87150120	20,37,30	140	75	0.000301756	0.00299052	0.56,0.517,0.546	0.7,0.685,0.682	-0.148
1800	ENSG00000183506	PI4KAP2	chr22	-	A3SS	5,5,10	39,21,45	3,14,7	11,23,8	123	75	0.00668805	0.0407487	0.073,0.127,0.119	0.143,0.271,0.348	-0.148
2654	ENSG00000061938	TNK2	chr3	-	A3SS	10,5,3	34,28,53	29,59,44	30,81,60	248	75	1.86571e-10	6.38738e-09	0.082,0.051,0.017	0.226,0.181,0.182	-0.146
555	ENSG00000175166	PSMD2	chr3	+	A3SS	15,20,27	5,7,4	15,45,29	4,0,2	98	75	0.00486315	0.0318385	0.697,0.686,0.838	0.742,1.0,0.917	-0.146
4504	ENSG00000175197	DDIT3	chr12	-	A3SS	65,110,92	191220193	181330276	176278231	232	75	2.22045e-15	1.37183e-13	0.099,0.139,0.134	0.25,0.277,0.279	-0.145
4609	ENSG00000100425	BRD1	chr22	-	A3SS	66,78,77	98111107	79131106	70,123,61	103	75	0.00037218	0.0035644	0.329,0.338,0.344	0.451,0.437,0.559	-0.145
1933	ENSG00000140488	CELF6	chr15	-	A3SS	5,7,7	5,1,6	2,5,1	0,0,2	78	75	0.00571865	0.0362047	0.49,0.871,0.529	1.0,1.0,0.325	-0.145
4610	ENSG00000100425	BRD1	chr22	-	A3SS	684674747	98111107	71012861060	70,123,61	468	75	3.04836e-05	0.000435769	0.528,0.493,0.528	0.619,0.626,0.736	-0.144
1682	ENSG00000168785	TSPAN5	chr4	-	A3SS	142155147	25,36,38	92177164	12,21,6	139	75	5.18851e-05	0.000685215	0.754,0.699,0.676	0.805,0.82,0.937	-0.144
138	ENSG00000132781	MUTYH	chr1	-	A3SS	6,3,11	168208212	18,32,31	68128110	98	75	0	0	0.027,0.011,0.038	0.168,0.161,0.177	-0.143
963	ENSG00000125089	SH3TC1	chr4	+	A3SS	49,45,79	74,52,77	39,136,54	25,65,45	158	75	0.000742856	0.00644008	0.239,0.291,0.328	0.425,0.498,0.363	-0.143
156	ENSG00000135913	USP37	chr2	-	A3SS	29,19,22	125,96,94	29,48,51	57,82,88	115	75	5.89666e-07	1.23807e-05	0.131,0.114,0.132	0.249,0.276,0.274	-0.141
518	ENSG00000168137	SETD5	chr3	+	A3SS	161165184	74,67,113	182323250	33,80,100	132	75	0.00133603	0.0104806	0.553,0.583,0.481	0.758,0.696,0.587	-0.141
8206	ENSG00000163040	CCDC74A	chr2	+	A3SS	96,91,109	11,15,7	57,131,69	1,6,3	196	75	0.00149475	0.0115105	0.77,0.699,0.856	0.956,0.893,0.898	-0.141
7975	ENSG00000153914	SREK1	chr5	+	A3SS	165220732907	24,12,18	319145404444	13,10,12	2819	75	5.79021e-05	0.000753568	0.647,0.821,0.811	0.867,0.924,0.908	-0.14
637	ENSG00000214087	ARL16	chr17	-	A3SS	328261462	45,65,59	261460423	28,46,31	601	75	0.00357391	0.0244399	0.476,0.334,0.494	0.538,0.555,0.63	-0.14
6820	ENSG00000134802	SLC43A3	chr11	-	A3SS	70,48,58	227114162	66101121	68179108	173	75	2.11169e-07	4.7491e-06	0.118,0.154,0.134	0.296,0.197,0.327	-0.138
7978	ENSG00000161692	DBF4B	chr17	+	A3SS	155175163	54,53,87	153242270	38,67,32	140	75	0.00214597	0.0157792	0.606,0.639,0.501	0.683,0.659,0.819	-0.138
507	ENSG00000101040	ZMYND8	chr20	-	A3SS	182190199	155113160	172466300	76160152	150	75	2.08275e-05	0.000308397	0.37,0.457,0.383	0.531,0.593,0.497	-0.137
8285	ENSG00000022976	ZNF839	chr14	+	A3SS	727664826	21,23,26	6641210943	4,21,15	855	75	0.00016679	0.00183708	0.752,0.717,0.736	0.936,0.835,0.846	-0.137
362	ENSG00000125637	PSD4	chr2	+	A3SS	88,90,141	137131117	177334272	105211133	290	75	2.33792e-08	6.1903e-07	0.142,0.151,0.238	0.304,0.29,0.346	-0.136
4290	ENSG00000272752	STAG3L5P-PVRIG2P-PILRB	chr7	+	A3SS	266372377	58,48,72	404694744	32,50,44	143	75	9.81022e-10	3.04797e-08	0.706,0.803,0.733	0.869,0.879,0.899	-0.135
8332	ENSG00000184863	RBM33	chr7	+	A3SS	25,15,20	74,63,69	21,58,24	25,105,49	105	75	0.00133762	0.0104806	0.194,0.145,0.172	0.375,0.283,0.259	-0.135
8446	ENSG00000153827	TRIP12	chr2	-	A3SS	265280308	54,67,56	252518416	23,42,50	156	75	4.11309e-07	8.80791e-06	0.702,0.668,0.726	0.84,0.856,0.8	-0.133
442	ENSG00000065413	ANKRD44	chr2	-	A3SS	0,0,1	16,7,6	5,4,5	11,13,20	129	75	4.19971e-05	0.000574388	0.0,0.0,0.088	0.209,0.152,0.127	-0.133
4339	ENSG00000126088	UROD	chr1	+	A3SS	12,29,19	357337337	47,45,38	120198188	94	75	7.77156e-16	5.22152e-14	0.026,0.064,0.043	0.238,0.153,0.139	-0.132
3463	ENSG00000198131	ZNF544	chr19	+	A3SS	320384362	79,74,71	255515421	23,45,26	110	75	4.49659e-11	1.63305e-09	0.734,0.78,0.777	0.883,0.886,0.917	-0.132
4176	ENSG00000146063	TRIM41	chr5	+	A3SS	196244292	13,18,13	204379294	3,10,3	298	75	1.48908e-05	0.000227381	0.791,0.773,0.85	0.945,0.905,0.961	-0.132
7924	ENSG00000184154	LRTOMT	chr11	+	A3SS	343308367	0,7,2	181320230	0,0,0	1419	75	6.3967e-05	0.000826497	1.0,0.699,0.907	1.0,1.0,1.0	-0.131
3051	ENSG00000058272	PPP1R12A	chr12	-	A3SS	123120157	34,20,35	71144124	3,24,8	111	75	0.000591088	0.00527358	0.71,0.802,0.752	0.941,0.802,0.913	-0.131
5086	ENSG00000087157	PGS1	chr17	+	A3SS	140104114	25,22,44	104296174	14,25,28	148	75	0.00129692	0.0102363	0.739,0.705,0.568	0.79,0.857,0.759	-0.131
3158	ENSG00000137776	SLTM	chr15	-	A3SS	498382441	128,99,126	528965918	83,95,130	129	75	7.21779e-10	2.28209e-08	0.693,0.692,0.67	0.787,0.855,0.804	-0.13
961	ENSG00000142102	ATHL1	chr11	+	A3SS	19,21,30	119141180	21,39,18	59,86,45	95	75	3.99998e-06	6.86897e-05	0.112,0.105,0.116	0.219,0.264,0.24	-0.13
4503	ENSG00000175197	DDIT3	chr12	-	A3SS	43,73,67	191220193	130219173	176278231	179	75	6.8745e-13	3.13139e-11	0.086,0.122,0.127	0.236,0.248,0.239	-0.129
4654	ENSG00000107443	CCNJ	chr10	+	A3SS	8,8,3	52,77,63	18,19,15	39,83,74	78	75	0.000467313	0.00432325	0.129,0.091,0.044	0.307,0.18,0.163	-0.129
750	ENSG00000070669	ASNS	chr7	-	A3SS	60,46,68	638594572	79184143	214429313	149	75	0	0	0.045,0.038,0.056	0.157,0.178,0.187	-0.128
6066	ENSG00000103942	HOMER2	chr15	-	A3SS	22,22,17	122,85,100	17,68,33	39,125,70	108	75	1.96823e-06	3.68615e-05	0.111,0.152,0.106	0.232,0.274,0.247	-0.128
8230	ENSG00000169231	THBS3	chr1	-	A3SS	0,0,1	12,4,11	6,7,7	9,21,19	210	75	1.15969e-05	0.000184965	0.0,0.0,0.031	0.192,0.106,0.116	-0.128
6141	ENSG00000051825	MPHOSPH9	chr12	-	A3SS	134,96,116	36,44,38	126206161	23,42,27	119	75	0.001159	0.00935376	0.701,0.579,0.658	0.775,0.756,0.79	-0.128
2331	ENSG00000213930	GALT	chr9	+	A3SS	9,7,15	72,60,80	20,32,13	32,55,57	142	75	2.16995e-05	0.000320426	0.062,0.058,0.09	0.248,0.235,0.108	-0.127
5712	ENSG00000063241	ISOC2	chr19	-	A3SS	76,53,39	404344412	82,145,57	163346154	123	75	8.88178e-16	5.8219e-14	0.103,0.086,0.055	0.235,0.204,0.184	-0.126
3142	ENSG00000028310	BRD9	chr5	-	A3SS	52,108,99	103119126	78,98,118	45,106,78	194	75	0.00098661	0.00820902	0.163,0.26,0.233	0.401,0.263,0.369	-0.126
3121	ENSG00000157353	FUK	chr16	+	A3SS	13,18,12	2,3,1	16,27,15	0,0,0	81	75	0.00581778	0.0365737	0.858,0.847,0.917	1.0,1.0,1.0	-0.126
1685	ENSG00000180902	D2HGDH	chr2	+	A3SS	65,52,81	15,24,21	35,94,68	5,19,6	92	75	0.0078542	0.046855	0.779,0.639,0.759	0.851,0.801,0.902	-0.126
1228	ENSG00000127054	CPSF3L	chr1	-	A3SS	171111174	414446461	197373282	217424263	259	75	0	0	0.107,0.067,0.099	0.208,0.203,0.237	-0.125
5960	ENSG00000159335	PTMS	chr12	+	A3SS	31,22,39	187162170	72,143,77	139227180	152	75	5.17919e-13	2.44194e-11	0.076,0.063,0.102	0.204,0.237,0.174	-0.125
6004	ENSG00000167965	MLST8	chr16	+	A3SS	79,78,86	31,38,46	72,139,92	18,49,19	105	75	0.00568097	0.0360085	0.645,0.595,0.572	0.741,0.67,0.776	-0.125
4841	ENSG00000157693	C9orf91	chr9	+	A3SS	25,28,28	60,54,58	39,66,56	45,49,42	289	75	2.03971e-06	3.79358e-05	0.098,0.119,0.111	0.184,0.259,0.257	-0.124
2974	ENSG00000064961	HMG20B	chr19	+	A3SS	12,13,12	104,110,97	16,30,15	34,97,70	88	75	0.000145395	0.00162812	0.09,0.092,0.095	0.286,0.209,0.154	-0.124
6082	ENSG00000091127	PUS7	chr7	-	A3SS	97,82,104	28,27,30	77146108	9,25,16	99	75	0.000751834	0.00649696	0.724,0.697,0.724	0.866,0.816,0.836	-0.124
1456	ENSG00000171307	ZDHHC16	chr10	+	A3SS	163148163	79,81,81	90181145	34,43,46	150	75	0.0010697	0.00875136	0.508,0.477,0.502	0.57,0.678,0.612	-0.124
1323	ENSG00000198563	DDX39B	chr6	-	A3SS	190519732240	980871921	191732392892	491999779	205	75	2.83022e-08	7.38468e-07	0.416,0.453,0.471	0.588,0.543,0.576	-0.122
3045	ENSG00000187742	SECISBP2	chr9	+	A3SS	261189281	190188194	190385287	102144151	189	75	5.12529e-05	0.000678533	0.353,0.285,0.365	0.425,0.515,0.43	-0.122
6509	ENSG00000074855	ANO8	chr19	-	A3SS	16,11,30	41,51,53	35,79,51	17,40,49	633	75	6.68453e-11	2.39529e-09	0.044,0.025,0.063	0.196,0.19,0.11	-0.121
6738	ENSG00000160255	ITGB2	chr21	-	A3SS	2,1,4	43,37,25	7,17,6	22,58,18	118	75	3.16535e-05	0.000451293	0.029,0.017,0.092	0.168,0.157,0.175	-0.121
8093	ENSG00000152223	EPG5	chr18	-	A3SS	112,62,109	11,23,25	69207142	11,20,9	131	75	0.00828954	0.0489473	0.854,0.607,0.714	0.782,0.856,0.9	-0.121
2655	ENSG00000061938	TNK2	chr3	-	A3SS	4,2,3	34,28,53	23,43,31	30,81,60	274	75	1.59824e-11	6.13611e-10	0.031,0.019,0.015	0.173,0.127,0.124	-0.12
2521	ENSG00000004534	RBM6	chr3	+	A3SS	129,90,174	260223267	252297302	140340229	347	75	3.65551e-11	1.33662e-09	0.097,0.08,0.123	0.28,0.159,0.222	-0.12
5835	ENSG00000125835	SNRPB	chr20	-	A3SS	530346444437	201319181648	5719102707414	129626851717	221	75	1.3239e-08	3.57587e-07	0.472,0.451,0.477	0.6,0.565,0.594	-0.12
6305	ENSG00000183963	SMTN	chr22	+	A3SS	108115184	69,50,56	152270226	29,81,36	956	75	7.11822e-05	0.000898133	0.109,0.153,0.205	0.291,0.207,0.33	-0.12
4040	ENSG00000144306	SCRN3	chr2	+	A3SS	99,76,62	8,2,5	40,62,72	0,0,0	166	75	3.03311e-06	5.39833e-05	0.848,0.945,0.849	1.0,1.0,1.0	-0.119
4211	ENSG00000109736	MFSD10	chr4	-	A3SS	82,70,106	9,14,11	77,121,98	1,3,6	107	75	2.91994e-05	0.0004219	0.865,0.778,0.871	0.982,0.966,0.92	-0.118
3528	ENSG00000131115	ZNF227	chr19	+	A3SS	73,50,94	19,14,19	65116132	10,7,21	116	75	0.00626656	0.0385828	0.713,0.698,0.762	0.808,0.915,0.803	-0.118
1582	ENSG00000178921	PFAS	chr17	+	A3SS	64,60,121	252185222	121244182	113250161	327	75	1.11022e-16	7.74993e-15	0.055,0.069,0.111	0.197,0.183,0.206	-0.117
2481	ENSG00000182504	CEP97	chr3	+	A3SS	274271337	20,21,25	260581380	0,21,19	252	75	0.000217609	0.00227116	0.803,0.793,0.8	1.0,0.892,0.856	-0.117
1458	ENSG00000204348	DXO	chr6	-	A3SS	137145151	56,23,37	185302213	26,47,28	148	75	0.00823094	0.0486703	0.554,0.762,0.674	0.783,0.765,0.794	-0.117
6261	ENSG00000151923	TIAL1	chr10	-	A3SS	491554549	628663690	569806681	402606560	126	75	1.88434e-07	4.30992e-06	0.318,0.332,0.321	0.457,0.442,0.42	-0.116
3316	ENSG00000101624	CEP76	chr18	-	A3SS	291231235	82,83,80	253450359	57,82,50	113	75	1.05784e-05	0.000169729	0.702,0.649,0.661	0.747,0.785,0.827	-0.116
706	ENSG00000186104	CYP2R1	chr11	-	A3SS	266244307	25,25,27	340511477	21,24,17	311	75	0.000284565	0.00284301	0.72,0.702,0.733	0.796,0.837,0.871	-0.116
7301	ENSG00000148334	PTGES2	chr9	-	A3SS	63,67,57	258315292	124200151	158382188	242	75	0	0	0.07,0.062,0.057	0.196,0.14,0.199	-0.115
44	ENSG00000092094	OSGEP	chr14	-	A3SS	40,59,69	467528558	51,91,80	167316202	110	75	1.44329e-15	9.12669e-14	0.055,0.071,0.078	0.172,0.164,0.213	-0.115
2260	ENSG00000178802	MPI	chr15	+	A3SS	44,23,38	5,0,2	23,48,38	0,0,0	193	75	0.00108416	0.00884276	0.774,1.0,0.881	1.0,1.0,1.0	-0.115
5854	ENSG00000167925	GHDC	chr17	-	A3SS	7,28,22	55,32,45	21,49,48	30,58,41	164	75	0.00443234	0.0295214	0.055,0.286,0.183	0.242,0.279,0.349	-0.115
1988	ENSG00000075856	SART3	chr12	-	A3SS	35,43,51	266333317	75,145,77	157294306	129	75	8.76732e-12	3.49069e-10	0.071,0.07,0.086	0.217,0.223,0.128	-0.114
8539	ENSG00000183597	TANGO2	chr22	+	A3SS	6,2,7	30,37,57	9,15,1	16,20,18	152	75	0.00199431	0.0148468	0.09,0.026,0.057	0.217,0.27,0.027	-0.114
7987	ENSG00000137074	APTX	chr9	-	A3SS	154148155	23,30,32	150238158	14,14,26	190	75	0.0055133	0.035153	0.726,0.661,0.657	0.809,0.87,0.706	-0.114
6866	ENSG00000173992	CCS	chr11	+	A3SS	23,19,35	124138148	41,106,46	61,125,86	260	75	1.29896e-14	7.1244e-13	0.051,0.038,0.064	0.162,0.197,0.134	-0.113
1182	ENSG00000172663	TMEM134	chr11	-	A3SS	32,12,16	105,90,83	33,75,44	65,86,65	242	75	3.66187e-10	1.22252e-08	0.086,0.04,0.056	0.136,0.213,0.173	-0.113
4070	ENSG00000123562	MORF4L2	chrX	-	A3SS	315337334	599573599	408662595	450681614	126	75	3.54313e-08	9.11211e-07	0.238,0.259,0.249	0.351,0.367,0.366	-0.113
5011	ENSG00000197070	ARRDC1	chr9	+	A3SS	26,19,25	96,96,89	38,53,37	59,105,91	112	75	0.00017219	0.00188497	0.154,0.117,0.158	0.301,0.253,0.214	-0.113
7154	ENSG00000088038	CNOT3	chr19	+	A3SS	22,21,19	91128123	41,51,28	48140116	128	75	0.000591622	0.00527358	0.124,0.088,0.083	0.334,0.176,0.124	-0.113
1949	ENSG00000008838	MED24	chr17	-	A3SS	24,32,25	242239238	68117121	164211247	204	75	0	0	0.035,0.047,0.037	0.132,0.169,0.153	-0.112
3427	ENSG00000106263	EIF3B	chr7	+	A3SS	868878954	502449441	6061274899	185434303	150	75	3.10926e-06	5.5156e-05	0.464,0.494,0.52	0.621,0.595,0.597	-0.112
3522	ENSG00000148737	TCF7L2	chr10	+	A3SS	8,6,15	39,60,55	13,23,26	35,62,58	90	75	0.00308543	0.021594	0.146,0.077,0.185	0.236,0.236,0.272	-0.112
1679	ENSG00000169683	LRRC45	chr17	+	A3SS	92,60,100	144143176	74163140	94188113	149	75	9.34702e-05	0.00112394	0.243,0.174,0.222	0.284,0.304,0.384	-0.111
6132	ENSG00000164329	PAPD4	chr5	+	A3SS	177167158	161164158	160293251	109161156	87	75	0.000144674	0.00162342	0.487,0.467,0.463	0.559,0.611,0.581	-0.111
5611	ENSG00000102710	SUPT20H	chr13	-	A3SS	478475503	174139145	574901829	122181158	312	75	4.78811e-05	0.000641798	0.398,0.451,0.455	0.531,0.545,0.558	-0.11
3341	ENSG00000055483	USP36	chr17	-	A3SS	111,96,87	32,33,32	100242178	24,42,25	98	75	0.000671803	0.00590023	0.726,0.69,0.675	0.761,0.815,0.845	-0.11
1104	ENSG00000134905	CARS2	chr13	-	A3SS	75,74,99	274268312	81181179	147271207	198	75	2.00095e-12	8.74401e-11	0.094,0.095,0.107	0.173,0.202,0.247	-0.109
6025	ENSG00000127586	CHTF18	chr16	+	A3SS	31,43,53	119117196	62,83,66	90,127,65	245	75	2.21904e-09	6.66333e-08	0.074,0.101,0.076	0.174,0.167,0.237	-0.109
6248	ENSG00000140400	MAN2C1	chr15	-	A3SS	12,4,14	138165189	8,13,18	56,76,49	88	75	1.00284e-05	0.00016187	0.069,0.02,0.059	0.109,0.127,0.238	-0.109
4641	ENSG00000100099	HPS4	chr22	-	A3SS	59,43,34	349271304	112179131	209365312	184	75	0	0	0.064,0.061,0.044	0.179,0.167,0.146	-0.108
3140	ENSG00000028310	BRD9	chr5	-	A3SS	22,32,29	240187238	42,61,56	86150216	135	75	4.55419e-10	1.47462e-08	0.048,0.087,0.063	0.213,0.184,0.126	-0.108
4078	ENSG00000196204	RNF216P1	chr7	+	A3SS	265265214	132,114,93	236467336	60130111	127	75	0.000242783	0.00249514	0.542,0.579,0.576	0.699,0.68,0.641	-0.108
5010	ENSG00000197070	ARRDC1	chr9	+	A3SS	30,24,33	96,96,89	41,64,45	59,105,91	122	75	0.000253055	0.00258588	0.161,0.133,0.186	0.299,0.273,0.233	-0.108
5978	ENSG00000102543	CDADC1	chr13	+	A3SS	198196229	46,19,28	187316347	22,18,23	215	75	0.00546396	0.0349212	0.6,0.783,0.74	0.748,0.86,0.84	-0.108
4364	ENSG00000132305	IMMT	chr2	-	A3SS	321430342	691727635	433695645	492830728	108	75	2.66316e-07	5.86659e-06	0.244,0.291,0.272	0.379,0.368,0.381	-0.107
6361	ENSG00000163781	TOPBP1	chr3	-	A3SS	589494538	217263247	5271005812	160229228	90	75	9.80646e-07	1.97415e-05	0.693,0.61,0.645	0.733,0.785,0.748	-0.106
5836	ENSG00000006015	C19orf60	chr19	+	A3SS	298280289	81,61,81	217416256	31,66,37	141	75	0.000173788	0.0018986	0.662,0.709,0.655	0.788,0.77,0.786	-0.106
5760	ENSG00000183569	SERHL2	chr22	+	A3SS	5,10,9	5,3,0	1,2,9	0,1,1	91	75	0.00512863	0.0331327	0.452,0.733,1.0	1.0,0.622,0.881	-0.106
5612	ENSG00000102710	SUPT20H	chr13	-	A3SS	93211241274	174139145	132019391985	122181158	1039	75	0.000319961	0.0031345	0.279,0.369,0.388	0.439,0.436,0.476	-0.105
6766	ENSG00000146828	SLC12A9	chr7	+	A3SS	16,9,13	56,58,75	6,33,43	44,66,34	201	75	0.00205643	0.0152249	0.096,0.055,0.061	0.048,0.157,0.321	-0.105
3829	ENSG00000138964	PARVG	chr22	+	A3SS	127113361799	304306288	121919601697	144237209	1274	75	1.02992e-07	2.47177e-06	0.198,0.204,0.269	0.333,0.327,0.323	-0.104
7335	ENSG00000013573	DDX11	chr12	+	A3SS	33,62,72	194158227	54,130,88	118210119	150	75	4.05493e-07	8.7181e-06	0.078,0.164,0.137	0.186,0.236,0.27	-0.104
6084	ENSG00000103544	C16orf62	chr16	+	A3SS	2,2,12	38,34,21	12,10,12	15,27,14	255	75	0.000321777	0.0031345	0.015,0.017,0.144	0.19,0.098,0.201	-0.104
5638	ENSG00000070047	PHRF1	chr11	+	A3SS	82,53,105	37,37,47	73196111	26,53,37	78	75	0.00694253	0.0421175	0.681,0.579,0.682	0.73,0.781,0.743	-0.104
749	ENSG00000113761	ZNF346	chr5	+	A3SS	30,18,30	77122111	27,62,58	71,109,91	123	75	9.07718e-05	0.00109668	0.192,0.083,0.141	0.188,0.258,0.28	-0.103
2465	ENSG00000072609	CHFR	chr12	-	A3SS	7,6,8	62,67,81	11,25,17	31,74,53	143	75	7.39859e-06	0.000122374	0.056,0.045,0.049	0.157,0.151,0.144	-0.101
7197	ENSG00000078487	ZCWPW1	chr7	-	A3SS	38,17,19	5,5,1	11,9,11	0,1,0	78	75	0.00047633	0.00439909	0.88,0.766,0.948	1.0,0.896,1.0	-0.101
2542	ENSG00000141084	RANBP10	chr16	-	A3SS	28,29,26	129173190	43,89,70	104191139	165	75	5.32238e-10	1.70285e-08	0.09,0.071,0.059	0.158,0.175,0.186	-0.1
8064	ENSG00000095794	CREM	chr10	+	A3SS	572620561	17,27,26	529876703	9,21,9	477	75	0.000226964	0.00235508	0.841,0.783,0.772	0.902,0.868,0.925	-0.1
1135	ENSG00000162302	RPS6KA4	chr11	+	A3SS	89,95,114	29,9,6	52,96,77	2,7,2	96	75	0.00220876	0.0161966	0.706,0.892,0.937	0.953,0.915,0.968	-0.1
2964	ENSG00000187187	ZNF546	chr19	+	A5SS	0,5,0	2,2,3	1,3,6	0,0,0	153	75	6.2032e-11	3.18368e-09	0.0,0.551,0.0	1.0,1.0,1.0	-0.816
3077	ENSG00000112715	VEGFA	chr6	+	A5SS	11,4,3	13,14,12	1,5,14	0,3,1	126	75	0.000197346	0.00254517	0.335,0.145,0.13	1.0,0.498,0.893	-0.594
2156	ENSG00000114423	CBLB	chr3	-	A5SS	37,11,21	2,5,4	13,31,35	0,1,0	500	75	1.20925e-06	3.06019e-05	0.735,0.248,0.441	1.0,0.823,1.0	-0.466
4532	ENSG00000196576	PLXNB2	chr22	-	A5SS	0,0,1	1,1,0	3,7,1	0,1,1	82	75	0.00182814	0.016007	0.0,0.0,1.0	1.0,0.865,0.478	-0.448
1280	ENSG00000108352	RAPGEFL1	chr17	+	A5SS	13,6,13	6,11,17	8,11,9	1,1,2	188	75	0.000118911	0.00166675	0.464,0.179,0.234	0.761,0.814,0.642	-0.447
1400	ENSG00000159588	CCDC17	chr1	-	A5SS	2,3,5	0,8,2	2,12,2	0,0,0	155	75	3.64063e-06	8.04314e-05	1.0,0.154,0.547	1.0,1.0,1.0	-0.433
4139	ENSG00000167664	TMIGD2	chr19	-	A5SS	9,9,2	9,19,6	3,5,12	1,4,1	87	75	0.00172346	0.0153729	0.463,0.29,0.223	0.721,0.519,0.912	-0.392
3076	ENSG00000112715	VEGFA	chr6	+	A5SS	12,5,4	0,3,3	1,5,15	0,0,0	144	75	0.000139672	0.00190565	1.0,0.465,0.41	1.0,1.0,1.0	-0.375
2394	ENSG00000006282	SPATA20	chr17	+	A5SS	2,2,3	10,8,7	8,7,14	7,13,1	107	75	0.00298658	0.0238355	0.123,0.149,0.231	0.445,0.274,0.908	-0.375
4376	ENSG00000155957	TMBIM4	chr12	-	A5SS	54,27,37	2,10,7	41,99,99	1,4,0	450	75	0.00019377	0.00252506	0.818,0.31,0.468	0.872,0.805,1.0	-0.36
2330	ENSG00000266714	MYO15B	chr17	+	A5SS	0,0,0	5,3,3	2,4,7	2,6,6	124	75	1.50196e-07	4.59682e-06	0.0,0.0,0.0	0.377,0.287,0.414	-0.359
4629	ENSG00000072195	SPEG	chr2	+	A5SS	2,0,2	7,11,12	13,16,2	10,1,6	252	75	0.000138433	0.00190565	0.078,0.0,0.047	0.279,0.826,0.09	-0.357
2035	ENSG00000167733	HSD11B1L	chr19	+	A5SS	11,18,20	5,2,3	14,12,20	0,1,0	289	75	7.83487e-06	0.000162342	0.363,0.7,0.634	1.0,0.757,1.0	-0.353
2600	ENSG00000116353	MECR	chr1	-	A5SS	0,0,2	7,14,15	6,3,3	4,7,7	79	75	5.92134e-06	0.000127442	0.0,0.0,0.112	0.587,0.289,0.289	-0.351
3965	ENSG00000186166	CCDC84	chr11	+	A5SS	32,51,66	57,66,77	62,105,95	21,26,40	103	75	3.56826e-13	2.24598e-11	0.29,0.36,0.384	0.683,0.746,0.634	-0.343
3709	ENSG00000129968	ABHD17A	chr19	-	A5SS	630640902	177140176	135826431641	64,143,73	1332	75	0	0	0.167,0.205,0.224	0.544,0.51,0.559	-0.339
2250	ENSG00000090316	MAEA	chr4	+	A5SS	3,4,4	5,2,1	3,8,6	1,1,0	152	75	0.000241164	0.00300195	0.228,0.497,0.664	0.597,0.798,1.0	-0.335
777	ENSG00000133816	MICAL2	chr11	+	A5SS	3,2,4	13,11,7	4,17,20	3,11,19	79	75	0.000440949	0.005055	0.18,0.147,0.352	0.559,0.595,0.5	-0.325
4375	ENSG00000175463	TBC1D10C	chr11	+	A5SS	34,38,50	188131145	80154112	62,142,61	121	75	0	0	0.101,0.152,0.176	0.444,0.402,0.532	-0.316
4549	ENSG00000180229	HERC2P3	chr15	-	A5SS	19,6,9	1,2,3	7,2,4	0,0,0	161	75	0.000298416	0.00362006	0.898,0.583,0.583	1.0,1.0,1.0	-0.312
14	ENSG00000162910	MRPL55	chr1	-	A5SS	526581641	146102123	74011421093	42,90,45	593	75	1.9984e-15	1.51515e-13	0.313,0.419,0.397	0.69,0.616,0.754	-0.31
3242	ENSG00000148187	MRRF	chr9	+	A5SS	44,57,73	16,9,13	61,87,94	0,4,13	310	75	0.00154726	0.0139882	0.4,0.605,0.576	1.0,0.84,0.636	-0.298
1353	ENSG00000166839	ANKDD1A	chr15	+	A5SS	1,0,1	2,6,1	1,4,3	4,4,0	105	75	0.00180629	0.0158573	0.263,0.0,0.417	0.152,0.417,1.0	-0.296
1981	ENSG00000054148	PHPT1	chr9	+	A5SS	269286419	403370338	445737615	102169120	498	75	0	0	0.091,0.104,0.157	0.397,0.396,0.436	-0.292
4939	ENSG00000164754	RAD21	chr8	-	A5SS	5,10,7	2,0,4	1,4,1	0,0,0	119	75	0.000512609	0.00571927	0.612,1.0,0.524	1.0,1.0,1.0	-0.288
1779	ENSG00000188321	ZNF559	chr19	+	A5SS	14,15,24	16,34,20	12,22,21	4,17,3	234	75	0.00493945	0.0359782	0.219,0.124,0.278	0.49,0.293,0.692	-0.285
3909	ENSG00000198000	NOL8	chr9	-	A5SS	27,20,30	11,9,21	91,177,86	15,25,11	487	75	4.22411e-07	1.19421e-05	0.274,0.255,0.18	0.483,0.522,0.546	-0.281
4690	ENSG00000103202	NME4	chr16	+	A5SS	14,13,13	21,22,18	9,14,11	2,11,6	84	75	0.00652538	0.0443353	0.373,0.345,0.392	0.801,0.532,0.621	-0.281
159	ENSG00000131061	ZNF341	chr20	+	A5SS	7,4,8	12,18,22	7,20,13	4,11,19	96	75	0.00286538	0.0230335	0.313,0.148,0.221	0.578,0.587,0.348	-0.277
4638	ENSG00000179532	DNHD1	chr11	+	A5SS	3,2,5	2,1,3	5,0,1	0,1,0	199	75	0.00152874	0.0138583	0.361,0.43,0.386	1.0,0.0,1.0	-0.274
905	ENSG00000160226	C21orf2	chr21	-	A5SS	211192205	190163211	298617404	60168103	435	75	0	0	0.161,0.169,0.143	0.461,0.388,0.403	-0.26
1589	ENSG00000105202	FBL	chr19	-	A5SS	3,6,14	3,2,5	6,18,7	1,0,1	78	75	0.000131677	0.00182271	0.49,0.743,0.729	0.852,1.0,0.871	-0.254
328	ENSG00000103024	NME3	chr16	-	A5SS	4,4,0	46,23,20	2,5,7	3,11,15	86	75	0.000585975	0.00632625	0.07,0.132,0.0	0.368,0.284,0.289	-0.246
5051	ENSG00000169231	THBS3	chr1	-	A5SS	0,0,1	6,4,10	2,3,3	6,14,4	82	75	0.000139943	0.00190565	0.0,0.0,0.084	0.234,0.164,0.407	-0.24
2209	ENSG00000123349	PFDN5	chr12	+	A5SS	39,42,57	15,12,8	39,70,42	1,6,3	159	75	0.000196169	0.00254517	0.551,0.623,0.771	0.948,0.846,0.868	-0.239
4976	ENSG00000223960	AC009948.5	chr2	+	A5SS	70,58,58	20,19,15	67,103,79	4,17,8	273	75	0.000804254	0.00823003	0.49,0.456,0.515	0.821,0.625,0.731	-0.239
2181	ENSG00000150433	TMEM218	chr11	-	A5SS	34,48,47	19,10,7	20,25,22	2,2,1	172	75	0.00203191	0.017292	0.438,0.677,0.745	0.813,0.845,0.906	-0.235
3789	ENSG00000105146	AURKC	chr19	+	A5SS	0,0,0	2,1,10	4,2,3	7,8,16	80	75	1.62196e-05	0.000307436	0.0,0.0,0.0	0.349,0.19,0.15	-0.23
4975	ENSG00000223960	AC009948.5	chr2	+	A5SS	66,57,51	20,19,15	60,91,74	4,17,8	231	75	0.0012777	0.0120748	0.517,0.493,0.525	0.83,0.635,0.75	-0.227
4370	ENSG00000111077	TENC1	chr12	+	A5SS	0,2,0	2,3,1	2,6,1	3,5,3	102	75	0.00194402	0.0166771	0.0,0.329,0.0	0.329,0.469,0.197	-0.222
1376	ENSG00000030419	IKZF2	chr2	-	A5SS	57,69,70	33,24,41	66169124	12,25,31	153	75	1.67325e-05	0.000314611	0.458,0.585,0.456	0.729,0.768,0.662	-0.22
786	ENSG00000172663	TMEM134	chr11	-	A5SS	1,5,5	33,27,27	13,14,7	16,34,17	86	75	0.000139953	0.00190565	0.026,0.139,0.139	0.415,0.264,0.264	-0.213
2521	ENSG00000161618	ALDH16A1	chr19	+	A5SS	214139191	21,27,22	106289139	4,18,3	311	75	8.54066e-05	0.00125514	0.711,0.554,0.677	0.865,0.795,0.918	-0.212
3398	ENSG00000145916	RMND5B	chr5	+	A5SS	9,8,18	61,47,36	20,27,46	16,47,24	213	75	5.50773e-07	1.50605e-05	0.049,0.057,0.15	0.306,0.168,0.403	-0.207
2969	ENSG00000144120	TMEM177	chr2	+	A5SS	62,73,74	30,13,22	89144109	17,17,9	467	75	0.00380726	0.0289977	0.249,0.474,0.351	0.457,0.576,0.66	-0.206
906	ENSG00000160226	C21orf2	chr21	-	A5SS	7937991054	115155157	94918101305	54,102,97	1772	75	2.22045e-16	1.80668e-14	0.226,0.179,0.221	0.427,0.429,0.363	-0.198
774	ENSG00000158793	NIT1	chr1	+	A5SS	19,14,24	92106127	17,48,36	33,78,39	122	75	7.31707e-10	3.25463e-08	0.113,0.075,0.104	0.241,0.274,0.362	-0.195
2307	ENSG00000169660	HEXDC	chr17	+	A5SS	426467752	79,86,78	289617434	18,37,40	696	75	8.01008e-05	0.00118763	0.368,0.369,0.51	0.634,0.642,0.539	-0.189
1405	ENSG00000129187	DCTD	chr4	-	A5SS	57,89,95	22,23,15	60,72,98	11,5,8	208	75	0.00526402	0.037523	0.483,0.583,0.695	0.663,0.839,0.815	-0.185
2962	ENSG00000196781	TLE1	chr9	-	A5SS	4,6,10	17,17,18	16,32,31	18,44,27	105	75	0.00463056	0.0339506	0.144,0.201,0.284	0.388,0.342,0.451	-0.184
2290	ENSG00000170667	RASA4B	chr7	-	A5SS	30,29,44	4,0,3	22,38,29	0,2,0	509	75	0.00194466	0.0166771	0.525,1.0,0.684	1.0,0.737,1.0	-0.176
1812	ENSG00000177646	ACAD9	chr3	+	A5SS	130,98,163	334246280	131291236	113204145	251	75	0	0	0.104,0.106,0.148	0.257,0.299,0.327	-0.175
2235	ENSG00000113595	TRIM23	chr5	-	A5SS	17,20,24	5,2,4	34,34,35	0,2,0	104	75	2.57513e-05	0.000442817	0.71,0.878,0.812	1.0,0.925,1.0	-0.175
1047	ENSG00000177853	ZNF518A	chr10	+	A5SS	32,25,35	90,92,117	45,86,108	79134100	97	75	4.8543e-06	0.000106539	0.216,0.174,0.188	0.306,0.332,0.455	-0.172
1659	ENSG00000125458	NT5C	chr17	-	A5SS	59,90,59	258276216	99107180	111206153	155	75	1.56654e-10	7.68526e-09	0.1,0.136,0.117	0.301,0.201,0.363	-0.171
1207	ENSG00000162894	FAIM3	chr1	-	A5SS	60,59,57	8,6,2	40,49,34	0,0,0	178	75	5.84637e-07	1.58565e-05	0.76,0.806,0.923	1.0,1.0,1.0	-0.17
1803	ENSG00000048991	R3HDM1	chr2	+	A5SS	129165129	29,22,23	111306203	10,14,20	261	75	0.000153687	0.00205903	0.561,0.683,0.617	0.761,0.863,0.745	-0.169
176	ENSG00000159069	FBXW5	chr9	-	A5SS	231173216	169212199	223523317	92218108	366	75	4.17444e-14	2.73057e-12	0.219,0.143,0.182	0.332,0.33,0.376	-0.165
4597	ENSG00000143537	ADAM15	chr1	+	A5SS	17,9,5	4,1,0	20,16,6	0,1,0	217	75	0.0050719	0.0366694	0.595,0.757,1.0	1.0,0.847,1.0	-0.165
3357	ENSG00000187961	KLHL17	chr1	+	A5SS	25,35,46	32,46,62	27,60,42	15,45,31	88	75	0.00191316	0.0165663	0.4,0.393,0.387	0.605,0.532,0.536	-0.164
2257	ENSG00000127452	FBXL12	chr19	-	A5SS	99,68,102	55,31,55	33,105,53	12,25,9	101	75	0.000537979	0.00590361	0.572,0.62,0.579	0.671,0.757,0.814	-0.157
286	ENSG00000079277	MKNK1	chr1	-	A5SS	23,26,29	22,30,35	38,53,38	19,29,27	117	75	0.00393861	0.0295593	0.401,0.357,0.347	0.562,0.539,0.474	-0.157
1191	ENSG00000185163	DDX51	chr12	-	A5SS	89,85,123	84,77,110	138254247	70,117,94	247	75	1.0864e-07	3.45165e-06	0.243,0.251,0.253	0.374,0.397,0.444	-0.156
1772	ENSG00000183696	UPP1	chr7	+	A5SS	21,45,50	6,2,2	13,15,12	0,1,0	187	75	0.000388241	0.00454727	0.584,0.9,0.909	1.0,0.857,1.0	-0.155
4278	ENSG00000116128	BCL9	chr1	+	A5SS	261265261	19,25,28	122321248	4,15,4	297	75	1.93473e-05	0.000348879	0.776,0.728,0.702	0.885,0.844,0.94	-0.154
4688	ENSG00000155906	RMND1	chr6	-	A5SS	20,15,33	153122138	50,84,72	106198136	101	75	3.87923e-10	1.79738e-08	0.088,0.084,0.151	0.259,0.24,0.282	-0.153
673	ENSG00000266173	STRADA	chr17	-	A5SS	77,77,79	15,26,23	58119115	7,13,8	99	75	2.23646e-05	0.000390619	0.795,0.692,0.722	0.863,0.874,0.916	-0.148
514	ENSG00000105865	DUS4L	chr7	+	A5SS	40,68,45	74,117,81	68,100,72	43,109,77	137	75	0.000376725	0.00447244	0.228,0.241,0.233	0.464,0.334,0.339	-0.145
3590	ENSG00000170004	CHD3	chr17	+	A5SS	52,68,53	167151176	26,101,73	47,121,77	121	75	1.21086e-06	3.06019e-05	0.162,0.218,0.157	0.255,0.341,0.37	-0.143
5295	ENSG00000010361	FUZ	chr19	-	A5SS	216222289	50,58,51	189421171	28,32,24	266	75	0.000537603	0.00590361	0.549,0.519,0.615	0.656,0.788,0.668	-0.143
1905	ENSG00000117266	CDK18	chr1	+	A5SS	4,6,6	30,36,31	15,21,18	24,25,51	165	75	7.22859e-05	0.00107654	0.057,0.07,0.081	0.221,0.276,0.138	-0.142
3820	ENSG00000250462	LRRC37BP1	chr17	+	A5SS	94,107,98	8,9,10	96132148	4,1,8	279	75	0.00396869	0.0296851	0.76,0.762,0.725	0.866,0.973,0.833	-0.142
1947	ENSG00000177409	SAMD9L	chr7	-	A5SS	55,61,52	0,3,5	14,67,35	0,0,0	280	75	0.000167104	0.00221214	1.0,0.845,0.736	1.0,1.0,1.0	-0.14
2437	ENSG00000172775	FAM192A	chr16	-	A5SS	35,46,68	1,5,1	39,114,40	0,0,0	266	75	0.000899566	0.00912731	0.908,0.722,0.95	1.0,1.0,1.0	-0.14
940	ENSG00000229809	ZNF688	chr16	-	A5SS	130118157	5,2,6	64,145,71	0,1,2	763	75	0.00352817	0.0273717	0.719,0.853,0.72	1.0,0.934,0.777	-0.14
3227	ENSG00000198001	IRAK4	chr12	+	A5SS	112128122	18,24,22	183276251	19,15,16	161	75	2.11232e-05	0.000374824	0.743,0.713,0.721	0.818,0.896,0.88	-0.139
2879	ENSG00000214719	AC005562.1	chr17	+	A5SS	29,36,46	8,9,10	30,61,50	4,1,8	107	75	0.00632725	0.0433423	0.718,0.737,0.763	0.84,0.977,0.814	-0.138
3908	ENSG00000198000	NOL8	chr9	-	A5SS	24,19,29	73,69,66	87,174,86	47,106,90	475	75	2.44249e-15	1.8107e-13	0.049,0.042,0.065	0.226,0.206,0.131	-0.136
5355	ENSG00000160299	PCNT	chr21	+	A5SS	468546697	138,93,107	386871698	50,82,81	312	75	0.000518206	0.00574331	0.449,0.585,0.61	0.65,0.719,0.674	-0.133
4791	ENSG00000157470	FAM81A	chr15	+	A5SS	43,47,38	12,2,4	30,88,60	0,5,0	104	75	0.000281903	0.00344479	0.721,0.944,0.873	1.0,0.927,1.0	-0.13
1744	ENSG00000105223	PLD3	chr19	+	A5SS	392400445	14,28,31	234526390	7,10,8	420	75	4.40059e-05	0.000695751	0.833,0.718,0.719	0.857,0.904,0.897	-0.129
3738	ENSG00000101019	UQCC1	chr20	-	A5SS	38,32,39	12,15,13	59,98,76	11,15,14	83	75	0.00500011	0.0363407	0.741,0.658,0.731	0.829,0.855,0.831	-0.128
5235	ENSG00000133313	CNDP2	chr18	+	A5SS	48,43,34	7,1,3	29,72,57	0,0,4	206	75	0.0071676	0.047537	0.714,0.94,0.805	1.0,1.0,0.838	-0.126
5240	ENSG00000113504	SLC12A7	chr5	-	A5SS	124143206	151158181	163308244	91190107	322	75	4.73063e-08	1.62761e-06	0.161,0.174,0.21	0.294,0.274,0.347	-0.123
5100	ENSG00000161996	WDR90	chr16	+	A5SS	46,76,86	15,23,39	39,31,38	5,8,5	79	75	0.00302559	0.0240892	0.744,0.758,0.677	0.881,0.786,0.878	-0.122
2599	ENSG00000116353	MECR	chr1	-	A5SS	0,1,0	16,21,19	2,2,6	10,8,8	196	75	9.31646e-05	0.00135129	0.0,0.018,0.0	0.071,0.087,0.223	-0.121
3654	ENSG00000267228	IER3IP1	chr18	-	A5SS	179130137	388326300	125229194	175280228	112	75	2.00736e-07	5.92614e-06	0.236,0.211,0.234	0.324,0.354,0.363	-0.12
831	ENSG00000121716	PILRB	chr7	+	A5SS	180217502353	42,50,54	212640113155	16,28,15	604	75	3.33067e-16	2.6455e-14	0.842,0.813,0.844	0.943,0.947,0.963	-0.118
34	ENSG00000092094	OSGEP	chr14	-	A5SS	53,25,44	837841787	117140134	279550525	137	75	0	0	0.034,0.016,0.03	0.187,0.122,0.123	-0.117
884	ENSG00000118418	HMGN3	chr6	-	A5SS	126914921316	833881864	122119952353	493861835	116	75	1.23986e-07	3.86558e-06	0.496,0.523,0.496	0.616,0.6,0.646	-0.116
1347	ENSG00000139998	RAB15	chr14	-	A5SS	99132148	84,94,98	81114103	27,45,37	570	75	1.3709e-05	0.000264354	0.134,0.156,0.166	0.283,0.25,0.268	-0.115
3250	ENSG00000143774	GUK1	chr1	+	A5SS	143,96,112	166226194	124189162	80190115	294	75	1.27984e-08	5.02299e-07	0.18,0.098,0.128	0.283,0.202,0.264	-0.114
2727	ENSG00000012048	BRCA1	chr17	-	A5SS	754372707381	77,71,66	6153108769482	39,64,33	3384	75	7.9969e-06	0.000164677	0.685,0.694,0.713	0.778,0.79,0.864	-0.113
5255	ENSG00000183597	TANGO2	chr22	+	A5SS	1,7,0	47,38,42	4,5,12	17,81,24	98	75	0.00630363	0.0432693	0.016,0.124,0.0	0.153,0.045,0.277	-0.112
3929	ENSG00000132406	TMEM128	chr4	-	A5SS	160152191	91,82,91	183339284	59,95,77	580	75	6.80825e-06	0.000142845	0.185,0.193,0.213	0.286,0.316,0.323	-0.111
3984	ENSG00000148337	CIZ1	chr9	-	A5SS	204238223	45,63,48	189439264	25,67,30	159	75	0.000387817	0.00454727	0.681,0.641,0.687	0.781,0.756,0.806	-0.111
3833	ENSG00000140853	NLRC5	chr16	+	A5SS	0,1,2	19,4,19	4,4,1	8,10,6	123	75	0.00198884	0.0169688	0.0,0.132,0.06	0.234,0.196,0.092	-0.11
2099	ENSG00000072310	SREBF1	chr17	-	A5SS	57,43,68	183140193	24,58,59	41,87,54	223	75	1.28468e-06	3.22232e-05	0.095,0.094,0.106	0.164,0.183,0.269	-0.107
153	ENSG00000086758	HUWE1	chrX	-	A5SS	343354504	152127130	298693532	71142100	120	75	0.000214736	0.00272111	0.585,0.635,0.708	0.724,0.753,0.769	-0.106
2429	ENSG00000131470	PSMC3IP	chr17	-	A5SS	106107118	218194184	111139169	71124150	355	75	8.38632e-10	3.68116e-08	0.093,0.104,0.119	0.248,0.191,0.192	-0.105
3199	ENSG00000164305	CASP3	chr4	-	A5SS	101,88,78	23,9,11	51,111,58	3,10,2	113	75	0.00335048	0.0262993	0.745,0.866,0.825	0.919,0.88,0.951	-0.105
3970	ENSG00000188130	MAPK12	chr22	-	A5SS	17,22,39	75,53,59	40,117,55	43,109,84	222	75	6.46297e-05	0.000971192	0.071,0.123,0.183	0.239,0.266,0.181	-0.103
4329	ENSG00000119688	ABCD4	chr14	-	A5SS	78,89,84	126133147	82125168	77,114,87	366	75	7.02655e-07	1.87525e-05	0.113,0.121,0.105	0.179,0.183,0.284	-0.102
4784	ENSG00000100445	SDR39U1	chr14	-	A5SS	30,63,72	137,88,107	39,76,56	43,74,78	144	75	0.00490078	0.0357746	0.102,0.272,0.26	0.321,0.348,0.272	-0.102
2190	ENSG00000142731	PLK4	chr4	+	A5SS	760848753	57,81,48	563892779	18,26,10	177	75	1.27121e-12	7.71044e-11	0.85,0.816,0.869	0.93,0.936,0.971	-0.101
3159	ENSG00000134291	TMEM106C	chr12	+	A5SS	718744698	494499494	522805605	216341335	132	75	4.54349e-05	0.000714957	0.452,0.459,0.445	0.579,0.573,0.506	-0.101
1712	ENSG00000148225	WDR31	chr9	-	A5SS	56,36,18	0,8,0	40,62,27	0,0,0	146	75	0.0015699	0.0141545	1.0,0.698,1.0	1.0,1.0,1.0	-0.101
2527	ENSG00000178188	SH2B1	chr16	+	A5SS	57,61,84	199182225	67,137,84	93221171	128	75	1.99359e-05	0.000355647	0.144,0.164,0.179	0.297,0.266,0.223	-0.1
718	ENSG00000204248	COL11A2	chr6	-	MXE	0,4,7	3,4,7	5,4,3	0,2,0	153	138	4.10797e-05	0.00067252	0.0,0.474,0.474	1.0,0.643,1.0	-0.565
2193	ENSG00000143537	ADAM15	chr1	+	MXE	0,5,0	6,2,3	3,1,2	0,2,0	147	147	7.41461e-05	0.00106076	0.0,0.714,0.0	1.0,0.333,1.0	-0.54
717	ENSG00000204248	COL11A2	chr6	-	MXE	0,4,7	6,4,6	5,4,3	1,1,0	153	138	1.39702e-05	0.000257962	0.0,0.474,0.513	0.819,0.783,1.0	-0.538
1014	ENSG00000167733	HSD11B1L	chr19	+	MXE	5,4,2	7,4,10	4,17,8	0,2,2	162	167	1.97246e-06	5.13486e-05	0.424,0.508,0.171	1.0,0.898,0.805	-0.533
2191	ENSG00000143537	ADAM15	chr1	+	MXE	4,1,2	6,2,3	4,5,8	0,2,0	150	147	2.54966e-06	6.11806e-05	0.395,0.329,0.395	1.0,0.71,1.0	-0.53
2005	ENSG00000164398	ACSL6	chr5	-	MXE	5,9,6	35,15,23	5,14,23	1,11,8	153	153	3.44483e-06	7.9281e-05	0.125,0.375,0.207	0.833,0.56,0.742	-0.476
1887	ENSG00000162694	EXTL2	chr1	-	MXE	3,2,10	5,4,1	2,3,1	0,1,0	206	99	6.36808e-05	0.000927753	0.224,0.194,0.828	1.0,0.59,1.0	-0.448
506	ENSG00000103194	USP10	chr16	+	MXE	0,6,7	4,4,0	2,8,6	0,0,1	196	139	0.000134803	0.00175465	0.0,0.515,1.0	1.0,1.0,0.81	-0.432
1181	ENSG00000139644	TMBIM6	chr12	+	MXE	8,6,4	11,2,11	14,17,33	0,10,0	245	205	0.000207458	0.00245854	0.378,0.715,0.233	1.0,0.587,1.0	-0.42
1532	ENSG00000166278	C2	chr6	+	MXE	0,1,2	6,4,6	3,4,0	1,0,4	174	214	0.00428324	0.0290675	0.0,0.235,0.291	0.787,1.0,0.0	-0.42
2057	ENSG00000164609	SLU7	chr5	-	MXE	10,6,8	8,15,19	10,21,30	5,6,5	165	205	1.33449e-05	0.000249315	0.608,0.332,0.343	0.713,0.813,0.882	-0.375
1379	ENSG00000157036	EXOG	chr3	+	MXE	3,5,10	21,41,37	1,8,13	3,9,3	139	150	0.000941819	0.00840229	0.134,0.116,0.226	0.265,0.49,0.824	-0.368
1897	ENSG00000089505	CMTM1	chr16	+	MXE	3,4,6	7,7,6	16,22,14	7,13,4	234	195	0.00473965	0.0313607	0.263,0.323,0.455	0.656,0.585,0.745	-0.315
1279	ENSG00000100814	CCNB1IP1	chr14	-	MXE	0,0,0	6,5,10	11,2,6	14,32,6	290	255	1.05161e-06	2.87925e-05	0.0,0.0,0.0	0.409,0.052,0.468	-0.31
1016	ENSG00000167733	HSD11B1L	chr19	+	MXE	13,8,7	3,6,5	3,2,6	0,0,1	202	187	3.08593e-05	0.000526932	0.8,0.552,0.564	1.0,1.0,0.847	-0.31
1023	ENSG00000143748	NVL	chr1	-	MXE	6,9,10	9,6,4	10,26,16	3,1,1	153	169	5.29247e-05	0.000799271	0.424,0.624,0.734	0.786,0.966,0.946	-0.305
2255	ENSG00000114120	SLC25A36	chr3	+	MXE	40,45,78	100,64,77	111159152	41,93,52	162	178	5.23013e-08	2.03968e-06	0.305,0.436,0.527	0.748,0.653,0.763	-0.299
1182	ENSG00000139644	TMBIM6	chr12	+	MXE	8,6,4	2,8,4	14,17,33	1,3,2	245	314	0.000214643	0.00252484	0.837,0.49,0.562	0.947,0.879,0.955	-0.297
2528	ENSG00000164828	SUN1	chr7	+	MXE	64,54,55	222181253	100208125	113215117	159	186	0	0	0.252,0.259,0.203	0.509,0.531,0.556	-0.294
1554	ENSG00000163913	IFT122	chr3	+	MXE	25,9,5	6,4,3	11,30,10	1,3,0	226	169	0.00187751	0.0152896	0.757,0.627,0.555	0.892,0.882,1.0	-0.278
394	ENSG00000148985	PGAP2	chr11	+	MXE	17,15,26	24,23,26	5,47,28	3,17,9	258	160	4.78574e-05	0.000737841	0.305,0.288,0.383	0.508,0.632,0.659	-0.274
804	ENSG00000068745	IP6K2	chr3	-	MXE	20,15,22	2,9,4	136258218	3,2,7	288	168	1.21053e-06	3.25819e-05	0.854,0.493,0.762	0.964,0.987,0.948	-0.263
107	ENSG00000119782	FKBP1B	chr2	+	MXE	13,0,5	2,4,0	2,9,2	1,0,0	164	143	0.00734189	0.0453655	0.85,0.0,1.0	0.636,1.0,1.0	-0.262
1015	ENSG00000167733	HSD11B1L	chr19	+	MXE	14,15,7	3,6,5	5,3,6	0,0,1	206	187	4.02915e-05	0.000666489	0.809,0.694,0.56	1.0,1.0,0.845	-0.261
1097	ENSG00000148737	TCF7L2	chr10	+	MXE	21,7,10	8,10,4	12,17,6	3,2,0	126	148	0.00210486	0.016847	0.755,0.451,0.746	0.825,0.909,1.0	-0.261
1858	ENSG00000140853	NLRC5	chr16	+	MXE	15,7,10	27,42,32	12,26,28	21,31,12	159	159	0.00242312	0.0188623	0.357,0.143,0.238	0.364,0.456,0.7	-0.261
803	ENSG00000068745	IP6K2	chr3	-	MXE	23,15,24	3,12,1	167288269	4,2,3	288	168	4.62041e-06	9.91515e-05	0.817,0.422,0.933	0.961,0.988,0.981	-0.253
1165	ENSG00000090554	FLT3LG	chr19	+	MXE	69,62,72	127130109	69,110,88	23,85,72	160	254	1.27912e-07	4.8363e-06	0.463,0.431,0.512	0.826,0.673,0.66	-0.251
2256	ENSG00000114120	SLC25A36	chr3	+	MXE	40,45,78	32,24,6	111159152	10,15,12	162	112	0.000747948	0.00702805	0.464,0.565,0.9	0.885,0.88,0.898	-0.245
2051	ENSG00000111358	GTF2H3	chr12	+	MXE	7,17,18	527480451	52,105,68	180294212	121	144	0	0	0.016,0.04,0.045	0.256,0.298,0.276	-0.243
2050	ENSG00000111358	GTF2H3	chr12	+	MXE	5,6,2	279258237	29,50,42	99178132	121	144	0	0	0.021,0.027,0.01	0.258,0.251,0.275	-0.242
2072	ENSG00000133731	IMPA1	chr8	-	MXE	198194169	108,103,94	148180191	30,20,44	180	121	1.88459e-11	1.42511e-09	0.552,0.559,0.547	0.768,0.858,0.745	-0.238
1278	ENSG00000100814	CCNB1IP1	chr14	-	MXE	0,0,0	7,5,12	11,2,6	15,35,14	290	256	2.09306e-06	5.27584e-05	0.0,0.0,0.0	0.393,0.048,0.274	-0.238
559	ENSG00000151665	PIGF	chr2	-	MXE	64,88,75	132129134	111218136	87,118,98	198	180	1.0672e-11	8.47358e-10	0.306,0.383,0.337	0.537,0.627,0.558	-0.232
2397	ENSG00000095794	CREM	chr10	+	MXE	57,54,61	14,24,13	53,74,73	7,7,4	264	111	0.000146603	0.00187747	0.631,0.486,0.664	0.761,0.816,0.885	-0.227
1254	ENSG00000154134	ROBO3	chr11	+	MXE	11,9,10	37,19,22	9,21,13	14,22,7	99	100	0.00681727	0.0426214	0.231,0.324,0.315	0.394,0.491,0.652	-0.222
537	ENSG00000104365	IKBKB	chr8	+	MXE	133105135	77,69,67	52140118	11,36,17	198	170	6.70344e-09	3.67071e-07	0.597,0.566,0.634	0.802,0.77,0.856	-0.21
1694	ENSG00000205581	HMGN1	chr21	-	MXE	46,36,57	91711241214	75160125	408584594	121	204	0	0	0.078,0.051,0.073	0.237,0.316,0.262	-0.204
614	ENSG00000168958	MFF	chr2	+	MXE	101,77,105	61,61,58	160185164	28,73,50	234	135	4.858e-05	0.000741778	0.489,0.421,0.511	0.767,0.594,0.654	-0.198
1475	ENSG00000112715	VEGFA	chr6	+	MXE	300315341	227220207	208360361	53,109,87	152	152	1.9984e-15	2.44112e-13	0.569,0.589,0.622	0.797,0.768,0.806	-0.197
1705	ENSG00000024048	UBR2	chr6	+	MXE	33,39,47	289209313	89148105	151317257	174	174	1.11022e-16	1.4692e-14	0.102,0.157,0.131	0.371,0.318,0.29	-0.196
624	ENSG00000125814	NAPB	chr20	-	MXE	55,59,55	62,88,64	49,95,80	16,53,78	192	122	0.00297191	0.021849	0.36,0.299,0.353	0.661,0.532,0.395	-0.192
875	ENSG00000087586	AURKA	chr20	-	MXE	200155160	110113106	129281197	53,63,35	185	173	5.26619e-08	2.03968e-06	0.63,0.562,0.585	0.695,0.807,0.84	-0.188
234	ENSG00000179818	PCBP1-AS1	chr2	-	MXE	22,31,35	57,51,69	19,29,44	21,26,34	113	272	0.000177307	0.00221704	0.482,0.594,0.55	0.685,0.729,0.757	-0.182
2559	ENSG00000130023	ERMARD	chr6	+	MXE	9,11,21	323335386	39,43,31	163258252	153	294	1.04805e-12	9.24613e-11	0.051,0.059,0.095	0.315,0.243,0.191	-0.181
1697	ENSG00000205581	HMGN1	chr21	-	MXE	450602500	93911571271	420649544	424619616	180	204	2.44249e-15	2.77048e-13	0.352,0.371,0.308	0.529,0.543,0.5	-0.18
1159	ENSG00000120049	KCNIP2	chr10	-	MXE	23,21,23	22,23,22	21,14,22	10,6,11	146	183	0.00785332	0.0474186	0.567,0.534,0.567	0.725,0.745,0.715	-0.172
1696	ENSG00000205581	HMGN1	chr21	-	MXE	345474412	93911571271	362465415	424619616	175	204	4.57412e-14	4.84247e-12	0.3,0.323,0.274	0.499,0.467,0.44	-0.17
1007	ENSG00000135365	PHF21A	chr11	-	MXE	63,73,53	151109148	74181157	91173169	98	239	4.59026e-05	0.000721715	0.504,0.62,0.466	0.665,0.718,0.694	-0.162
552	ENSG00000066427	ATXN3	chr14	-	MXE	33,16,7	110134115	46,54,56	99162180	120	161	0.000204418	0.00245854	0.287,0.138,0.076	0.384,0.309,0.294	-0.162
2262	ENSG00000107669	ATE1	chr10	-	MXE	89,76,80	219192158	67186143	80230152	204	204	1.54001e-07	5.55804e-06	0.289,0.284,0.336	0.456,0.447,0.485	-0.16
687	ENSG00000226174	TEX22	chr14	+	MXE	796863984	233226279	63513241104	68,145,82	169	126	0	0	0.718,0.74,0.724	0.874,0.872,0.909	-0.158
2414	ENSG00000268434	AC011530.4	chr19	-	MXE	37,42,51	163122204	60,101,45	90187121	133	243	0.000383486	0.00405984	0.293,0.386,0.314	0.549,0.497,0.405	-0.153
1041	ENSG00000247774	PCED1B-AS1	chr12	-	MXE	31,32,37	3,5,8	40,40,35	2,2,0	253	153	0.000460297	0.00474644	0.862,0.795,0.737	0.924,0.924,1.0	-0.151
551	ENSG00000066427	ATXN3	chr14	-	MXE	10,3,4	110134115	23,27,32	99162180	117	161	3.99724e-08	1.71557e-06	0.111,0.03,0.046	0.242,0.187,0.197	-0.146
1242	ENSG00000273189	CTD-3148I10.15	chr19	+	MXE	147140151	127130109	86172126	23,85,72	214	254	0.00023903	0.00275058	0.579,0.561,0.622	0.816,0.706,0.675	-0.145
2340	ENSG00000196792	STRN3	chr14	-	MXE	58,38,55	39,41,32	90160119	21,77,56	186	216	0.00530688	0.0346803	0.633,0.518,0.666	0.833,0.707,0.712	-0.145
1695	ENSG00000205581	HMGN1	chr21	-	MXE	19,27,32	93911571271	47,97,78	424619616	121	204	0	0	0.033,0.038,0.041	0.157,0.209,0.176	-0.143
775	ENSG00000072609	CHFR	chr12	-	MXE	4,11,6	145154185	19,22,50	76181146	151	146	6.81419e-11	4.50872e-09	0.026,0.065,0.03	0.195,0.105,0.249	-0.143
613	ENSG00000168958	MFF	chr2	+	MXE	67,44,47	61,61,58	58,91,70	28,73,50	150	135	0.00645255	0.0406613	0.497,0.394,0.422	0.651,0.529,0.558	-0.142
389	ENSG00000133816	MICAL2	chr11	+	MXE	24,5,9	5,2,2	3,11,7	0,0,1	138	183	0.000673474	0.0064322	0.864,0.768,0.856	1.0,1.0,0.903	-0.138
549	ENSG00000066427	ATXN3	chr14	-	MXE	12,9,5	114141121	24,30,40	102168185	117	161	8.85428e-07	2.51082e-05	0.127,0.081,0.054	0.245,0.197,0.229	-0.136
830	ENSG00000107614	TRDMT1	chr10	-	MXE	5,11,21	58,83,88	12,19,23	48,59,40	147	141	0.00247663	0.0190548	0.076,0.113,0.186	0.193,0.236,0.355	-0.136
1281	ENSG00000125970	RALY	chr20	+	MXE	357210270	129911311233	353790383	7421390837	148	123	1.11022e-16	1.4692e-14	0.186,0.134,0.154	0.283,0.321,0.276	-0.135
2288	ENSG00000136280	CCM2	chr7	+	MXE	428414349	416315362	370610683	212373294	249	159	4.91103e-07	1.52916e-05	0.396,0.456,0.381	0.527,0.511,0.597	-0.134
917	ENSG00000075151	EIF4G3	chr1	-	MXE	36,14,28	8,1,4	8,29,48	0,3,1	189	108	0.00487792	0.0320088	0.72,0.889,0.8	1.0,0.847,0.965	-0.134
1913	ENSG00000121753	BAI2	chr1	-	MXE	46,45,57	14,21,29	21,99,59	7,18,6	240	240	0.0010759	0.00949184	0.767,0.682,0.663	0.75,0.846,0.908	-0.131
2124	ENSG00000149532	CPSF7	chr11	-	MXE	54,66,91	56,65,65	59,69,73	28,29,51	141	152	0.00705198	0.0439159	0.51,0.523,0.601	0.694,0.719,0.607	-0.129
1219	ENSG00000013725	CD6	chr11	+	MXE	112109114	233222150	100207163	87299150	171	198	0.00250106	0.0190946	0.358,0.362,0.468	0.571,0.445,0.557	-0.128
2590	ENSG00000165304	MELK	chr9	+	MXE	406377335	575510500	364604593	362539427	192	219	3.89231e-07	1.28771e-05	0.446,0.457,0.433	0.534,0.561,0.613	-0.124
646	ENSG00000050426	LETMD1	chr12	+	MXE	98111121	124117145	80,137,98	57,92,74	191	158	0.000378647	0.00403551	0.395,0.44,0.408	0.537,0.552,0.523	-0.123
1009	ENSG00000137312	FLOT1	chr6	-	MXE	113310201045	176116701809	87213221161	90215181000	166	219	3.79459e-08	1.67384e-06	0.459,0.446,0.432	0.561,0.535,0.605	-0.121
370	ENSG00000086300	SNX10	chr7	+	MXE	0,0,2	24,16,33	0,4,4	6,13,17	203	196	0.000543261	0.00542578	0.0,0.0,0.055	0.0,0.229,0.185	-0.12
2363	ENSG00000215126	CBWD7	chr9	+	MXE	16,13,8	0,6,3	10,8,7	0,0,1	198	292	0.000676434	0.0064322	1.0,0.762,0.797	1.0,1.0,0.912	-0.118
2108	ENSG00000119688	ABCD4	chr14	-	MXE	340320366	112,89,118	222445294	46,65,47	201	126	2.5813e-06	6.11806e-05	0.656,0.693,0.66	0.752,0.811,0.797	-0.117
1491	ENSG00000224078	SNHG14	chr15	+	MXE	247267263	84,93,89	195468304	40,70,79	328	174	0.000188431	0.00230176	0.609,0.604,0.611	0.721,0.78,0.671	-0.116
798	ENSG00000010810	FYN	chr6	-	MXE	1001915888	138512431365	93616341353	86215211126	240	231	1.39477e-07	5.15091e-06	0.41,0.415,0.385	0.511,0.508,0.536	-0.115
1061	ENSG00000141469	SLC14A1	chr18	+	MXE	5,9,7	76,70,98	11,33,31	67152109	210	247	8.46625e-05	0.00118977	0.072,0.131,0.078	0.162,0.203,0.251	-0.112
2106	ENSG00000131374	TBC1D5	chr3	-	MXE	84,90,55	31,33,34	72176135	17,41,35	193	199	0.00421409	0.0287209	0.736,0.738,0.625	0.814,0.816,0.799	-0.11
1825	ENSG00000184182	UBE2F	chr2	+	MXE	342324300	273273315	217288315	119193156	141	143	4.76889e-05	0.000737841	0.56,0.546,0.491	0.649,0.602,0.672	-0.109
2031	ENSG00000110756	HPS5	chr11	-	MXE	60,82,102	343315385	62143142	242378300	153	653	0.00771375	0.0467535	0.427,0.526,0.531	0.522,0.618,0.669	-0.108
1327	ENSG00000198920	KIAA0753	chr17	-	MXE	0,5,16	91101103	11,24,24	66,112,87	157	138	1.29485e-05	0.000244788	0.0,0.042,0.12	0.128,0.158,0.195	-0.106
385	ENSG00000136122	BORA	chr13	+	MXE	376342363	288283268	383715571	206300327	243	182	2.84454e-05	0.000496388	0.494,0.475,0.504	0.582,0.641,0.567	-0.106
2222	ENSG00000115970	THADA	chr2	-	MXE	104,68,96	143128149	81162111	94142121	167	207	0.00129504	0.0112378	0.474,0.397,0.444	0.516,0.586,0.532	-0.106
1310	ENSG00000204482	LST1	chr6	+	MXE	106,90,128	241171172	42,64,46	41,82,45	168	98	0.00288864	0.0213356	0.204,0.235,0.303	0.374,0.313,0.374	-0.106
2107	ENSG00000119688	ABCD4	chr14	-	MXE	228300245	168171165	162310278	69,137,83	126	170	1.0674e-05	0.000209262	0.647,0.703,0.667	0.76,0.753,0.819	-0.105
287	ENSG00000105953	OGDH	chr7	+	MXE	242259250	81,90,103	213387288	42,68,56	166	178	1.00427e-06	2.79787e-05	0.762,0.755,0.722	0.845,0.859,0.846	-0.104
188	ENSG00000122884	P4HA1	chr10	-	MXE	115111111	221216191	56121101	78120134	146	146	0.00169443	0.0140143	0.342,0.339,0.368	0.418,0.502,0.43	-0.1
5310	ENSG00000007402	CACNA2D2	chr3	-	RI	0,0,0	1,5,1	1,3,2	0,4,0	179	75	0.00061134	0.00269457	0.0,0.0,0.0	1.0,0.239,1.0	-0.746
6110	ENSG00000177106	EPS8L2	chr11	+	RI	2,0,5	0,4,3	21,17,35	0,0,0	888	75	2.87522e-10	3.9793e-09	1.0,0.0,0.123	1.0,1.0,1.0	-0.626
5023	ENSG00000124006	OBSL1	chr2	-	RI	1,5,1	1,0,1	6,6,1	0,0,0	761	75	0.0137535	0.041591	0.09,1.0,0.09	1.0,1.0,1.0	-0.607
1276	ENSG00000147576	ADHFE1	chr8	+	RI	0,4,0	1,0,2	1,3,5	0,0,1	248	75	2.89997e-05	0.000171564	0.0,1.0,0.0	1.0,1.0,0.602	-0.534
3255	ENSG00000185522	C11orf35	chr11	-	RI	3,1,1	0,4,2	1,21,3	0,2,0	305	75	7.82273e-05	0.000424575	1.0,0.058,0.109	1.0,0.721,1.0	-0.518
5199	ENSG00000140474	ULK3	chr15	-	RI	3,15,21	16,19,12	21,27,45	2,5,6	193	75	6.30933e-08	6.23722e-07	0.068,0.235,0.405	0.803,0.677,0.745	-0.506
5880	ENSG00000198270	TMEM116	chr12	-	RI	92110121	4,2,3	79,85,61	0,0,0	2786	75	1.27427e-09	1.57933e-08	0.382,0.597,0.521	1.0,1.0,1.0	-0.5
3670	ENSG00000197558	SSPO	chr7	+	RI	0,3,13	2,0,1	2,9,8	0,0,0	884	75	0.00021913	0.00107418	0.0,1.0,0.524	1.0,1.0,1.0	-0.492
2670	ENSG00000139133	ALG10	chr12	+	RI	28,50,71	6,3,5	57,104,47	0,1,1	1292	75	1.68318e-06	1.28702e-05	0.213,0.492,0.452	1.0,0.858,0.732	-0.478
2018	ENSG00000172590	MRPL52	chr14	+	RI	173111148	228197161	500916533	81155105	187	75	0	0	0.233,0.184,0.269	0.712,0.703,0.671	-0.467
4608	ENSG00000176124	DLEU1	chr13	+	RI	1,4,0	6,5,12	7,14,3	2,4,1	190	75	3.65039e-07	3.15102e-06	0.062,0.24,0.0	0.58,0.58,0.542	-0.467
3115	ENSG00000176170	SPHK1	chr17	+	RI	9,2,4	2,4,2	10,10,14	0,2,1	405	75	0.00269586	0.0100327	0.455,0.085,0.27	1.0,0.481,0.722	-0.464
4387	ENSG00000164076	CAMKV	chr3	-	RI	13,12,27	7,18,6	35,48,26	2,9,0	288	75	0.000250541	0.00120678	0.326,0.148,0.54	0.82,0.581,1.0	-0.462
3961	ENSG00000181027	FKRP	chr19	+	RI	7,14,17	5,7,3	19,61,60	0,0,3	184	75	3.1287e-08	3.18392e-07	0.363,0.449,0.698	1.0,1.0,0.891	-0.46
2899	ENSG00000169660	HEXDC	chr17	+	RI	38,79,68	143156131	73154109	23,46,28	164	75	0	0	0.108,0.188,0.192	0.592,0.605,0.64	-0.45
5090	ENSG00000167895	TMC8	chr17	+	RI	274322359	216143166	506979692	46,84,44	433	75	0	0	0.18,0.281,0.273	0.656,0.669,0.731	-0.441
3312	ENSG00000130811	EIF3G	chr19	-	RI	4,1,4	5,4,7	8,5,7	4,3,0	96	75	0.00380849	0.0134807	0.385,0.163,0.309	0.61,0.566,1.0	-0.44
3088	ENSG00000055955	ITIH4	chr3	-	RI	4,11,13	3,13,8	9,8,13	1,0,4	163	75	0.00102273	0.00425915	0.38,0.28,0.428	0.805,1.0,0.599	-0.439
656	ENSG00000231852	CYP21A2	chr6	+	RI	0,0,1	4,5,13	3,1,4	0,4,6	158	75	0.00108264	0.00448613	0.0,0.0,0.035	1.0,0.106,0.24	-0.437
1835	ENSG00000213930	GALT	chr9	+	RI	15,33,46	89122120	47,91,68	17,37,30	164	75	0	0	0.072,0.11,0.149	0.558,0.529,0.509	-0.422
6067	ENSG00000100918	REC8	chr14	+	RI	0,0,0	1,2,3	1,9,4	1,6,2	159	75	8.07527e-08	7.87055e-07	0.0,0.0,0.0	0.321,0.414,0.485	-0.407
4770	ENSG00000140400	MAN2C1	chr15	-	RI	122121210	89,99,139	141236195	25,47,10	249	75	1.72146e-11	2.95351e-10	0.292,0.269,0.313	0.629,0.602,0.855	-0.404
5947	ENSG00000160055	TMEM234	chr1	-	RI	42,40,51	10,5,4	29,66,60	0,3,0	531	75	1.78708e-05	0.000111746	0.372,0.531,0.643	1.0,0.757,1.0	-0.404
2301	ENSG00000133392	MYH11	chr16	-	RI	7,7,7	2,5,0	3,19,7	0,1,0	445	75	1.78059e-05	0.000111508	0.371,0.191,1.0	1.0,0.762,1.0	-0.4
5173	ENSG00000164896	FASTK	chr7	-	RI	143141149	300287392	328595389	117205130	173	75	0	0	0.171,0.176,0.141	0.549,0.557,0.565	-0.394
4801	ENSG00000183963	SMTN	chr22	+	RI	11,16,7	1,7,5	15,12,14	0,1,0	181	75	1.66384e-06	1.27695e-05	0.82,0.486,0.367	1.0,0.833,1.0	-0.387
6645	ENSG00000197774	EME2	chr16	+	RI	23,24,70	21,17,31	36,85,63	0,21,15	257	75	0.00164371	0.0065128	0.242,0.292,0.397	1.0,0.542,0.551	-0.387
6223	ENSG00000100599	RIN3	chr14	+	RI	84,65,68	5,6,1	305639418	6,5,0	2610	75	0.000934084	0.00391749	0.326,0.237,0.661	0.594,0.786,1.0	-0.385
4806	ENSG00000134253	TRIM45	chr1	-	RI	83,78,58	2,5,4	66,108,65	0,0,0	957	75	5.74777e-09	6.57431e-08	0.765,0.55,0.532	1.0,1.0,1.0	-0.384
1147	ENSG00000160781	PAQR6	chr1	-	RI	33,34,52	26,14,21	46,79,74	2,10,8	210	75	1.30615e-07	1.22052e-06	0.312,0.464,0.469	0.891,0.738,0.768	-0.384
4122	ENSG00000099958	DERL3	chr22	-	RI	14,9,5	31,32,44	9,16,24	8,8,4	193	75	7.22033e-07	5.96e-06	0.149,0.099,0.042	0.304,0.437,0.7	-0.384
731	ENSG00000005238	FAM214B	chr9	-	RI	41,59,35	5,5,3	35,70,53	0,2,0	634	75	6.04737e-06	4.10944e-05	0.492,0.583,0.58	1.0,0.805,1.0	-0.383
4403	ENSG00000103253	HAGHL	chr16	+	RI	0,0,4	14,4,10	1,13,8	1,13,2	157	75	2.83377e-05	0.000168323	0.0,0.0,0.16	0.323,0.323,0.656	-0.381
1556	ENSG00000118495	PLAGL1	chr6	-	RI	202213342	17,27,22	126220245	2,7,2	1414	75	7.85157e-06	5.21596e-05	0.387,0.295,0.452	0.77,0.625,0.867	-0.376
5253	ENSG00000213983	AP1G2	chr14	-	RI	233314393	332262316	414830698	68194108	296	75	0	0	0.151,0.233,0.24	0.607,0.52,0.621	-0.375
4870	ENSG00000102886	GDPD3	chr16	-	RI	23,20,33	9,27,17	28,42,29	6,5,2	303	75	3.67622e-05	0.000213478	0.387,0.155,0.325	0.536,0.675,0.782	-0.375
4278	ENSG00000168970	JMJD7-PLA2G4B	chr15	+	RI	19,31,42	19,25,25	39,78,57	5,13,10	151	75	4.3219e-09	5.02648e-08	0.332,0.381,0.455	0.795,0.749,0.739	-0.372
1157	ENSG00000197580	BCO2	chr11	+	RI	1,0,0	1,3,6	2,17,7	5,0,7	256	75	4.33664e-05	0.00024598	0.227,0.0,0.0	0.105,1.0,0.227	-0.368
3677	ENSG00000262484	CCER2	chr19	-	RI	12,14,23	4,8,9	25,47,54	1,8,0	163	75	2.90072e-05	0.000171564	0.58,0.446,0.54	0.92,0.73,1.0	-0.361
6204	ENSG00000163040	CCDC74A	chr2	+	RI	113,97,158	11,15,7	139229187	1,6,3	982	75	4.61391e-05	0.000259228	0.44,0.331,0.633	0.914,0.745,0.826	-0.36
6290	ENSG00000161996	WDR90	chr16	+	RI	166148298	15,23,39	272547384	5,8,5	491	75	1.11022e-16	3.84137e-15	0.628,0.496,0.539	0.893,0.913,0.921	-0.355
3390	ENSG00000179029	TMEM107	chr17	-	RI	4,1,4	5,4,7	8,25,18	6,14,2	158	75	0.00378677	0.0134267	0.275,0.106,0.213	0.388,0.459,0.81	-0.354
5097	ENSG00000099957	P2RX6	chr22	+	RI	8,24,23	0,2,5	7,35,6	0,0,0	625	75	4.74059e-06	3.27503e-05	1.0,0.59,0.356	1.0,1.0,1.0	-0.351
267	ENSG00000213339	QTRT1	chr19	+	RI	275315400	310268321	341642522	65,152,75	328	75	0	0	0.169,0.212,0.222	0.545,0.491,0.614	-0.349
3606	ENSG00000061656	SPAG4	chr20	+	RI	1,17,6	3,4,1	9,10,10	1,2,0	267	75	0.0128605	0.0392335	0.086,0.544,0.628	0.717,0.584,1.0	-0.348
4768	ENSG00000140400	MAN2C1	chr15	-	RI	83,77,161	165225283	152263199	56,104,86	182	75	0	0	0.172,0.124,0.19	0.528,0.51,0.488	-0.347
751	ENSG00000142102	ATHL1	chr11	+	RI	581601863	173146192	77715251086	55,93,46	937	75	0	0	0.212,0.248,0.265	0.531,0.568,0.654	-0.343
4575	ENSG00000129968	ABHD17A	chr19	-	RI	106810341525	177140176	211746732814	64,143,73	2308	75	0	0	0.164,0.194,0.22	0.518,0.515,0.556	-0.337
3357	ENSG00000203896	LIME1	chr20	+	RI	44,28,44	66,61,96	87,188,96	33,122,30	145	75	3.09852e-12	5.9014e-11	0.256,0.192,0.192	0.577,0.444,0.623	-0.335
37	ENSG00000107331	ABCA2	chr9	-	RI	38,37,43	5,5,8	84187107	2,2,12	860	75	0.00352679	0.0126018	0.399,0.392,0.319	0.786,0.891,0.437	-0.335
2368	ENSG00000248712	CCDC153	chr11	-	RI	4,0,5	0,3,0	6,4,6	0,0,0	597	75	0.0127145	0.0388737	1.0,0.0,1.0	1.0,1.0,1.0	-0.333
5141	ENSG00000010295	IFFO1	chr12	-	RI	98,75,110	56,56,42	252378314	28,64,39	339	75	1.12244e-13	2.58908e-12	0.279,0.229,0.367	0.666,0.566,0.64	-0.332
2237	ENSG00000125459	MSTO1	chr1	+	RI	36,24,54	38,26,62	39,117,92	21,36,9	167	75	1.93918e-05	0.000119992	0.298,0.293,0.281	0.455,0.593,0.821	-0.332
3590	ENSG00000142186	SCYL1	chr11	+	RI	79,47,78	164169144	137243174	41,138,84	192	75	0	0	0.158,0.098,0.175	0.566,0.408,0.447	-0.33
86	ENSG00000161265	U2AF1L4	chr19	-	RI	66,66,98	71,68,87	158333326	54,80,50	252	75	2.5302e-13	5.47155e-12	0.217,0.224,0.251	0.465,0.553,0.66	-0.329
2403	ENSG00000170949	ZNF160	chr19	-	RI	4,3,10	3,10,3	4,26,10	2,0,3	182	75	0.00579152	0.0196297	0.355,0.11,0.579	0.452,1.0,0.579	-0.329
6403	ENSG00000100429	HDAC10	chr22	-	RI	24,34,39	109103148	95180145	46,106,63	214	75	0	0	0.072,0.104,0.085	0.42,0.373,0.446	-0.326
5770	ENSG00000025434	NR1H3	chr11	+	RI	29,37,45	42,52,35	31,58,50	7,18,12	267	75	7.19872e-10	9.34034e-09	0.162,0.167,0.265	0.554,0.475,0.539	-0.325
2353	ENSG00000064961	HMG20B	chr19	+	RI	277328443	104,110,97	6041009884	34,97,70	657	75	0	0	0.233,0.254,0.343	0.67,0.543,0.59	-0.324
4088	ENSG00000130653	PNPLA7	chr9	-	RI	6,11,22	14,5,17	19,20,18	1,3,4	873	75	0.000149466	0.000764266	0.036,0.159,0.1	0.62,0.364,0.279	-0.323
6291	ENSG00000161996	WDR90	chr16	+	RI	166146298	46,74,86	268546381	35,30,35	487	75	3.96977e-10	5.35145e-09	0.357,0.233,0.348	0.541,0.737,0.626	-0.322
3175	ENSG00000110719	TCIRG1	chr11	+	RI	28,49,55	6,3,2	28,40,44	0,0,0	414	75	1.36454e-07	1.26463e-06	0.458,0.747,0.833	1.0,1.0,1.0	-0.321
5935	ENSG00000185507	IRF7	chr11	-	RI	21,8,9	14,15,15	29,57,26	6,10,21	160	75	0.00223654	0.00855844	0.413,0.2,0.22	0.694,0.728,0.367	-0.319
59	ENSG00000140553	UNC45A	chr15	+	RI	4,2,2	6,3,12	7,19,26	3,12,6	229	75	3.46569e-05	0.000202384	0.179,0.179,0.052	0.433,0.341,0.587	-0.317
2257	ENSG00000239779	WBP1	chr2	+	RI	53,59,69	64,53,69	61,88,83	16,22,27	155	75	2.65821e-12	5.08612e-11	0.286,0.35,0.326	0.648,0.659,0.598	-0.314
6647	ENSG00000148218	ALAD	chr9	-	RI	30,17,15	46,52,61	54,98,76	37,50,24	196	75	1.01693e-11	1.78911e-10	0.2,0.111,0.086	0.358,0.429,0.548	-0.313
3872	ENSG00000215883	CYB5RL	chr1	-	RI	96131259	1,10,3	54,120,84	0,1,0	1990	75	2.25164e-05	0.000136479	0.783,0.331,0.765	1.0,0.819,1.0	-0.313
5269	ENSG00000179698	KIAA1875	chr8	+	RI	0,1,4	2,0,3	2,3,1	0,0,1	153	75	0.000124955	0.000649592	0.0,1.0,0.395	1.0,1.0,0.329	-0.311
1969	ENSG00000014914	MTMR11	chr1	-	RI	4,0,2	0,3,3	4,6,1	1,1,0	319	75	0.00178509	0.00700537	1.0,0.0,0.136	0.485,0.585,1.0	-0.311
5810	ENSG00000133466	C1QTNF6	chr22	-	RI	63,62,83	2,2,3	45,75,68	0,0,1	1359	75	4.0619e-05	0.000233069	0.635,0.631,0.604	1.0,1.0,0.79	-0.307
5197	ENSG00000140474	ULK3	chr15	-	RI	3,13,20	5,0,2	20,24,45	0,1,0	192	75	0.000587608	0.00260101	0.19,1.0,0.796	1.0,0.904,1.0	-0.306
1033	ENSG00000181513	ACBD4	chr17	+	RI	4,3,8	21,15,15	6,6,5	4,7,2	146	75	0.00327737	0.0118224	0.089,0.093,0.215	0.435,0.306,0.562	-0.302
4629	ENSG00000176978	DPP7	chr9	-	RI	10,11,15	38,22,22	20,45,36	16,29,9	159	75	2.15337e-05	0.000131289	0.11,0.191,0.243	0.371,0.423,0.654	-0.301
3293	ENSG00000215788	TNFRSF25	chr1	-	RI	39,35,52	30,29,34	31,85,67	8,28,7	176	75	2.77634e-05	0.000165386	0.356,0.34,0.395	0.623,0.564,0.803	-0.3
3934	ENSG00000007541	PIGQ	chr16	+	RI	202240350	86123116	287497297	38,39,35	669	75	1.11022e-16	3.84137e-15	0.208,0.179,0.253	0.458,0.588,0.488	-0.298
382	ENSG00000103024	NME3	chr16	-	RI	5,21,9	46,23,20	11,24,15	3,11,15	183	75	0.000247261	0.00119237	0.043,0.272,0.156	0.6,0.472,0.291	-0.297
1509	ENSG00000185163	DDX51	chr12	-	RI	28,17,48	108116118	108273181	64110127	237	75	0	0	0.076,0.044,0.114	0.348,0.44,0.311	-0.288
2886	ENSG00000074582	BCS1L	chr2	+	RI	30,21,33	4,9,17	35,58,56	7,1,6	329	75	0.00885834	0.0285115	0.631,0.347,0.307	0.533,0.93,0.68	-0.286
589	ENSG00000077454	LRCH4	chr7	-	RI	31,32,61	91,59,93	104,190,91	33,100,61	193	75	2.08619e-11	3.53545e-10	0.117,0.174,0.203	0.55,0.425,0.367	-0.283
5198	ENSG00000140474	ULK3	chr15	-	RI	3,13,20	24,25,26	20,24,45	15,16,13	189	75	3.26196e-05	0.000191294	0.047,0.171,0.234	0.346,0.373,0.579	-0.282
4852	ENSG00000121753	BAI2	chr1	-	RI	10,16,31	15,32,20	43112112	13,38,14	494	75	1.75726e-07	1.58612e-06	0.092,0.071,0.19	0.334,0.309,0.548	-0.279
2947	ENSG00000177943	MAMDC4	chr9	+	RI	12,10,27	7,3,10	11,25,11	2,3,1	377	75	0.0138807	0.0419147	0.254,0.399,0.349	0.522,0.624,0.686	-0.277
98	ENSG00000242802	AP5Z1	chr7	+	RI	256315370	31,31,47	464788665	13,27,23	604	75	1.35292e-12	2.72685e-11	0.506,0.558,0.494	0.816,0.784,0.782	-0.275
5352	ENSG00000184584	TMEM173	chr5	-	RI	44,29,46	83,74,80	61,141,61	19,69,46	210	75	1.31136e-09	1.61566e-08	0.159,0.123,0.17	0.534,0.422,0.321	-0.275
1447	ENSG00000183506	PI4KAP2	chr22	-	RI	38,32,34	2,2,5	114155132	2,5,0	558	75	0.00422272	0.0147087	0.719,0.683,0.478	0.885,0.806,1.0	-0.27
4476	ENSG00000260669	AL136419.6	chr14	-	RI	49,25,64	140117110	93131148	46114107	149	75	8.0691e-13	1.67515e-11	0.15,0.097,0.227	0.504,0.366,0.41	-0.269
3681	ENSG00000188878	FBF1	chr17	-	RI	9,9,24	72,61,63	29,48,46	35,62,22	146	75	2.40846e-08	2.50625e-07	0.06,0.07,0.164	0.299,0.285,0.518	-0.269
3739	ENSG00000196843	ARID5A	chr2	+	RI	86101121	85,93,118	158291197	26,99,45	457	75	1.61315e-13	3.58172e-12	0.142,0.151,0.144	0.499,0.325,0.418	-0.268
5139	ENSG00000271853	RP1-178F15.5	chr1	-	RI	59,72,68	24,19,26	48,51,38	0,5,8	166	75	0.000234712	0.00113979	0.526,0.631,0.542	1.0,0.822,0.682	-0.268
2544	ENSG00000167733	HSD11B1L	chr19	+	RI	5,12,13	7,2,0	11,10,16	0,0,2	162	75	0.00171249	0.00674597	0.249,0.735,1.0	1.0,1.0,0.787	-0.268
4921	ENSG00000135473	PAN2	chr12	-	RI	174186213	76,74,100	129305309	19,44,43	378	75	8.55982e-14	2.04255e-12	0.312,0.333,0.297	0.574,0.579,0.588	-0.266
1962	ENSG00000186364	NUDT17	chr1	-	RI	12,17,26	4,1,3	27,81,59	0,0,2	214	75	4.22333e-05	0.000239881	0.513,0.856,0.752	1.0,1.0,0.912	-0.264
5140	ENSG00000010295	IFFO1	chr12	-	RI	102,76,112	23,20,22	256385319	13,35,24	342	75	1.21285e-07	1.1471e-06	0.493,0.455,0.528	0.812,0.707,0.745	-0.263
2266	ENSG00000128159	TUBGCP6	chr22	-	RI	42,23,53	93113139	62150107	43,88,40	262	75	0	0	0.114,0.055,0.098	0.292,0.328,0.434	-0.262
1778	ENSG00000115459	ELMOD3	chr2	+	RI	471485689	15,13,22	283480377	1,3,6	1871	75	0.000143243	0.000735158	0.557,0.599,0.557	0.919,0.865,0.716	-0.262
6574	ENSG00000186648	LRRC16B	chr14	+	RI	17,9,21	1,5,4	1,2,15	0,1,0	423	75	0.000293848	0.00139117	0.751,0.242,0.482	1.0,0.262,1.0	-0.262
1590	ENSG00000171777	RASGRP4	chr19	-	RI	10,12,7	14,6,10	17,14,18	3,4,11	192	75	0.0165813	0.0486541	0.218,0.439,0.215	0.689,0.578,0.39	-0.262
525	ENSG00000185379	RAD51D	chr17	-	RI	5,1,15	15,12,13	25,26,43	7,34,20	211	75	0.00250792	0.00944908	0.106,0.029,0.291	0.559,0.214,0.433	-0.26
5254	ENSG00000213983	AP1G2	chr14	-	RI	7787841056	186156192	108916151537	75113105	861	75	0	0	0.267,0.304,0.324	0.558,0.555,0.56	-0.259
5914	ENSG00000169733	RFNG	chr17	-	RI	63,57,62	88,122,96	90,126,75	37,71,45	150	75	1.41132e-12	2.83081e-11	0.264,0.189,0.244	0.549,0.47,0.455	-0.259
3024	ENSG00000188827	SLX4	chr16	-	RI	161169198	47,34,56	278483346	15,38,40	1001	75	3.31321e-08	3.36344e-07	0.204,0.271,0.209	0.581,0.488,0.393	-0.259
2588	ENSG00000162066	AMDHD2	chr16	+	RI	56,67,66	42,45,59	41,65,29	11,25,5	165	75	0.000108716	0.000570656	0.377,0.404,0.337	0.629,0.542,0.725	-0.259
2488	ENSG00000157353	FUK	chr16	+	RI	63,96,171	23,8,12	148278186	6,18,3	494	75	0.00615038	0.0206772	0.294,0.646,0.684	0.789,0.701,0.904	-0.257
234	ENSG00000168890	TMEM150A	chr2	-	RI	20,7,6	3,5,0	32,33,32	1,1,1	273	75	0.00914629	0.0292794	0.647,0.278,1.0	0.898,0.901,0.898	-0.257
5353	ENSG00000119509	INVS	chr9	+	RI	264253259	25,28,39	145264219	4,6,14	585	75	2.54475e-05	0.000153128	0.575,0.537,0.46	0.823,0.849,0.667	-0.256
388	ENSG00000162300	ZFPL1	chr11	+	RI	52,52,52	14,6,5	38,76,75	2,5,1	405	75	0.00201115	0.00777495	0.408,0.616,0.658	0.779,0.738,0.933	-0.256
4736	ENSG00000039650	PNKP	chr19	-	RI	72,67,127	157126217	125237181	64126120	162	75	0	0	0.175,0.198,0.213	0.475,0.465,0.411	-0.255
544	ENSG00000267278	MAP3K14-AS1	chr17	+	RI	20,22,20	0,6,6	6,19,7	0,0,0	162	75	1.7808e-06	1.34924e-05	1.0,0.629,0.607	1.0,1.0,1.0	-0.255
1833	ENSG00000213930	GALT	chr9	+	RI	52,48,63	80,100,96	51,90,70	16,42,30	308	75	1.32117e-14	3.44999e-13	0.137,0.105,0.138	0.437,0.343,0.362	-0.254
4720	ENSG00000140853	NLRC5	chr16	+	RI	0,2,1	19,4,19	9,12,10	8,10,6	221	75	1.04523e-09	1.32715e-08	0.0,0.145,0.018	0.276,0.289,0.361	-0.254
5196	ENSG00000140474	ULK3	chr15	-	RI	62,48,75	245194227	165285223	120227202	159	75	0	0	0.107,0.105,0.135	0.393,0.372,0.342	-0.253
6292	ENSG00000161996	WDR90	chr16	+	RI	48,84,108	219173271	178292229	114250168	149	75	0	0	0.099,0.196,0.167	0.44,0.37,0.407	-0.252
1744	ENSG00000071564	TCF3	chr19	-	RI	20,25,40	10,13,14	44,63,52	8,7,10	245	75	0.000778335	0.00333848	0.38,0.371,0.467	0.627,0.734,0.614	-0.252
5919	ENSG00000158805	ZNF276	chr16	+	RI	31,31,43	19,23,29	24,69,53	9,16,8	170	75	0.0001634	0.000826355	0.419,0.373,0.395	0.541,0.655,0.745	-0.251
3264	ENSG00000008710	PKD1	chr16	-	RI	166118164	99112116	187355268	35,73,67	465	75	0	0	0.213,0.145,0.186	0.463,0.44,0.392	-0.25
4685	ENSG00000196998	WDR45	chrX	-	RI	479442618	24,27,23	508791717	5,10,15	1161	75	5.99777e-07	5.04104e-06	0.563,0.514,0.634	0.868,0.836,0.755	-0.249
6531	ENSG00000221838	AP4M1	chr7	+	RI	15,16,8	1,2,2	7,19,8	1,0,0	352	75	0.000960414	0.0040198	0.762,0.63,0.46	0.599,1.0,1.0	-0.249
5302	ENSG00000119688	ABCD4	chr14	-	RI	81137201	145157142	151313306	56,101,71	359	75	1.11022e-15	3.26925e-14	0.105,0.154,0.228	0.36,0.393,0.474	-0.247
2678	ENSG00000125967	NECAB3	chr20	-	RI	80,71,118	69,55,68	86,165,98	26,31,24	330	75	1.55452e-09	1.88725e-08	0.209,0.227,0.283	0.429,0.547,0.481	-0.246
2409	ENSG00000213928	IRF9	chr14	+	RI	77106126	32,66,29	254365319	31,47,44	554	75	9.21056e-08	8.87291e-07	0.246,0.179,0.37	0.526,0.513,0.495	-0.246
2785	ENSG00000123349	PFDN5	chr12	+	RI	444439536	15,12,8	496836788	1,6,3	1457	75	7.70102e-07	6.30663e-06	0.604,0.653,0.775	0.962,0.878,0.931	-0.246
2264	ENSG00000269640	CTD-2521M24.9	chr19	+	RI	94,92,152	35,29,33	50,75,106	3,11,7	191	75	1.74869e-05	0.000110176	0.513,0.555,0.644	0.867,0.728,0.856	-0.246
6074	ENSG00000171953	ATPAF2	chr17	-	RI	25,17,17	17,7,12	16,44,16	4,4,6	258	75	0.00835795	0.0270266	0.299,0.414,0.292	0.538,0.762,0.437	-0.244
5934	ENSG00000185507	IRF7	chr11	-	RI	1,0,0	7,14,20	10,14,4	7,16,17	160	75	1.79722e-08	1.88436e-07	0.063,0.0,0.0	0.401,0.291,0.099	-0.243
2721	ENSG00000152076	CCDC74B	chr2	-	RI	14,16,12	3,3,10	19,28,34	3,2,2	1160	75	0.00395309	0.0139213	0.232,0.256,0.072	0.291,0.475,0.524	-0.243
1039	ENSG00000177082	WDR73	chr15	-	RI	72,58,81	41,21,44	37,97,70	6,25,8	173	75	9.83291e-05	0.000520743	0.432,0.545,0.444	0.728,0.627,0.791	-0.242
1837	ENSG00000213930	GALT	chr9	+	RI	42,50,73	92,90,106	52,62,87	29,52,28	201	75	5.58814e-07	4.70628e-06	0.146,0.172,0.204	0.401,0.308,0.537	-0.241
2003	ENSG00000108387	2020-09-04	chr17	-	RI	0,0,0	10,2,4	4,5,6	4,9,7	188	75	7.36961e-07	6.04716e-06	0.0,0.0,0.0	0.285,0.181,0.255	-0.24
3419	ENSG00000102878	HSF4	chr16	+	RI	17,20,16	40,51,76	26,52,10	14,32,15	163	75	1.42261e-06	1.10612e-05	0.164,0.153,0.088	0.461,0.428,0.235	-0.24
5194	ENSG00000140474	ULK3	chr15	-	RI	327316390	71,63,78	467769536	27,53,31	256	75	2.22045e-16	7.43491e-15	0.574,0.595,0.594	0.835,0.81,0.835	-0.239
1046	ENSG00000198563	DDX39B	chr6	-	RI	128641346318745	373236693388	262734137837583	141823962054	2530	75	0	0	0.093,0.098,0.141	0.355,0.339,0.352	-0.238
4089	ENSG00000130653	PNPLA7	chr9	-	RI	0,2,0	3,4,10	0,2,6	1,3,1	219	75	0.0056547	0.0191973	0.0,0.146,0.0	0.0,0.186,0.673	-0.238
626	ENSG00000105122	RASAL3	chr19	-	RI	282287390	245231206	588957881	123216155	568	75	0	0	0.132,0.141,0.2	0.387,0.369,0.429	-0.237
3852	ENSG00000072135	PTPN18	chr2	+	RI	15,8,17	33,41,35	7,20,16	8,16,8	156	75	0.000148548	0.000760509	0.179,0.086,0.189	0.296,0.375,0.49	-0.236
1073	ENSG00000160226	C21orf2	chr21	-	RI	573615709	83,45,68	78718031068	31,70,38	1001	75	2.53098e-08	2.6076e-07	0.341,0.506,0.439	0.655,0.659,0.678	-0.235
3930	ENSG00000100151	PICK1	chr22	+	RI	30,17,46	26,15,11	48,63,60	8,19,6	558	75	0.00227254	0.0086804	0.134,0.132,0.36	0.446,0.308,0.573	-0.234
996	ENSG00000167967	E4F1	chr16	+	RI	423434704	85,39,99	106617281396	42,85,51	2570	75	6.66134e-16	2.06402e-14	0.127,0.245,0.172	0.426,0.372,0.444	-0.233
3358	ENSG00000203896	LIME1	chr20	+	RI	100,73,82	79,92,111	119269189	43,131,70	180	75	5.55504e-10	7.27588e-09	0.345,0.248,0.235	0.536,0.461,0.529	-0.233
6512	ENSG00000154222	CC2D1B	chr1	-	RI	74,76,111	25,10,14	75148158	3,9,17	489	75	0.00690123	0.0228682	0.312,0.538,0.549	0.793,0.716,0.588	-0.233
4941	ENSG00000174652	ZNF266	chr19	-	RI	172239263	25,28,39	124173198	5,2,3	230	75	2.30616e-12	4.4735e-11	0.692,0.736,0.687	0.89,0.966,0.956	-0.232
4452	ENSG00000006015	C19orf60	chr19	+	RI	575455580	97,81,68	5441204792	38,63,30	410	75	1.01475e-11	1.78911e-10	0.52,0.507,0.609	0.724,0.778,0.828	-0.231
2877	ENSG00000100359	SGSM3	chr22	+	RI	146146220	57,57,70	158345187	33,47,18	306	75	2.88105e-06	2.05889e-05	0.386,0.386,0.435	0.54,0.643,0.718	-0.231
5255	ENSG00000213983	AP1G2	chr14	-	RI	127132185	278374423	197353316	162243222	156	75	0	0	0.18,0.145,0.174	0.369,0.411,0.406	-0.229
2407	ENSG00000221926	TRIM16	chr17	-	RI	134171194	41,34,38	278424301	17,29,37	1113	75	1.75867e-06	1.33686e-05	0.18,0.253,0.256	0.524,0.496,0.354	-0.228
2984	ENSG00000105402	NAPA	chr19	-	RI	335370519	19,15,8	80313671212	6,24,8	1371	75	0.000527721	0.00236513	0.491,0.574,0.78	0.88,0.757,0.892	-0.228
5499	ENSG00000146707	POMZP3	chr7	-	RI	38,34,23	10,10,8	35,48,37	2,8,5	271	75	0.0141357	0.0425627	0.513,0.485,0.443	0.829,0.624,0.672	-0.228
2111	ENSG00000120217	CD274	chr9	+	RI	13,9,7	4,0,1	22,14,6	0,0,0	181	75	0.00595758	0.0201268	0.574,1.0,0.744	1.0,1.0,1.0	-0.227
2732	ENSG00000150433	TMEM218	chr11	-	RI	90,82,103	19,10,7	32,46,41	2,2,1	491	75	0.00699783	0.0231145	0.42,0.556,0.692	0.71,0.778,0.862	-0.227
1242	ENSG00000143578	CREB3L4	chr1	+	RI	9,5,29	81,79,92	17,44,28	14,31,40	210	75	2.06946e-13	4.49863e-12	0.038,0.022,0.101	0.302,0.336,0.2	-0.226
5179	ENSG00000133247	SUV420H2	chr19	+	RI	27,21,52	76,111,92	89,137,79	46,81,69	243	75	4.44089e-16	1.40753e-14	0.099,0.055,0.149	0.374,0.343,0.261	-0.225
4467	ENSG00000123473	STIL	chr1	-	RI	230190234	47,58,43	281585361	16,31,39	216	75	9.74044e-10	1.24438e-08	0.63,0.532,0.654	0.859,0.868,0.763	-0.225
3020	ENSG00000071894	CPSF1	chr8	-	RI	131121151	359353479	182381300	174382198	149	75	0	0	0.155,0.147,0.137	0.345,0.334,0.433	-0.224
3294	ENSG00000215788	TNFRSF25	chr1	-	RI	36,23,23	21,24,37	50,120,40	4,56,20	583	75	0.00380777	0.0134807	0.181,0.11,0.074	0.617,0.216,0.205	-0.224
5085	ENSG00000198858	R3HDM4	chr19	-	RI	19,16,24	26,31,29	57,114,33	14,51,45	186	75	0.00526271	0.0180318	0.228,0.172,0.25	0.621,0.474,0.228	-0.224
210	ENSG00000148288	GBGT1	chr9	-	RI	7,15,28	5,7,5	41,63,66	3,15,6	991	75	0.0148039	0.0441565	0.096,0.14,0.298	0.508,0.241,0.454	-0.223
673	ENSG00000140983	RHOT2	chr16	+	RI	111101182	227221292	197353248	120222133	211	75	0	0	0.148,0.14,0.181	0.368,0.361,0.399	-0.22
2256	ENSG00000239779	WBP1	chr2	+	RI	58,61,74	19,14,22	66,89,86	3,9,11	165	75	5.06225e-05	0.000282887	0.581,0.664,0.605	0.909,0.818,0.78	-0.219
1037	ENSG00000177082	WDR73	chr15	-	RI	94,67,117	30,54,49	53,89,53	7,15,16	211	75	0.00223855	0.00855844	0.527,0.306,0.459	0.729,0.678,0.541	-0.219
880	ENSG00000166747	AP1G1	chr16	-	RI	49,19,33	4,5,6	36,75,28	0,0,2	160	75	2.59243e-06	1.86547e-05	0.852,0.64,0.721	1.0,1.0,0.868	-0.218
5686	ENSG00000115661	STK16	chr2	+	RI	194179161	63,54,61	277357326	29,44,53	646	75	5.67064e-09	6.50401e-08	0.263,0.278,0.235	0.526,0.485,0.417	-0.217
3210	ENSG00000149091	DGKZ	chr11	+	RI	511484747	201233213	85716241317	115258189	565	75	3.33067e-16	1.08889e-14	0.252,0.216,0.318	0.497,0.455,0.481	-0.216
447	ENSG00000100288	CHKB	chr22	-	RI	195208294	124173242	231423466	69164126	161	75	5.96967e-13	1.2646e-11	0.423,0.359,0.361	0.609,0.546,0.633	-0.215
2994	ENSG00000158220	ESYT3	chr3	+	RI	63,54,104	17,19,17	112130128	12,23,6	805	75	0.0119216	0.0367472	0.257,0.209,0.363	0.465,0.345,0.665	-0.215
6263	ENSG00000161202	DVL3	chr3	+	RI	125128156	318326348	283539401	172342250	256	75	0	0	0.103,0.103,0.116	0.325,0.316,0.32	-0.213
2964	ENSG00000008128	CDK11A	chr1	-	RI	55,48,109	33,32,60	153302205	36,63,64	280	75	4.22367e-07	3.62328e-06	0.309,0.287,0.327	0.532,0.562,0.462	-0.211
1113	ENSG00000250722	SEPP1	chr5	-	RI	124148147	4,0,3	92133100	0,0,1	2197	75	3.42964e-05	0.000200561	0.514,1.0,0.626	1.0,1.0,0.773	-0.211
740	ENSG00000110888	CAPRIN2	chr12	-	RI	166205283	5,5,5	117178212	1,1,1	1501	75	0.0011768	0.00484223	0.624,0.672,0.739	0.854,0.899,0.914	-0.211
487	ENSG00000126581	BECN1	chr17	-	RI	170124173	324375376	358516490	91160168	745	75	0	0	0.05,0.032,0.044	0.284,0.245,0.227	-0.21
1333	ENSG00000161395	PGAP3	chr17	-	RI	16,36,69	64,65,60	52,158,78	21,91,22	417	75	8.08707e-10	1.04278e-08	0.043,0.091,0.171	0.308,0.238,0.389	-0.21
5994	ENSG00000118046	STK11	chr19	+	RI	41,55,80	214135180	285555341	102175117	683	75	0	0	0.021,0.043,0.047	0.235,0.258,0.242	-0.208
5872	ENSG00000168071	CCDC88B	chr11	+	RI	9,10,30	23,29,16	33,50,46	16,22,17	295	75	7.83862e-05	0.000424882	0.09,0.081,0.323	0.344,0.366,0.408	-0.208
874	ENSG00000221968	FADS3	chr11	-	RI	25,22,26	16,6,10	33,78,78	9,12,8	485	75	0.00405613	0.0142119	0.195,0.362,0.287	0.362,0.501,0.601	-0.207
1508	ENSG00000185163	DDX51	chr12	-	RI	89,91,120	92,109,93	167320215	47,95,117	318	75	1.71859e-08	1.81107e-07	0.186,0.165,0.233	0.456,0.443,0.302	-0.206
582	ENSG00000258388	PPT2-EGFL8	chr6	+	RI	71,82,76	3,5,21	20,60,44	1,2,0	340	75	0.000618134	0.00271874	0.839,0.783,0.444	0.815,0.869,1.0	-0.206
2295	ENSG00000065717	TLE2	chr19	-	RI	12,10,27	0,1,6	29,46,28	0,2,0	310	75	0.000671936	0.00291828	1.0,0.708,0.521	1.0,0.848,1.0	-0.206
5549	ENSG00000139428	MMAB	chr12	-	RI	3,0,5	4,16,11	2,16,6	6,7,3	213	75	0.0024368	0.0092314	0.209,0.0,0.138	0.105,0.446,0.413	-0.206
5679	ENSG00000179532	DNHD1	chr11	+	RI	40,22,47	7,9,6	32,96,32	4,2,2	178	75	0.00118359	0.00485598	0.707,0.507,0.767	0.771,0.953,0.871	-0.205
4248	ENSG00000101222	SPEF1	chr20	-	RI	6,15,11	4,0,1	2,7,1	0,1,0	276	75	0.00443968	0.0154385	0.29,1.0,0.749	1.0,0.655,1.0	-0.205
5214	ENSG00000026036	RTEL1-TNFRSF6B	chr20	+	RI	9238461178	30,35,46	7021274842	10,11,9	980	75	5.02876e-10	6.60741e-09	0.702,0.649,0.662	0.843,0.899,0.877	-0.202
6259	ENSG00000165644	COMTD1	chr10	-	RI	40,35,52	77,85,115	29,88,45	23,60,43	142	75	1.24946e-08	1.3405e-07	0.215,0.179,0.193	0.4,0.437,0.356	-0.202
4498	ENSG00000087266	SH3BP2	chr4	+	RI	110,78,131	66,64,60	99236169	30,45,35	470	75	2.49676e-08	2.58517e-07	0.21,0.163,0.258	0.345,0.456,0.435	-0.202
4383	ENSG00000164076	CAMKV	chr3	-	RI	6,2,2	13,7,11	2,17,10	5,5,10	236	75	0.00628217	0.0210013	0.128,0.083,0.055	0.113,0.519,0.241	-0.202
3718	ENSG00000204256	BRD2	chr6	+	RI	693710876	128212981362	206434502874	7171255962	580	75	0	0	0.065,0.066,0.077	0.271,0.262,0.279	-0.201
1065	ENSG00000178761	FAM219B	chr15	-	RI	750728866	84107119	6101063996	31,62,61	615	75	1.25468e-10	1.85388e-09	0.521,0.453,0.47	0.706,0.676,0.666	-0.201
5407	ENSG00000163703	CRELD1	chr3	+	RI	51,54,77	3,6,4	53,79,57	1,0,0	303	75	2.19364e-06	1.61776e-05	0.808,0.69,0.827	0.929,1.0,1.0	-0.201
4980	ENSG00000164088	PPM1M	chr3	+	RI	26,14,13	49,49,52	12,15,21	7,25,16	172	75	0.000840976	0.00356299	0.188,0.111,0.098	0.428,0.207,0.364	-0.201
2734	ENSG00000160117	ANKLE1	chr19	+	RI	36,51,58	87,92,129	63,128,71	43,93,56	177	75	2.16033e-11	3.64621e-10	0.149,0.19,0.16	0.383,0.368,0.349	-0.2
484	ENSG00000121741	ZMYM2	chr13	+	RI	514519549	272240220	5941033955	143247133	336	75	8.52998e-09	9.46965e-08	0.297,0.326,0.358	0.481,0.483,0.616	-0.2
5747	ENSG00000166105	GLB1L3	chr11	+	RI	119,75,141	11,18,23	63,108,86	3,7,7	1253	75	0.00921905	0.0294896	0.393,0.2,0.268	0.557,0.48,0.424	-0.2
5773	ENSG00000103202	NME4	chr16	+	RI	302266435	21,22,18	162329283	2,11,6	679	75	0.000835239	0.0035423	0.614,0.572,0.727	0.899,0.768,0.839	-0.198
6542	ENSG00000112514	CUTA	chr6	-	RI	36,25,29	14,10,11	54,74,88	12,10,13	179	75	0.00219466	0.00840611	0.519,0.512,0.525	0.653,0.756,0.739	-0.197
1956	ENSG00000148362	C9orf142	chr9	+	RI	720637692	203199161	8031453988	84200122	299	75	1.37113e-13	3.1134e-12	0.471,0.445,0.519	0.706,0.646,0.67	-0.196
1413	ENSG00000115073	ACTR1B	chr2	-	RI	408436476	258229221	522869648	120201159	310	75	1.14353e-14	3.00502e-13	0.277,0.315,0.343	0.513,0.511,0.496	-0.195
4631	ENSG00000176978	DPP7	chr9	-	RI	82,101,99	149,91,132	83171123	38,109,71	145	75	1.12963e-06	8.89984e-06	0.222,0.365,0.28	0.53,0.448,0.473	-0.195
3301	ENSG00000110583	NAA40	chr11	+	RI	235256349	2,15,5	141179224	0,0,1	864	75	1.53497e-06	1.18681e-05	0.911,0.597,0.858	1.0,1.0,0.951	-0.195
2108	ENSG00000160326	SLC2A6	chr9	-	RI	10,6,4	19,13,27	14,18,16	4,22,7	454	75	4.55971e-05	0.000256878	0.08,0.071,0.024	0.366,0.119,0.274	-0.195
5184	ENSG00000178149	DALRD3	chr3	-	RI	38,50,63	49,37,28	54128104	20,40,34	146	75	0.00128991	0.00524553	0.285,0.41,0.536	0.581,0.622,0.611	-0.194
1285	ENSG00000060971	ACAA1	chr3	-	RI	560539638	19,26,23	336516434	3,8,1	703	75	1.45096e-07	1.33283e-06	0.759,0.689,0.747	0.923,0.873,0.979	-0.193
1131	ENSG00000167536	DHRS13	chr17	-	RI	36,30,36	55,67,71	21,70,24	15,39,19	191	75	3.08607e-07	2.69188e-06	0.204,0.15,0.166	0.355,0.413,0.332	-0.193
6563	ENSG00000215440	NPEPL1	chr20	+	RI	197265361	97,65,125	295469389	47,84,49	448	75	1.37876e-06	1.07404e-05	0.254,0.406,0.326	0.512,0.483,0.571	-0.193
3213	ENSG00000161618	ALDH16A1	chr19	+	RI	13,3,23	165187171	26,86,34	38,119,74	158	75	0	0	0.036,0.008,0.06	0.245,0.255,0.179	-0.192
4926	ENSG00000105374	NKG7	chr19	-	RI	139159165	543486528	159309231	159313240	161	75	0	0	0.107,0.132,0.127	0.318,0.315,0.31	-0.192
314	ENSG00000244687	UBE2V1	chr20	-	RI	32,34,21	28,15,9	40,61,36	12,10,11	212	75	0.00525383	0.018028	0.288,0.445,0.452	0.541,0.683,0.537	-0.192
2728	ENSG00000150433	TMEM218	chr11	-	RI	60,36,65	4,2,9	12,21,21	0,0,2	394	75	0.00139611	0.00562783	0.741,0.774,0.579	1.0,1.0,0.667	-0.191
5826	ENSG00000140398	NEIL1	chr15	+	RI	79,35,83	5,9,8	38,73,76	1,4,1	228	75	0.00185907	0.00728196	0.839,0.561,0.773	0.926,0.857,0.962	-0.191
105	ENSG00000182196	ARL6IP4	chr12	+	RI	146114252	53,70,73	135234184	20,74,23	346	75	0.00395937	0.0139316	0.374,0.261,0.428	0.594,0.407,0.634	-0.191
2030	ENSG00000132424	PNISR	chr6	-	RI	97018222457	464496501	138621272415	165277285	795	75	9.46091e-11	1.42843e-09	0.165,0.257,0.316	0.442,0.42,0.444	-0.189
3586	ENSG00000175197	DDIT3	chr12	-	RI	178189194	51,38,58	337567517	39,77,55	356	75	8.43534e-07	6.84053e-06	0.424,0.512,0.413	0.645,0.608,0.664	-0.189
4883	ENSG00000128284	APOL3	chr22	-	RI	97,94,68	14,30,19	63,139,76	6,14,6	191	75	0.000585235	0.00259327	0.731,0.552,0.584	0.805,0.796,0.833	-0.189
1373	ENSG00000164877	MICALL2	chr7	-	RI	48,73,84	20,9,9	54,133,90	6,7,7	753	75	0.0165798	0.0486541	0.193,0.447,0.482	0.473,0.654,0.562	-0.189
4090	ENSG00000130653	PNPLA7	chr9	-	RI	4,17,18	0,1,6	8,17,12	0,0,2	978	75	0.0107392	0.0336775	1.0,0.566,0.187	1.0,1.0,0.315	-0.187
1084	ENSG00000142046	TMEM91	chr19	+	RI	97108162	4,1,1	55,153,79	0,0,0	1039	75	0.00157517	0.00625849	0.636,0.886,0.921	1.0,1.0,1.0	-0.186
5100	ENSG00000182199	SHMT2	chr12	+	RI	23,9,19	45,31,25	24,36,37	22,27,19	207	75	6.83129e-05	0.000375179	0.156,0.095,0.216	0.283,0.326,0.414	-0.185
3537	ENSG00000178971	CTC1	chr17	-	RI	117,92,161	69,72,77	86166138	18,56,33	400	75	6.59769e-06	4.43981e-05	0.241,0.193,0.282	0.473,0.357,0.439	-0.184
3275	ENSG00000141002	TCF25	chr16	+	RI	257308416	533421544	7041311979	179415308	807	75	0	0	0.043,0.064,0.066	0.268,0.227,0.228	-0.183
283	ENSG00000125637	PSD4	chr2	+	RI	245250313	137131117	491936763	105211133	511	75	1.99174e-13	4.35248e-12	0.208,0.219,0.282	0.407,0.394,0.457	-0.183
4453	ENSG00000006015	C19orf60	chr19	+	RI	776654801	81,61,81	72315571018	31,66,37	476	75	6.15156e-11	9.42482e-10	0.602,0.628,0.609	0.786,0.788,0.813	-0.183
3902	ENSG00000090581	GNPTG	chr16	+	RI	21,20,22	107,117,89	41,47,47	39,108,53	154	75	1.08653e-08	1.18097e-07	0.087,0.077,0.107	0.339,0.175,0.302	-0.182
4131	ENSG00000111665	CDCA3	chr12	-	RI	125139176	37,32,63	144153156	12,33,18	226	75	0.00069912	0.00302685	0.529,0.59,0.481	0.799,0.606,0.742	-0.182
6201	ENSG00000149499	EML3	chr11	-	RI	80133142	107,84,98	130228192	36,81,77	334	75	1.40503e-07	1.29637e-06	0.144,0.262,0.245	0.448,0.387,0.359	-0.181
3904	ENSG00000090581	GNPTG	chr16	+	RI	25,42,52	111,122,85	51,100,63	61,103,46	151	75	1.77008e-07	1.59423e-06	0.101,0.146,0.233	0.293,0.325,0.405	-0.181
1842	ENSG00000213930	GALT	chr9	+	RI	38,32,34	85,77,68	41,66,74	46,53,45	178	75	3.01337e-07	2.63403e-06	0.159,0.149,0.174	0.273,0.344,0.409	-0.181
571	ENSG00000077463	SIRT6	chr19	-	RI	105,99,186	108,98,95	212418325	59,133,70	603	75	6.86118e-14	1.66594e-12	0.108,0.112,0.196	0.309,0.281,0.366	-0.18
2801	ENSG00000172432	GTPBP2	chr6	-	RI	251286283	156127134	298518350	60,124,90	375	75	1.52095e-10	2.20034e-09	0.243,0.311,0.297	0.498,0.455,0.438	-0.18
6487	ENSG00000103249	CLCN7	chr16	-	RI	7687591155	176127131	107319531653	66205100	1244	75	4.77908e-06	3.29391e-05	0.208,0.265,0.347	0.495,0.365,0.499	-0.18
1104	ENSG00000213199	ASIC3	chr7	+	RI	20,26,26	29,36,58	33,84,59	25,29,50	253	75	4.98583e-05	0.000278992	0.17,0.176,0.117	0.281,0.462,0.259	-0.18
3759	ENSG00000176438	SYNE3	chr14	-	RI	0,0,2	1,2,4	12,19,8	1,11,1	2216	75	5.26571e-05	0.000292681	0.0,0.0,0.017	0.289,0.055,0.213	-0.18
6501	ENSG00000117480	FAAH	chr1	+	RI	81,65,96	51,43,49	81,134,77	19,31,29	318	75	0.000104566	0.000550265	0.273,0.263,0.316	0.501,0.505,0.385	-0.18
3319	ENSG00000073060	SCARB1	chr12	-	RI	7617701173	4,11,5	70016061154	0,9,1	3704	75	0.0143387	0.0430784	0.794,0.586,0.826	1.0,0.783,0.959	-0.179
5412	ENSG00000068438	FTSJ1	chrX	+	RI	176255188	195174184	184250222	58,119,90	266	75	5.12432e-09	5.89368e-08	0.203,0.292,0.224	0.472,0.372,0.41	-0.178
3990	ENSG00000178922	HYI	chr1	-	RI	46,24,58	49,50,50	38,97,62	31,53,23	173	75	0.00198594	0.00769898	0.289,0.172,0.335	0.347,0.442,0.539	-0.177
3388	ENSG00000109736	MFSD10	chr4	-	RI	57,80,110	76,76,59	109163176	40,57,49	422	75	2.46362e-08	2.55724e-07	0.118,0.158,0.249	0.326,0.337,0.39	-0.176
6546	ENSG00000119723	COQ6	chr14	+	RI	413405463	85,96,88	430668541	39,80,50	768	75	4.80822e-08	4.79897e-07	0.322,0.292,0.339	0.518,0.449,0.514	-0.176
715	ENSG00000149743	TRPT1	chr11	-	RI	259275372	106,88,93	395684529	57,126,64	603	75	1.73854e-07	1.57264e-06	0.233,0.28,0.332	0.463,0.403,0.507	-0.176
2195	ENSG00000188917	TRMT2B	chrX	-	RI	140,79,97	13,7,14	35,79,73	1,3,4	352	75	0.00626433	0.0209754	0.696,0.706,0.596	0.882,0.849,0.795	-0.176
4173	ENSG00000175634	RPS6KB2	chr11	+	RI	478499611	4,10,3	428882690	1,4,2	3079	75	0.010188	0.0321627	0.744,0.549,0.832	0.912,0.843,0.894	-0.175
1314	ENSG00000141994	DUS3L	chr19	-	RI	113112138	32,38,34	185265338	20,55,34	216	75	0.000235827	0.00114387	0.551,0.506,0.585	0.763,0.626,0.775	-0.174
4468	ENSG00000100003	SEC14L2	chr22	+	RI	0,4,7	35,30,33	2,5,13	5,16,10	157	75	0.000302812	0.0014271	0.0,0.06,0.092	0.16,0.13,0.383	-0.174
1587	ENSG00000171777	RASGRP4	chr19	-	RI	6,0,4	16,12,20	5,15,12	8,26,11	170	75	0.00108658	0.00449351	0.142,0.0,0.081	0.216,0.203,0.325	-0.174
3001	ENSG00000122557	HERPUD2	chr7	-	RI	38,27,35	16,32,19	28,90,60	14,25,12	248	75	0.0121481	0.0373346	0.418,0.203,0.358	0.377,0.521,0.602	-0.174
1296	ENSG00000094631	HDAC6	chrX	+	RI	200219354	83,47,48	240341438	30,40,42	407	75	0.00248107	0.00936492	0.307,0.462,0.576	0.596,0.611,0.658	-0.173
5321	ENSG00000204305	AGER	chr6	-	RI	115197264	11,22,21	83179202	2,4,5	258	75	1.8064e-06	1.36186e-05	0.752,0.722,0.785	0.923,0.929,0.922	-0.172
6527	ENSG00000157873	TNFRSF14	chr1	+	RI	8688181310	91,75,96	72514431077	40,67,36	1429	75	7.45955e-06	4.98745e-05	0.334,0.364,0.417	0.488,0.531,0.611	-0.172
1853	ENSG00000115286	NDUFS7	chr19	+	RI	125811721676	417284395	197236402741	197385175	2135	75	0	0	0.096,0.127,0.13	0.26,0.249,0.355	-0.17
5089	ENSG00000167895	TMC8	chr17	+	RI	362404440	26,12,44	5541097788	11,14,23	468	75	5.16529e-06	3.52927e-05	0.691,0.844,0.616	0.89,0.926,0.846	-0.17
5252	ENSG00000213983	AP1G2	chr14	-	RI	337330553	286284331	491817755	155275233	401	75	1.11022e-16	3.84137e-15	0.181,0.179,0.238	0.372,0.357,0.377	-0.169
1988	ENSG00000168002	POLR2G	chr11	+	RI	179136181	68,50,72	353669479	64,102,82	712	75	1.04367e-09	1.32715e-08	0.217,0.223,0.209	0.367,0.409,0.381	-0.169
5961	ENSG00000136485	DCAF7	chr17	+	RI	145621401814284	204171158	154743136523294	97183135	5040	75	2.31648e-12	4.4735e-11	0.515,0.55,0.574	0.704,0.718,0.72	-0.168
3778	ENSG00000168067	MAP4K2	chr11	-	RI	3,0,0	25,23,53	7,21,9	21,39,15	160	75	3.14286e-11	5.11732e-10	0.053,0.0,0.0	0.135,0.202,0.22	-0.168
5326	ENSG00000111801	BTN3A3	chr6	+	RI	112178253	30,28,27	328479438	25,50,22	1474	75	0.00120668	0.00494096	0.16,0.244,0.323	0.4,0.328,0.503	-0.168
4004	ENSG00000184702	2020-09-05	chr22	+	RI	11,8,16	23,43,49	47,70,42	31,48,32	354	75	8.06033e-12	1.46783e-10	0.092,0.038,0.065	0.243,0.236,0.218	-0.167
3717	ENSG00000204256	BRD2	chr6	+	RI	419416518	35,38,60	132522571966	40,98,86	398	75	4.34825e-10	5.78651e-09	0.693,0.674,0.619	0.862,0.813,0.812	-0.167
2130	ENSG00000126458	RRAS	chr19	-	RI	4,0,2	32,26,18	9,23,14	16,33,23	191	75	8.58061e-09	9.50045e-08	0.047,0.0,0.042	0.181,0.215,0.193	-0.167
1184	ENSG00000108107	RPL28	chr19	+	RI	333639124197	186112151	518899597827	101188121	1330	75	3.0134e-07	2.63403e-06	0.503,0.663,0.61	0.743,0.749,0.785	-0.167
541	ENSG00000103168	TAF1C	chr16	-	RI	224203265	55,46,57	174399294	21,42,24	203	75	3.60201e-07	3.12224e-06	0.601,0.62,0.632	0.754,0.778,0.819	-0.166
4762	ENSG00000197530	MIB2	chr1	+	RI	5,5,7	122,95,164	25,51,21	52,75,59	164	75	0	0	0.018,0.024,0.019	0.18,0.237,0.14	-0.165
633	ENSG00000135454	B4GALNT1	chr12	-	RI	16,14,28	51,42,46	18,30,17	10,23,12	338	75	2.01674e-06	1.49794e-05	0.065,0.069,0.119	0.285,0.224,0.239	-0.165
116	ENSG00000002016	RAD52	chr12	-	RI	30,45,67	30,34,52	38,86,55	20,34,18	230	75	0.000875381	0.00368245	0.246,0.301,0.296	0.383,0.452,0.499	-0.164
1762	ENSG00000122678	POLM	chr7	-	RI	123147161	30,9,29	142322217	11,16,11	239	75	0.00101544	0.00423305	0.563,0.837,0.635	0.802,0.863,0.861	-0.164
588	ENSG00000077454	LRCH4	chr7	-	RI	110,96,187	182182244	157262172	96193123	199	75	2.23018e-11	3.74887e-10	0.186,0.166,0.224	0.381,0.338,0.345	-0.163
4574	ENSG00000129968	ABHD17A	chr19	-	RI	445409630	7,15,7	76020431179	1,13,6	1051	75	4.06412e-05	0.000233069	0.819,0.661,0.865	0.982,0.918,0.933	-0.163
6016	ENSG00000061273	HDAC7	chr12	-	RI	47,58,111	3,2,1	78,137,91	0,1,1	608	75	0.00612115	0.02061	0.659,0.782,0.932	1.0,0.944,0.918	-0.163
3655	ENSG00000136908	DPM2	chr9	-	RI	352439410	318293378	6211001968	120295275	853	75	0	0	0.089,0.116,0.087	0.313,0.23,0.236	-0.162
2784	ENSG00000123349	PFDN5	chr12	+	RI	363431460	18,13,10	681972915	2,9,3	563	75	1.90168e-09	2.29528e-08	0.729,0.815,0.86	0.978,0.935,0.976	-0.162
3277	ENSG00000111325	OGFOD2	chr12	+	RI	204184233	75,67,90	162342392	38,61,41	861	75	1.50921e-05	9.5961e-05	0.192,0.193,0.184	0.271,0.328,0.454	-0.161
4716	ENSG00000154889	MPPE1	chr18	-	RI	43,55,58	44,57,52	56,88,82	30,49,34	166	75	0.000170091	0.000852918	0.306,0.304,0.335	0.458,0.448,0.521	-0.161
3410	ENSG00000115257	PCSK4	chr19	-	RI	0,1,1	7,6,10	2,12,1	4,13,6	145	75	6.58557e-05	0.000362163	0.0,0.079,0.049	0.205,0.323,0.079	-0.16
5809	ENSG00000105227	PRX	chr19	-	RI	4,14,8	14,10,15	10,27,12	9,11,2	724	75	0.00346633	0.0124285	0.029,0.127,0.052	0.103,0.203,0.383	-0.16
3535	ENSG00000178971	CTC1	chr17	-	RI	8,54,64	54,36,52	31,42,70	21,28,31	170	75	0.00964658	0.0307388	0.061,0.398,0.352	0.394,0.398,0.499	-0.16
231	ENSG00000126903	SLC10A3	chrX	-	RI	71104110	8,14,12	67,168,90	3,5,7	310	75	0.00258736	0.0096956	0.682,0.643,0.689	0.844,0.89,0.757	-0.159
2066	ENSG00000104518	GSDMD	chr8	+	RI	91104112	217295253	147252217	96174163	340	75	0	0	0.085,0.072,0.089	0.252,0.242,0.227	-0.158
6566	ENSG00000110697	PITPNM1	chr11	-	RI	30,24,43	76,66,73	27,91,31	34,65,31	159	75	1.15049e-05	7.46384e-05	0.157,0.146,0.217	0.273,0.398,0.321	-0.157
[truncated: 3,571 more rows]
