# Supplementary material for: SF3B1 homeostasis is critical for survival and therapeutic response in T cell leukemia
Source: Sci Adv. 2022 Jan 21;8(3):eabj8357. doi: 10.1126/sciadv.abj8357 (PMC8782448; doi:10.1126/sciadv.abj8357)
Supplement: Supplementary file 2 — Tables S1 to S5 [file sciadv.abj8357_tables_s1_to_s5.zip › sciadv.abj8357_table_s4.xlsx]

## Sheet: DMSO_vs_E7107_15min.htseq.edgeR
Table S4. E7107-associated gene expression changes (CUTLL1, 15min)
	Chr	Start	End	width	Strand	CUTLL1.DMSO.1h.Rep1	CUTLL1.DMSO.1h.Rep2	CUTLL1.DMSO.1h.Rep3	CUTLL1.3nM.E7107.15min.Rep1	CUTLL1.3nM.E7107.15min.Rep2	CUTLL1.3nM.E7107.15min.Rep3	logFC	logCPM	LR	PValue	adj.p	gene	up	dn	biotype	description
ENSG00000004777	chr19	36265434	36279724	21936	+	49.0795	53.6061	53.0656	37.2557	32.4452	40.8147	-0.461272	5.47185	36.9784	1.19445e-09	1.56425e-07	ARHGAP33	0	1	protein_coding	Rho GTPase activating protein 33 [Source:HGNC Symbol;Acc:23085]
ENSG00000005206	chr19	2328614	2355099	24805	+	101.299	110.537	113.727	86.0749	77.67	95.1553	-0.296168	6.60646	17.9092	2.31695e-05	0.000535775	SPPL2B	0	1	processed_transcript	signal peptide peptidase like 2B [Source:HGNC Symbol;Acc:30627]
ENSG00000005379	chr17	56378592	56406152	31974	-	41.7259	43.3771	45.5388	35.6959	31.5168	39.6016	-0.256555	5.30781	11.832	0.000582227	0.00679055	BZRAP1	0	1	protein_coding	benzodiazepine receptor (peripheral) associated protein 1 [Source:HGNC Symbol;Acc:16831]
ENSG00000006025	chr17	45884738	45899200	20265	-	14.4044	15.1356	15.002	12.2725	10.0843	13.1494	-0.294126	3.74096	11.4214	0.000726025	0.0079893	OSBPL7	0	1	protein_coding	oxysterol binding protein-like 7 [Source:HGNC Symbol;Acc:16387]
ENSG00000006047	chr17	7191571	7197934	11028	-	8.67567	8.87041	9.55456	7.25778	6.17698	7.16733	-0.359806	2.99566	19.9721	7.85786e-06	0.000224969	YBX2	0	1	protein_coding	Y box binding protein 2 [Source:HGNC Symbol;Acc:17948]
ENSG00000008710	chr16	2138711	2185899	81594	-	99.0404	107.276	113.658	77.4378	64.2457	83.7769	-0.470902	6.50539	34.5553	4.1431e-09	4.68383e-07	PKD1	0	1	protein_coding	polycystic kidney disease 1 (autosomal dominant) [Source:HGNC Symbol;Acc:9008]
ENSG00000010295	chr12	6647541	6665239	26971	-	18.1776	19.9305	19.5216	14.1933	14.4559	16.6215	-0.313957	4.10277	17.0403	3.65953e-05	0.00076502	IFFO1	0	1	protein_coding	intermediate filament family orphan 1 [Source:HGNC Symbol;Acc:24970]
ENSG00000010322	chr3	52489134	52527087	27347	+	123.649	133.008	134.778	102.279	94.7179	116.155	-0.287921	6.87625	17.2243	3.32157e-05	0.000712065	NISCH	0	1	protein_coding	nischarin [Source:HGNC Symbol;Acc:18006]
ENSG00000013441	chr2	201717732	201729422	18605	-	69.006	70.1322	72.0716	60.5115	56.4697	55.3585	-0.257641	6.00037	16.9525	3.83262e-05	0.000794436	CLK1	0	1	protein_coding	CDC-like kinase 1 [Source:HGNC Symbol;Acc:2068]
ENSG00000013573	chr12	31226779	31257725	53541	+	79.9952	81.8156	87.1424	68.8006	63.8459	76.0657	-0.219954	6.25437	11.2033	0.000816515	0.0087379	DDX11	0	1	protein_coding	DEAD/H (Asp-Glu-Ala-Asp/His) box helicase 11 [Source:HGNC Symbol;Acc:2736]
ENSG00000026036	chr20	62290653	62330037	20820	+	15.451	17.9486	16.9439	13.0459	10.9483	13.8745	-0.376765	3.88021	18.2282	1.95951e-05	0.000463657	RTEL1-TNFRSF6B	0	1	protein_coding	RTEL1-TNFRSF6B readthrough (NMD candidate) [Source:HGNC Symbol;Acc:44095]
ENSG00000039523	chr16	67552321	67580691	36733	+	9.33668	10.8842	11.1699	7.8121	6.65411	9.03585	-0.382759	3.19645	14.698	0.000126177	0.0020503	FAM65A	0	1	protein_coding	family with sequence similarity 65, member A [Source:HGNC Symbol;Acc:25836]
ENSG00000051009	chr11	6232565	6255941	11959	-	40.8858	42.8177	43.597	34.6259	32.3034	36.5199	-0.264696	5.26701	17.3748	3.06866e-05	0.000668686	FAM160A2	0	1	protein_coding	family with sequence similarity 160, member A2 [Source:HGNC Symbol;Acc:25378]
ENSG00000056558	chr9	123664671	123691451	14342	-	7.80811	8.19914	8.12825	6.70345	5.88038	6.88844	-0.275666	2.8676	11.9997	0.000532078	0.00631192	TRAF1	0	1	protein_coding	TNF receptor-associated factor 1 [Source:HGNC Symbol;Acc:12031]
ENSG00000059122	chr16	2961938	3001209	29480	+	50.4429	53.8618	56.1932	41.2778	37.9259	47.1454	-0.310943	5.57988	17.6279	2.68618e-05	0.000602204	FLYWCH1	0	1	protein_coding	FLYWCH-type zinc finger 1 [Source:HGNC Symbol;Acc:25404]
ENSG00000059145	chr16	1413206	1464752	33436	-	14.0739	14.8799	14.9677	11.2154	10.497	12.2151	-0.338193	3.70082	20.8255	5.03099e-06	0.000156946	UNKL	0	1	protein_coding	unkempt family zinc finger-like [Source:HGNC Symbol;Acc:14184]
ENSG00000061938	chr3	195590235	195638816	47178	-	34.7027	35.7534	37.0497	26.5044	23.7536	30.5239	-0.378947	4.97262	24.0518	9.37801e-07	4.12143e-05	TNK2	0	1	protein_coding	tyrosine kinase, non-receptor, 2 [Source:HGNC Symbol;Acc:19297]
ENSG00000063169	chr19	48111453	48206533	9528	+	7.40875	8.327	9.03903	5.36276	4.70688	5.70318	-0.614051	2.75938	46.2604	1.03535e-11	2.68522e-09	GLTSCR1	0	1	protein_coding	glioma tumor suppressor candidate region gene 1 [Source:HGNC Symbol;Acc:4332]
ENSG00000064547	chr19	19734477	19739739	9342	-	14.7349	15.2475	15.8784	10.8415	9.98117	12.8426	-0.412714	3.73051	23.732	1.10724e-06	4.67907e-05	LPAR2	0	1	protein_coding	lysophosphatidic acid receptor 2 [Source:HGNC Symbol;Acc:3168]
ENSG00000064607	chr19	19101697	19144832	43053	-	283.86	294.162	303.529	254.061	232.172	256.016	-0.213283	8.08151	12.5907	0.000387681	0.00489767	SUGP2	0	1	protein_coding	SURP and G patch domain containing 2 [Source:HGNC Symbol;Acc:18641]
ENSG00000064687	chr19	1040102	1065571	30110	+	22.4741	24.1339	24.1785	17.8931	15.7326	19.7171	-0.374443	4.3723	23.0401	1.58653e-06	6.22703e-05	ABCA7	0	1	protein_coding	ATP-binding cassette, sub-family A (ABC1), member 7 [Source:HGNC Symbol;Acc:37]
ENSG00000068831	chr11	64494383	64512928	27331	-	57.645	59.1041	60.0941	49.8505	46.2564	52.7789	-0.214037	5.76444	11.5965	0.00066077	0.00743198	RASGRP2	0	1	protein_coding	RAS guanyl releasing protein 2 (calcium and DAG-regulated) [Source:HGNC Symbol;Acc:9879]
ENSG00000070985	chr11	2425745	2444275	18860	-	3.42896	3.19655	3.7634	2.47512	2.30831	2.21713	-0.530799	1.54711	25.6765	4.03714e-07	2.12746e-05	TRPM5	0	1	protein_coding	transient receptor potential cation channel, subfamily M, member 5 [Source:HGNC Symbol;Acc:14323]
ENSG00000072071	chr19	14260750	14316999	15103	-	38.0215	40.3084	41.7582	31.9187	27.5062	35.2649	-0.308961	5.16271	15.7288	7.31028e-05	0.00133902	LPHN1	0	1	protein_coding	latrophilin 1 [Source:HGNC Symbol;Acc:20973]
ENSG00000072195	chr2	220299568	220363009	55563	+	13.5643	13.6972	14.9333	10.79	9.62009	10.8347	-0.397782	3.61631	28.5024	9.35829e-08	6.3478e-06	SPEG	0	1	protein_coding	SPEG complex locus [Source:HGNC Symbol;Acc:16901]
ENSG00000073060	chr12	125261402	125367214	28614	-	46.0086	45.5188	46.7417	37.939	34.7664	41.8745	-0.237758	5.39899	11.8694	0.000570653	0.00667625	SCARB1	0	1	protein_coding	scavenger receptor class B, member 1 [Source:HGNC Symbol;Acc:1664]
ENSG00000073605	chr17	38060848	38076107	21381	-	39.3297	41.3793	41.3458	32.009	27.3515	33.2988	-0.363716	5.16242	25.3599	4.75693e-07	2.42523e-05	GSDMB	0	1	protein_coding	gasdermin B [Source:HGNC Symbol;Acc:23690]
ENSG00000074181	chr19	15270444	15311792	14358	-	32.9951	35.5935	39.9023	26.4786	21.4582	32.741	-0.393909	4.97792	12.7629	0.000353567	0.00458493	NOTCH3	0	1	protein_coding	notch 3 [Source:HGNC Symbol;Acc:7883]
ENSG00000075826	chr10	102246399	102289628	38678	-	53.8305	56.2912	54.9731	44.6553	40.2084	43.9801	-0.32327	5.61603	25.6082	4.18248e-07	2.19531e-05	SEC31B	0	1	protein_coding	SEC31 homolog B (S. cerevisiae) [Source:HGNC Symbol;Acc:23197]
ENSG00000076604	chr17	27071002	27077974	13782	+	58.7605	58.6886	62.3624	47.0789	48.4615	53.0717	-0.240169	5.77613	14.3711	0.000150092	0.00236341	TRAF4	0	1	protein_coding	TNF receptor-associated factor 4 [Source:HGNC Symbol;Acc:12034]
ENSG00000079432	chr19	42772689	42799949	24273	+	73.6331	78.2195	82.6916	57.9849	50.7698	67.2111	-0.380818	6.09608	22.1189	2.5627e-06	9.01511e-05	CIC	0	1	protein_coding	capicua transcriptional repressor [Source:HGNC Symbol;Acc:14214]
ENSG00000080603	chr16	30709530	30755602	48173	+	110.195	112.103	121.425	89.8134	75.3488	107.301	-0.302164	6.68208	11.0225	0.00090013	0.00948007	SRCAP	0	1	protein_coding	Snf2-related CREBBP activator protein [Source:HGNC Symbol;Acc:16974]
ENSG00000080854	chr11	133778459	133826880	16778	-	60.7848	64.1866	68.6347	47.8781	40.9692	53.4621	-0.410065	5.80673	26.0484	3.3296e-07	1.84271e-05	IGSF9B	0	1	protein_coding	immunoglobulin superfamily, member 9B [Source:HGNC Symbol;Acc:32326]
ENSG00000080947	chr1	16793931	16825752	11402	-	10.1492	10.9162	10.9637	8.17305	8.00815	9.16135	-0.303099	3.26172	15.9894	6.36974e-05	0.00121227	CROCCP3	0	1	pseudogene	ciliary rootlet coiled-coil, rootletin pseudogene 3 [Source:HGNC Symbol;Acc:29405]
ENSG00000085552	chr1	159896829	159915386	19696	-	2.91943	2.66912	2.66359	1.79188	1.62484	2.14741	-0.541923	1.21887	20.107	7.32275e-06	0.000213344	IGSF9	0	1	protein_coding	immunoglobulin superfamily, member 9 [Source:HGNC Symbol;Acc:18132]
ENSG00000087077	chr7	100464760	100471076	8106	+	1.69382	1.67819	1.90748	1.28913	1.14771	1.33864	-0.446645	0.617332	11.7785	0.000599199	0.00693401	TRIP6	0	1	protein_coding	thyroid hormone receptor interactor 6 [Source:HGNC Symbol;Acc:12311]
ENSG00000088448	chr13	111530887	111567416	11566	-	211.439	219.763	227.402	186.988	177.353	174.414	-0.253854	7.6422	17.7453	2.52547e-05	0.000571993	ANKRD10	0	1	protein_coding	ankyrin repeat domain 10 [Source:HGNC Symbol;Acc:20265]
ENSG00000088538	chr3	50712672	51421629	8755	+	10.9341	11.8432	12.4244	9.33327	8.88504	9.94223	-0.285611	3.40453	14.7809	0.00012075	0.00198597	DOCK3	0	1	protein_coding	dedicator of cytokinesis 3 [Source:HGNC Symbol;Acc:2989]
ENSG00000088881	chr20	2673524	2740753	17514	+	2.78172	2.94082	2.97291	2.33332	2.14066	2.18924	-0.346372	1.3715	11.1911	0.000821892	0.00878041	EBF4	0	1	protein_coding	early B-cell factor 4 [Source:HGNC Symbol;Acc:29278]
ENSG00000089505	chr16	66600294	66613040	16056	+	2.34106	2.76501	2.57767	1.53406	1.86986	1.72908	-0.543152	1.11152	19.6579	9.26214e-06	0.000253121	CMTM1	0	1	protein_coding	CKLF-like MARVEL transmembrane domain containing 1 [Source:HGNC Symbol;Acc:19172]
ENSG00000089775	chr14	64915824	64971931	14471	-	41.0924	40.2765	44.7312	36.8561	33.5156	32.992	-0.250306	5.25935	13.3088	0.000264167	0.00363216	ZBTB25	0	1	protein_coding	zinc finger and BTB domain containing 25 [Source:HGNC Symbol;Acc:13112]
ENSG00000090975	chr12	123468027	123634562	32566	-	93.0638	100.292	103.347	81.1504	68.6302	87.5697	-0.288018	6.47633	14.607	0.000132421	0.00213602	PITPNM2	0	1	protein_coding	phosphatidylinositol transfer protein, membrane-associated 2 [Source:HGNC Symbol;Acc:21044]
ENSG00000096433	chr6	33588142	33664351	18894	+	167.73	177.92	182.585	141.855	126.028	163.468	-0.258772	7.32174	11.4468	0.000716161	0.00789389	ITPR3	0	1	protein_coding	inositol 1,4,5-trisphosphate receptor, type 3 [Source:HGNC Symbol;Acc:6182]
ENSG00000099326	chr19	59073298	59084942	16997	-	30.2409	32.5568	33.9737	22.6886	20.8263	23.5378	-0.493772	4.77152	53.4163	2.69854e-13	1.11543e-10	MZF1	0	1	protein_coding	myeloid zinc finger 1 [Source:HGNC Symbol;Acc:13108]
ENSG00000099365	chr16	31000577	31021949	11120	-	2.09318	2.14169	2.07932	1.61141	1.27666	1.53386	-0.480752	0.860023	14.602	0.000132772	0.00213906	STX1B	0	1	protein_coding	syntaxin 1B [Source:HGNC Symbol;Acc:18539]
ENSG00000099904	chr22	20116979	20135530	13845	+	21.2485	24.2937	24.2473	16.6942	13.334	17.751	-0.512525	4.29275	31.198	2.33012e-08	2.0124e-06	ZDHHC8	0	1	protein_coding	zinc finger, DHHC-type containing 8 [Source:HGNC Symbol;Acc:18474]
ENSG00000099999	chr22	30773835	30817760	5990	-	4.62703	4.65097	4.60544	3.66112	3.61076	3.58366	-0.320391	2.05439	13.5607	0.000230971	0.00328148	RNF215	0	1	protein_coding	ring finger protein 215 [Source:HGNC Symbol;Acc:33434]
ENSG00000100068	chr22	25747385	25801344	10195	-	19.4996	20.9693	20.1917	14.6058	12.715	16.4402	-0.438339	4.12296	27.3948	1.65873e-07	1.05481e-05	LRP5L	0	1	protein_coding	low density lipoprotein receptor-related protein 5-like [Source:HGNC Symbol;Acc:25323]
ENSG00000100201	chr22	38879445	38903665	28227	-	995.045	1038.32	1067.33	910.135	825.974	876.185	-0.212077	9.89643	11.5512	0.000677041	0.00755077	DDX17	0	1	protein_coding	DEAD (Asp-Glu-Ala-Asp) box helicase 17 [Source:HGNC Symbol;Acc:2740]
ENSG00000100429	chr22	50683612	50689834	28701	-	8.52419	9.3499	9.02184	6.83236	5.44193	7.15338	-0.435932	2.95289	21.8216	2.99216e-06	0.000102532	HDAC10	0	1	protein_coding	histone deacetylase 10 [Source:HGNC Symbol;Acc:18128]
ENSG00000100968	chr14	24834879	24848810	94888	+	7.84942	9.11015	8.59223	7.05152	5.2485	6.59561	-0.400415	2.89376	15.7265	7.31919e-05	0.00133902	NFATC4	0	1	protein_coding	nuclear factor of activated T-cells, cytoplasmic, calcineurin-dependent 4 [Source:HGNC Symbol;Acc:7778]
ENSG00000101104	chr20	43538703	43587676	19892	+	129.694	133.184	136.995	98.3087	87.8833	104.163	-0.427618	6.84599	44.9614	2.0096e-11	4.7466e-09	PABPC1L	0	1	protein_coding	poly(A) binding protein, cytoplasmic 1-like [Source:HGNC Symbol;Acc:15797]
ENSG00000102057	chrX	48818639	48827976	8140	-	10.8102	11.4277	11.8401	8.31486	7.75023	8.38047	-0.443047	3.28947	37.789	7.88249e-10	1.10917e-07	KCND1	0	1	protein_coding	potassium voltage-gated channel, Shal-related subfamily, member 1 [Source:HGNC Symbol;Acc:6237]
ENSG00000102385	chrX	100474758	100519486	31018	+	4.25521	4.29935	4.27893	3.22281	3.30126	3.48605	-0.325069	1.93978	13.2094	0.000278542	0.00379041	DRP2	0	1	protein_coding	dystrophin related protein 2 [Source:HGNC Symbol;Acc:3032]
ENSG00000102858	chr16	4666494	4740975	29953	+	39.0405	41.4912	43.1158	31.9187	29.5179	35.8785	-0.311161	5.20376	19.0335	1.28444e-05	0.000327977	MGRN1	0	1	protein_coding	mahogunin ring finger 1, E3 ubiquitin protein ligase [Source:HGNC Symbol;Acc:20254]
ENSG00000102878	chr16	67197288	67203848	27980	+	6.73398	8.48683	7.38932	5.83974	5.15823	5.94024	-0.380962	2.72638	15.9523	6.49602e-05	0.00123099	HSF4	0	1	protein_coding	heat shock transcription factor 4 [Source:HGNC Symbol;Acc:5227]
ENSG00000102886	chr16	30116131	30125177	3826	-	4.29652	4.4432	3.91806	3.46775	3.01756	3.36056	-0.331295	1.91888	11.4008	0.000734108	0.00805145	GDPD3	0	1	protein_coding	glycerophosphodiester phosphodiesterase domain containing 3 [Source:HGNC Symbol;Acc:28638]
ENSG00000103168	chr16	84211458	84220669	45590	-	69.2815	75.0069	76.0756	57.3016	49.4287	60.1693	-0.366626	6.01261	26.6186	2.47843e-07	1.45054e-05	TAF1C	0	1	protein_coding	TATA box binding protein (TBP)-associated factor, RNA polymerase I, C, 110kDa [Source:HGNC Symbol;Acc:11534]
ENSG00000103202	chr16	446725	460367	11454	+	117.851	117.761	113.211	92.9588	95.8269	100.691	-0.235119	6.73527	15.1538	9.90981e-05	0.00170896	NME4	0	1	protein_coding	NME/NM23 nucleoside diphosphate kinase 4 [Source:HGNC Symbol;Acc:7852]
ENSG00000103269	chr16	725666	728268	5385	+	4.72342	5.35421	5.34437	3.48064	3.17231	3.5	-0.565162	2.09883	38.5794	5.25712e-10	7.99263e-08	RHBDL1	0	1	protein_coding	rhomboid, veinlet-like 1 (Drosophila) [Source:HGNC Symbol;Acc:10007]
ENSG00000103326	chr16	577717	604636	12542	+	74.0875	79.3862	82.1589	64.727	56.2762	69.9442	-0.269154	6.15247	13.9932	0.000183472	0.00275771	CAPN15	0	1	protein_coding	calpain 15 [Source:HGNC Symbol;Acc:11182]
ENSG00000103335	chr16	88781751	88851619	21044	-	321.991	351.252	356.354	252.488	217.303	285.703	-0.41303	8.21617	26.5603	2.55437e-07	1.4884e-05	PIEZO1	0	1	protein_coding	piezo-type mechanosensitive ion channel component 1 [Source:HGNC Symbol;Acc:28993]
ENSG00000104852	chr19	49588676	49611862	15039	+	340.045	351.54	354.412	294.049	267.738	309.115	-0.230141	8.32076	13.6428	0.000221089	0.00317518	SNRNP70	0	1	protein_coding	small nuclear ribonucleoprotein 70kDa (U1) [Source:HGNC Symbol;Acc:11150]
ENSG00000104885	chr19	2164148	2232577	18259	+	136.8	144.292	153.096	113.211	93.5315	125.93	-0.350569	6.99753	17.8412	2.40124e-05	0.000548553	DOT1L	0	1	protein_coding	DOT1-like histone H3K79 methyltransferase [Source:HGNC Symbol;Acc:24948]
ENSG00000104899	chr19	2249308	2252072	4682	+	61.5284	69.429	69.3049	47.891	41.3045	50.2828	-0.487344	5.823	42.7747	6.14215e-11	1.22251e-08	AMH	0	1	protein_coding	anti-Mullerian hormone [Source:HGNC Symbol;Acc:464]
ENSG00000104936	chr19	46272975	46285810	30163	-	39.1232	43.1374	43.9579	32.4086	28.6282	36.2829	-0.340978	5.2201	19.2834	1.12681e-05	0.000294552	DMPK	0	1	protein_coding	dystrophia myotonica-protein kinase [Source:HGNC Symbol;Acc:2933]
ENSG00000104957	chr19	13842574	13874110	12938	+	35.7768	35.5935	36.1561	29.753	28.0736	31.0538	-0.240739	5.03518	14.9959	0.000107743	0.00182503	CCDC130	0	1	protein_coding	coiled-coil domain containing 130 [Source:HGNC Symbol;Acc:28118]
ENSG00000105376	chr19	10400657	10407454	7718	+	7.69794	9.07819	8.72971	6.53586	6.08671	6.42828	-0.383264	2.89773	21.7412	3.12013e-06	0.000105739	ICAM5	0	1	protein_coding	intercellular adhesion molecule 5, telencephalin [Source:HGNC Symbol;Acc:5348]
ENSG00000105426	chr19	5158506	5340814	60807	-	20.5462	22.2639	23.2849	17.5708	14.6107	17.5697	-0.374534	4.27265	22.5316	2.06718e-06	7.61632e-05	PTPRS	0	1	protein_coding	protein tyrosine phosphatase, receptor type, S [Source:HGNC Symbol;Acc:9681]
ENSG00000105519	chr19	5911718	5915888	7653	+	11.1407	11.5235	11.1871	9.21725	7.87919	8.86852	-0.348708	3.32201	20.2861	6.66841e-06	0.000199251	CAPS	0	1	protein_coding	calcyphosine [Source:HGNC Symbol;Acc:1487]
ENSG00000105662	chr19	18794487	18893004	13509	+	15.2444	15.2156	17.047	11.1509	10.987	13.0936	-0.396548	3.78759	24.6196	6.98363e-07	3.28728e-05	CRTC1	0	1	protein_coding	CREB regulated transcription coactivator 1 [Source:HGNC Symbol;Acc:16062]
ENSG00000105737	chr19	42502473	42573650	14971	-	25.49	27.6182	28.509	21.0127	18.6857	24.0817	-0.321797	4.60016	15.6788	7.50598e-05	0.00136752	GRIK5	0	1	protein_coding	glutamate receptor, ionotropic, kainate 5 [Source:HGNC Symbol;Acc:4583]
ENSG00000106133	chr7	72418120	72425329	7921	-	24.1817	25.7002	27.6842	19.9814	19.6399	21.6972	-0.303093	4.53462	19.5212	9.94892e-06	0.000266926	NSUN5P2	0	1	pseudogene	NOP2/Sun domain family, member 5 pseudogene 2 [Source:HGNC Symbol;Acc:16609]
ENSG00000106333	chr7	100199800	100205798	7513	+	22.8322	24.5335	24.4535	19.5045	18.4278	21.3486	-0.242411	4.45216	12.1412	0.000493195	0.00591968	PCOLCE	0	1	protein_coding	procollagen C-endopeptidase enhancer [Source:HGNC Symbol;Acc:8738]
ENSG00000106404	chr7	100875373	100882101	7502	-	27.2251	30.4311	30.2962	20.9354	18.7115	23.9004	-0.434994	4.65884	28.668	8.59102e-08	5.91841e-06	CLDN15	0	1	protein_coding	claudin 15 [Source:HGNC Symbol;Acc:2036]
ENSG00000106479	chr7	149535456	149564568	10025	+	27.5556	29.9356	30.0556	22.1858	22.3093	25.8107	-0.281923	4.71941	15.537	8.09049e-05	0.00144972	ZNF862	0	1	protein_coding	zinc finger protein 862 [Source:HGNC Symbol;Acc:34519]
ENSG00000106624	chr7	44143960	44154161	12760	+	328.67	355.776	361.699	284.935	248.691	318.5	-0.262201	8.30584	11.8687	0.000570865	0.00667625	AEBP1	0	1	protein_coding	AE binding protein 1 [Source:HGNC Symbol;Acc:303]
ENSG00000106976	chr9	130965658	131017527	21289	+	39.7842	40.8199	42.2566	31.055	28.4476	33.243	-0.371405	5.16836	31.5262	1.96769e-08	1.74676e-06	DNM1	0	1	protein_coding	dynamin 1 [Source:HGNC Symbol;Acc:2972]
ENSG00000106992	chr9	130628759	130640022	5390	-	1.39086	1.34255	1.34039	0.773475	0.915585	0.850597	-0.648388	0.173173	18.2296	1.95814e-05	0.000463657	AK1	0	1	protein_coding	adenylate kinase 1 [Source:HGNC Symbol;Acc:361]
ENSG00000108352	chr17	38333263	38351908	17538	+	12.7656	12.5464	13.1805	10.7255	8.78188	10.5418	-0.323431	3.51765	15.6602	7.58041e-05	0.00137918	RAPGEFL1	0	1	protein_coding	Rap guanine nucleotide exchange factor (GEF)-like 1 [Source:HGNC Symbol;Acc:17428]
ENSG00000108509	chr17	4871287	4890960	37882	-	27.9963	28.1935	30.4681	22.766	18.7244	24.2769	-0.364136	4.668	19.6496	9.30218e-06	0.000253691	CAMTA2	0	1	protein_coding	calmodulin binding transcription activator 2 [Source:HGNC Symbol;Acc:18807]
ENSG00000108515	chr17	4851387	4860426	14410	+	35.2122	38.4544	41.7067	33.1692	30.2788	29.6175	-0.272351	5.12034	13.8855	0.000194295	0.00287561	ENO3	0	1	protein_coding	enolase 3 (beta, muscle) [Source:HGNC Symbol;Acc:3354]
ENSG00000108557	chr17	17584787	17714767	19020	+	54.2574	57.6657	58.9255	43.2244	37.6422	51.6494	-0.333577	5.66026	14.6486	0.00012953	0.0020945	RAI1	0	1	protein_coding	retinoic acid induced 1 [Source:HGNC Symbol;Acc:9834]
ENSG00000108773	chr17	40265126	40273376	7951	-	88.2302	93.6588	96.1986	75.1044	72.1378	81.0438	-0.249842	6.40034	17.1354	3.48068e-05	0.000734274	KAT2A	0	1	protein_coding	K(lysine) acetyltransferase 2A [Source:HGNC Symbol;Acc:4201]
ENSG00000108786	chr17	40701232	40707231	9419	+	1.98301	2.14169	2.35427	1.57273	1.58615	1.39442	-0.464938	0.898322	13.9746	0.000185299	0.00276318	HSD17B1	0	1	protein_coding	hydroxysteroid (17-beta) dehydrogenase 1 [Source:HGNC Symbol;Acc:5210]
ENSG00000108797	chr17	40834631	40851832	11226	+	4.99884	5.49806	5.22408	3.49353	3.1981	4.15538	-0.503065	2.15391	26.1455	3.16638e-07	1.75974e-05	CNTNAP1	0	1	protein_coding	contactin associated protein 1 [Source:HGNC Symbol;Acc:8011]
ENSG00000108799	chr17	40852293	40897071	41841	-	77.8194	78.8268	78.4471	66.7638	61.3184	70.9621	-0.206454	6.17892	11.0108	0.000905811	0.00951422	EZH1	0	1	protein_coding	enhancer of zeste homolog 1 (Drosophila) [Source:HGNC Symbol;Acc:3526]
ENSG00000109956	chr11	134248398	134281812	21099	-	39.5638	43.473	46.0715	33.8266	33.6703	37.6633	-0.260194	5.28841	14.2565	0.000159509	0.00249094	B3GAT1	0	1	protein_coding	beta-1,3-glucuronyltransferase 1 (glucuronosyltransferase P) [Source:HGNC Symbol;Acc:921]
ENSG00000109971	chr11	122928197	122933938	29185	-	2167.16	2228.87	2037.01	1729.23	1826.27	1792.08	-0.232226	10.9414	11.3604	0.000750267	0.00818794	HSPA8	0	1	protein_coding	heat shock 70kDa protein 8 [Source:HGNC Symbol;Acc:5241]
ENSG00000110171	chr11	6469843	6495689	26727	-	4.68211	4.74687	4.81165	3.69979	3.32706	4.16932	-0.314869	2.09315	11.3485	0.000755079	0.00821335	TRIM3	0	1	protein_coding	tripartite motif containing 3 [Source:HGNC Symbol;Acc:10064]
ENSG00000110848	chr12	9905082	9913497	4263	-	106.243	107.66	108.778	77.9534	81.4613	68.6892	-0.46366	6.52162	40.3874	2.08279e-10	3.53194e-08	CD69	0	1	protein_coding	CD69 molecule [Source:HGNC Symbol;Acc:1694]
ENSG00000111321	chr12	6484211	6500733	15452	+	1.66628	1.40648	1.51223	1.10865	0.90269	0.850597	-0.646334	0.341636	17.2837	3.21933e-05	0.000695786	LTBR	0	1	protein_coding	lymphotoxin beta receptor (TNFR superfamily, member 3) [Source:HGNC Symbol;Acc:6718]
ENSG00000111644	chr12	6747241	6756626	8760	-	3.58044	3.4203	3.3166	2.55247	2.3341	2.67729	-0.418204	1.58877	16.9535	3.83057e-05	0.000794436	ACRBP	0	1	protein_coding	acrosin binding protein [Source:HGNC Symbol;Acc:17195]
ENSG00000111664	chr12	6949118	6956557	10624	+	2.25843	2.89287	2.50893	1.93369	1.37983	1.65936	-0.585199	1.08987	17.4031	3.02327e-05	0.000662067	GNB3	0	1	protein_coding	guanine nucleotide binding protein (G protein), beta polypeptide 3 [Source:HGNC Symbol;Acc:4400]
ENSG00000111788	chr12	9429831	9466684	8837	+	21.4275	21.0812	22.3054	16.9649	15.6294	17.6813	-0.332179	4.26407	23.9113	1.00877e-06	4.37476e-05	RP11-22B23.1	0	1	pseudogene
ENSG00000112787	chr12	133066137	133161774	14227	+	33.5459	35.4976	39.8164	27.742	24.3597	29.1434	-0.386385	4.98606	26.4925	2.64562e-07	1.51687e-05	FBRSL1	0	1	protein_coding	fibrosin-like 1 [Source:HGNC Symbol;Acc:29308]
ENSG00000113108	chr5	139937853	139973337	31694	-	24.4296	26.7391	26.9796	21.5026	18.9952	22.757	-0.270378	4.56074	13.5061	0.000237795	0.00333897	APBB3	0	1	protein_coding	amyloid beta (A4) precursor protein-binding, family B, member 3 [Source:HGNC Symbol;Acc:20708]
ENSG00000113369	chr5	90664541	90679176	7521	-	56.7637	58.5927	59.5785	50.0825	50.2024	43.9522	-0.241585	5.73593	11.3403	0.000758427	0.00823622	ARRDC3	0	1	protein_coding	arrestin domain containing 3 [Source:HGNC Symbol;Acc:29263]
ENSG00000113504	chr5	1050499	1112150	7981	-	76.5663	80.1853	87.7954	62.6386	56.8694	72.1334	-0.317287	6.18395	17.4756	2.91024e-05	0.000642633	SLC12A7	0	1	protein_coding	solute carrier family 12 (potassium/chloride transporter), member 7 [Source:HGNC Symbol;Acc:10915]
ENSG00000114270	chr3	48601506	48632700	29329	-	5.16409	5.16242	5.06942	4.30568	3.1981	4.23904	-0.359083	2.18593	11.6666	0.000636329	0.0072448	COL7A1	0	1	protein_coding	collagen, type VII, alpha 1 [Source:HGNC Symbol;Acc:2214]
ENSG00000114735	chr3	50606583	50622366	19687	+	56.6811	61.3897	60.7471	47.659	44.9926	52.6534	-0.265197	5.75682	15.6986	7.428e-05	0.00135705	HEMK1	0	1	protein_coding	HemK methyltransferase family member 1 [Source:HGNC Symbol;Acc:24923]
ENSG00000114841	chr3	52350335	52434507	39561	+	17.7782	19.3711	20.1574	15.3148	13.7209	17.2908	-0.272355	4.11259	11.0649	0.000879788	0.00931701	DNAH1	0	1	protein_coding	dynein, axonemal, heavy chain 1 [Source:HGNC Symbol;Acc:2940]
ENSG00000115257	chr19	1481427	1490751	16248	-	6.76152	6.64881	7.04563	5.5948	4.91321	5.75896	-0.296749	2.62044	13.0648	0.000300893	0.00402417	PCSK4	0	1	protein_coding	proprotein convertase subtilisin/kexin type 4 [Source:HGNC Symbol;Acc:8746]
ENSG00000116396	chr1	110753965	110825722	22931	+	14.6798	14.7201	16.2565	11.4474	10.3293	13.3725	-0.343498	3.75369	15.8599	6.82072e-05	0.00127968	KCNC4	0	1	protein_coding	potassium voltage-gated channel, Shaw-related subfamily, member 4 [Source:HGNC Symbol;Acc:6236]
ENSG00000116883	chr1	36789335	36794822	1838	+	3.18108	3.08467	3.17913	2.29464	1.94723	2.16135	-0.526958	1.41486	25.1278	5.36546e-07	2.64809e-05	RP11-268J15.5	0	1	protein_coding
ENSG00000117407	chr1	44398992	44402913	9935	+	2.2722	2.60518	2.68078	1.77899	1.56036	2.00797	-0.462076	1.12034	14.5143	0.000139099	0.0022196	ARTN	0	1	protein_coding	artemin [Source:HGNC Symbol;Acc:727]
ENSG00000119227	chr3	196673214	196695931	6191	-	5.70116	5.7378	6.6332	4.53772	4.39739	4.86653	-0.35142	2.41604	16.9544	3.82891e-05	0.000794436	PIGZ	0	1	protein_coding	phosphatidylinositol glycan anchor biosynthesis, class Z [Source:HGNC Symbol;Acc:30596]
ENSG00000119737	chr2	54080050	54087126	2115	-	2.29974	2.01382	1.92466	1.41804	1.4572	1.49203	-0.487695	0.844593	14.3254	0.00015378	0.00241573	GPR75	0	1	protein_coding	G protein-coupled receptor 75 [Source:HGNC Symbol;Acc:4526]
ENSG00000119771	chr2	23608088	23931481	17171	+	38.531	40.0208	40.7444	32.0477	28.4734	36.0458	-0.271539	5.17043	13.0491	0.000303423	0.00405392	KLHL29	0	1	protein_coding	kelch-like family member 29 [Source:HGNC Symbol;Acc:29404]
ENSG00000120049	chr10	103585731	103603677	15412	-	4.2139	3.80389	4.33048	3.40329	2.6307	3.27689	-0.374236	1.86233	12.4998	0.000406988	0.00507374	KCNIP2	0	1	protein_coding	Kv channel interacting protein 2 [Source:HGNC Symbol;Acc:15522]
ENSG00000120093	chr17	46626232	46682274	21100	-	12.7932	13.0419	14.0913	10.0423	8.98821	9.83067	-0.432067	3.52199	34.1753	5.03638e-09	5.50547e-07	HOXB3	0	1	protein_coding	homeobox B3 [Source:HGNC Symbol;Acc:5114]
ENSG00000120647	chr12	498439	551811	14173	+	22.9561	23.7983	23.0444	19.1951	19.7173	19.5777	-0.220156	4.42201	11.1902	0.000822314	0.00878041	CCDC77	0	1	protein_coding	coiled-coil domain containing 77 [Source:HGNC Symbol;Acc:28203]
ENSG00000120738	chr5	137801179	137805004	3138	+	25.9995	25.3806	32.3068	11.4861	9.74905	13.9442	-1.21569	4.3032	122.52	1.77583e-28	2.34888e-24	EGR1	0	1	protein_coding	early growth response 1 [Source:HGNC Symbol;Acc:3238]
ENSG00000121716	chr7	99933737	99965356	25929	+	13.8949	13.9369	14.6068	11.9889	9.69747	11.4761	-0.321403	3.65875	15.529	8.12508e-05	0.00145177	PILRB	0	1	protein_coding	paired immunoglobin-like type 2 receptor beta [Source:HGNC Symbol;Acc:18297]
ENSG00000122515	chr7	44788180	44809477	33135	+	64.0072	69.1732	71.0578	51.9002	45.4827	57.5059	-0.365001	5.90361	23.4341	1.29269e-06	5.26104e-05	ZMIZ2	0	1	protein_coding	zinc finger, MIZ-type containing 2 [Source:HGNC Symbol;Acc:22229]
ENSG00000123358	chr12	52416616	52453291	31861	+	37.4018	37.0639	41.638	27.9998	25.7138	33.2291	-0.383332	5.081	22.3017	2.33004e-06	8.37484e-05	NR4A1	0	1	protein_coding	nuclear receptor subfamily 4, group A, member 1 [Source:HGNC Symbol;Acc:7980]
ENSG00000123360	chr12	54943134	54973023	20818	+	21.6203	22.5037	23.1475	18.4474	16.0163	19.3546	-0.287724	4.33725	15.0283	0.000105912	0.00180761	PDE1B	0	1	protein_coding	phosphodiesterase 1B, calmodulin-dependent [Source:HGNC Symbol;Acc:8775]
ENSG00000125510	chr20	62711526	62731996	9837	+	5.60476	5.78575	5.49903	4.35724	3.61076	4.60159	-0.394709	2.30348	17.5413	2.81138e-05	0.000626028	OPRL1	0	1	protein_coding	opiate receptor-like 1 [Source:HGNC Symbol;Acc:8155]
ENSG00000125740	chr19	45971253	45978437	31588	+	2.35483	2.17365	2.81825	1.48249	1.32824	1.70119	-0.666809	0.997375	25.7982	3.79032e-07	2.02156e-05	FOSB	0	1	protein_coding	FBJ murine osteosarcoma viral oncogene homolog B [Source:HGNC Symbol;Acc:3797]
ENSG00000126562	chr17	40932696	40948954	10878	+	5.34311	5.53002	5.67087	4.18966	3.31416	4.12749	-0.473929	2.23847	24.9014	6.03379e-07	2.93415e-05	WNK4	0	1	protein_coding	WNK lysine deficient protein kinase 4 [Source:HGNC Symbol;Acc:14544]
ENSG00000127152	chr14	99635624	99737861	17761	-	93.7799	92.9236	104.482	80.7895	75.2843	80.0677	-0.266391	6.45868	19.2019	1.17594e-05	0.000304293	BCL11B	0	1	protein_coding	B-cell CLL/lymphoma 11B (zinc finger protein) [Source:HGNC Symbol;Acc:13222]
ENSG00000127511	chr19	16940211	16991164	22412	+	52.2468	58.0013	60.0941	44.5393	40.2857	50.0597	-0.302154	5.66937	15.772	7.14532e-05	0.00131631	SIN3B	0	1	protein_coding	SIN3 transcription regulator family member B [Source:HGNC Symbol;Acc:19354]
ENSG00000127586	chr16	838046	850737	29018	+	89.8001	98.5974	104.499	75.6201	71.8928	87.7649	-0.281268	6.46027	14.8609	0.000115738	0.00192804	CHTF18	0	1	protein_coding	CTF18, chromosome transmission fidelity factor 18 homolog (S. cerevisiae) [Source:HGNC Symbol;Acc:18435]
ENSG00000128159	chr22	50656118	50683421	25667	-	99.9768	109.162	110.771	80.7637	73.1308	89.3964	-0.360766	6.55272	26.992	2.04301e-07	1.24529e-05	TUBGCP6	0	1	protein_coding	tubulin, gamma complex associated protein 6 [Source:HGNC Symbol;Acc:18127]
ENSG00000128683	chr2	171669723	171717661	21601	+	2.53385	2.17365	2.69796	1.80478	1.40562	1.86852	-0.511269	1.07327	15.3376	8.99083e-05	0.00157931	GAD1	0	1	protein_coding	glutamate decarboxylase 1 (brain, 67kDa) [Source:HGNC Symbol;Acc:4092]
ENSG00000129007	chr15	68483043	68498417	15434	-	17.31	17.8207	18.9888	15.0957	14.1206	15.0737	-0.253136	4.03899	13.7075	0.000213603	0.00309117	CALML4	0	1	protein_coding	calmodulin-like 4 [Source:HGNC Symbol;Acc:18445]
ENSG00000129473	chr14	23767999	23780968	6473	+	4.76474	5.67387	5.29281	4.33146	3.43022	4.00199	-0.382433	2.20422	14.1723	0.000166807	0.00257151	BCL2L2	0	1	protein_coding	BCL2-like 2 [Source:HGNC Symbol;Acc:995]
ENSG00000130270	chr19	1782074	1812275	27093	-	19.3481	18.4121	19.4013	14.3737	13.5661	15.6454	-0.357997	4.07227	24.8649	6.1491e-07	2.97927e-05	ATP8B3	0	1	protein_coding	ATPase, aminophospholipid transporter, class I, type 8B, member 3 [Source:HGNC Symbol;Acc:13535]
ENSG00000130518	chr19	18367908	18385319	19849	-	5.6323	6.07344	5.79116	4.40881	4.10079	5.08964	-0.331102	2.3813	13.3965	0.000252096	0.00349708	KIAA1683	0	1	protein_coding	KIAA1683 [Source:HGNC Symbol;Acc:29350]
ENSG00000130590	chr20	62605466	62611361	4298	-	19.0039	20.4259	20.965	15.9078	14.4301	16.7609	-0.323667	4.16542	20.0182	7.6708e-06	0.000221049	SAMD10	0	1	protein_coding	sterile alpha motif domain containing 10 [Source:HGNC Symbol;Acc:16129]
ENSG00000130653	chr9	140354404	140444986	27803	-	3.42896	3.50022	3.40252	2.74584	2.21804	2.71912	-0.394918	1.59892	14.0424	0.000178738	0.00270499	PNPLA7	0	1	protein_coding	patatin-like phospholipase domain containing 7 [Source:HGNC Symbol;Acc:24768]
ENSG00000130714	chr9	134378289	134399193	33918	+	25.9444	26.867	26.6703	21.1674	19.511	24.2629	-0.258478	4.59145	11.6909	0.000628082	0.00719276	POMT1	0	1	protein_coding	protein-O-mannosyltransferase 1 [Source:HGNC Symbol;Acc:9202]
ENSG00000130827	chrX	153686621	153701989	10583	+	20.4498	22.232	21.5665	16.4621	13.8112	17.8765	-0.382945	4.22926	20.7437	5.25045e-06	0.000162408	PLXNA3	0	1	protein_coding	plexin A3 [Source:HGNC Symbol;Acc:9101]
ENSG00000131584	chr1	1227756	1244989	23329	-	64.9161	70.4838	70.4735	54.3495	46.1016	58.0777	-0.343196	5.92495	20.7023	5.36521e-06	0.000165036	ACAP3	0	1	protein_coding	ArfGAP with coiled-coil, ankyrin repeat and PH domains 3 [Source:HGNC Symbol;Acc:16754]
ENSG00000131697	chr1	5922871	6052533	33258	-	35.2535	37.5434	40.1945	30.5781	26.5907	33.3127	-0.285899	5.08475	13.8848	0.000194359	0.00287561	NPHP4	0	1	protein_coding	nephronophthisis 4 [Source:HGNC Symbol;Acc:19104]
ENSG00000131797	chr16	31711911	31721097	9347	+	39.4399	42.1944	41.6551	31.7769	29.8274	33.8844	-0.334273	5.18985	26.645	2.44477e-07	1.4372e-05	CLUHP3	0	1	pseudogene	clustered mitochondria (cluA/CLU1) homolog pseudogene 3 [Source:HGNC Symbol;Acc:28447]
ENSG00000132510	chr17	7743222	7758114	14487	+	15.3408	15.5032	17.511	11.5892	9.74905	13.3725	-0.444394	3.79238	21.7843	3.05079e-06	0.000104271	KDM6B	0	1	protein_coding	lysine (K)-specific demethylase 6B [Source:HGNC Symbol;Acc:29012]
ENSG00000133460	chr22	24198890	24228496	31188	+	15.8779	16.4302	17.1501	13.2651	11.5544	14.3625	-0.30202	3.88762	14.3924	0.000148404	0.00233962	SLC2A11	0	1	protein_coding	solute carrier family 2 (facilitated glucose transporter), member 11 [Source:HGNC Symbol;Acc:14239]
ENSG00000133466	chr22	37576207	37595425	15585	-	12.0909	12.8341	13.3351	9.56531	8.36922	9.67729	-0.435056	3.45949	31.7594	1.745e-08	1.5918e-06	C1QTNF6	0	1	protein_coding	C1q and tumor necrosis factor related protein 6 [Source:HGNC Symbol;Acc:14343]
ENSG00000133624	chr7	149244245	149321843	8659	-	26.9497	28.1296	27.0999	22.1214	21.11	23.259	-0.271747	4.63375	17.1262	3.49765e-05	0.000736678	ZNF767	0	1	pseudogene	zinc finger family member 767 [Source:HGNC Symbol;Acc:21884]
ENSG00000135637	chr2	74699113	74710535	13012	-	13.5093	14.4164	15.3801	11.0736	10.3036	12.7032	-0.310774	3.69174	14.4362	0.000144992	0.00228855	CCDC142	0	1	protein_coding	coiled-coil domain containing 142 [Source:HGNC Symbol;Acc:25889]
ENSG00000135722	chr16	67193834	67198473	7133	+	6.10051	5.2743	6.71913	4.70531	4.82294	4.76892	-0.302953	2.44018	10.8993	0.00096203	0.00993346	FBXL8	0	1	protein_coding	F-box and leucine-rich repeat protein 8 [Source:HGNC Symbol;Acc:17875]
ENSG00000136367	chr14	23990066	24025401	12188	-	2.03809	2.17365	2.42301	1.68875	1.40562	1.60358	-0.45758	0.935671	13.8337	0.00019972	0.00292992	ZFHX2	0	1	protein_coding	zinc finger homeobox 2 [Source:HGNC Symbol;Acc:20152]
ENSG00000137070	chr9	34650699	34661889	17642	+	7.38121	7.63974	7.92204	6.05889	5.20981	5.84263	-0.387366	2.74457	23.0217	1.60186e-06	6.26859e-05	IL11RA	0	1	protein_coding	interleukin 11 receptor, alpha [Source:HGNC Symbol;Acc:5967]
ENSG00000137103	chr9	35814448	35854844	15357	+	10.0803	10.6445	10.62	7.72186	6.96361	9.32868	-0.351992	3.20955	14.6616	0.000128642	0.00208268	TMEM8B	0	1	protein_coding	transmembrane protein 8B [Source:HGNC Symbol;Acc:21427]
ENSG00000137343	chr6	30594619	30614600	18558	+	23.7686	24.4536	23.3881	20.6002	17.2672	20.0657	-0.272438	4.43526	13.0777	0.000298835	0.00401416	ATAT1	0	1	protein_coding	alpha tubulin acetyltransferase 1 [Source:HGNC Symbol;Acc:21186]
ENSG00000138834	chr16	1756184	1820318	23564	+	131.967	144.979	142.511	97.1098	88.8247	107.454	-0.481753	6.89208	49.5389	1.9448e-12	6.27413e-10	MAPK8IP3	0	1	protein_coding	mitogen-activated protein kinase 8 interacting protein 3 [Source:HGNC Symbol;Acc:6884]
ENSG00000139190	chr12	6571403	6580153	8846	-	44.301	46.254	44.714	37.4878	35.3854	38.8207	-0.242196	5.3655	14.824	0.000118026	0.0019563	VAMP1	0	1	protein_coding	vesicle-associated membrane protein 1 (synaptobrevin 1) [Source:HGNC Symbol;Acc:12642]
ENSG00000139531	chr12	56390964	56400425	21881	+	2.43745	2.17365	2.26835	1.61141	1.43141	1.81275	-0.475076	0.986853	14.7484	0.00012285	0.00201106	SUOX	0	1	protein_coding	sulfite oxidase [Source:HGNC Symbol;Acc:11460]
ENSG00000139631	chr12	53551447	53575135	23999	-	8.84093	8.85443	8.81563	6.88393	6.22856	6.59561	-0.393581	2.95099	27.0845	1.94753e-07	1.19572e-05	CSAD	0	1	protein_coding	cysteine sulfinic acid decarboxylase [Source:HGNC Symbol;Acc:18966]
ENSG00000139718	chr12	122242086	122270562	22349	+	30.9432	30.6549	35.6921	23.4105	20.0655	29.2131	-0.387179	4.82407	14.3015	0.000155744	0.00244079	SETD1B	0	1	protein_coding	SET domain containing 1B [Source:HGNC Symbol;Acc:29187]
ENSG00000139880	chr14	23516271	23526747	14625	-	18.1638	19.6747	19.6418	15.0312	13.3211	16.6912	-0.317938	4.09713	15.748	7.23641e-05	0.00132939	CDH24	0	1	protein_coding	cadherin 24, type 2 [Source:HGNC Symbol;Acc:14265]
ENSG00000140181	chr15	23282281	23378228	19063	-	22.5017	22.5836	24.2301	18.9759	18.0151	20.4422	-0.236521	4.4035	12.2582	0.000463226	0.00562635	HERC2P2	0	1	pseudogene	hect domain and RLD 2 pseudogene 2 [Source:HGNC Symbol;Acc:4870]
ENSG00000140451	chr15	65107831	65117867	12437	-	9.99768	10.2929	11.3074	7.90234	7.8405	9.24502	-0.303428	3.24136	14.1186	0.000171634	0.00262992	PIF1	0	1	protein_coding	PIF1 5'-to-3' DNA helicase [Source:HGNC Symbol;Acc:26220]
ENSG00000140939	chr16	67204057	67209643	13192	+	4.40669	4.52311	4.63981	3.2486	3.06914	3.44422	-0.440526	1.96857	24.4112	7.78155e-07	3.53699e-05	NOL3	0	1	protein_coding	nucleolar protein 3 (apoptosis repressor with CARD domain) [Source:HGNC Symbol;Acc:7869]
ENSG00000140993	chr16	3348832	3355729	9623	-	7.38121	7.97538	8.1798	6.25226	6.26724	6.16334	-0.295191	2.8212	14.8996	0.000113384	0.0019008	TIGD7	0	1	protein_coding	tigger transposable element derived 7 [Source:HGNC Symbol;Acc:18331]
ENSG00000141258	chr17	2240792	2284352	27398	+	96.9059	100.164	101.491	80.0676	76.6255	91.5019	-0.232756	6.51105	12.642	0.000377182	0.00482214	SGSM2	0	1	protein_coding	small G protein signaling modulator 2 [Source:HGNC Symbol;Acc:29026]
ENSG00000141469	chr18	43304092	43332485	24722	+	53.4862	57.6337	56.5884	49.4895	44.1802	44.9701	-0.239053	5.67629	12.7023	0.000365215	0.00470828	SLC14A1	0	1	protein_coding	solute carrier family 14 (urea transporter), member 1 (Kidd blood group) [Source:HGNC Symbol;Acc:10918]
ENSG00000141905	chr19	3359561	3469215	20717	+	19.2655	18.2363	20.5526	15.3922	13.9659	17.2908	-0.281821	4.12756	12.5158	0.000403535	0.00504495	NFIC	0	1	protein_coding	nuclear factor I/C (CCAAT-binding transcription factor) [Source:HGNC Symbol;Acc:7786]
ENSG00000142102	chr11	289135	296107	19066	+	110.994	121.437	114.328	88.8852	79.7978	96.1035	-0.355631	6.67204	26.7134	2.35979e-07	1.39862e-05	ATHL1	0	1	protein_coding	ATH1, acid trehalase-like 1 (yeast) [Source:HGNC Symbol;Acc:26210]
ENSG00000142156	chr21	47401651	47424964	9362	+	3.0296	3.30842	3.0932	2.37199	2.10198	2.66335	-0.369806	1.47911	11.469	0.000707662	0.00781323	COL6A1	0	1	protein_coding	collagen, type VI, alpha 1 [Source:HGNC Symbol;Acc:2211]
ENSG00000142178	chr21	44834395	44847008	5227	-	8.29009	8.31102	8.69534	6.57454	5.76432	6.94422	-0.357912	2.89847	19.7536	8.80971e-06	0.000242258	SIK1	0	1	protein_coding	salt-inducible kinase 1 [Source:HGNC Symbol;Acc:11142]
ENSG00000142599	chr1	8412457	8877702	36794	-	60.8674	66.4082	68.2051	52.7252	44.7218	57.9661	-0.296989	5.87045	13.9101	0.000191768	0.00284681	RERE	0	1	protein_coding	arginine-glutamic acid dipeptide (RE) repeats [Source:HGNC Symbol;Acc:9965]
ENSG00000143127	chr1	145524891	145543868	14149	+	2.13449	2.25356	2.47456	1.57273	1.25087	1.51992	-0.62122	0.918012	24.5159	7.37001e-07	3.3852e-05	ITGA10	0	1	protein_coding	integrin, alpha 10 [Source:HGNC Symbol;Acc:6135]
ENSG00000143434	chr1	151104161	151119104	18387	-	4.88867	5.30627	5.34437	3.90605	3.67524	4.23904	-0.359115	2.19724	16.733	4.30266e-05	0.000869898	SEMA6C	0	1	protein_coding	sema domain, transmembrane domain (TM), and cytoplasmic domain, (semaphorin) 6C [Source:HGNC Symbol;Acc:10740]
ENSG00000143630	chr1	155247374	155259639	8452	+	24.8014	25.6363	24.9003	19.0275	17.3703	20.9024	-0.361859	4.46844	24.7634	6.48171e-07	3.10629e-05	HCN3	0	1	protein_coding	hyperpolarization activated cyclic nucleotide-gated potassium channel 3 [Source:HGNC Symbol;Acc:19183]
ENSG00000143847	chr1	202995626	203047868	41030	+	17.8884	19.0514	18.7139	11.9889	11.7092	14.4323	-0.512465	3.96776	40.0809	2.43661e-10	4.02863e-08	PPFIA4	0	1	protein_coding	protein tyrosine phosphatase, receptor type, f polypeptide (PTPRF), interacting protein (liprin), alpha 4 [Source:HGNC Symbol;Acc:9248]
ENSG00000144026	chr2	95813075	95831158	11913	-	34.1105	35.6734	37.2215	30.0495	27.1581	29.9801	-0.26012	5.01835	16.4485	4.99887e-05	0.000994287	ZNF514	0	1	protein_coding	zinc finger protein 514 [Source:HGNC Symbol;Acc:25894]
ENSG00000144134	chr2	114384806	114400973	27300	+	8.81338	9.19007	9.34835	7.83788	7.35047	6.88844	-0.271631	3.04849	11.7991	0.000592589	0.00687763	RABL2A	0	1	protein_coding	RAB, member of RAS oncogene family-like 2A [Source:HGNC Symbol;Acc:9799]
ENSG00000145014	chr3	194308402	194354418	21123	-	33.5873	35.8013	36.9466	27.9611	25.5203	31.9462	-0.281853	4.99954	14.203	0.000164111	0.00254795	TMEM44	0	1	protein_coding	transmembrane protein 44 [Source:HGNC Symbol;Acc:25120]
ENSG00000145476	chr4	187112674	187134610	15378	+	32.6921	32.2851	32.8739	28.1545	24.2695	26.6613	-0.272898	4.88458	16.3234	5.34e-05	0.00105264	CYP4V2	0	1	protein_coding	cytochrome P450, family 4, subfamily V, polypeptide 2 [Source:HGNC Symbol;Acc:23198]
ENSG00000145882	chr5	148737570	148749216	19803	+	33.5322	34.7465	36.2077	29.6757	27.8544	30.747	-0.208079	5.00806	11.1894	0.000822677	0.00878041	PCYOX1L	0	1	protein_coding	prenylcysteine oxidase 1 like [Source:HGNC Symbol;Acc:28477]
ENSG00000146067	chr5	176946789	176981542	32844	-	56.5709	59.7594	61.7781	47.53	42.5167	49.251	-0.319844	5.72619	23.5185	1.23717e-06	5.082e-05	FAM193B	0	1	protein_coding	family with sequence similarity 193, member B [Source:HGNC Symbol;Acc:25524]
ENSG00000146083	chr5	175953698	175965026	11599	-	52.7151	55.7158	60.3175	46.7437	41.1884	50.0876	-0.255096	5.67695	12.3189	0.00044839	0.00548138	RNF44	0	1	protein_coding	ring finger protein 44 [Source:HGNC Symbol;Acc:19180]
ENSG00000146556	chr2	114341664	114356655	6262	+	18.7147	19.1153	19.5731	14.103	13.4501	15.1295	-0.393187	4.06249	32.6291	1.11535e-08	1.10095e-06	WASH2P	0	1	pseudogene	WAS protein family homolog 2 pseudogene [Source:HGNC Symbol;Acc:33145]
ENSG00000146826	chr7	99752043	99756338	15227	-	26.3438	28.1296	29.4885	22.1343	20.8908	24.5418	-0.27847	4.66027	15.4654	8.40293e-05	0.00149389	C7orf43	0	1	protein_coding	chromosome 7 open reading frame 43 [Source:HGNC Symbol;Acc:25604]
ENSG00000146828	chr7	100424442	100464631	30370	+	29.456	29.8398	33.4925	25.009	22.4254	28.1813	-0.260655	4.81213	11.0358	0.000893709	0.0094292	SLC12A9	0	1	protein_coding	solute carrier family 12, member 9 [Source:HGNC Symbol;Acc:17435]
ENSG00000146830	chr7	100277130	100287071	8164	-	202.804	216.518	217.572	164.286	143.695	172.894	-0.371322	7.5416	30.2843	3.73128e-08	2.92508e-06	GIGYF1	0	1	protein_coding	GRB10 interacting GYF protein 1 [Source:HGNC Symbol;Acc:9126]
ENSG00000147454	chr8	23386318	23432976	21017	+	68.7169	69.1892	70.989	58.7197	56.9081	62.0518	-0.198981	6.01169	11.4174	0.000727582	0.00799977	SLC25A37	0	1	protein_coding	solute carrier family 25 (mitochondrial iron transporter), member 37 [Source:HGNC Symbol;Acc:29786]
ENSG00000148343	chr9	131798900	131834361	26532	+	31.136	31.9175	33.7159	25.1251	22.9025	25.6155	-0.358878	4.82939	30.9781	2.60952e-08	2.19848e-06	FAM73B	0	1	protein_coding	family with sequence similarity 73, member B [Source:HGNC Symbol;Acc:23621]
ENSG00000149634	chr20	44515128	44516274	757	-	3.0296	3.06868	3.50563	2.2173	2.15356	2.5239	-0.441396	1.47155	17.1895	3.38301e-05	0.000717431	SPATA25	0	1	protein_coding	spermatogenesis associated 25 [Source:HGNC Symbol;Acc:16158]
ENSG00000149926	chr16	30035748	30064299	9618	-	11.6502	12.4346	12.6306	9.07544	8.4466	10.1374	-0.374314	3.42676	22.8624	1.74022e-06	6.65258e-05	FAM57B	0	1	protein_coding	family with sequence similarity 57, member B [Source:HGNC Symbol;Acc:25295]
ENSG00000149927	chr16	30016830	30034591	18837	-	7.65663	8.26307	8.4032	6.35539	5.77721	6.88844	-0.319723	2.85814	15.5699	7.9512e-05	0.00143089	DOC2A	0	1	protein_coding	double C2-like domains, alpha [Source:HGNC Symbol;Acc:2985]
ENSG00000151651	chr10	135075907	135090372	15155	-	7.82188	7.92743	7.97359	5.91708	5.30008	6.66534	-0.375527	2.79913	19.4659	1.0241e-05	0.0002731	ADAM8	0	1	protein_coding	ADAM metallopeptidase domain 8 [Source:HGNC Symbol;Acc:215]
ENSG00000152117	chr2	132250386	132279146	12709	+	41.2163	41.4112	43.5282	32.4344	30.253	36.9801	-0.306317	5.23532	18.7232	1.51132e-05	0.000376463	AC093838.4	0	1	pseudogene
ENSG00000152348	chr5	81267844	81572676	10541	+	65.6459	74.1439	70.8687	55.1488	58.7393	44.8446	-0.370366	5.94629	15.5951	7.84595e-05	0.00141387	ATG10	0	1	protein_coding	autophagy related 10 [Source:HGNC Symbol;Acc:20315]
ENSG00000152926	chr7	64432154	64467062	10917	-	78.0535	77.74	86.2488	72.2813	65.4063	57.4502	-0.273297	6.18904	11.2681	0.000788485	0.00852066	ZNF117	0	1	protein_coding	zinc finger protein 117 [Source:HGNC Symbol;Acc:12897]
ENSG00000153234	chr2	157180944	157198860	21511	-	5.52214	4.95465	5.79116	4.40881	3.7784	4.54581	-0.320028	2.2811	11.8173	0.000586842	0.00683289	NR4A2	0	1	protein_coding	nuclear receptor subfamily 4, group A, member 2 [Source:HGNC Symbol;Acc:7981]
ENSG00000154358	chr1	228395831	228566577	150158	+	100.046	110.057	111.527	78.2241	63.8459	89.7868	-0.439081	6.52666	23.6648	1.14661e-06	4.78429e-05	OBSCN	0	1	protein_coding	obscurin, cytoskeletal calmodulin and titin-interacting RhoGEF [Source:HGNC Symbol;Acc:15719]
ENSG00000154874	chr17	18441117	18528930	26416	-	12.2699	12.1309	11.462	9.12701	9.55561	9.10557	-0.334368	3.41252	19.3568	1.08432e-05	0.000286275	CCDC144B	0	1	pseudogene	coiled-coil domain containing 144B (pseudogene) [Source:HGNC Symbol;Acc:26704]
ENSG00000156030	chr14	74181825	74256988	37909	-	22.8597	22.7594	24.4707	18.7954	18.0409	20.8327	-0.246996	4.41482	12.719	0.000361954	0.00467536	ELMSAN1	0	1	protein_coding	ELM2 and Myb/SANT-like domain containing 1 [Source:HGNC Symbol;Acc:19853]
ENSG00000156711	chr6	36095586	36107842	7758	+	3.96602	5.00259	4.45078	3.72557	2.79834	3.48605	-0.386541	1.97452	11.0726	0.000876107	0.00929292	MAPK13	0	1	protein_coding	mitogen-activated protein kinase 13 [Source:HGNC Symbol;Acc:6875]
ENSG00000157873	chr1	2487078	2496821	20268	+	34.0004	35.4976	35.9327	28.5541	27.1452	31.6394	-0.237505	5.00784	12.8923	0.000329935	0.00433372	TNFRSF14	0	1	protein_coding	tumor necrosis factor receptor superfamily, member 14 [Source:HGNC Symbol;Acc:11912]
ENSG00000158050	chr2	96808905	96811179	2461	-	120.248	123.195	136.513	99.817	100.289	113.576	-0.241237	6.85388	13.7841	0.000205069	0.00299057	DUSP2	0	1	protein_coding	dual specificity phosphatase 2 [Source:HGNC Symbol;Acc:3068]
ENSG00000158106	chr8	144451057	144466390	9117	+	59.8622	65.7849	67.0881	50.8044	46.7206	56.2928	-0.290881	5.8528	16.946	3.84582e-05	0.000794739	RHPN1	0	1	protein_coding	rhophilin, Rho GTPase binding protein 1 [Source:HGNC Symbol;Acc:19973]
ENSG00000158220	chr3	138153428	138200528	17818	+	9.43307	9.78143	10.1045	8.12149	7.98236	7.89243	-0.252248	3.15719	12.3591	0.000438849	0.00539967	ESYT3	0	1	protein_coding	extended synaptotagmin-like protein 3 [Source:HGNC Symbol;Acc:24295]
ENSG00000158321	chr7	69063905	70258054	20979	+	24.6637	24.2778	27.9419	20.8194	19.6528	21.3486	-0.278357	4.53292	16.2052	5.68388e-05	0.0011019	AUTS2	0	1	protein_coding	autism susceptibility candidate 2 [Source:HGNC Symbol;Acc:14262]
ENSG00000158805	chr16	89786808	89807311	25120	+	57.6588	58.6087	58.8568	48.3035	43.4065	51.1056	-0.260529	5.72926	15.5271	8.13307e-05	0.00145177	ZNF276	0	1	protein_coding	zinc finger protein 276 [Source:HGNC Symbol;Acc:23330]
ENSG00000158863	chr8	21946670	21962409	17927	+	26.7569	27.5702	28.0794	21.6831	19.6528	23.998	-0.301335	4.62386	17.159	3.43768e-05	0.000726362	FAM160B2	0	1	protein_coding	family with sequence similarity 160, member B2 [Source:HGNC Symbol;Acc:16492]
ENSG00000159388	chr1	203274619	203278730	3987	+	34.1381	35.4337	35.7781	27.3423	27.1323	29.5617	-0.291485	4.98228	21.994	2.735e-06	9.53236e-05	BTG2	0	1	protein_coding	BTG family, member 2 [Source:HGNC Symbol;Acc:1131]
ENSG00000159450	chr1	152078793	152086556	6900	-	5.54968	5.32225	5.48184	4.20255	4.03631	4.55976	-0.321755	2.28928	14.4726	0.000142217	0.00225531	TCHH	0	1	protein_coding	trichohyalin [Source:HGNC Symbol;Acc:11791]
ENSG00000160072	chr1	1407143	1433228	14756	+	52.9767	56.1793	56.4853	45.0163	42.6972	49.8924	-0.233329	5.66101	12.416	0.000425678	0.0052621	ATAD3B	0	1	protein_coding	ATPase family, AAA domain containing 3B [Source:HGNC Symbol;Acc:24007]
ENSG00000160298	chr21	47720095	47743789	22135	-	99.5912	106.956	105.959	84.7342	76.3417	89.0896	-0.286784	6.55221	20.2872	6.66439e-06	0.000199251	C21orf58	0	1	protein_coding	chromosome 21 open reading frame 58 [Source:HGNC Symbol;Acc:1300]
ENSG00000160323	chr9	136279478	136324508	31010	+	4.08996	5.14644	5.31	3.42907	3.4947	3.98805	-0.375116	2.09271	12.6127	0.000383128	0.00486337	ADAMTS13	0	1	protein_coding	ADAM metallopeptidase with thrombospondin type 1 motif, 13 [Source:HGNC Symbol;Acc:1366]
ENSG00000160613	chr11	117075053	117103241	34175	-	84.3468	88.3046	88.3969	72.6293	67.7017	78.4083	-0.220993	6.32283	12.6413	0.000377327	0.00482214	PCSK7	0	1	protein_coding	proprotein convertase subtilisin/kexin type 7 [Source:HGNC Symbol;Acc:8748]
ENSG00000160766	chr1	155183616	155197214	15747	-	16.5664	17.9806	17.4594	13.7679	12.9343	15.241	-0.276333	3.97198	13.5968	0.000226571	0.0032292	GBAP1	0	1	pseudogene	glucosidase, beta, acid pseudogene 1 [Source:HGNC Symbol;Acc:4178]
ENSG00000160796	chr3	47021173	47051193	41976	+	166.656	183.322	193.583	142.474	122.559	165.908	-0.301115	7.34326	12.3192	0.000448312	0.00548138	NBEAL2	0	1	protein_coding	neurobeachin-like 2 [Source:HGNC Symbol;Acc:31928]
ENSG00000161010	chr5	179261436	179289173	27088	-	26.4539	26.9149	26.8249	21.8378	19.4852	21.4601	-0.318858	4.57713	22.8228	1.77643e-06	6.75908e-05	C5orf45	0	1	protein_coding	chromosome 5 open reading frame 45 [Source:HGNC Symbol;Acc:30817]
ENSG00000161091	chr19	3538259	3574288	15080	-	24.6362	24.1499	26.0001	19.556	18.4407	22.7151	-0.26728	4.49924	12.4485	0.000418327	0.00518091	MFSD12	0	1	protein_coding	major facilitator superfamily domain containing 12 [Source:HGNC Symbol;Acc:28299]
ENSG00000161265	chr19	36233365	36236346	19850	-	7.54646	7.68769	7.42369	6.11045	5.17112	6.33067	-0.33132	2.75296	14.9502	0.000110389	0.00186001	U2AF1L4	0	1	protein_coding	U2 small nuclear RNA auxiliary factor 1-like 4 [Source:HGNC Symbol;Acc:23020]
ENSG00000161692	chr17	42785976	42829632	16890	+	33.7112	35.3378	36.517	28.3865	26.6293	31.6115	-0.250937	5.00323	13.5469	0.000232672	0.00329476	DBF4B	0	1	protein_coding	DBF4 homolog B (S. cerevisiae) [Source:HGNC Symbol;Acc:17883]
ENSG00000161996	chr16	699311	717833	48443	+	105.389	114.964	112.215	86.178	74.6137	93.9422	-0.351139	6.61336	23.0459	1.58179e-06	6.2269e-05	WDR90	0	1	protein_coding	WD repeat domain 90 [Source:HGNC Symbol;Acc:26960]
ENSG00000162241	chr11	65142663	65151172	34139	-	14.5972	15.6791	15.5519	12.6205	12.1218	13.1215	-0.240193	3.80597	11.7768	0.000599721	0.00693401	SLC25A45	0	1	protein_coding	solute carrier family 25, member 45 [Source:HGNC Symbol;Acc:27442]
ENSG00000162461	chr1	16062900	16067891	4000	+	1.92793	2.34946	2.26835	1.43093	1.39272	1.56175	-0.538159	0.883646	18.1949	1.99413e-05	0.000469329	SLC25A34	0	1	protein_coding	solute carrier family 25, member 34 [Source:HGNC Symbol;Acc:27653]
ENSG00000162572	chr1	1215816	1227409	15741	+	19.4308	21.3369	19.5559	14.7863	13.0761	16.4123	-0.413642	4.12587	24.9091	6.00972e-07	2.93323e-05	SCNN1D	0	1	protein_coding	sodium channel, non-voltage-gated 1, delta subunit [Source:HGNC Symbol;Acc:10601]
ENSG00000162591	chr1	3406484	3528059	17879	-	2.07941	2.44536	2.30272	1.66297	1.53457	1.72908	-0.432948	0.988609	13.1581	0.000286283	0.00387184	MEGF6	0	1	protein_coding	multiple EGF-like-domains 6 [Source:HGNC Symbol;Acc:3232]
ENSG00000162994	chr2	55401927	55459699	14786	-	18.6734	18.2842	19.1779	16.2817	15.2555	14.9203	-0.237249	4.09975	11.2925	0.00077819	0.00843699	CLHC1	0	1	protein_coding	clathrin heavy chain linker domain containing 1 [Source:HGNC Symbol;Acc:26453]
ENSG00000162997	chr2	55509455	55511658	3321	+	3.66306	4.02765	3.66029	2.7974	2.86282	2.91434	-0.370087	1.74398	14.8915	0.000113874	0.00190418	PRORSD1P	0	1	pseudogene	prolyl-tRNA synthetase associated domain containing 1, pseudogene [Source:HGNC Symbol;Acc:34379]
ENSG00000163013	chr2	73481810	73511559	19137	-	117.769	125.464	130.275	98.2313	87.8962	111.149	-0.295382	6.80508	16.3128	5.36998e-05	0.00105697	FBXO41	0	1	protein_coding	F-box protein 41 [Source:HGNC Symbol;Acc:29409]
ENSG00000163462	chr1	155145873	155157447	25209	+	6.10051	6.68078	6.37544	4.92446	4.24264	5.08964	-0.392097	2.48413	20.1262	7.24981e-06	0.000212153	TRIM46	0	1	protein_coding	tripartite motif containing 46 [Source:HGNC Symbol;Acc:19019]
ENSG00000163874	chr1	37940153	37949980	3672	+	7.91827	7.75162	8.64379	5.92998	5.89327	7.04183	-0.33202	2.85239	15.5659	7.96778e-05	0.00143193	ZC3H12A	0	1	protein_coding	zinc finger CCCH-type containing 12A [Source:HGNC Symbol;Acc:26259]
ENSG00000163945	chr4	1341054	1381837	19284	+	28.0789	31.9175	31.9287	26.5173	23.0444	25.6016	-0.254545	4.80158	12.1828	0.000482328	0.00581563	UVSSA	0	1	protein_coding	UV-stimulated scaffold protein A [Source:HGNC Symbol;Acc:29304]
ENSG00000164050	chr3	48445261	48471594	45481	-	9.9426	9.86134	11.1699	7.55427	6.6928	9.16135	-0.370584	3.18319	14.5141	0.000139113	0.0022196	PLXNB1	0	1	protein_coding	plexin B1 [Source:HGNC Symbol;Acc:9103]
ENSG00000164362	chr5	1253262	1295184	19771	-	56.1578	61.7093	60.7986	43.4564	38.6222	46.5458	-0.439977	5.67874	38.3891	5.79545e-10	8.42378e-08	TERT	0	1	protein_coding	telomerase reverse transcriptase [Source:HGNC Symbol;Acc:11730]
ENSG00000164880	chr7	1509913	1545489	20548	-	189.997	205.858	213.672	156.874	130.722	174.233	-0.366635	7.47981	19.8392	8.42371e-06	0.000234569	INTS1	0	1	protein_coding	integrator complex subunit 1 [Source:HGNC Symbol;Acc:24555]
ENSG00000164916	chr7	4683388	4811074	15899	+	70.5622	73.2808	80.9732	55.7418	50.4475	64.8545	-0.360059	6.04371	21.0063	4.57765e-06	0.000145356	FOXK1	0	1	protein_coding	forkhead box K1 [Source:HGNC Symbol;Acc:23480]
ENSG00000165238	chr9	95947198	96082854	70751	+	9.98391	10.0052	10.431	7.25778	6.49937	8.70119	-0.405634	3.14323	19.9908	7.78171e-06	0.000223273	WNK2	0	1	protein_coding	WNK lysine deficient protein kinase 2 [Source:HGNC Symbol;Acc:14542]
ENSG00000165633	chr10	50222290	50323554	9221	-	1.12921	1.15076	1.18573	0.812149	0.696361	0.836653	-0.52869	-0.00914259	11.2323	0.000803878	0.00863031	VSTM4	0	1	protein_coding	V-set and transmembrane domain containing 4 [Source:HGNC Symbol;Acc:26470]
ENSG00000165684	chr9	139270029	139293249	5010	-	16.8418	18.3482	18.4389	13.9226	13.5017	15.7709	-0.277523	4.01516	13.6896	0.00021565	0.00311059	SNAPC4	0	1	protein_coding	small nuclear RNA activating complex, polypeptide 4, 190kDa [Source:HGNC Symbol;Acc:11137]
ENSG00000166987	chr12	57914493	57923931	16235	+	26.9221	27.9538	29.815	21.5413	18.7502	22.4223	-0.3986	4.61974	29.957	4.41745e-08	3.35803e-06	MBD6	0	1	protein_coding	methyl-CpG binding domain protein 6 [Source:HGNC Symbol;Acc:20445]
ENSG00000167094	chr9	130478345	130493879	12291	+	33.8902	37.1279	37.6168	28.0643	27.6997	30.6215	-0.295311	5.02419	20.3576	6.42387e-06	0.00019311	TTC16	0	1	protein_coding	tetratricopeptide repeat domain 16 [Source:HGNC Symbol;Acc:26536]
ENSG00000167280	chr17	77071021	77084681	15081	+	16.0156	17.9007	17.1845	12.7237	11.7865	14.4462	-0.357703	3.9103	19.5298	9.90432e-06	0.000266269	ENGASE	0	1	protein_coding	endo-beta-N-acetylglucosaminidase [Source:HGNC Symbol;Acc:24622]
ENSG00000167302	chr17	79202077	79212891	16509	-	25.5313	27.8259	28.4059	20.8838	18.3246	23.259	-0.354254	4.58846	19.8911	8.1982e-06	0.000230718	ENTHD2	0	1	protein_coding	ENTH domain containing 2 [Source:HGNC Symbol;Acc:26458]
ENSG00000167363	chr17	80693451	80709073	5648	+	2.1758	1.94989	2.07932	1.30202	1.30245	1.60358	-0.532357	0.816067	16.9106	3.91819e-05	0.00080475	FN3K	0	1	protein_coding	fructosamine 3 kinase [Source:HGNC Symbol;Acc:24822]
ENSG00000167378	chr19	44088521	44100287	16706	-	25.49	25.1089	26.5156	21.3608	19.1757	23.3008	-0.239041	4.55646	10.8962	0.000963599	0.00993416	IRGQ	0	1	protein_coding	immunity-related GTPase family, Q [Source:HGNC Symbol;Acc:24868]
ENSG00000167483	chr19	17634110	17664648	28449	+	4.88867	5.1784	5.32718	3.66112	3.53338	4.55976	-0.356141	2.18566	13.1061	0.000294331	0.00396652	FAM129C	0	1	protein_coding	family with sequence similarity 129, member C [Source:HGNC Symbol;Acc:24130]
ENSG00000167524	chr17	26934982	26941218	11040	-	7.97336	8.05529	8.09388	6.81947	5.89327	6.80478	-0.272008	2.86888	11.723	0.000617319	0.00710024	SGK494	0	1	protein_coding	uncharacterized serine/threonine-protein kinase SgK494 [Source:RefSeq peptide;Acc:NP_001274136]
ENSG00000167525	chr17	27030215	27038872	11423	-	18.1363	19.1313	17.7172	13.6132	13.1793	15.1713	-0.357163	4.01724	22.5201	2.07954e-06	7.61941e-05	PROCA1	0	1	protein_coding	protein interacting with cyclin A1 [Source:HGNC Symbol;Acc:28600]
ENSG00000167548	chr12	49412758	49453557	23364	-	128.978	134.495	141.411	99.9846	84.6336	116.113	-0.39581	6.87724	21.8828	2.89826e-06	9.98315e-05	KMT2D	0	1	protein_coding	lysine (K)-specific methyltransferase 2D [Source:HGNC Symbol;Acc:7133]
ENSG00000167549	chr17	27941774	27949925	28032	-	8.55174	10.0212	10.1904	7.55427	6.70569	8.24103	-0.317951	3.09893	12.9498	0.000319959	0.00421944	CORO6	0	1	protein_coding	coronin 6 [Source:HGNC Symbol;Acc:21356]
ENSG00000167595	chr19	36249044	36261930	19752	+	20.1193	20.5378	21.9274	17.2227	15.191	18.7968	-0.255198	4.24768	11.0353	0.000893945	0.0094292	C19orf55	0	1	protein_coding	chromosome 19 open reading frame 55 [Source:HGNC Symbol;Acc:25204]
ENSG00000167615	chr19	54960065	54973217	18143	+	241.349	259.272	261.84	179.949	157.906	190.701	-0.494468	7.74866	52.1789	5.06674e-13	1.97111e-10	LENG8	0	1	protein_coding	leukocyte receptor cluster (LRC) member 8 [Source:HGNC Symbol;Acc:15500]
ENSG00000167685	chr19	56643968	56672262	14935	+	78.026	80.3771	80.3717	68.633	60.9315	71.2271	-0.216042	6.19665	11.4839	0.000702009	0.00777027	ZNF444	0	1	protein_coding	zinc finger protein 444 [Source:HGNC Symbol;Acc:16052]
ENSG00000167702	chr8	145691426	145699585	9537	+	18.4668	19.8026	19.5903	15.0957	12.8698	15.9104	-0.365342	4.08589	21.2303	4.07266e-06	0.000132984	KIFC2	0	1	protein_coding	kinesin family member C2 [Source:HGNC Symbol;Acc:29530]
ENSG00000167978	chr16	2802330	2822539	38473	+	1017.74	1066.78	1083.43	820.992	690.919	876.729	-0.373762	9.85483	23.9513	9.88049e-07	4.29899e-05	SRRM2	0	1	protein_coding	serine/arginine repetitive matrix 2 [Source:HGNC Symbol;Acc:16639]
ENSG00000167992	chr11	61025762	61062896	11698	-	18.8799	21.4169	20.3808	15.0441	13.7596	15.7988	-0.409309	4.13518	29.7848	4.82751e-08	3.56723e-06	VWCE	0	1	protein_coding	von Willebrand factor C and EGF domains [Source:HGNC Symbol;Acc:26487]
ENSG00000167996	chr11	61727190	61735132	8479	-	468.927	477.852	500.446	393.982	405.333	420.432	-0.211378	8.79748	12.9822	0.000314474	0.00416789	FTH1	0	1	protein_coding	ferritin, heavy polypeptide 1 [Source:HGNC Symbol;Acc:3976]
ENSG00000168010	chr11	72525353	72554719	31377	+	75.3407	77.0527	80.1655	60.5631	52.8589	62.3585	-0.369522	6.08922	31.624	1.87098e-08	1.69503e-06	ATG16L2	0	1	protein_coding	autophagy related 16-like 2 (S. cerevisiae) [Source:HGNC Symbol;Acc:25464]
ENSG00000168071	chr11	64107695	64125006	29754	+	19.2242	20.9853	21.3431	15.7531	13.1148	17.6534	-0.370367	4.17234	17.0658	3.61075e-05	0.000756883	CCDC88B	0	1	protein_coding	coiled-coil domain containing 88B [Source:HGNC Symbol;Acc:26757]
ENSG00000168970	chr15	42120293	42140353	24500	+	11.0994	11.4596	11.7885	7.47693	7.41495	8.4502	-0.52306	3.26823	49.1001	2.43233e-12	7.3119e-10	JMJD7-PLA2G4B	0	1	protein_coding	JMJD7-PLA2G4B readthrough [Source:HGNC Symbol;Acc:34449]
ENSG00000169246	chr16	21413558	21459888	15633	-	18.4393	18.7158	18.2327	12.917	12.1347	14.2231	-0.463189	3.98202	39.7299	2.91627e-10	4.76216e-08	NPIPB3	0	1	protein_coding	nuclear pore complex interacting protein family, member B3 [Source:HGNC Symbol;Acc:28989]
ENSG00000169871	chr7	100728720	100735017	6058	+	57.2044	61.8851	62.8608	49.438	43.7289	55.5259	-0.257378	5.78513	11.4483	0.000715592	0.00789389	TRIM56	0	1	protein_coding	tripartite motif containing 56 [Source:HGNC Symbol;Acc:19028]
ENSG00000169992	chr17	7308193	7323179	9902	+	24.7601	25.6842	27.856	19.1822	16.5192	20.2749	-0.449388	4.48479	34.3988	4.48996e-09	4.99065e-07	NLGN2	0	1	protein_coding	neuroligin 2 [Source:HGNC Symbol;Acc:14290]
ENSG00000170160	chr17	16592851	16707767	49841	+	31.8383	33.8514	33.8534	25.8599	25.314	24.1235	-0.366321	4.86708	31.599	1.89525e-08	1.70534e-06	CCDC144A	0	1	protein_coding	coiled-coil domain containing 144A [Source:HGNC Symbol;Acc:29072]
ENSG00000170345	chr14	75745477	75748933	10007	+	13.4266	13.6173	14.8474	10.6997	10.5099	11.6016	-0.316839	3.64142	19.2904	1.12267e-05	0.00029405	FOS	0	1	protein_coding	FBJ murine osteosarcoma viral oncogene homolog [Source:HGNC Symbol;Acc:3796]
ENSG00000170482	chr5	138702885	138720242	7219	-	6.62381	6.32916	6.5301	5.33698	5.17112	5.36852	-0.262001	2.56717	11.0906	0.000867667	0.00921078	SLC23A1	0	1	protein_coding	solute carrier family 23 (ascorbic acid transporter), member 1 [Source:HGNC Symbol;Acc:10974]
ENSG00000170835	chr9	135937365	135947248	4570	+	9.63964	10.5007	10.2935	7.73475	6.00933	8.17131	-0.440585	3.12854	20.8003	5.09745e-06	0.000158644	CEL	0	1	protein_coding	carboxyl ester lipase [Source:HGNC Symbol;Acc:1848]
ENSG00000171163	chr1	249144205	249153343	35807	-	44.9896	47.4687	46.5355	36.6112	34.5343	38.5836	-0.306828	5.37514	23.3919	1.32132e-06	5.32837e-05	ZNF692	0	1	protein_coding	zinc finger protein 692 [Source:HGNC Symbol;Acc:26049]
ENSG00000171246	chr17	78440948	78451643	10107	-	7.80811	8.35897	8.42039	6.36828	5.67405	6.41434	-0.378197	2.84808	23.3942	1.31975e-06	5.32837e-05	NPTX1	0	1	protein_coding	neuronal pentraxin I [Source:HGNC Symbol;Acc:7952]
ENSG00000172375	chr11	118972908	118989252	18555	+	8.68945	8.96631	9.57175	7.12886	6.6928	7.79482	-0.297802	3.03004	14.8316	0.000117547	0.00195326	C2CD2L	0	1	protein_coding	C2CD2-like [Source:HGNC Symbol;Acc:29000]
ENSG00000172638	chr11	65633912	65641063	20041	-	4.72342	5.16242	4.81165	3.27438	3.13362	3.65338	-0.513604	2.05328	30.8946	2.7243e-08	2.23816e-06	EFEMP2	0	1	protein_coding	EGF containing fibulin-like extracellular matrix protein 2 [Source:HGNC Symbol;Acc:3219]
ENSG00000172771	chr3	129120164	129147494	13781	-	3.85586	4.09158	3.91806	3.10679	2.68228	3.22111	-0.363992	1.80997	14.1148	0.000171987	0.00262992	EFCAB12	0	1	protein_coding	EF-hand calcium binding domain 12 [Source:HGNC Symbol;Acc:28061]
ENSG00000173531	chr3	49721380	49726934	28627	-	10.0803	11.3957	10.5341	7.79921	7.47943	8.61753	-0.387705	3.2242	23.4811	1.2615e-06	5.1659e-05	MST1	0	1	protein_coding	macrophage stimulating 1 (hepatocyte growth factor-like) [Source:HGNC Symbol;Acc:7380]
ENSG00000173567	chr2	26531041	26569685	26671	-	7.39498	7.84752	8.1798	6.61321	5.86748	6.59561	-0.259741	2.83044	10.9093	0.000956842	0.00988761	GPR113	0	1	protein_coding	G protein-coupled receptor 113 [Source:HGNC Symbol;Acc:18989]
ENSG00000174353	chr7	72440227	72476445	11630	-	32.1138	30.6389	29.8666	25.2797	23.0315	27.247	-0.261577	4.81159	12.9169	0.000325626	0.00428563	STAG3L3	0	1	pseudogene	stromal antigen 3-like 3 [Source:HGNC Symbol;Acc:33845]
ENSG00000175265	chr15	34671269	34880704	25287	-	240.509	253.742	273.027	211.571	185.709	187.285	-0.356057	7.81623	26.7062	2.36857e-07	1.39862e-05	GOLGA8A	0	1	protein_coding	golgin A8 family, member A [Source:HGNC Symbol;Acc:31972]
ENSG00000175309	chr5	177635498	177659792	24696	-	29.456	31.9015	32.3927	26.0145	24.7853	27.735	-0.220294	4.846	11.5641	0.00067236	0.00751758	PHYKPL	0	1	protein_coding	5-phosphohydroxy-L-lysine phospho-lyase [Source:HGNC Symbol;Acc:28249]
ENSG00000175727	chr12	122516628	122631894	23966	+	31.0259	32.7166	35.2969	25.4602	22.3351	30.0777	-0.313077	4.88265	13.1638	0.000285411	0.00386401	MLXIP	0	1	protein_coding	MLX interacting protein [Source:HGNC Symbol;Acc:17055]
ENSG00000175820	chr13	103381801	103389159	7359	-	1.21184	1.45443	1.49505	0.850823	1.03165	0.850597	-0.560581	0.230693	12.4704	0.000413457	0.00513502	CCDC168	0	1	protein_coding	coiled-coil domain containing 168 [Source:HGNC Symbol;Acc:26851]
ENSG00000175873	chr7	2477398	2487485	2067	+	3.24994	3.0527	3.04165	2.2044	2.20514	2.6494	-0.37628	1.46546	11.9733	0.000539683	0.00638798	AC004840.9	0	1	lincRNA
ENSG00000176155	chr17	80059336	80170706	27163	-	65.219	69.6847	68.5832	55.2906	51.1051	60.1275	-0.255249	5.9479	15.0099	0.000106949	0.00181713	CCDC57	0	1	protein_coding	coiled-coil domain containing 57 [Source:HGNC Symbol;Acc:27564]
ENSG00000177225	chr11	767220	777488	19125	-	65.4394	68.3901	70.147	51.5134	47.4815	56.5299	-0.357105	5.90553	28.7298	8.3215e-08	5.79308e-06	PDDC1	0	1	protein_coding	Parkinson disease 7 domain containing 1 [Source:HGNC Symbol;Acc:26616]
ENSG00000177236	chr11	780117	780755	636	+	3.91094	4.20346	3.91806	2.86186	2.99177	3.26295	-0.367385	1.82897	14.9406	0.000110951	0.00186474	AP006621.1	0	1	pseudogene
ENSG00000177679	chr7	75831216	75916605	13312	+	14.3493	14.2566	14.349	10.1583	10.2907	12.257	-0.360867	3.65981	20.3982	6.28892e-06	0.000190351	SRRM3	0	1	protein_coding	serine/arginine repetitive matrix 3 [Source:HGNC Symbol;Acc:26729]
ENSG00000177943	chr9	139745395	139755249	14646	+	8.79961	10.5166	10.5856	7.23199	6.84755	8.25498	-0.384593	3.12549	18.6642	1.55885e-05	0.000384682	MAMDC4	0	1	protein_coding	MAM domain containing 4 [Source:HGNC Symbol;Acc:24083]
ENSG00000178188	chr16	28857921	28885526	23157	+	39.7153	44.2402	43.5626	34.0458	30.2917	37.8028	-0.286216	5.25961	14.2028	0.000164123	0.00254795	SH2B1	0	1	protein_coding	SH2B adaptor protein 1 [Source:HGNC Symbol;Acc:30417]
ENSG00000178209	chr8	144989321	145050902	136810	-	23.4932	26.9469	28.8527	18.4087	14.9331	20.6514	-0.519817	4.47287	27.8799	1.29082e-07	8.45232e-06	PLEC	0	1	protein_coding	plectin [Source:HGNC Symbol;Acc:9069]
ENSG00000178773	chr16	89642176	89663654	9070	+	31.7695	33.5158	33.3722	25.1379	22.3222	27.9303	-0.354665	4.85967	22.8679	1.73525e-06	6.65258e-05	CPNE7	0	1	protein_coding	copine VII [Source:HGNC Symbol;Acc:2320]
ENSG00000178927	chr17	80400465	80408705	43333	-	156.19	162.992	171.518	131.117	130.013	149.942	-0.220789	7.23268	11.8522	0.000575929	0.00672952	C17orf62	0	1	protein_coding	chromosome 17 open reading frame 62 [Source:HGNC Symbol;Acc:28672]
ENSG00000179240	chr11	76092357	76125663	14072	+	11.9394	11.8592	11.2558	8.9852	9.73615	9.49601	-0.279658	3.40413	13.5135	0.000236851	0.00333114	RP11-111M22.2	0	1	protein_coding	Homo sapiens putative uncharacterized protein FLJ37770-like (LOC100506127), mRNA. [Source:RefSeq mRNA;Acc:NM_001282456]
ENSG00000179388	chr8	22545172	22550815	9124	-	8.19369	8.93434	9.46864	6.07178	5.2227	6.12151	-0.574008	2.87806	46.9696	7.20969e-12	1.98672e-09	EGR3	0	1	protein_coding	early growth response 3 [Source:HGNC Symbol;Acc:3240]
ENSG00000179406	chr7	65841031	65866325	6312	-	12.6417	13.5853	14.3147	10.4032	9.73615	10.6394	-0.360896	3.57442	24.1167	9.06722e-07	4.03812e-05	LINC00174	0	1	lincRNA	long intergenic non-protein coding RNA 174 [Source:HGNC Symbol;Acc:27788]
ENSG00000179532	chr11	6518490	6614988	72093	+	26.2336	28.2415	28.6637	23.8746	21.0585	24.1095	-0.232987	4.66706	11.1883	0.000823143	0.00878041	DNHD1	0	1	protein_coding	dynein heavy chain domain 1 [Source:HGNC Symbol;Acc:26532]
ENSG00000180089	chr19	55738007	55741647	8240	-	12.022	13.5214	12.2869	9.59109	7.8405	10.8347	-0.388512	3.46466	15.1434	9.96483e-05	0.00171312	TMEM86B	0	1	protein_coding	transmembrane protein 86B [Source:HGNC Symbol;Acc:28448]
ENSG00000180229	chr15	20587869	20711433	31032	-	26.0683	27.2346	28.0794	22.5468	21.484	23.7052	-0.229718	4.63793	12.6313	0.000379332	0.00483532	HERC2P3	0	1	pseudogene	hect domain and RLD 2 pseudogene 3 [Source:HGNC Symbol;Acc:4871]
ENSG00000180914	chr3	8792094	8811314	6239	-	6.89923	6.74471	7.47524	5.36276	5.48062	5.35458	-0.345706	2.64349	19.2387	1.15352e-05	0.000299757	OXTR	0	1	protein_coding	oxytocin receptor [Source:HGNC Symbol;Acc:8529]
ENSG00000181016	chr7	112120908	112131117	5047	+	2.87812	3.21253	2.71515	2.34621	1.86986	2.13347	-0.438723	1.35234	13.6954	0.000214981	0.0031077	LSMEM1	0	1	protein_coding	leucine-rich single-pass membrane protein 1 [Source:HGNC Symbol;Acc:22036]
ENSG00000181029	chr19	7745729	7747744	2615	+	3.08468	3.21253	3.21349	2.15284	1.76669	2.1753	-0.607933	1.39142	31.3731	2.12908e-08	1.87743e-06	TRAPPC5	0	1	protein_coding	trafficking protein particle complex 5 [Source:HGNC Symbol;Acc:23067]
ENSG00000181513	chr17	43209967	43221548	19561	+	7.17465	7.16026	7.61272	5.96865	5.93196	5.82868	-0.271368	2.73232	12.649	0.000375775	0.0048116	ACBD4	0	1	protein_coding	acyl-CoA binding domain containing 4 [Source:HGNC Symbol;Acc:23337]
ENSG00000181619	chr14	59895740	59932060	7118	-	4.40669	4.85875	4.22738	3.75135	3.23679	3.27689	-0.359699	1.99643	12.9578	0.000318589	0.00420556	GPR135	0	1	protein_coding	G protein-coupled receptor 135 [Source:HGNC Symbol;Acc:19991]
ENSG00000182109	chr1	39987952	40011859	5691	-	11.361	11.3637	10.6887	8.63714	7.50522	9.16135	-0.369748	3.29526	19.9539	7.93333e-06	0.00022664	RP11-69E11.4	0	1	antisense
ENSG00000182324	chr19	48958766	48969367	6080	+	5.56345	5.33823	4.91476	4.2799	3.37864	4.14143	-0.392943	2.21171	14.8241	0.000118015	0.0019563	KCNJ14	0	1	protein_coding	potassium inwardly-rectifying channel, subfamily J, member 14 [Source:HGNC Symbol;Acc:6260]
ENSG00000182484	chrX	155250491	155255375	23317	+	12.986	14.9598	13.8679	10.2485	9.10427	10.5837	-0.447456	3.58279	30.2812	3.73734e-08	2.92508e-06	WASH6P	0	1	pseudogene	WAS protein family homolog 6 pseudogene [Source:HGNC Symbol;Acc:31685]
ENSG00000182685	chr16	2259254	2261951	3500	-	8.67567	8.90238	8.31728	7.18043	6.37041	7.11155	-0.29306	2.96229	13.6181	0.00022401	0.00320925	BRICD5	0	1	protein_coding	BRICHOS domain containing 5 [Source:HGNC Symbol;Acc:28309]
ENSG00000182700	chr5	139505521	139508391	2871	+	5.94903	6.16933	6.18641	4.82133	4.96479	4.14143	-0.35582	2.43404	15.1162	0.000101092	0.00172982	IGIP	0	1	protein_coding	IgA-inducing protein [Source:HGNC Symbol;Acc:33847]
ENSG00000182796	chr12	56223529	56230030	11623	+	19.5134	19.8346	20.2089	14.6831	14.082	15.4223	-0.396204	4.11434	34.922	3.43179e-09	4.01702e-07	TMEM198B	0	1	pseudogene	transmembrane protein 198B, pseudogene [Source:HGNC Symbol;Acc:43629]
ENSG00000182841	chr22	42951229	42978044	8047	-	45.7607	49.1469	48.1852	39.7566	38.7125	39.3366	-0.245103	5.44471	15.7907	7.07476e-05	0.00130878	RRP7B	0	1	pseudogene	ribosomal RNA processing 7 homolog B (S. cerevisiae) [Source:HGNC Symbol;Acc:30454]
ENSG00000182979	chr14	105886159	105937066	26316	+	154.413	160.355	166.758	131.014	119.787	142.635	-0.257212	7.18892	15.9164	6.62025e-05	0.00124916	MTA1	0	1	protein_coding	metastasis associated 1 [Source:HGNC Symbol;Acc:7410]
ENSG00000183060	chr15	100255902	100273766	20958	-	17.971	18.7318	20.3464	15.9465	14.1722	15.9243	-0.273149	4.10544	13.9974	0.000183061	0.00275466	LYSMD4	0	1	protein_coding	LysM, putative peptidoglycan-binding, domain containing 4 [Source:HGNC Symbol;Acc:26571]
ENSG00000183248	chr19	7933605	7939326	9221	-	3.8834	4.15551	4.91476	2.42356	2.30831	2.7749	-0.748199	1.77605	48.7111	2.96581e-12	8.52798e-10	CTD-3193O13.9	0	1	protein_coding	Protein FLJ22184 [Source:UniProtKB/TrEMBL;Acc:F5H1R7]
ENSG00000183397	chr19	3539152	3544028	674	+	4.448	4.53909	4.69136	3.46775	2.88861	3.75099	-0.403517	1.99597	16.7614	4.23875e-05	0.000861228	C19orf71	0	1	protein_coding	chromosome 19 open reading frame 71 [Source:HGNC Symbol;Acc:34496]
ENSG00000183405	chr17	26794814	26795460	1232	+	28.0927	26.2436	24.9347	17.2614	19.4207	18.5598	-0.487694	4.48934	38.4543	5.60496e-10	8.23743e-08	RPS7P1	0	1	pseudogene	ribosomal protein S7 pseudogene 1 [Source:HGNC Symbol;Acc:17081]
ENSG00000183444	chr7	97595402	97596386	985	-	7.50515	7.68769	7.44087	5.85263	6.34462	6.1494	-0.268534	2.77933	11.6271	0.000649969	0.00735427	OR7E38P	0	1	pseudogene	olfactory receptor, family 7, subfamily E, member 38 pseudogene [Source:HGNC Symbol;Acc:8411]
ENSG00000183458	chr16	15005408	15029565	9863	+	8.82715	10.5486	11.4964	7.52849	6.84755	8.36653	-0.403244	3.16223	17.8358	2.40815e-05	0.000549183	RP11-958N24.1	0	1	pseudogene
ENSG00000183506	chr22	21827289	21871822	29682	-	21.882	24.3257	22.546	18.615	18.0151	19.8008	-0.250686	4.38608	12.7052	0.000364637	0.00470542	PI4KAP2	0	1	pseudogene	phosphatidylinositol 4-kinase, catalytic, alpha pseudogene 2 [Source:HGNC Symbol;Acc:33577]
ENSG00000183929	chr1	228744885	228788150	3602	+	6.29331	6.95249	6.83942	4.93735	4.91321	5.56374	-0.346673	2.57132	17.3993	3.02938e-05	0.000662307	DUSP5P1	0	1	pseudogene	dual specificity phosphatase 5 pseudogene 1 [Source:HGNC Symbol;Acc:32020]
ENSG00000184381	chr22	38507502	38601697	24841	-	52.2606	56.2592	53.6671	42.1931	39.4217	48.5259	-0.28444	5.60788	14.8454	0.000116692	0.00194149	PLA2G6	0	1	protein_coding	phospholipase A2, group VI (cytosolic, calcium-independent) [Source:HGNC Symbol;Acc:9039]
ENSG00000184465	chr6	169857307	170102159	24823	-	65.1364	66.5521	69.494	58.2556	51.2728	57.004	-0.237778	5.93911	14.0616	0.000176922	0.00268442	WDR27	0	1	protein_coding	WD repeat domain 27 [Source:HGNC Symbol;Acc:21248]
ENSG00000184545	chr11	1575274	1593150	9572	-	10.3282	11.3637	11.6167	8.41799	6.96361	9.25896	-0.400724	3.27472	19.0032	1.30498e-05	0.000331218	DUSP8	0	1	protein_coding	dual specificity phosphatase 8 [Source:HGNC Symbol;Acc:3074]
ENSG00000184730	chr16	28505970	28510291	10426	+	5.92149	6.37711	6.83942	4.82133	4.19106	5.77291	-0.338141	2.50494	11.0426	0.000890404	0.00940685	APOBR	0	1	protein_coding	apolipoprotein B receptor [Source:HGNC Symbol;Acc:24087]
ENSG00000184779	chr15	82821158	82824972	10414	-	1.66628	1.48639	1.5466	1.01841	1.18639	0.920318	-0.553371	0.41285	13.7589	0.000207834	0.00302422	RPS17	0	1	protein_coding	ribosomal protein S17 [Source:HGNC Symbol;Acc:10397]
ENSG00000184863	chr7	155437145	155574179	30170	+	188.854	194.302	203.911	164.879	151.02	169.673	-0.239003	7.48307	15.734	7.29036e-05	0.00133744	RBM33	0	1	protein_coding	RNA binding motif protein 33 [Source:HGNC Symbol;Acc:27223]
ENSG00000185101	chr11	417933	442011	17091	-	18.9075	21.4169	21.1884	14.8249	14.082	16.9701	-0.388514	4.16344	24.1465	8.92769e-07	4.00043e-05	ANO9	0	1	protein_coding	anoctamin 9 [Source:HGNC Symbol;Acc:20679]
ENSG00000185128	chr17	36283971	36294915	15017	+	1.73513	2.02981	2.0965	1.13443	1.35403	1.17131	-0.635583	0.686894	21.5463	3.45388e-06	0.000115365	TBC1D3F	0	1	protein_coding	TBC1 domain family, member 3F [Source:HGNC Symbol;Acc:18257]
ENSG00000185485	chr3	195686619	195717189	12519	-	10.6311	11.1559	11.273	9.06255	8.7174	8.96613	-0.269771	3.32227	14.7304	0.000124032	0.0020254	SDHAP1	0	1	pseudogene	succinate dehydrogenase complex, subunit A, flavoprotein pseudogene 1 [Source:HGNC Symbol;Acc:32455]
ENSG00000185596	chr15	102501356	102516768	12133	+	11.7604	11.9231	12.0635	9.21725	9.0011	10.0119	-0.306766	3.41888	18.1801	2.00968e-05	0.000472107	WASH3P	0	1	pseudogene	WAS protein family homolog 3 pseudogene [Source:HGNC Symbol;Acc:24362]
ENSG00000185684	chr12	132568828	132613029	26797	+	18.3015	19.2752	20.6901	16.475	15.307	16.6633	-0.229987	4.15558	10.921	0.000950811	0.00983297	EP400NL	0	1	protein_coding	EP400 N-terminal like [Source:HGNC Symbol;Acc:26602]
ENSG00000185864	chr16	21845890	21892148	22207	-	48.9143	49.9141	54.0108	41.5614	36.0431	39.5737	-0.347698	5.49295	26.5121	2.61895e-07	1.5127e-05	NPIPB4	0	1	protein_coding	nuclear pore complex interacting protein family, member B4 [Source:HGNC Symbol;Acc:41985]
ENSG00000185986	chr5	1568637	1594735	2490	-	17.8609	19.403	18.1296	15.0312	14.0175	14.3904	-0.315718	4.04549	19.3232	1.10359e-05	0.000289628	SDHAP3	0	1	pseudogene	succinate dehydrogenase complex, subunit A, flavoprotein pseudogene 3 [Source:HGNC Symbol;Acc:18781]
ENSG00000186111	chr19	3630181	3700477	15395	-	27.5694	29.0566	29.9525	21.4639	19.9881	25.6992	-0.333126	4.68053	16.9499	3.83794e-05	0.000794436	PIP5K1C	0	1	protein_coding	phosphatidylinositol-4-phosphate 5-kinase, type I, gamma [Source:HGNC Symbol;Acc:8996]
ENSG00000186301	chr1	16972069	16976914	5951	+	1.59743	1.79007	2.02777	1.36647	1.08323	1.29681	-0.489057	0.632359	12.1417	0.000493067	0.00591968	MST1P2	0	1	pseudogene	macrophage stimulating 1 (hepatocyte growth factor-like) pseudogene 2 [Source:HGNC Symbol;Acc:7383]
ENSG00000186654	chr22	45064593	45133561	20318	+	7.17465	8.05529	8.12825	6.00732	5.71274	6.749	-0.303073	2.80691	13.1052	0.000294482	0.00396652	PRR5	0	1	protein_coding	proline rich 5 (renal) [Source:HGNC Symbol;Acc:31682]
ENSG00000186815	chr12	113658855	113736390	35999	+	35.0745	37.6873	38.4245	29.0956	27.1065	33.1733	-0.280918	5.06434	14.8967	0.000113561	0.00190135	TPCN1	0	1	protein_coding	two pore segment channel 1 [Source:HGNC Symbol;Acc:18182]
ENSG00000186866	chr21	46683843	46707813	19239	-	27.1838	29.6799	29.5745	23.1656	21.1358	25.1972	-0.280316	4.70177	15.3097	9.1245e-05	0.00159642	POFUT2	0	1	protein_coding	protein O-fucosyltransferase 2 [Source:HGNC Symbol;Acc:14683]
ENSG00000187605	chr2	74229840	74335303	14871	+	82.3363	84.6126	94.3427	71.1468	63.9491	79.1334	-0.251781	6.30893	11.9571	0.000544385	0.00642909	TET3	0	1	protein_coding	tet methylcytosine dioxygenase 3 [Source:HGNC Symbol;Acc:28313]
ENSG00000187792	chr22	24083769	24093279	4020	-	7.9045	7.9594	7.87048	6.046	5.90617	7.11155	-0.284431	2.84067	11.7413	0.000611286	0.00703697	ZNF70	0	1	protein_coding	zinc finger protein 70 [Source:HGNC Symbol;Acc:13140]
ENSG00000187954	chr8	145674965	145691060	23862	-	44.5627	46.6376	49.3881	36.1213	33.9798	40.1454	-0.316066	5.3866	21.2193	4.09629e-06	0.000133124	CYHR1	0	1	protein_coding	cysteine/histidine-rich 1 [Source:HGNC Symbol;Acc:17806]
ENSG00000187961	chr1	895967	901095	4943	+	14.8313	16.1745	15.1051	11.5763	11.1031	13.2052	-0.328664	3.77584	17.2279	3.3153e-05	0.000711874	KLHL17	0	1	protein_coding	kelch-like family member 17 [Source:HGNC Symbol;Acc:24023]
ENSG00000188157	chr1	955503	991496	15136	+	20.6564	23.159	24.9175	16.9907	13.8498	20.0239	-0.400412	4.31735	14.9075	0.000112915	0.00189535	AGRN	0	1	protein_coding	agrin [Source:HGNC Symbol;Acc:329]
ENSG00000188167	chr3	33131913	33138293	7413	-	4.28275	4.57106	4.15864	3.10679	3.15941	3.82072	-0.336836	1.95537	11.275	0.000785573	0.00850079	TMPPE	0	1	protein_coding	transmembrane protein with metallophosphoesterase domain [Source:HGNC Symbol;Acc:33865]
ENSG00000188185	chr7	39773231	39832691	3517	+	14.005	14.2246	16.2049	10.4935	8.80767	11.1833	-0.508455	3.64353	33.9536	5.64424e-09	6.11937e-07	LINC00265	0	1	lincRNA	long intergenic non-protein coding RNA 265 [Source:HGNC Symbol;Acc:28019]
ENSG00000188566	chr9	140100147	140111461	9111	+	36.1486	38.5024	39.0087	30.4491	27.8802	34.7769	-0.254032	5.10843	11.7086	0.000622127	0.00714312	NDOR1	0	1	protein_coding	NADPH dependent diflavin oxidoreductase 1 [Source:HGNC Symbol;Acc:29838]
ENSG00000188735	chr12	122150658	122220907	17565	+	20.9593	21.5287	22.7522	18.4345	16.0292	18.239	-0.272712	4.29953	14.722	0.000124586	0.00203193	TMEM120B	0	1	protein_coding	transmembrane protein 120B [Source:HGNC Symbol;Acc:32008]
ENSG00000188818	chr5	710471	851101	14604	-	4.25521	5.29028	4.89757	3.63533	3.12073	3.73705	-0.423821	2.06342	16.9969	3.74411e-05	0.000779894	ZDHHC11	0	1	protein_coding	zinc finger, DHHC-type containing 11 [Source:HGNC Symbol;Acc:19158]
ENSG00000188933	chr17	16689803	16707769	17511	+	12.7243	13.7451	14.1256	11.0091	10.5873	10.3327	-0.308885	3.59944	17.519	2.84454e-05	0.000632349	USP32P1	0	1	pseudogene	ubiquitin specific peptidase 32 pseudogene 1 [Source:HGNC Symbol;Acc:43570]
ENSG00000196123	chr16	67209505	67217943	21203	-	61.6386	63.7231	66.8132	49.8376	47.8425	54.3824	-0.303019	5.84337	23.1667	1.48547e-06	5.93606e-05	KIAA0895L	0	1	protein_coding	KIAA0895-like [Source:HGNC Symbol;Acc:34408]
ENSG00000196187	chr1	226033237	226070069	13953	-	19.0314	19.8985	20.2605	15.7015	14.4301	16.4681	-0.310436	4.14275	19.8208	8.50511e-06	0.000236339	TMEM63A	0	1	protein_coding	transmembrane protein 63A [Source:HGNC Symbol;Acc:29118]
ENSG00000196208	chr2	11674242	11782914	31790	+	10.8102	12.035	12.4587	8.93364	8.57555	9.94223	-0.326928	3.39019	17.2664	3.24877e-05	0.000700424	GREB1	0	1	protein_coding	growth regulation by estrogen in breast cancer 1 [Source:HGNC Symbol;Acc:24885]
ENSG00000196295	chr7	30555925	30634425	40102	-	48.5975	49.051	50.2817	43.0181	40.0794	42.1952	-0.20464	5.51139	11.274	0.000786003	0.00850079	AC005154.6	0	1	processed_transcript
ENSG00000196358	chr9	135037334	135119921	14106	+	6.52741	6.90454	7.44087	5.44011	4.43607	5.61952	-0.39417	2.60496	18.3224	1.86497e-05	0.000448509	NTNG2	0	1	protein_coding	netrin G2 [Source:HGNC Symbol;Acc:14288]
ENSG00000196405	chr14	100437786	100610573	24815	+	369.708	381.715	391.496	324.46	302.749	342.805	-0.202154	8.46136	11.1254	0.000851532	0.00906132	EVL	0	1	protein_coding	Enah/Vasp-like [Source:HGNC Symbol;Acc:20234]
ENSG00000196411	chr7	100400187	100425121	18903	-	13.0961	14.768	15.3114	10.0294	8.49818	11.3785	-0.495321	3.60778	27.6564	1.44894e-07	9.34887e-06	EPHB4	0	1	protein_coding	EPH receptor B4 [Source:HGNC Symbol;Acc:3395]
ENSG00000196421	chr20	62665697	62671315	10135	+	5.65984	6.48899	5.98019	4.91157	4.39739	4.86653	-0.319179	2.4365	13.5287	0.000234938	0.00331293	LINC00176	0	1	lincRNA	long intergenic non-protein coding RNA 176 [Source:HGNC Symbol;Acc:27655]
ENSG00000196502	chr16	28616903	28634946	21538	-	43.461	46.8614	47.4807	37.462	35.7207	39.002	-0.261468	5.38251	17.1831	3.39441e-05	0.000718365	SULT1A1	0	1	protein_coding	sulfotransferase family, cytosolic, 1A, phenol-preferring, member 1 [Source:HGNC Symbol;Acc:11453]
ENSG00000196547	chr15	91445448	91465814	47385	+	66.8165	71.235	77.8972	57.9333	54.0066	63	-0.268408	6.02636	15.398	8.70814e-05	0.00153987	MAN2A2	0	1	protein_coding	mannosidase, alpha, class 2A, member 2 [Source:HGNC Symbol;Acc:6825]
ENSG00000197063	chr17	79876146	79885590	7353	-	60.2477	58.6246	61.0392	47.8394	45.9727	55.484	-0.235792	5.77947	11.3413	0.000758023	0.00823622	MAFG	0	1	protein_coding	v-maf avian musculoaponeurotic fibrosarcoma oncogene homolog G [Source:HGNC Symbol;Acc:6781]
ENSG00000197093	chr7	99756867	99766373	14398	-	12.8069	12.946	13.7132	9.64266	8.64003	10.3466	-0.428931	3.5073	31.059	2.50299e-08	2.13593e-06	GAL3ST4	0	1	protein_coding	galactose-3-O-sulfotransferase 4 [Source:HGNC Symbol;Acc:24145]
ENSG00000197114	chr20	62338817	62367494	15806	+	18.9763	20.2981	19.8824	15.289	15.1523	18.0299	-0.25389	4.16785	10.9976	0.000912311	0.0095317	ZGPAT	0	1	protein_coding	zinc finger, CCCH-type with G patch domain [Source:HGNC Symbol;Acc:15948]
ENSG00000197119	chr14	100757448	100772884	25185	-	94.2894	103.073	102.935	75.0658	71.003	83.1354	-0.355366	6.464	29.9123	4.52027e-08	3.41655e-06	SLC25A29	0	1	protein_coding	solute carrier family 25 (mitochondrial carnitine/acylcarnitine carrier), member 29 [Source:HGNC Symbol;Acc:20116]
ENSG00000197136	chr11	65383244	65404910	12176	+	43.2682	46.3339	49.3538	37.2428	31.8649	42.3625	-0.284	5.38388	11.3515	0.000753882	0.00820782	PCNXL3	0	1	protein_coding	pecanex-like 3 (Drosophila) [Source:HGNC Symbol;Acc:18760]
ENSG00000197146	chr6	167357853	167360151	2298	-	5.42574	4.85875	5.12097	4.07364	3.05625	3.87649	-0.454099	2.14663	18.443	1.75064e-05	0.000425656	AL133458.1	0	1	pseudogene
ENSG00000197162	chr16	30585061	30597092	6602	-	14.6247	13.4415	15.5004	10.9318	10.5357	12.3267	-0.33247	3.69156	17.6132	2.70698e-05	0.000604819	ZNF785	0	1	protein_coding	zinc finger protein 785 [Source:HGNC Symbol;Acc:26496]
ENSG00000197183	chr20	31030862	31172876	12876	-	97.1262	105.166	110.53	84.2701	71.5446	87.8904	-0.32558	6.53556	20.2296	6.86805e-06	0.000202776	C20orf112	0	1	protein_coding	chromosome 20 open reading frame 112 [Source:HGNC Symbol;Acc:16106]
ENSG00000197283	chr6	33387847	33421466	25947	+	90.3096	92.8277	92.8648	72.6035	63.8459	77.5298	-0.33366	6.35241	24.594	7.07714e-07	3.30775e-05	SYNGAP1	0	1	protein_coding	synaptic Ras GTPase activating protein 1 [Source:HGNC Symbol;Acc:11497]
ENSG00000197530	chr1	1550795	1565990	70139	+	20.0367	22.2639	21.5321	16.836	16.0034	19.2291	-0.259929	4.27439	11.5477	0.000678346	0.00755419	MIB2	0	1	protein_coding	mindbomb E3 ubiquitin protein ligase 2 [Source:HGNC Symbol;Acc:30577]
ENSG00000197558	chr7	149473131	149531068	49107	+	3.23616	3.30842	3.35097	2.72005	2.30831	2.62151	-0.336561	1.56162	10.9731	0.000924449	0.0096281	SSPO	0	1	processed_transcript	SCO-spondin [Source:HGNC Symbol;Acc:21998]
ENSG00000197774	chr16	1823208	1831709	14231	+	20.257	23.159	23.4396	16.8875	15.1781	18.3366	-0.372325	4.29002	22.2076	2.44707e-06	8.67758e-05	EME2	0	1	protein_coding	essential meiotic structure-specific endonuclease subunit 2 [Source:HGNC Symbol;Acc:27289]
ENSG00000197976	chrX	1710486	1721407	8623	+	60.3028	64.9698	67.913	52.6479	48.3197	53.1972	-0.28992	5.85641	20.6577	5.49149e-06	0.000168139	AKAP17A	0	1	protein_coding	A kinase (PRKA) anchor protein 17A [Source:HGNC Symbol;Acc:18783]
ENSG00000198150	chr17	8261731	8263538	1808	-	2.82304	3.11663	3.12757	2.29464	2.16646	2.1753	-0.410891	1.4024	15.6843	7.48426e-05	0.00136544	AC135178.1	0	1	protein_coding	HCG1985372; Uncharacterized protein; cDNA FLJ37541 fis, clone BRCAN2026340 [Source:UniProtKB/TrEMBL;Acc:Q8N1U9]
ENSG00000198198	chr1	43855553	43918321	38608	+	47.8677	53.1905	52.825	39.2023	35.5789	46.8386	-0.306058	5.52163	13.3935	0.000252492	0.00349708	SZT2	0	1	protein_coding	seizure threshold 2 homolog (mouse) [Source:HGNC Symbol;Acc:29040]
ENSG00000198237	chr5	69171098	69274436	1036	+	2.29974	2.15767	2.13087	1.68875	1.63774	1.49203	-0.417905	0.948452	11.9283	0.000552885	0.00650624	RP11-98J23.2	0	1	pseudogene
ENSG00000198467	chr9	35681989	35691017	9278	-	12.504	13.6333	12.6993	9.88759	8.88504	10.3187	-0.38324	3.50466	24.0545	9.36456e-07	4.12143e-05	TPM2	0	1	protein_coding	tropomyosin 2 (beta) [Source:HGNC Symbol;Acc:12011]
ENSG00000198556	chr7	99070464	99101273	16072	+	43.8741	43.8087	46.5355	38.055	35.3725	37.4123	-0.240766	5.35411	15.2531	9.40217e-05	0.00163635	ZNF789	0	1	protein_coding	zinc finger protein 789 [Source:HGNC Symbol;Acc:27801]
ENSG00000198563	chr6	31497996	31510225	33052	-	314.5	316.826	333.894	268.048	247.659	266.892	-0.26753	8.18743	20.7705	5.17749e-06	0.000160757	DDX39B	0	1	protein_coding	DEAD (Asp-Glu-Ala-Asp) box polypeptide 39B [Source:HGNC Symbol;Acc:13917]
ENSG00000198695	chrM	14149	14673	525	-	98.0627	84.9003	81.3169	66.7251	53.594	48.749	-0.610296	6.17577	32.1935	1.39558e-08	1.32116e-06	MT-ND6	0	1	protein_coding	mitochondrially encoded NADH dehydrogenase 6 [Source:HGNC Symbol;Acc:7462]
ENSG00000198786	chrM	12337	14148	1812	+	2608.83	2810.43	2541.94	1659.66	1385.76	1556.4	-0.757162	11.0306	95.9095	1.20259e-22	7.95331e-19	MT-ND5	0	1	protein_coding	mitochondrially encoded NADH dehydrogenase 5 [Source:HGNC Symbol;Acc:7461]
ENSG00000198888	chrM	3307	4262	956	+	1939.04	1844.23	1677.32	1374.52	1281.52	1325.86	-0.422272	10.6213	31.8272	1.68515e-08	1.54788e-06	MT-ND1	0	1	protein_coding	mitochondrially encoded NADH dehydrogenase 1 [Source:HGNC Symbol;Acc:7455]
ENSG00000201512	chr20	37058313	37058446	134	-	2.96075	2.87689	3.54	2.2173	1.83117	2.49601	-0.483095	1.41949	15.7748	7.13467e-05	0.00131618	SNORA71C	0	1	snoRNA	small nucleolar RNA, H/ACA box 71C [Source:HGNC Symbol;Acc:32656]
ENSG00000203896	chr20	62366815	62370456	9271	+	6.94054	7.71966	6.90815	5.0147	4.6553	6.13546	-0.41734	2.64478	17.8629	2.37402e-05	0.00054565	LIME1	0	1	protein_coding	Lck interacting transmembrane adaptor 1 [Source:HGNC Symbol;Acc:26016]
ENSG00000204149	chr10	51748078	51770259	5075	+	23.7824	26.2117	28.045	22.2245	20.2847	21.4044	-0.250914	4.56654	12.4044	0.000428314	0.0052848	AGAP6	0	1	protein_coding	ArfGAP with GTPase domain, ankyrin repeat and PH domain 6 [Source:HGNC Symbol;Acc:23466]
ENSG00000204282	chr17	76103479	76107880	9067	-	3.47027	3.5162	3.7634	2.6556	2.81123	2.92829	-0.32065	1.68637	11.2509	0.000795852	0.00857226	TNRC6C-AS1	0	1	processed_transcript	TNRC6C antisense RNA 1 [Source:HGNC Symbol;Acc:44360]
ENSG00000204305	chr6	32148745	32152101	14876	-	12.5178	12.3227	11.8573	9.62977	8.45949	9.78884	-0.364439	3.43228	21.5869	3.38162e-06	0.000113525	AGER	0	1	protein_coding	advanced glycosylation end product-specific receptor [Source:HGNC Symbol;Acc:320]
ENSG00000204410	chr6	31707725	31732622	36374	+	22.2125	24.5655	22.9756	20.2135	16.5192	19.5358	-0.275972	4.39528	11.8355	0.000581111	0.00678407	MSH5	0	1	protein_coding	mutS homolog 5 [Source:HGNC Symbol;Acc:7328]
ENSG00000204623	chr6	29968788	30029417	30603	-	26.3162	27.7141	26.9968	21.3608	21.1487	21.1115	-0.3136	4.59423	23.6971	1.1275e-06	4.73442e-05	ZNRD1-AS1	0	1	antisense	ZNRD1 antisense RNA 1 [Source:HGNC Symbol;Acc:13924]
ENSG00000204681	chr6	29523406	29601753	40026	-	19.8026	19.7227	19.8481	16.475	13.708	15.492	-0.344416	4.13279	20.4266	6.1964e-06	0.000187981	GABBR1	0	1	protein_coding	gamma-aminobutyric acid (GABA) B receptor, 1 [Source:HGNC Symbol;Acc:4070]
ENSG00000204839	chr8	144648357	144655141	15735	-	2.53385	2.76501	3.17913	1.75321	1.89565	2.09163	-0.522469	1.25784	19.8691	8.29313e-06	0.000232774	MROH6	0	1	protein_coding	maestro heat-like repeat family member 6 [Source:HGNC Symbol;Acc:27814]
ENSG00000204946	chr7	148959262	148994393	13309	+	23.8512	23.6864	24.4363	19.1822	17.035	19.996	-0.322867	4.41941	21.1444	4.25951e-06	0.000137416	ZNF783	0	1	protein_coding	zinc finger family member 783 [Source:HGNC Symbol;Acc:27222]
ENSG00000205041	chr19	40779396	40781386	1462	-	7.54646	7.46393	6.82223	5.27252	4.39739	5.35458	-0.508831	2.62507	30.6373	3.11059e-08	2.50876e-06	CTC-425O23.2	0	1	sense_intronic
ENSG00000205047	chr16	87731749	87739290	6938	-	12.3663	13.2337	13.9882	10.4935	9.25902	10.8486	-0.335729	3.55133	18.5868	1.62344e-05	0.000398391	FLJ00104	0	1	protein_coding	HCG1980662; Uncharacterized protein [Source:UniProtKB/TrEMBL;Acc:Q86VH3]
ENSG00000205560	chr22	51007290	51017899	23682	-	6.00412	6.37711	5.8599	4.46037	3.75261	4.81075	-0.454701	2.38846	23.0952	1.54178e-06	6.12405e-05	CPT1B	0	1	protein_coding	carnitine palmitoyltransferase 1B (muscle) [Source:HGNC Symbol;Acc:2329]
ENSG00000205583	chr7	74988448	75024657	7470	+	5.02638	4.93866	5.12097	3.89316	3.58497	3.6255	-0.406748	2.13514	22.0261	2.68968e-06	9.43669e-05	STAG3L1	0	1	pseudogene	stromal antigen 3-like 1 (pseudogene) [Source:HGNC Symbol;Acc:33852]
ENSG00000205664	chrX	3735569	3761898	5749	-	10.2593	11.3957	11.7026	9.50085	8.04683	9.37051	-0.273123	3.33267	11.2113	0.000812999	0.00870732	RP11-706O15.1	0	1	protein_coding	HCG1981372, isoform CRA_c; Uncharacterized protein [Source:UniProtKB/TrEMBL;Acc:B1B108]
ENSG00000205746	chr16	18428257	18488396	11699	-	8.40026	9.14212	10.5684	7.28356	6.04802	7.76693	-0.377079	3.03901	15.0086	0.00010702	0.00181713	RP11-1212A22.1	0	1	pseudogene
ENSG00000205918	chr16	2666122	2693297	5943	-	0.963964	1.02289	1.04825	0.61878	0.490031	0.683267	-0.725438	-0.272609	16.3888	5.15901e-05	0.00102306	PDPK2	0	1	pseudogene
ENSG00000206082	chr19	200460	205074	1438	-	2.96075	2.94082	3.04165	2.32043	1.92144	2.50996	-0.373646	1.4015	11.2795	0.00078367	0.00848944	LINC01002	0	1	pseudogene	long intergenic non-protein coding RNA 1002 [Source:HGNC Symbol;Acc:38538]
ENSG00000206573	chr3	9391373	9440263	22741	-	63.9659	63.1158	63.7028	55.239	51.737	49.0697	-0.254479	5.85564	14.4868	0.000141143	0.00224117	SETD5-AS1	0	1	antisense	SETD5 antisense RNA 1 [Source:HGNC Symbol;Acc:44478]
ENSG00000207554	chr20	62573984	62574079	96	-	1.76268	1.96588	1.70126	1.13443	1.10902	1.42231	-0.537171	0.623738	14.6798	0.000127405	0.00206518	MIR647	0	1	miRNA	microRNA 647 [Source:HGNC Symbol;Acc:32903]
ENSG00000212694	chr12	122233173	122241812	12306	-	31.2462	32.1732	31.4648	26.5947	23.4312	27.6374	-0.255521	4.84825	13.8236	0.000200797	0.00293799	AC084018.1	0	1	lincRNA
ENSG00000213199	chr7	150745379	150749843	12019	+	6.45856	7.27214	6.5301	4.88578	4.26843	5.18725	-0.46545	2.53402	26.49	2.6491e-07	1.51687e-05	ASIC3	0	1	protein_coding	acid-sensing (proton-gated) ion channel 3 [Source:HGNC Symbol;Acc:101]
ENSG00000213420	chr7	99767229	99774995	9138	-	16.2084	16.9097	16.4455	13.9226	11.8252	14.1394	-0.279932	3.90146	12.8076	0.000345206	0.00448971	GPC2	0	1	protein_coding	glypican 2 [Source:HGNC Symbol;Acc:4450]
ENSG00000213462	chr7	64451187	64467121	4806	-	42.4282	42.3223	40.435	36.0311	34.0701	35.3068	-0.214216	5.26729	11.152	0.000839396	0.00893937	ERV3-1	0	1	protein_coding	endogenous retrovirus group 3, member 1 [Source:HGNC Symbol;Acc:3454]
ENSG00000213722	chr6	31694815	31698394	11837	-	9.63964	9.68553	8.97029	7.36091	6.64122	7.65537	-0.354303	3.06312	19.4085	1.05534e-05	0.0002803	DDAH2	0	1	protein_coding	dimethylarginine dimethylaminohydrolase 2 [Source:HGNC Symbol;Acc:2716]
ENSG00000213889	chr19	45992035	46005768	9396	+	12.0633	12.1149	11.6167	9.97783	9.81353	9.66334	-0.247156	3.44852	11.2404	0.00080037	0.00860691	PPM1N	0	1	protein_coding	protein phosphatase, Mg2+/Mn2+ dependent, 1N (putative) [Source:HGNC Symbol;Acc:26845]
ENSG00000213903	chr14	24780656	24787242	8581	+	35.3912	37.3676	37.9089	30.2429	25.0432	31.6952	-0.313718	5.04309	16.4781	4.9214e-05	0.000980352	LTB4R	0	1	protein_coding	leukotriene B4 receptor [Source:HGNC Symbol;Acc:6713]
ENSG00000213918	chr16	3661729	3730144	21995	+	41.2163	42.4821	44.2156	34.2907	32.9482	37.9701	-0.247463	5.28172	14.3643	0.00015063	0.00236906	DNASE1	0	1	protein_coding	deoxyribonuclease I [Source:HGNC Symbol;Acc:2956]
ENSG00000214021	chr3	9849770	9896822	58326	+	48.6939	49.4346	50.7801	39.6793	33.4382	40.3267	-0.358555	5.45138	25.296	4.91736e-07	2.46371e-05	TTLL3	0	1	protein_coding	tubulin tyrosine ligase-like family, member 3 [Source:HGNC Symbol;Acc:24483]
ENSG00000214176	chr17	62775377	62833272	17713	-	30.6541	31.9495	31.3616	24.4676	22.5157	24.8346	-0.353495	4.79017	29.9861	4.35153e-08	3.32704e-06	PLEKHM1P	0	1	pseudogene	pleckstrin homology domain containing, family M (with RUN domain) member 1 pseudogene [Source:HGNC Symbol;Acc:35411]
ENSG00000214655	chr10	75545340	75561551	60332	+	44.3561	47.7404	47.8587	36.7014	33.9024	38.5558	-0.323831	5.37701	24.6752	6.78532e-07	3.2284e-05	ZSWIM8	0	1	protein_coding	zinc finger, SWIM-type containing 8 [Source:HGNC Symbol;Acc:23528]
ENSG00000214826	chr12	9570309	9600825	6876	-	31.0396	34.0112	34.1455	25.8212	23.8181	28.1534	-0.316069	4.88404	20.6069	5.63937e-06	0.000171871	DDX12P	0	1	pseudogene	DEAD/H (Asp-Glu-Ala-Asp/His) box polypeptide 12, pseudogene [Source:HGNC Symbol;Acc:2737]
ENSG00000215039	chr12	6548167	6560733	10360	-	17.3376	17.3572	16.6689	14.2191	14.4043	13.9582	-0.236205	3.9734	11.112	0.000857722	0.00911253	CD27-AS1	0	1	antisense	CD27 antisense RNA 1 [Source:HGNC Symbol;Acc:43896]
ENSG00000215375	chr4	667369	675822	9409	+	15.3133	16.1745	17.8718	13.5616	12.8311	13.3167	-0.276265	3.89494	14.2184	0.000162768	0.00253584	MYL5	0	1	protein_coding	myosin, light chain 5, regulatory [Source:HGNC Symbol;Acc:7586]
ENSG00000215788	chr1	6521211	6526255	24066	-	24.223	23.6225	25.433	19.4787	18.7373	22.0179	-0.248938	4.47829	12.3429	0.000442673	0.00544167	TNFRSF25	0	1	protein_coding	tumor necrosis factor receptor superfamily, member 25 [Source:HGNC Symbol;Acc:11910]
ENSG00000215912	chr1	2567415	2718286	8434	-	3.126	3.6121	3.16194	2.25597	1.88275	2.27291	-0.592803	1.45521	27.452	1.61042e-07	1.02904e-05	TTC34	0	1	protein_coding	tetratricopeptide repeat domain 34 [Source:HGNC Symbol;Acc:34297]
ENSG00000216866	chrX	40794198	40795117	1508	-	2.52008	2.92484	1.82155	1.1731	1.40562	1.70119	-0.738183	0.963477	17.411	3.01076e-05	0.000660419	RPS2P55	0	1	pseudogene	ribosomal protein S2 pseudogene 55 [Source:HGNC Symbol;Acc:36140]
ENSG00000217930	chr16	4381550	4405608	8764	-	22.9286	22.8393	23.4052	18.3571	18.157	19.4661	-0.270981	4.38557	17.6591	2.64244e-05	0.000593405	PAM16	0	1	protein_coding	presequence translocase-associated motor 16 homolog (S. cerevisiae) [Source:HGNC Symbol;Acc:29679]
ENSG00000221978	chr1	1321091	1334708	33475	-	212.416	221.169	235.616	187.258	171.924	187.117	-0.257339	7.6633	18.1353	2.05748e-05	0.000481668	CCNL2	0	1	protein_coding	cyclin L2 [Source:HGNC Symbol;Acc:20570]
ENSG00000222482	chr7	99817650	99817743	94	-	1.32201	1.42246	1.44349	0.747693	0.980063	0.962151	-0.601838	0.227262	14.9929	0.000107919	0.00182537	AC005071.1	0	1	miRNA
ENSG00000223705	chr7	75039605	75046066	13000	+	71.8566	75.902	81.9012	62.8062	55.4251	62.4004	-0.310857	6.09625	22.3094	2.32064e-06	8.3638e-05	NSUN5P1	0	1	pseudogene	NOP2/Sun domain family, member 5 pseudogene 1 [Source:HGNC Symbol;Acc:19146]
ENSG00000223839	chr9	42466317	42474239	18582	+	9.44685	10.3248	9.86388	7.10308	6.64122	7.5996	-0.439275	3.09113	32.5366	1.1697e-08	1.13762e-06	FAM95B1	0	1	processed_transcript	family with sequence similarity 95, member B1 [Source:HGNC Symbol;Acc:32318]
ENSG00000223855	chr7	560028	564869	3506	+	2.21712	2.33348	2.69796	1.57273	1.10902	1.47809	-0.762124	0.941333	30.6696	3.05923e-08	2.48248e-06	AC147651.3	0	1	lincRNA
ENSG00000223907	chr1	31984036	31989846	3863	+	3.37387	3.75594	3.59155	2.83608	2.82413	2.59362	-0.338447	1.67428	11.5419	0.000680444	0.00756958	RP11-439L8.4	0	1	lincRNA
ENSG00000223959	chr16	90038994	90068569	31006	+	45.6093	49.3067	48.718	39.8598	35.4628	41.0657	-0.269031	5.43915	15.9739	6.42204e-05	0.00122046	AFG3L1P	0	1	pseudogene	AFG3-like AAA ATPase 1, pseudogene [Source:HGNC Symbol;Acc:314]
ENSG00000224420	chr19	50191921	50193832	1718	+	6.72021	6.53694	6.80505	4.51194	4.38449	5.94024	-0.404725	2.54599	15.8438	6.87904e-05	0.00128334	ADM5	0	1	protein_coding	adrenomedullin 5 (putative) [Source:HGNC Symbol;Acc:27293]
ENSG00000224940	chr7	127990379	128001739	16406	-	21.3862	22.9512	24.2988	17.4161	15.062	18.5179	-0.393651	4.31873	25.3951	4.67093e-07	2.39466e-05	PRRT4	0	1	protein_coding	proline-rich transmembrane protein 4 [Source:HGNC Symbol;Acc:37280]
ENSG00000224950	chr1	117035645	117041834	2295	-	2.23089	2.73305	2.52612	1.49539	1.25087	1.65936	-0.729642	1.00198	31.0353	2.5338e-08	2.14837e-06	RP5-1086K13.1	0	1	lincRNA
ENSG00000225032	chr9	130578345	130584799	2576	+	5.92149	6.44104	6.89097	4.67952	3.89446	5.49402	-0.418534	2.47854	15.841	6.88919e-05	0.00128343	RP11-228B15.4	0	1	antisense
ENSG00000225138	chr5	473351	480999	9115	+	11.1544	12.3227	11.9432	8.12149	7.35047	8.72908	-0.515137	3.31563	42.724	6.30347e-11	1.22612e-08	CTD-2228K2.7	0	1	processed_transcript
ENSG00000225151	chr15	84867600	84898888	18472	-	22.2951	23.9261	24.1442	17.6095	17.4606	20.5398	-0.305292	4.39415	17.2293	3.31281e-05	0.000711874	GOLGA2P7	0	1	pseudogene	golgin A2 pseudogene 7 [Source:HGNC Symbol;Acc:49516]
ENSG00000225241	chr1	144593363	144621656	23723	+	54.5053	54.4851	58.135	48.4324	44.1286	47.7032	-0.217579	5.6809	12.2507	0.000465082	0.00564371	RP11-640M9.2	0	1	pseudogene
ENSG00000225373	chr19	60105	71626	10832	-	168.281	181.947	176.553	134.959	118.82	140.53	-0.383957	7.26258	33.3428	7.72633e-09	8.24162e-07	WASH5P	0	1	pseudogene	WAS protein family homolog 5 pseudogene [Source:HGNC Symbol;Acc:33884]
ENSG00000225450	chr22	39135008	39145046	500	+	2.40991	2.30151	2.30272	1.83056	1.59905	1.77092	-0.400028	1.04499	12.114	0.000500443	0.00599579	RP3-508I15.14	0	1	antisense
ENSG00000225697	chr3	48663156	48672926	35402	-	25.3247	27.9538	27.203	21.4253	19.7947	23.2729	-0.285232	4.59683	15.8704	6.78313e-05	0.00127625	SLC26A6	0	1	protein_coding	solute carrier family 26 (anion exchanger), member 6 [Source:HGNC Symbol;Acc:14472]
ENSG00000225756	chr9	136519708	136522435	2139	-	3.34633	3.45227	3.52282	2.46223	2.23093	2.63546	-0.459968	1.56869	20.9809	4.63874e-06	0.000146436	DBH-AS1	0	1	antisense	DBH antisense RNA 1 [Source:HGNC Symbol;Acc:24155]
ENSG00000225783	chr22	27042392	27072438	51625	+	51.9852	53.9417	54.7325	43.1599	36.8684	41.3725	-0.369534	5.55599	29.8594	4.6454e-08	3.48072e-06	MIAT	0	1	lincRNA	myocardial infarction associated transcript (non-protein coding) [Source:HGNC Symbol;Acc:33425]
ENSG00000225828	chr1	32826871	32829879	4266	-	25.6828	26.6752	29.5401	22.6757	20.2589	22.6872	-0.283477	4.62159	16.0855	6.05467e-05	0.00116065	FAM229A	0	1	protein_coding	family with sequence similarity 229, member A [Source:HGNC Symbol;Acc:44652]
ENSG00000225892	chr4	119553429	119555914	2486	+	5.34311	6.50497	6.27233	4.30568	3.98473	4.76892	-0.435694	2.38372	20.9531	4.7067e-06	0.000148227	RP11-384K6.2	0	1	pseudogene
ENSG00000225914	chr6	32223488	32233615	3458	+	4.17259	4.17149	4.15864	2.9521	3.37864	3.40239	-0.328071	1.90133	11.9752	0.000539134	0.00638798	XXbac-BPG154L12.4	0	1	antisense
ENSG00000225972	chr1	564442	564813	372	+	165.581	148.4	141.669	113.301	115.596	104.47	-0.416478	7.04105	28.5565	9.10031e-08	6.20463e-06	MTND1P23	0	1	pseudogene	MT-ND1 pseudogene 23 [Source:HGNC Symbol;Acc:42092]
ENSG00000226942	chr16	79336	88321	1674	-	5.9628	6.6648	5.60214	4.46037	4.46187	5.20119	-0.337121	2.43904	12.6198	0.000381675	0.00485892	IL9RP3	0	1	pseudogene	interleukin 9 receptor pseudogene 3 [Source:HGNC Symbol;Acc:6033]
ENSG00000227232	chr1	14363	29806	7802	-	5.34311	5.65789	6.11767	4.11231	3.76551	5.06175	-0.369761	2.33113	13.3937	0.000252474	0.00349708	WASH7P	0	1	pseudogene	WAS protein family homolog 7 pseudogene [Source:HGNC Symbol;Acc:38034]
ENSG00000227953	chr1	246939315	246955687	6795	+	4.61326	4.63499	4.69136	3.62244	3.24968	3.34661	-0.412557	2.01933	21.1847	4.17074e-06	0.000135212	RP11-439E19.3	0	1	processed_transcript
ENSG00000228315	chr22	23980674	24059543	15264	-	2.90566	3.06868	3.79777	2.33332	2.14066	2.3008	-0.48585	1.47466	18.1158	2.07868e-05	0.000485772	GUSBP11	0	1	processed_transcript	glucuronidase, beta pseudogene 11 [Source:HGNC Symbol;Acc:42325]
ENSG00000228327	chr1	700237	714006	1317	-	4.20013	5.2743	5.79116	3.54509	3.12073	3.69522	-0.518216	2.10043	21.5272	3.48838e-06	0.000116224	RP11-206L10.2	0	1	lincRNA
ENSG00000228393	chr7	104590762	104653491	1224	-	2.47876	2.62117	2.56049	1.75321	1.92144	1.88247	-0.427325	1.15687	15.1278	0.000100471	0.00172365	LINC01004	0	1	antisense	long intergenic non-protein coding RNA 1004 [Source:HGNC Symbol;Acc:48961]
ENSG00000228486	chr2	98280680	98319527	32888	+	8.88224	9.01426	9.93262	7.79921	7.14414	6.8745	-0.312667	3.05402	15.1495	9.93234e-05	0.00171061	LINC01125	0	1	antisense	long intergenic non-protein coding RNA 1125 [Source:HGNC Symbol;Acc:49272]
ENSG00000228782	chr17	45527934	45569858	3967	-	5.01261	5.14644	5.99738	4.1252	4.13948	4.49004	-0.302498	2.27628	11.5577	0.000674697	0.00753734	MRPL45P2	0	1	pseudogene	mitochondrial ribosomal protein L45 pseudogene 2 [Source:HGNC Symbol;Acc:29716]
ENSG00000228784	chr2	20068621	20084808	8228	+	17.6268	19.1953	19.1607	14.3609	13.0374	14.739	-0.37471	4.03389	27.0794	1.95264e-07	1.19572e-05	LINC00954	0	1	lincRNA	long intergenic non-protein coding RNA 954 [Source:HGNC Symbol;Acc:48668]
ENSG00000228903	chr7	44066550	44081491	6693	-	11.7466	12.2268	12.8368	9.90048	9.0269	10.6115	-0.282631	3.47086	13.7279	0.000211292	0.00306108	RASA4CP	0	1	pseudogene	RAS p21 protein activator 4C, pseudogene [Source:HGNC Symbol;Acc:44185]
ENSG00000229119	chr5	165809310	165809604	295	+	12.1184	15.9188	14.2459	9.1399	11.6318	10.249	-0.408932	3.61445	14.1753	0.000166542	0.00257042	CTB-63M22.1	0	1	pseudogene
ENSG00000229152	chr13	111547406	111551519	380	-	16.9795	18.4441	20.9822	16.1785	13.5017	13.0518	-0.361632	4.04858	14.7948	0.000119864	0.00197932	ANKRD10-IT1	0	1	sense_intronic	ANKRD10 intronic transcript 1 (non-protein coding) [Source:HGNC Symbol;Acc:39891]
ENSG00000229180	chr7	65991075	66007536	7092	-	18.5219	18.7318	19.7793	15.9723	13.6306	16.51	-0.272438	4.10625	12.6095	0.000383788	0.00486708	GS1-124K5.11	0	1	lincRNA
ENSG00000229689	chr2	96191093	96198153	8010	+	4.14504	4.33132	4.50233	3.42907	3.44312	3.44422	-0.29371	1.96776	11.0488	0.000887435	0.00938298	AC009237.8	0	1	pseudogene
ENSG00000229833	chr19	7694623	7696842	2436	+	30.2272	29.9516	27.203	22.8949	24.7208	23.9004	-0.255616	4.73083	11.9239	0.000554181	0.00651569	PET100	0	1	protein_coding	PET100 homolog (S. cerevisiae) [Source:HGNC Symbol;Acc:40038]
ENSG00000230124	chr1	180238788	180245359	5214	-	17.1586	18.6359	18.4733	13.7292	13.1664	14.1255	-0.368216	3.99199	28.4727	9.50276e-08	6.41291e-06	RP5-1180C10.2	0	1	antisense
ENSG00000230149	chr22	39130735	39134995	527	+	3.04337	3.30842	3.74621	1.99814	2.42437	2.49601	-0.506166	1.51508	19.2311	1.15809e-05	0.000300353	RP3-508I15.19	0	1	antisense
ENSG00000230202	chr6	118320138	118320611	474	+	11.003	12.0829	11.273	8.67581	9.34929	9.03585	-0.308915	3.36082	16.3672	5.21814e-05	0.00103324	RP11-632C17__A.1	0	1	pseudogene
ENSG00000230699	chr1	846815	850328	3043	+	7.80811	9.04622	8.54068	6.58743	5.5322	6.60956	-0.403921	2.88336	21.0977	4.36443e-06	0.000140458	RP11-54O7.1	0	1	lincRNA
ENSG00000230715	chr7	128292895	128293719	910	+	8.0009	9.23802	9.79514	6.69056	5.27429	6.88844	-0.483618	2.93801	23.4126	1.30718e-06	5.3037e-05	RP11-274B21.4	0	1	pseudogene
ENSG00000230724	chr11	127115	139612	7466	-	7.86319	8.18316	8.4032	5.47878	4.82294	6.05179	-0.546615	2.76965	41.2531	1.3374e-10	2.35864e-08	LINC01001	0	1	lincRNA	long intergenic non-protein coding RNA 1001 [Source:HGNC Symbol;Acc:38540]
ENSG00000231587	chr9	134365873	134365958	86	+	1.4184	1.26264	1.44349	0.876605	0.631883	1.08765	-0.640122	0.193136	13.0196	0.00030825	0.0041101	SNORD62B	0	1	snoRNA	small nucleolar RNA, C/D box 62B [Source:HGNC Symbol;Acc:23031]
ENSG00000231793	chr11	67380124	67383728	2020	-	2.78172	3.1486	3.07602	2.15284	1.76669	2.24502	-0.511206	1.35136	20.1311	7.23099e-06	0.000212072	DOC2GP	0	1	pseudogene	double C2-like domains, gamma, pseudogene [Source:HGNC Symbol;Acc:37962]
ENSG00000231976	chr10	26932098	26942383	8550	+	59.3939	63.0199	65.0604	54.2206	46.1145	47.3964	-0.307726	5.8054	18.3571	1.83132e-05	0.000441217	LINC00202-2	0	1	lincRNA	long intergenic non-protein coding RNA 202-2 [Source:HGNC Symbol;Acc:44917]
ENSG00000232098	chr19	58915605	58919851	6912	-	11.4987	10.6445	12.8024	8.62425	7.46653	8.72908	-0.458115	3.31899	29.7561	4.89964e-08	3.60042e-06	CTD-2619J13.14	0	1	lincRNA
ENSG00000232224	chr10	27220135	27230930	6275	-	2.16203	2.39741	2.50893	1.43093	1.49589	1.54781	-0.619674	0.960654	27.3355	1.71039e-07	1.07291e-05	LINC00202-1	0	1	lincRNA	long intergenic non-protein coding RNA 202-1 [Source:HGNC Symbol;Acc:24672]
ENSG00000232442	chr20	62258580	62260177	1383	+	9.37799	8.91836	9.89825	7.73475	7.73734	7.76693	-0.243111	3.10549	11.0673	0.000878644	0.00931236	CTD-3184A7.4	0	1	antisense
ENSG00000232593	chrX	53123327	53196196	3772	+	7.03694	7.83154	8.59223	6.12334	5.37745	6.48406	-0.345938	2.79283	15.0149	0.000106664	0.00181576	LINC01155	0	1	lincRNA	long intergenic non-protein coding RNA 1155 [Source:HGNC Symbol;Acc:49510]
ENSG00000232833	chr9	67784944	67786624	1506	-	0.90888	1.03888	1.11699	0.644563	0.567405	0.655378	-0.67175	-0.242683	14.6871	0.000126915	0.00205976	FAM27E3	0	1	protein_coding	family with sequence similarity 27, member E3 [Source:HGNC Symbol;Acc:28655]
ENSG00000232931	chr2	96472866	96481963	3005	-	45.7332	46.9093	45.8653	39.0734	34.3667	35.4183	-0.312682	5.36769	21.1738	4.19464e-06	0.000135654	LINC00342	0	1	lincRNA	long intergenic non-protein coding RNA 342 [Source:HGNC Symbol;Acc:42470]
ENSG00000233937	chr5	180673523	180699168	3202	+	5.52214	5.86566	5.46466	4.38303	4.38449	4.23904	-0.338593	2.32423	15.9359	6.55233e-05	0.00123811	CTC-338M12.4	0	1	antisense
ENSG00000234062	chrX	135991554	136103789	4179	+	4.86113	4.68294	5.34437	3.79003	4.03631	4.00199	-0.29497	2.16403	11.2358	0.000802334	0.00862102	RP11-308D16.4	0	1	processed_transcript
ENSG00000234072	chr2	27579113	27590489	3995	+	14.8313	15.711	16.6689	12.2983	10.8065	11.2669	-0.420839	3.7678	30.5842	3.19683e-08	2.56269e-06	AC074117.10	0	1	antisense
ENSG00000234353	chr22	23980679	23982949	1289	-	2.57516	3.02074	2.14806	1.93369	1.59905	1.67331	-0.541109	1.12841	14.5888	0.00013371	0.00214634	AP000347.4	0	1	pseudogene
ENSG00000234616	chr8	143738874	143763386	19677	-	81.3585	86.7063	87.7954	66.029	62.5564	76.1633	-0.287579	6.26325	17.1971	3.3695e-05	0.000717431	JRK	0	1	processed_transcript	jerky homolog (mouse) [Source:HGNC Symbol;Acc:6199]
ENSG00000234769	chr16	64043	69452	24958	-	23.2453	26.3715	26.9109	17.8157	16.5321	19.2849	-0.477321	4.43988	40.6942	1.78013e-10	3.0579e-08	WASH4P	0	1	protein_coding	WAS protein family homolog 4 pseudogene [Source:HGNC Symbol;Acc:14126]
ENSG00000234771	chr9	130873450	130881013	6280	-	18.3429	18.492	18.6967	13.5229	12.5603	14.3347	-0.424613	4.0016	36.5818	1.46391e-09	1.86184e-07	RP11-395P17.3	0	1	antisense
ENSG00000234912	chr17	75082798	75091068	6712	+	25.3522	27.3624	27.2717	21.8507	20.375	22.0458	-0.280241	4.59	18.2566	1.9306e-05	0.000459281	LINC00338	0	1	processed_transcript	long intergenic non-protein coding RNA 338 [Source:HGNC Symbol;Acc:33099]
ENSG00000235194	chr14	23764852	23772057	15651	-	41.4091	40.9957	42.7721	33.9427	31.1041	34.2331	-0.299861	5.22715	23.1385	1.50744e-06	6.0057e-05	PPP1R3E	0	1	protein_coding	protein phosphatase 1, regulatory subunit 3E [Source:HGNC Symbol;Acc:14943]
ENSG00000235316	chr10	75491582	75493396	1815	+	3.22239	3.35637	3.90087	2.86186	2.01171	2.6494	-0.440337	1.59574	12.5454	0.000397184	0.00499319	DUSP8P5	0	1	pseudogene	dual specificity phosphatase 8 pseudogene 5 [Source:HGNC Symbol;Acc:45003]
ENSG00000235373	chr1	677193	685396	4860	-	5.59099	5.7378	5.6365	4.39592	3.98473	4.64342	-0.34854	2.32952	16.7941	4.1663e-05	0.000847809	RP11-206L10.3	0	1	lincRNA
ENSG00000235706	chr14	95623982	95646263	5558	+	6.73398	6.74471	7.75019	5.85263	4.90031	5.21514	-0.372496	2.63799	17.5126	2.85411e-05	0.000633411	DICER1-AS1	0	1	antisense	DICER1 antisense RNA 1 [Source:HGNC Symbol;Acc:43017]
ENSG00000235946	chrX	103317106	103317601	496	-	1.28069	1.13477	1.34039	0.644563	0.554509	0.683267	-0.962839	-0.0570234	33.1142	8.69006e-09	9.05066e-07	LL0XNC01-240C2.1	0	1	pseudogene
ENSG00000236017	chrX	1520662	1532921	3099	+	5.3018	5.49806	5.0866	4.18966	3.72682	4.51793	-0.322418	2.2478	12.4775	0.000411889	0.00512036	ASMTL-AS1	0	1	antisense	ASMTL antisense RNA 1 [Source:HGNC Symbol;Acc:25811]
ENSG00000236144	chr19	36031640	36036931	10023	-	40.5691	41.2195	42.9955	34.6388	31.736	37.9004	-0.225019	5.25643	11.0223	0.000900202	0.00948007	AD000090.2	0	1	antisense
ENSG00000236263	chr1	155180942	155183610	568	-	1.44595	1.50238	1.94184	1.13443	0.889794	1.18526	-0.565908	0.455659	13.0086	0.000310063	0.00412595	RP11-263K19.6	0	1	antisense
ENSG00000236397	chr2	114356606	114359144	4367	-	1.28069	1.48639	1.56379	0.953953	0.773734	1.10159	-0.576558	0.28196	13.2307	0.000275399	0.00375924	DDX11L2	0	1	pseudogene	DEAD/H (Asp-Glu-Ala-Asp/His) box helicase 11 like 2 [Source:HGNC Symbol;Acc:37103]
ENSG00000237094	chr1	317720	453948	10238	+	3.80077	3.86782	4.10709	2.99077	2.47595	3.1235	-0.420716	1.77339	17.4815	2.90119e-05	0.000641707	RP4-669L17.10	0	1	lincRNA
ENSG00000237254	chr7	142510271	142511084	447	-	1.00528	1.27862	1.20291	0.683236	0.838212	0.669322	-0.62436	-0.0430594	12.795	0.000347545	0.00451569	TRBV30	0	1	TR_V_gene	T cell receptor beta variable 30 (gene/pseudogene) [Source:HGNC Symbol;Acc:12214]
ENSG00000237515	chr16	12995477	13334272	18080	+	5.74247	6.08942	6.04893	4.69242	4.73267	4.88048	-0.286053	2.43164	12.8443	0.000338503	0.00443305	SHISA9	0	1	protein_coding	shisa family member 9 [Source:HGNC Symbol;Acc:37231]
ENSG00000238105	chr12	100550135	100567437	25275	-	124.682	129.124	126.34	104.368	94.5503	106.604	-0.281261	6.83775	21.4139	3.70075e-06	0.000122375	GOLGA2P5	0	1	pseudogene	golgin A2 pseudogene 5 [Source:HGNC Symbol;Acc:25315]
ENSG00000239382	chr19	36500022	36505141	17635	-	6.66512	6.68078	8.12825	5.82685	5.42903	5.81474	-0.291927	2.68924	11.2661	0.000789335	0.00852289	ALKBH6	0	1	protein_coding	alkB, alkylation repair homolog 6 (E. coli) [Source:HGNC Symbol;Acc:28243]
ENSG00000239521	chr7	99798276	99869837	10970	-	14.1014	14.2726	14.9333	11.8342	10.8581	12.7171	-0.256321	3.71726	12.048	0.000518467	0.0061726	GATS	0	1	pseudogene
ENSG00000239857	chr7	916189	936073	9549	+	24.9254	25.7642	26.5156	19.4142	17.9248	20.1354	-0.391026	4.49015	34.8731	3.51905e-09	4.04752e-07	GET4	0	1	protein_coding	golgi to ER traffic protein 4 homolog (S. cerevisiae) [Source:HGNC Symbol;Acc:21690]
ENSG00000240053	chr6	31637944	31641553	4836	+	12.4627	11.9071	12.3213	10.5322	8.03394	9.71912	-0.342151	3.4409	14.159	0.000167991	0.00258373	LY6G5B	0	1	protein_coding	lymphocyte antigen 6 complex, locus G5B [Source:HGNC Symbol;Acc:13931]
ENSG00000240342	chr12	118683877	118684807	1810	+	60.2202	64.3305	56.8806	41.5614	46.6562	51.3984	-0.344981	5.74352	18.2022	1.98646e-05	0.000468358	RPS2P5	0	1	pseudogene	ribosomal protein S2 pseudogene 5 [Source:HGNC Symbol;Acc:31386]
ENSG00000241634	chr3	108262214	108262722	509	-	8.57928	8.21512	7.88767	6.41984	7.04098	6.30279	-0.286931	2.89661	11.4778	0.000704316	0.00778461	RP11-381E24.1	0	1	pseudogene
ENSG00000241860	chr1	141474	173862	6957	-	3.70438	3.13261	3.72903	2.30753	2.07619	2.69123	-0.548359	1.56702	22.8702	1.73322e-06	6.65258e-05	RP11-34P13.13	0	1	processed_transcript
ENSG00000242086	chr3	195384933	195460422	46398	+	28.7261	28.0817	29.5229	24.4289	21.0714	23.6076	-0.286601	4.69756	17.219	3.3308e-05	0.000712889	LINC00969	0	1	lincRNA	long intergenic non-protein coding RNA 969 [Source:HGNC Symbol;Acc:48729]
ENSG00000242125	chr1	28832492	28837404	5206	+	383.3	371.263	376.649	321.779	308.926	307.665	-0.234704	8.43209	15.2038	9.65103e-05	0.00166868	SNHG3	0	1	sense_intronic	small nucleolar RNA host gene 3 (non-protein coding) [Source:HGNC Symbol;Acc:10118]
ENSG00000242294	chr7	99933702	99949523	4494	+	16.7454	17.2773	16.0675	13.5874	10.8581	14.237	-0.341134	3.89013	13.9908	0.000183708	0.00275781	STAG3L5P	0	1	pseudogene	stromal antigen 3-like 5 pseudogene [Source:HGNC Symbol;Acc:48896]
ENSG00000242299	chr3	101295333	101295791	459	-	1.83153	1.90194	1.95903	1.09576	1.52168	1.08765	-0.578439	0.670869	14.7189	0.000124792	0.00203279	RP11-234A1.1	0	1	pseudogene
ENSG00000242588	chr7	128171752	128269512	2723	+	17.1586	18.6518	18.7483	15.8562	12.4184	14.3207	-0.321755	4.01994	14.1654	0.000167422	0.00257798	RP11-274B21.1	0	1	pseudogene
ENSG00000242686	chr4	646639	649434	3070	-	3.97979	4.41123	4.24456	3.26149	2.69517	3.33267	-0.409144	1.87941	16.8995	3.94121e-05	0.000808223	RP11-1191J2.2	0	1	antisense
ENSG00000243107	chr7	91829328	91836171	1589	-	1.30824	1.42246	1.63252	0.915279	0.954272	0.822709	-0.649848	0.261863	18.0904	2.1066e-05	0.000491429	AC000120.7	0	1	sense_overlapping
ENSG00000243302	chr7	128291239	128292388	1150	+	10.8928	12.003	11.8229	8.74027	7.31179	9.59362	-0.403424	3.33376	20.3815	6.3441e-06	0.000191367	RP11-274B21.2	0	1	pseudogene
ENSG00000243679	chr7	128294023	128294776	754	+	12.9171	13.2337	14.2287	10.3001	8.87215	10.3745	-0.415302	3.54552	28.6168	8.82133e-08	6.04558e-06	RP11-274B21.3	0	1	pseudogene
ENSG00000243696	chr3	52847298	52869745	6644	-	2.74041	2.60518	2.52612	2.11417	1.72801	1.96613	-0.407829	1.20661	12.4491	0.000418192	0.00518091	RP5-966M1.6	0	1	protein_coding	Musculoskeletal embryonic nuclear protein 1 [Source:UniProtKB/TrEMBL;Acc:D6R8Y8]
ENSG00000243716	chr16	22490442	22547842	32484	+	33.6561	35.7853	37.3075	29.2374	27.6352	26.8426	-0.313777	4.99046	22.5751	2.02086e-06	7.50842e-05	NPIPB5	0	1	protein_coding	nuclear pore complex interacting protein family, member B5 [Source:HGNC Symbol;Acc:37233]
ENSG00000244560	chr7	148982372	148994403	9184	+	12.7794	13.5374	12.7165	10.3001	8.57555	10.5697	-0.373918	3.51624	19.7665	8.75011e-06	0.000241623	RP4-800G7.2	0	1	pseudogene
ENSG00000245532	chr11	65190245	65213011	26045	+	309.556	314.332	324.133	238.024	200.616	214.141	-0.503282	8.05944	54.6191	1.46307e-13	6.67311e-11	NEAT1	0	1	lincRNA	nuclear paraspeckle assembly transcript 1 (non-protein coding) [Source:HGNC Symbol;Acc:30815]
ENSG00000245849	chr15	40978922	40987305	2288	-	14.8175	14.6721	14.7958	12.4143	11.5544	12.8426	-0.233177	3.76086	10.9283	0.000947068	0.00980961	RAD51-AS1	0	1	processed_transcript	RAD51 antisense RNA 1 (head to head) [Source:HGNC Symbol;Acc:48621]
ENSG00000246596	chr5	177046060	177099210	2123	-	9.83243	9.79741	9.48582	7.28356	6.84755	8.39442	-0.339066	3.1105	16.9329	3.8725e-05	0.000797843	RP11-1277A3.2	0	1	pseudogene
ENSG00000246922	chr15	65385338	65407535	10862	-	12.0771	11.8432	12.8712	9.90048	8.27895	9.16135	-0.392811	3.42155	24.2905	8.2848e-07	3.74004e-05	UBAP1L	0	1	protein_coding	ubiquitin associated protein 1-like [Source:HGNC Symbol;Acc:40028]
ENSG00000246982	chr6	36114475	36164982	1817	-	2.94698	3.00475	3.17913	2.51379	2.08908	2.09163	-0.409014	1.41369	13.8289	0.000200234	0.002933	RP1-179N16.6	0	1	antisense
ENSG00000247095	chr11	565660	568457	3807	-	5.35688	5.11447	5.46466	3.85448	4.13948	4.33665	-0.336611	2.2449	15.2972	9.18544e-05	0.00160496	MIR210HG	0	1	lincRNA	MIR210 host gene (non-protein coding) [Source:HGNC Symbol;Acc:39524]
ENSG00000248015	chr19	1392169	1396466	4716	-	15.8641	16.2864	16.119	13.5229	11.232	13.8884	-0.28776	3.85981	12.5253	0.000401473	0.00502392	AC005329.7	0	1	antisense
ENSG00000248445	chr5	115783243	115843972	3836	+	1.32201	1.40648	1.68408	1.01841	0.825316	0.990039	-0.596186	0.298845	15.1418	9.9728e-05	0.00171312	CTB-118N6.3	0	1	antisense
ENSG00000248508	chr15	40331512	40359491	3669	+	8.79961	8.63067	7.88767	6.51008	6.30593	6.66534	-0.346905	2.90715	18.4003	1.79031e-05	0.000432915	SRP14-AS1	0	1	lincRNA	SRP14 antisense RNA1 (head to head) [Source:HGNC Symbol;Acc:48619]
ENSG00000249353	chr5	93018544	93019373	830	-	9.11634	8.21512	7.18311	6.02021	5.27429	6.67928	-0.420145	2.83064	15.6415	7.6556e-05	0.00138552	NPM1P27	0	1	pseudogene	nucleophosmin 1 (nucleolar phosphoprotein B23, numatrin) pseudogene 27 [Source:HGNC Symbol;Acc:45206]
ENSG00000250067	chr19	19627036	19648390	5758	+	11.0718	12.019	11.7026	8.95942	7.14414	8.82669	-0.446803	3.31853	26.5512	2.56642e-07	1.48886e-05	YJEFN3	0	1	protein_coding	YjeF N-terminal domain containing 3 [Source:HGNC Symbol;Acc:24785]
ENSG00000251667	chr5	175735066	175736016	951	+	1.07413	1.02289	0.859223	0.51565	0.683465	0.599601	-0.688844	-0.287762	13.3113	0.00026381	0.00363103	RP11-844P9.3	0	1	pseudogene
ENSG00000253326	chr1	243218163	243219696	1243	-	1.62497	1.67819	2.11369	1.14732	0.980063	1.22709	-0.650103	0.568112	19.8168	8.52302e-06	0.00023634	RP11-261C10.7	0	1	pseudogene
ENSG00000254901	chr19	19287712	19303400	12896	-	13.1788	12.962	13.5929	10.8673	10.3293	11.6853	-0.239239	3.60149	10.9994	0.000911409	0.0095317	MEF2BNB	0	1	protein_coding	MEF2B neighbor [Source:HGNC Symbol;Acc:37247]
ENSG00000254995	chr20	57226490	57290466	3990	+	4.51686	5.21037	5.25845	3.85448	3.4947	4.12749	-0.347511	2.14904	13.7871	0.000204742	0.0029891	STX16-NPEPL1	0	1	protein_coding	STX16-NPEPL1 readthrough (NMD candidate) [Source:HGNC Symbol;Acc:41993]
ENSG00000255142	chr11	781645	782105	284	+	1.96924	1.61426	2.06214	1.26334	1.1735	1.51992	-0.482122	0.700358	11.5825	0.000665751	0.0074563	AP006621.6	0	1	antisense
ENSG00000255152	chr6	31707797	31732628	7863	+	1.55611	1.56631	1.68408	1.13443	1.04454	1.17131	-0.484399	0.469476	13.3128	0.000263594	0.00363103	MSH5-SAPCD1	0	1	protein_coding	MSH5-SAPCD1 readthrough (NMD candidate) [Source:HGNC Symbol;Acc:41994]
ENSG00000255545	chr11	134306367	134375555	11379	+	2.54762	2.66912	2.83544	1.83056	1.57326	2.00797	-0.538117	1.18052	21.8478	2.95156e-06	0.000101403	RP11-627G23.1	0	1	processed_transcript
ENSG00000256463	chr18	76740275	76762677	12884	+	21.9095	23.2069	24.4191	18.7439	17.3316	19.8705	-0.278393	4.38859	16.0323	6.22709e-05	0.00118854	SALL3	0	1	protein_coding	spalt-like transcription factor 3 [Source:HGNC Symbol;Acc:10527]
ENSG00000256973	chr12	22613453	22616848	738	-	1.59743	1.34255	1.56379	1.12154	0.967167	0.990039	-0.515234	0.367423	12.4101	0.000427008	0.00527361	RP11-359J14.2	0	1	lincRNA
ENSG00000257489	chr12	100566974	100593561	2530	-	8.71699	9.33391	9.26243	7.83788	6.75728	6.98605	-0.303261	3.03231	14.134	0.000170237	0.00261476	RP11-175P13.3	0	1	pseudogene
ENSG00000258388	chr6	32121622	32139755	12920	+	1.10167	1.37451	1.01388	0.72191	0.606092	0.683267	-0.760895	-0.0872653	17.8612	2.37616e-05	0.00054565	PPT2-EGFL8	0	1	protein_coding	PPT2-EGFL8 readthrough (NMD candidate) [Source:HGNC Symbol;Acc:48343]
ENSG00000258395	chr2	113998307	113998987	582	+	1.01905	1.05486	1.18573	0.605889	0.683465	0.711155	-0.664604	-0.151554	15.6472	7.63265e-05	0.00138487	RP11-65I12.1	0	1	antisense
ENSG00000258472	chr17	26782770	26941215	9342	-	6.12806	6.6648	7.23466	5.10494	4.62951	5.4243	-0.36444	2.55774	17.8136	2.43631e-05	0.000552746	RP11-192H23.4	0	1	protein_coding	Uncharacterized protein [Source:UniProtKB/TrEMBL;Acc:E9PMD0]
ENSG00000258486	chr14	50053297	50053596	597	+	21.9233	38.9499	40.5038	18.2153	14.5075	15.9661	-1.0185	4.63956	38.5503	5.33606e-10	8.02047e-08	RN7SL1	0	1	antisense	RNA, 7SL, cytoplasmic 1 [Source:HGNC Symbol;Acc:10038]
ENSG00000258559	chr14	74755830	74761128	1367	-	3.07091	2.81296	3.05883	2.51379	2.12777	2.14741	-0.362494	1.4062	10.8832	0.000970405	0.00998099	AC005519.4	0	1	sense_overlapping
ENSG00000258711	chr14	51422977	51428720	4714	-	1.12921	1.23067	1.2201	0.734801	0.709256	0.906374	-0.57325	0.0180944	12.7541	0.000355228	0.00459746	RP11-218E20.3	0	1	lincRNA
ENSG00000258727	chr14	24030306	24037282	3243	+	12.4214	13.889	14.4178	10.5708	9.54272	10.7092	-0.365273	3.57884	22.0098	2.71263e-06	9.49205e-05	RP11-66N24.3	0	1	antisense
ENSG00000259404	chr15	84748920	84795356	3271	+	2.57516	2.26955	2.80107	1.88212	1.71511	1.9243	-0.434332	1.15031	13.9866	0.000184121	0.00275781	EFTUD1P1	0	1	pseudogene	elongation factor Tu GTP binding domain containing 1 pseudogene 1 [Source:HGNC Symbol;Acc:31739]
ENSG00000259658	chr15	102277302	102285913	1128	-	4.1175	3.4203	3.93524	3.02944	2.86282	2.66335	-0.389435	1.75172	13.6569	0.00021943	0.00315478	RP11-89K11.1	0	1	protein_coding	Uncharacterized protein [Source:UniProtKB/TrEMBL;Acc:H0YN89]
ENSG00000259781	chr15	71457109	71457754	646	-	16.9933	16.8937	11.8401	8.49534	8.57555	11.3088	-0.660729	3.63009	22.8208	1.7783e-06	6.75908e-05	RP11-673C5.1	0	1	pseudogene
ENSG00000259891	chr8	141515912	141518142	2231	-	4.83359	4.69892	4.96631	3.5322	3.10783	3.80677	-0.440368	2.06428	22.6624	1.93106e-06	7.21529e-05	CTA-204B4.2	0	1	antisense
ENSG00000260121	chr16	88785023	88786867	1845	+	1.17053	1.69417	2.47456	1.01841	0.889794	0.613546	-1.02624	0.405059	18.2328	1.95482e-05	0.000463657	RP5-1142A6.9	0	1	antisense
ENSG00000260261	chr3	195676059	195679566	3508	-	18.7698	18.7797	19.1091	14.9152	13.0761	14.3347	-0.386304	4.04687	29.2836	6.25215e-08	4.49442e-06	RP11-480A16.1	0	1	lincRNA
ENSG00000260302	chr18	12774650	12775922	1273	-	19.9127	20.5058	19.934	16.1656	17.0608	16.6494	-0.240151	4.20335	12.375	0.000435118	0.00535876	RP11-973H7.1	0	1	lincRNA
ENSG00000260336	chr7	100737328	100741248	3921	+	68.9372	72.2899	73.498	58.4747	49.9961	60.9502	-0.307898	6.00143	19.1988	1.17788e-05	0.000304293	RP11-395B7.7	0	1	sense_overlapping
ENSG00000260404	chr4	119512928	119554884	4395	+	16.0293	15.711	16.772	11.7053	9.73615	12.5498	-0.480023	3.78318	32.0726	1.48518e-08	1.38341e-06	RP11-384K6.6	0	1	lincRNA
ENSG00000260528	chr16	90168679	90244752	5031	+	6.67889	6.96847	7.66427	5.80106	4.19106	5.95418	-0.384001	2.63932	12.137	0.000494303	0.0059276	FAM157C	0	1	processed_transcript	family with sequence similarity 157, member C [Source:HGNC Symbol;Acc:34081]
ENSG00000260563	chr17	80251592	80252786	2388	+	7.78057	7.84752	8.09388	6.89682	5.97065	6.44223	-0.261575	2.84888	10.9982	0.000912007	0.0095317	RP13-516M14.1	0	1	lincRNA
ENSG00000260778	chr16	2318156	2323419	1446	+	2.47876	2.97279	3.02447	2.11417	1.90854	1.98008	-0.455294	1.28516	15.8856	6.729e-05	0.00126787	MIR940	0	1	lincRNA	microRNA 940 [Source:HGNC Symbol;Acc:33683]
ENSG00000260793	chr17	42298769	42301078	2365	+	10.5623	10.3089	10.2763	7.70897	6.13829	7.3486	-0.522584	3.1288	36.9908	1.18689e-09	1.56425e-07	RP5-882C2.2	0	1	antisense
ENSG00000260852	chr16	30930640	30934590	3951	-	9.47439	9.38186	9.8467	7.02573	6.6799	7.48804	-0.403539	3.06046	30.0248	4.26546e-08	3.28019e-06	FBXL19-AS1	0	1	antisense	FBXL19 antisense RNA 1 (head to head) [Source:HGNC Symbol;Acc:27557]
ENSG00000261026	chr8	22536526	22541522	4997	-	4.51686	4.12354	4.55388	3.44196	2.99177	2.63546	-0.503327	1.90208	21.7752	3.06543e-06	0.000104501	CTD-3247F14.2	0	1	sense_overlapping
ENSG00000261094	chr9	125699902	125702612	2907	+	3.67683	4.0756	4.27893	3.37751	2.96598	2.81673	-0.351894	1.8315	11.8755	0.000568785	0.0066637	RP11-355O1.11	0	1	sense_overlapping
ENSG00000261126	chr18	77806900	77853362	7840	+	6.18314	6.29719	6.73631	4.73109	4.69399	4.76892	-0.400043	2.48412	25.4559	4.52616e-07	2.32947e-05	RBFADN	0	1	processed_transcript	RBFA downstream neighbor (non-protein coding) [Source:HGNC Symbol;Acc:48591]
ENSG00000261200	chr16	33344309	33348279	3971	-	3.81454	4.52311	4.33048	2.56536	2.12777	2.32868	-0.81206	1.72209	58.7357	1.80337e-14	1.08424e-11	RP11-989E6.10	0	1	lincRNA
ENSG00000261226	chr16	89003187	89006059	3404	-	7.97336	7.99136	8.31728	6.27804	5.64826	6.97211	-0.328628	2.85276	15.8502	6.85589e-05	0.00128264	RP11-830F9.7	0	1	sense_intronic
ENSG00000261326	chr1	23607802	23613245	5844	-	14.487	14.4804	15.5691	13.2006	11.0902	10.4024	-0.323016	3.72693	12.8192	0.000343074	0.00446703	RP5-1057J7.6	0	1	lincRNA
ENSG00000261373	chr16	89778264	89784573	2684	+	8.46911	8.50281	8.85	7.2191	5.88038	7.11155	-0.319439	2.94492	14.2782	0.000157681	0.00246531	VPS9D1-AS1	0	1	antisense	VPS9D1 antisense RNA 1 [Source:HGNC Symbol;Acc:48915]
ENSG00000261408	chr17	73975312	74002080	7184	+	1.68005	1.82203	1.73563	1.13443	0.851107	1.15737	-0.703414	0.505282	23.963	9.82073e-07	4.28709e-05	TEN1-CDK3	0	1	processed_transcript	TEN1-CDK3 readthrough (NMD candidate) [Source:HGNC Symbol;Acc:44420]
ENSG00000261490	chr4	10069713	10074643	3510	-	5.70116	6.79266	6.37544	5.05337	4.41028	4.2251	-0.423785	2.44713	19.3241	1.10305e-05	0.000289628	RP11-448G15.3	0	1	sense_overlapping
ENSG00000261556	chr16	70253477	70279519	6351	-	9.8462	10.5486	10.6544	8.43088	7.89209	8.25498	-0.300726	3.21767	17.0753	3.59269e-05	0.000754294	RP11-296I10.6	0	1	pseudogene
ENSG00000261613	chr16	2604061	2606061	2001	-	5.52214	6.87257	5.6365	4.40881	3.89446	4.60159	-0.448669	2.3735	19.1932	1.18133e-05	0.000304588	RP11-20I23.13	0	1	antisense
ENSG00000261971	chr16	3101992	3109371	8070	-	11.5813	12.4665	12.2182	9.92626	8.18868	10.2072	-0.322916	3.43199	14.5442	0.000136906	0.00219498	RP11-473M20.7	0	1	antisense
ENSG00000262468	chr16	4295826	4303790	3540	-	4.36538	4.31534	4.15864	3.19703	3.23679	3.68127	-0.313751	1.94688	11.2308	0.000804504	0.00863031	RP11-95P2.1	0	1	lincRNA
ENSG00000262580	chr17	78174472	78179748	7416	-	2.50631	3.03672	2.66359	2.0626	1.58615	2.1753	-0.460968	1.24043	12.6692	0.000371734	0.00476446	RP11-334C17.5	0	1	antisense
ENSG00000262877	chr17	79361930	79364056	1975	-	7.03694	8.26307	6.95971	5.46589	4.59082	5.31275	-0.50071	2.65467	27.3342	1.71154e-07	1.07291e-05	RP11-1055B8.4	0	1	lincRNA
ENSG00000263146	chr18	76736555	76739074	2543	-	3.96602	3.59611	3.67748	2.93921	2.54043	2.91434	-0.391134	1.72272	15.2083	9.628e-05	0.00166741	RP11-849I19.1	0	1	lincRNA
ENSG00000264098	chr17	26729128	26731067	1940	+	2.74041	3.10065	3.0932	2.41066	1.94723	2.24502	-0.39783	1.38672	12.6881	0.00036799	0.00472564	CTD-2350C19.1	0	1	antisense
ENSG00000264219	chr3	25706364	25706430	67	-	2.3686	2.18963	1.83874	1.22467	1.07033	1.56175	-0.70771	0.793874	20.9062	4.8234e-06	0.000150825	MIR4442	0	1	miRNA	microRNA 4442 [Source:HGNC Symbol;Acc:41718]
ENSG00000264919	chr11	133768399	133768476	78	-	2.56139	2.26955	2.61204	1.97236	1.56036	1.9243	-0.415241	1.1216	11.6879	0.000629077	0.00719793	MIR4697	0	1	miRNA	microRNA 4697 [Source:HGNC Symbol;Acc:41570]
ENSG00000265150	chr14	50329271	50329567	297	-	19.1003	27.5223	31.2929	13.9097	14.1593	14.2092	-0.841715	4.32123	45.3732	1.62847e-11	3.98885e-09	RN7SL2	0	1	misc_RNA	RNA, 7SL, cytoplasmic 2 [Source:HGNC Symbol;Acc:23134]
ENSG00000265206	chr17	56408245	56409869	1712	-	104.783	103.776	89.5482	76.703	68.0499	80.3466	-0.373535	6.44797	21.9803	2.75458e-06	9.56294e-05	MIR142	0	1	antisense	microRNA 142 [Source:HGNC Symbol;Acc:31529]
ENSG00000265787	chr18	14337422	14342524	3539	+	4.43423	4.45918	3.93524	3.2486	3.05625	3.15139	-0.409134	1.90472	17.8641	2.3725e-05	0.00054565	CYP4F35P	0	1	lincRNA	cytochrome P450, family 4, subfamily F, polypeptide 35, pseudogene [Source:HGNC Symbol;Acc:39954]
ENSG00000266235	chr16	593277	593366	90	+	1.96924	2.50929	1.73563	1.43093	1.03165	1.54781	-0.602999	0.789699	12.5869	0.000388453	0.00490273	MIR3176	0	1	miRNA	microRNA 3176 [Source:HGNC Symbol;Acc:38345]
ENSG00000266714	chr17	73584139	73622929	31511	+	8.3314	8.77452	7.81893	6.66478	5.68694	7.05577	-0.329879	2.8914	13.5489	0.000232427	0.00329476	MYO15B	0	1	protein_coding	myosin XVB pseudogene [Source:HGNC Symbol;Acc:14083]
ENSG00000267080	chr17	42253341	42264085	4092	-	21.4826	20.5538	21.1025	17.8931	16.1839	18.2948	-0.236477	4.27028	11.5528	0.000676482	0.00755077	ASB16-AS1	0	1	antisense	ASB16 antisense RNA 1 [Source:HGNC Symbol;Acc:25442]
ENSG00000267121	chr17	43268298	43299589	5197	-	15.1067	15.2795	16.4283	11.8857	10.6775	12.6753	-0.375189	3.77602	24.5945	7.07545e-07	3.30775e-05	CTD-2020K17.1	0	1	antisense
ENSG00000267197	chr19	10601015	10601676	357	-	2.38237	2.82894	3.04165	2.04971	1.54747	2.21713	-0.467391	1.24229	12.0065	0.000530163	0.00629485	CTC-429L19.3	0	1	sense_intronic
ENSG00000267519	chr19	13945330	13947173	1847	-	2.42368	2.49331	2.69796	2.11417	1.62484	1.75697	-0.43129	1.14443	12.5389	0.000398575	0.00499711	MIR24-2	0	1	lincRNA	microRNA 24-2 [Source:HGNC Symbol;Acc:31608]
ENSG00000267702	chr18	13486461	13490675	4215	+	4.65457	4.66696	4.65699	3.69979	3.4818	3.51394	-0.351406	2.05028	16.0783	6.07779e-05	0.0011634	RP11-53B2.2	0	1	sense_intronic
ENSG00000267858	chr19	59070496	59086164	3691	+	3.59421	3.70799	3.8665	2.60403	2.43726	3.02589	-0.435855	1.69157	18.6924	1.53591e-05	0.000381515	AC016629.8	0	1	antisense
ENSG00000267896	chr19	50363139	50363771	548	-	2.7955	3.02074	3.45408	2.24308	1.7538	2.11952	-0.559765	1.37027	22.329	2.29709e-06	8.30153e-05	AC018766.4	0	1	antisense
ENSG00000268049	chr19	58869365	58870969	1154	+	2.71287	2.87689	3.02447	2.16573	1.99881	2.24502	-0.389227	1.33885	13.7474	0.000209112	0.00303615	CTD-2619J13.9	0	1	antisense
ENSG00000268575	chr1	1634175	1669127	5079	-	7.38121	8.19914	7.13155	5.95576	5.42903	6.37251	-0.322824	2.76047	13.607	0.000225342	0.00321532	RP1-283E3.8	0	1	processed_transcript
ENSG00000269131	chr19	19101702	19104419	2416	+	1.19807	1.56631	1.64971	0.92817	1.05744	0.62749	-0.704221	0.255902	13.3958	0.000252187	0.00349708	AC004447.2	0	1	antisense
ENSG00000269352	chr19	50360227	50362546	1831	-	6.5825	6.53694	7.33777	5.1565	4.56503	5.1733	-0.421438	2.5645	25.5989	4.20279e-07	2.19724e-05	AC018766.5	0	1	antisense
ENSG00000269688	chr19	39335369	39336139	493	-	7.29858	6.79266	6.8566	5.46589	4.44897	5.50797	-0.410881	2.60628	20.0361	7.59942e-06	0.000219471	AC008982.2	0	1	sense_intronic
ENSG00000269858	chr19	41304901	41314338	23322	+	37.567	40.5482	40.2804	30.7327	29.2085	33.9681	-0.299978	5.14659	19.8408	8.41669e-06	0.000234569	EGLN2	0	1	protein_coding	egl-9 family hypoxia-inducible factor 2 [Source:HGNC Symbol;Acc:14660]
ENSG00000269929	chr9	96938740	96940174	1435	+	7.28481	7.28812	7.21747	5.7495	5.54509	5.59163	-0.33351	2.69557	18.7754	1.47053e-05	0.000367689	RP11-2B6.2	0	1	lincRNA
ENSG00000269937	chr16	2611472	2615097	3626	-	9.03372	10.3408	10.0701	6.96128	6.55095	8.29681	-0.398979	3.09834	19.9083	8.12464e-06	0.000229509	RP11-20I23.8	0	1	antisense
ENSG00000270012	chrX	49129517	49132231	2715	+	6.16937	6.42506	6.54728	4.76976	4.53924	5.11753	-0.373284	2.49092	21.5004	3.53757e-06	0.000117566	LL0XNC01-7P3.1	0	1	lincRNA
ENSG00000270015	chr15	31218717	31220610	1894	+	24.5811	25.1248	23.4052	20.6002	18.6083	20.7908	-0.252168	4.47485	12.6708	0.000371415	0.00476446	RP11-540B6.6	0	1	sense_intronic
ENSG00000270189	chrX	53198279	53200096	1818	+	8.86847	8.83845	8.79845	7.59295	6.89913	6.33067	-0.311969	2.98624	13.4511	0.000244861	0.00341643	RP11-258C19.7	0	1	lincRNA
ENSG00000270195	chr4	1714548	1715349	802	+	3.126	3.18056	3.07602	1.99814	2.25672	2.73307	-0.395248	1.46194	11.398	0.000735222	0.00805699	RP11-572O17.1	0	1	lincRNA
ENSG00000271430	chrX	73420064	73461983	3897	-	15.3683	16.4302	16.4283	13.9483	13.0503	11.8247	-0.275534	3.86305	11.6635	0.000637382	0.00724906	RP3-368A4.5	0	1	sense_intronic
ENSG00000271533	chrX	73429811	73433495	3685	-	5.43951	5.56199	7.20029	4.80844	4.29422	4.0996	-0.420798	2.39379	15.3751	8.81407e-05	0.00155445	RP3-368A4.6	0	1	sense_intronic
ENSG00000272093	chr5	71656517	71658805	2289	+	10.8239	11.3477	10.9981	9.46218	8.78188	9.20318	-0.238389	3.34209	10.9625	0.000929748	0.00966632	CTC-365E16.1	0	1	lincRNA
ENSG00000272098	chr19	197075	199431	2482	-	4.53063	5.09849	5.46466	3.10679	3.00467	3.58366	-0.60106	2.0529	37.7584	8.00694e-10	1.11482e-07	AC092299.8	0	1	pseudogene
ENSG00000272145	chr1	41156052	41157738	1687	-	6.33462	6.68078	6.54728	5.453	5.06796	5.38247	-0.263564	2.57119	11.1142	0.000856713	0.00910912	NFYC-AS1	0	1	antisense	NFYC antisense RNA 1 [Source:HGNC Symbol;Acc:49451]
ENSG00000272216	chr22	22638312	22641586	3275	-	12.7932	12.7063	12.8883	8.16016	6.29304	5.88446	-0.879687	3.29253	70.3435	4.98268e-17	5.99145e-14	LL22NC03-2H8.5	0	1	lincRNA
ENSG00000272374	chr6	35188147	35192407	4261	-	5.15032	4.82678	4.91476	4.02207	3.54628	3.70916	-0.368228	2.13468	16.6236	4.558e-05	0.000916242	RP3-329A5.8	0	1	lincRNA
ENSG00000272512	chr1	931346	933431	2086	-	24.4847	27.2186	27.0312	18.2798	15.7971	20.1354	-0.504446	4.47022	38.4923	5.49712e-10	8.1697e-08	RP11-54O7.17	0	1	lincRNA
ENSG00000272556	chr7	45854201	45854862	662	+	1.14299	1.08683	1.39194	0.837931	0.670569	0.836653	-0.587013	0.0254599	12.4649	0.000414661	0.00514514	RP11-638I8.1	0	1	lincRNA
ENSG00000272645	chr1	224139096	224141141	2046	-	10.6725	11.3158	12.1838	7.61873	6.96361	8.39442	-0.537179	3.25393	44.4118	2.66081e-11	5.76959e-09	RP11-504P24.8	0	1	lincRNA
ENSG00000272658	chr14	24778161	24781252	3092	+	7.32613	7.9594	7.97359	5.7495	4.87452	5.66135	-0.47849	2.72535	32.6377	1.1104e-08	1.10095e-06	LTB4R2	0	1	protein_coding	Leukotriene B4 receptor 2 [Source:UniProtKB/Swiss-Prot;Acc:Q9NPC1]
ENSG00000272669	chr22	39138630	39139120	491	+	5.6323	5.60994	5.36155	4.22833	3.97183	4.64342	-0.339756	2.30377	15.1734	9.80735e-05	0.0016935	RP3-508I15.21	0	1	antisense
ENSG00000273018	chr17	18414535	18455019	18269	-	21.7167	22.4717	23.0787	17.8544	17.3058	15.7709	-0.364308	4.303	24.7844	6.41144e-07	3.08379e-05	CTD-2303H24.2	0	1	processed_transcript
ENSG00000273142	chr7	66367844	66371284	3441	+	11.4161	13.1218	13.0258	8.93364	8.31764	9.53784	-0.451654	3.4257	32.1863	1.40072e-08	1.32116e-06	RP11-458F8.4	0	1	lincRNA
ENSG00000273192	chr22	50295876	50298224	2349	+	2.78172	3.00475	3.07602	1.9208	2.14066	2.1753	-0.469533	1.34563	19.272	1.13358e-05	0.000295154	CITF22-1A6.3	0	1	lincRNA
ENSG00000273230	chr7	1504133	1507158	3026	-	7.06448	7.89547	7.4065	5.19517	4.38449	5.57769	-0.527945	2.6496	33.283	7.96749e-09	8.43087e-07	RP11-1246C19.1	0	1	lincRNA
ENSG00000273295	chr22	24243619	24249255	5637	-	8.38649	8.10324	8.88437	6.96128	6.21566	7.01394	-0.294899	2.93048	14.4525	0.000143742	0.00227153	AP000350.5	0	1	lincRNA
ENSG00000002822	chr7	1855429	2272878	22167	-	33.3945	32.2372	35.3484	37.7972	36.5202	45.4721	0.280003	5.2061	13.2259	0.000276106	0.00376501	MAD1L1	1	0	protein_coding	MAD1 mitotic arrest deficient-like 1 (yeast) [Source:HGNC Symbol;Acc:6762]
ENSG00000002834	chr17	37026112	37078023	16319	+	117.397	114.133	123.986	130.962	125.242	151.769	0.232515	6.9952	11.516	0.000690011	0.0076586	LASP1	1	0	protein_coding	LIM and SH3 protein 1 [Source:HGNC Symbol;Acc:6513]
ENSG00000004478	chr12	2904119	2914576	5425	+	132.146	126.759	138.197	149.68	155.263	169.673	0.291997	7.18726	21.9915	2.73856e-06	9.53236e-05	FKBP4	1	0	protein_coding	FK506 binding protein 4, 59kDa [Source:HGNC Symbol;Acc:3720]
ENSG00000004487	chr1	23345941	23410182	13958	+	180.316	177.137	196.865	224.398	213.77	235.783	0.317159	7.68183	27.2399	1.79712e-07	1.11599e-05	KDM1A	1	0	protein_coding	lysine (K)-specific demethylase 1A [Source:HGNC Symbol;Acc:29079]
ENSG00000004864	chr7	95749532	95951459	11672	-	26.7293	26.4674	27.7873	32.0219	32.6387	29.6315	0.255929	4.87497	14.2001	0.000164365	0.00254872	SLC25A13	1	0	protein_coding	solute carrier family 25 (aspartate/glutamate carrier), member 13 [Source:HGNC Symbol;Acc:10983]
ENSG00000005022	chrX	118602363	118605282	2965	+	499.526	497.622	480.718	552.777	584.092	573.944	0.245857	9.05877	15.328	9.03681e-05	0.00158528	SLC25A5	1	0	protein_coding	solute carrier family 25 (mitochondrial carrier; adenine nucleotide translocator), member 5 [Source:HGNC Symbol;Acc:10991]
ENSG00000005810	chr13	77618792	77901185	62928	-	188.496	187.989	190.421	238.372	224.409	253.408	0.371269	7.74544	37.9515	7.25255e-10	1.04271e-07	MYCBP2	1	0	protein_coding	MYC binding protein 2, E3 ubiquitin protein ligase [Source:HGNC Symbol;Acc:23386]
ENSG00000006125	chr17	33905065	34053436	35981	+	202.24	197.594	211.764	255.659	253.927	276.514	0.396936	7.86895	44.5945	2.42375e-11	5.50161e-09	AP2B1	1	0	protein_coding	adaptor-related protein complex 2, beta 1 subunit [Source:HGNC Symbol;Acc:563]
ENSG00000006712	chr19	39876492	39881835	9375	-	44.7004	43.6648	42.6175	48.2777	47.1978	55.6095	0.23859	5.55991	11.3839	0.000740816	0.00810486	PAF1	1	0	protein_coding	Paf1, RNA polymerase II associated factor, homolog (S. cerevisiae) [Source:HGNC Symbol;Acc:25459]
ENSG00000007168	chr17	2496504	2588909	16697	+	188.524	191.042	197.999	218.777	210.533	213.681	0.190234	7.67259	10.9924	0.000914871	0.00954952	PAFAH1B1	1	0	protein_coding	platelet-activating factor acetylhydrolase 1b, regulatory subunit 1 (45kDa) [Source:HGNC Symbol;Acc:8574]
ENSG00000008405	chr12	107385142	107487607	9023	-	43.1718	45.1512	51.2613	54.0015	55.0383	54.2709	0.263913	5.66257	15.2693	9.32175e-05	0.00162663	CRY1	1	0	protein_coding	cryptochrome 1 (photolyase-like) [Source:HGNC Symbol;Acc:2384]
ENSG00000008869	chr2	37195526	37311485	16060	-	53.3623	54.3413	53.3749	62.2261	62.5693	63.6135	0.26076	5.86957	19.0669	1.26218e-05	0.000323543	HEATR5B	1	0	protein_coding	HEAT repeat containing 5B [Source:HGNC Symbol;Acc:29273]
ENSG00000009954	chr7	72854728	72936608	12357	-	270.02	255.212	272.872	310.151	282.619	336.446	0.253208	8.17329	14.4954	0.000140504	0.00223427	BAZ1B	1	0	protein_coding	bromodomain adjacent to zinc finger domain, 1B [Source:HGNC Symbol;Acc:961]
ENSG00000010292	chr12	6602522	6641121	22932	+	143.631	131.282	151.601	171.531	160.15	197.841	0.346086	7.32009	21.3979	3.73179e-06	0.000122787	NCAPD2	1	0	protein_coding	non-SMC condensin I complex, subunit D2 [Source:HGNC Symbol;Acc:24305]
ENSG00000010818	chr6	143072604	143266338	29126	-	45.747	42.9136	48.6836	57.8302	54.5225	64.3247	0.397658	5.71499	32.2069	1.38599e-08	1.32116e-06	HIVEP2	1	0	protein_coding	human immunodeficiency virus type I enhancer binding protein 2 [Source:HGNC Symbol;Acc:4921]
ENSG00000011376	chr3	45429998	45590913	14912	+	41.8498	42.1465	45.1436	49.3864	50.4217	56.753	0.312529	5.57842	22.1695	2.49602e-06	8.82749e-05	LARS2	1	0	protein_coding	leucyl-tRNA synthetase 2, mitochondrial [Source:HGNC Symbol;Acc:17095]
ENSG00000012660	chr6	53132196	53213947	13159	-	207.238	209.805	212.331	265.495	259.871	238.042	0.314535	7.86436	23.0869	1.54839e-06	6.13192e-05	ELOVL5	1	0	protein_coding	ELOVL fatty acid elongase 5 [Source:HGNC Symbol;Acc:21308]
ENSG00000012963	chr14	93673401	93695561	11191	+	180.137	179.646	178.426	203.063	209.733	201.103	0.225041	7.59008	14.1154	0.000171931	0.00262992	UBR7	1	0	protein_coding	ubiquitin protein ligase E3 component n-recognin 7 (putative) [Source:HGNC Symbol;Acc:20344]
ENSG00000013275	chr19	40476912	40487348	7658	+	114.546	112.167	115.789	131.607	141.039	141.297	0.30835	6.9834	26.8365	2.21414e-07	1.33728e-05	PSMC4	1	0	protein_coding	proteasome (prosome, macropain) 26S subunit, ATPase, 4 [Source:HGNC Symbol;Acc:9551]
ENSG00000013374	chr7	151038785	151075535	22000	+	84.2642	80.3612	78.9282	96.968	94.1247	93.3426	0.258102	6.46494	17.3951	3.03604e-05	0.000662669	NUB1	1	0	protein_coding	negative regulator of ubiquitin-like proteins 1 [Source:HGNC Symbol;Acc:17623]
ENSG00000014919	chr10	101471601	101491857	5510	-	45.8434	44.1123	43.9407	52.5834	51.2083	52.2071	0.254501	5.60012	16.5829	4.65686e-05	0.000931865	COX15	1	0	protein_coding	cytochrome c oxidase assembly homolog 15 (yeast) [Source:HGNC Symbol;Acc:2263]
ENSG00000023330	chr3	52232102	52248343	10231	+	30.6954	31.1983	34.0768	35.4381	35.4241	41.1912	0.258395	5.12038	13.5167	0.000236445	0.00333063	ALAS1	1	0	protein_coding	aminolevulinate, delta-, synthase 1 [Source:HGNC Symbol;Acc:396]
ENSG00000025772	chr20	43570771	43589127	2062	-	49.3825	47.1011	48.7867	56.1156	55.3349	58.4681	0.260284	5.72043	18.2169	1.97124e-05	0.000465601	TOMM34	1	0	protein_coding	translocase of outer mitochondrial membrane 34 [Source:HGNC Symbol;Acc:15746]
ENSG00000026025	chr10	17270258	17279592	14120	+	527.151	523.051	578.274	668.36	648.918	736.338	0.369609	9.26574	32.7605	1.04243e-08	1.04611e-06	VIM	1	0	protein_coding	vimentin [Source:HGNC Symbol;Acc:12692]
ENSG00000026508	chr11	35160417	35253949	47361	+	41.8085	39.5732	42.669	47.9039	44.3736	49.8366	0.230282	5.47606	12.8348	0.000340236	0.00444837	CD44	1	0	protein_coding	CD44 molecule (Indian blood group) [Source:HGNC Symbol;Acc:1681]
ENSG00000030066	chr11	47799639	47870107	20453	-	173.224	170.424	171.913	214.382	213.422	212.594	0.347758	7.59544	35.9865	1.98685e-09	2.41102e-07	NUP160	1	0	protein_coding	nucleoporin 160kDa [Source:HGNC Symbol;Acc:18017]
ENSG00000033050	chr7	150904923	150924316	8600	-	72.5452	72.194	79.2719	84.7729	86.31	96.7031	0.29251	6.36141	21.0206	4.54365e-06	0.000144816	ABCF2	1	0	protein_coding	ATP-binding cassette, sub-family F (GCN20), member 2 [Source:HGNC Symbol;Acc:71]
ENSG00000034063	chr19	4903092	4962165	29283	+	253.123	245.926	289.61	305.265	280.504	363.33	0.301535	8.18124	13.242	0.000273748	0.00374443	UHRF1	1	0	processed_transcript	ubiquitin-like with PHD and ring finger domains 1 [Source:HGNC Symbol;Acc:12556]
ENSG00000035403	chr10	75757872	75879918	18117	+	11.182	11.2518	12.6306	15.8949	14.1464	17.3327	0.469163	3.78801	32.9749	9.3356e-09	9.57224e-07	VCL	1	0	protein_coding	vinculin [Source:HGNC Symbol;Acc:12665]
ENSG00000037474	chr5	6599352	6633404	19517	-	104.7	106.509	111.355	127.108	116.756	126.321	0.233709	6.85555	16.2032	5.68985e-05	0.0011019	NSUN2	1	0	protein_coding	NOP2/Sun RNA methyltransferase family, member 2 [Source:HGNC Symbol;Acc:25994]
ENSG00000038219	chr4	13570362	13629347	19501	-	84.5396	84.7244	85.7333	106.275	95.5432	105.488	0.303482	6.55522	25.7166	3.95414e-07	2.09206e-05	BOD1L1	1	0	protein_coding	biorientation of chromosomes in cell division 1-like 1 [Source:HGNC Symbol;Acc:31792]
ENSG00000044115	chr5	137946656	138270723	40204	+	60.3166	58.4808	58.3413	77.0381	76.0452	78.3247	0.419708	6.09573	49.7979	1.70423e-12	5.77995e-10	CTNNA1	1	0	protein_coding	catenin (cadherin-associated protein), alpha 1, 102kDa [Source:HGNC Symbol;Acc:2509]
ENSG00000044574	chr9	127997132	128003609	3908	-	122.892	126.375	128.024	158.691	152.245	166.564	0.374416	7.15962	42.2437	8.05792e-11	1.5226e-08	HSPA5	1	0	protein_coding	heat shock 70kDa protein 5 (glucose-regulated protein, 78kDa) [Source:HGNC Symbol;Acc:5238]
ENSG00000047249	chr8	54628117	54756118	18216	-	20.5737	20.9214	22.2539	25.3055	25.6106	24.988	0.288245	4.54727	19.7588	8.78576e-06	0.000242103	ATP6V1H	1	0	protein_coding	ATPase, H+ transporting, lysosomal 50/57kDa, V1 subunit H [Source:HGNC Symbol;Acc:18303]
ENSG00000047410	chr1	186280784	186344825	18043	-	482.202	474.287	455.337	547.053	512.251	541.05	0.214782	8.97621	11.7434	0.000610589	0.00703507	TPR	1	0	protein_coding	translocated promoter region, nuclear basket protein [Source:HGNC Symbol;Acc:12017]
ENSG00000048707	chr1	12290124	12572099	69006	+	51.9852	51.8959	59.338	62.1874	57.9527	69.6932	0.252963	5.88267	12.231	0.000470013	0.00567749	VPS13D	1	0	protein_coding	vacuolar protein sorting 13 homolog D (S. cerevisiae) [Source:HGNC Symbol;Acc:23595]
ENSG00000048740	chr10	11047259	11378674	58860	+	120.248	121.964	128.918	147.205	140.097	136.179	0.226466	7.05381	13.9774	0.00018502	0.00276318	CELF2	1	0	protein_coding	CUGBP, Elav-like family member 2 [Source:HGNC Symbol;Acc:2550]
ENSG00000048991	chr2	136289025	136482840	34597	+	55.786	55.3162	60.2487	67.2923	60.2997	66.3745	0.21408	5.9324	11.4774	0.000704481	0.00778461	R3HDM1	1	0	protein_coding	R3H domain containing 1 [Source:HGNC Symbol;Acc:9757]
ENSG00000050405	chr12	50569571	50677329	29867	-	10.4108	10.2769	11.084	12.1307	12.2895	12.4243	0.249516	3.5236	12.574	0.000391151	0.00493208	LIMA1	1	0	protein_coding	LIM domain and actin binding 1 [Source:HGNC Symbol;Acc:24636]
ENSG00000051180	chr15	40986972	41024354	12630	+	70.9891	67.9745	69.8033	79.0363	80.0944	82.9681	0.248057	6.2367	17.8179	2.43082e-05	0.000552746	RAD51	1	0	protein_coding	RAD51 recombinase [Source:HGNC Symbol;Acc:9817]
ENSG00000051382	chr3	138372860	138553780	28423	-	25.9169	26.2436	29.5057	31.5449	30.382	31.3745	0.228954	4.87121	12.5389	0.000398572	0.00499711	PIK3CB	1	0	protein_coding	phosphatidylinositol-4,5-bisphosphate 3-kinase, catalytic subunit beta [Source:HGNC Symbol;Acc:8976]
ENSG00000054118	chr1	36690017	36770958	8688	+	182.286	173.045	185.73	244.031	232.468	261.05	0.481258	7.74095	61.7918	3.81764e-15	2.97034e-12	THRAP3	1	0	protein_coding	thyroid hormone receptor associated protein 3 [Source:HGNC Symbol;Acc:22964]
ENSG00000054523	chr1	10270863	10441661	42893	+	17.2274	16.3823	19.7449	21.4382	18.7373	23.6076	0.292529	4.29244	11.6342	0.000647506	0.00733267	KIF1B	1	0	protein_coding	kinesin family member 1B [Source:HGNC Symbol;Acc:16636]
ENSG00000054654	chr14	64319683	64693165	153798	+	186.114	186.263	203.584	228.652	204.163	240.886	0.26079	7.70612	15.7524	7.2198e-05	0.00132818	SYNE2	1	0	protein_coding	spectrin repeat containing, nuclear envelope 2 [Source:HGNC Symbol;Acc:17084]
ENSG00000055163	chr5	156693089	156822606	79039	+	130.383	123.818	141.411	143.866	145.243	172.88	0.258238	7.1629	12.6339	0.000378815	0.00483532	CYFIP2	1	0	protein_coding	cytoplasmic FMR1 interacting protein 2 [Source:HGNC Symbol;Acc:13760]
ENSG00000058262	chr3	127770484	127790526	13424	+	140.987	139.657	137.39	161.966	158.048	182.627	0.299256	7.26627	21.7596	3.09046e-06	0.000105083	SEC61A1	1	0	protein_coding	Sec61 alpha 1 subunit (S. cerevisiae) [Source:HGNC Symbol;Acc:18276]
ENSG00000059573	chr10	97365696	97416463	8705	-	101.863	100.403	103.777	131.168	131.793	138.926	0.427738	6.88826	56.5068	5.60049e-14	2.84914e-11	ALDH18A1	1	0	protein_coding	aldehyde dehydrogenase 18 family, member A1 [Source:HGNC Symbol;Acc:9722]
ENSG00000062485	chr12	56665483	56694176	31616	-	96.2449	98.9331	104.963	113.662	108.606	121.022	0.22882	6.74873	15.0495	0.000104728	0.00178971	CS	1	0	protein_coding	citrate synthase [Source:HGNC Symbol;Acc:2422]
ENSG00000063046	chr12	53399942	53435993	17881	+	462.234	451.496	443.394	509.14	513.282	506.621	0.206768	8.91472	11.4244	0.000724876	0.0079833	EIF4B	1	0	protein_coding	eukaryotic translation initiation factor 4B [Source:HGNC Symbol;Acc:3285]
ENSG00000063978	chr4	2463947	2627047	23394	+	58.4851	58.6726	62.4312	72.0492	70.3195	72.9004	0.296943	6.04537	26.3381	2.86586e-07	1.60622e-05	RNF4	1	0	protein_coding	ring finger protein 4 [Source:HGNC Symbol;Acc:10067]
ENSG00000064419	chr7	128594948	128695198	16903	-	154.165	151.548	149.952	178.054	175.044	187.745	0.281253	7.38069	22.9392	1.6721e-06	6.47645e-05	TNPO3	1	0	protein_coding	transportin 3 [Source:HGNC Symbol;Acc:17103]
ENSG00000065357	chr12	56321103	56347811	56332	+	93.4907	94.8895	92.9508	109.369	101.308	114.635	0.24329	6.66431	16.186	5.7416e-05	0.00110867	DGKA	1	0	protein_coding	diacylglycerol kinase, alpha 80kDa [Source:HGNC Symbol;Acc:2849]
ENSG00000065675	chr10	6469105	6622263	8611	-	39.4537	38.886	38.0464	45.3128	45.9598	47.5916	0.28862	5.41675	21.226	4.08191e-06	0.000132984	PRKCQ	1	0	protein_coding	protein kinase C, theta [Source:HGNC Symbol;Acc:9410]
ENSG00000066084	chr12	50898768	51142450	17509	+	39.1369	37.3676	41.827	48.4195	43.8836	51.1334	0.312125	5.45215	20.9448	4.72705e-06	0.000148515	DIP2B	1	0	protein_coding	DIP2 disco-interacting protein 2 homolog B (Drosophila) [Source:HGNC Symbol;Acc:29284]
ENSG00000066135	chr1	44115829	44171186	7289	+	31.8934	32.2212	34.6782	38.532	37.6164	43.8964	0.315655	5.19389	21.4001	3.72746e-06	0.000122787	KDM4A	1	0	protein_coding	lysine (K)-specific demethylase 4A [Source:HGNC Symbol;Acc:22978]
ENSG00000066136	chr1	41157320	41237275	28748	+	54.2161	52.9508	52.5329	61.8264	61.744	63.4322	0.261851	5.8581	18.6479	1.57223e-05	0.000387261	NFYC	1	0	protein_coding	nuclear transcription factor Y, gamma [Source:HGNC Symbol;Acc:7806]
ENSG00000066827	chr8	135490031	135725292	46996	-	4.6408	4.13953	4.91476	5.34987	5.26139	6.42828	0.347731	2.3693	13.0139	0.000309191	0.0041185	ZFAT	1	0	protein_coding	zinc finger and AT hook domain containing [Source:HGNC Symbol;Acc:19899]
ENSG00000067113	chr5	54720682	54830878	5731	-	24.2643	24.9011	24.5394	28.5283	27.9576	28.1952	0.235166	4.72853	13.9749	0.000185266	0.00276318	PPAP2A	1	0	protein_coding	phosphatidic acid phosphatase type 2A [Source:HGNC Symbol;Acc:9228]
ENSG00000067369	chr15	43699407	43802926	44446	-	116.144	114.388	115.995	142.977	136.474	153.275	0.354396	7.02607	35.2146	2.95298e-09	3.48741e-07	TP53BP1	1	0	protein_coding	tumor protein p53 binding protein 1 [Source:HGNC Symbol;Acc:11999]
ENSG00000067560	chr3	49396578	49450431	5441	-	378.438	371.742	388.403	454.765	444.6	445.127	0.275154	8.69773	22.2244	2.4257e-06	8.62492e-05	RHOA	1	0	protein_coding	ras homolog family member A [Source:HGNC Symbol;Acc:667]
ENSG00000067596	chr17	41561233	41621831	17638	+	53.7341	51.9119	54.8184	67.9627	65.2	75.0896	0.409953	5.94695	40.9896	1.53045e-10	2.66358e-08	DHX8	1	0	protein_coding	DEAH (Asp-Glu-Ala-His) box polypeptide 8 [Source:HGNC Symbol;Acc:2749]
ENSG00000067704	chr1	220267444	220321380	8772	+	156.148	155.32	155.055	180.864	177.598	180.327	0.242517	7.39332	17.8494	2.39095e-05	0.000547146	IARS2	1	0	protein_coding	isoleucyl-tRNA synthetase 2, mitochondrial [Source:HGNC Symbol;Acc:29685]
ENSG00000067955	chr16	67063019	67134961	10599	+	109.093	103.344	124.467	139.87	136.732	118.972	0.269564	6.93671	11.3531	0.000753209	0.00820782	CBFB	1	0	protein_coding	core-binding factor, beta subunit [Source:HGNC Symbol;Acc:1539]
ENSG00000068394	chrX	48970334	48980151	1735	-	28.9602	28.5771	28.509	31.9961	31.3878	35.6275	0.235643	4.95235	12.8479	0.000337863	0.00442905	GPKOW	1	0	protein_coding	G patch domain and KOW motifs [Source:HGNC Symbol;Acc:30677]
ENSG00000069248	chr1	229577045	229644103	10094	-	130.025	128.997	126.821	161.785	159.828	157.221	0.346314	7.17681	34.2178	4.92754e-09	5.43138e-07	NUP133	1	0	protein_coding	nucleoporin 133kDa [Source:HGNC Symbol;Acc:18016]
ENSG00000069275	chr1	205681947	205719404	6724	-	637.69	618.532	653.01	754.164	727.955	682.43	0.216993	9.41186	10.9309	0.000945757	0.00980371	NUCKS1	1	0	protein_coding	nuclear casein kinase and cyclin-dependent kinase substrate 1 [Source:HGNC Symbol;Acc:29923]
ENSG00000070061	chr9	111629797	111696396	13005	-	67.4086	66.3283	70.7141	78.2112	77.0381	80.6673	0.241683	6.20234	17.888	2.34291e-05	0.000540832	IKBKAP	1	0	protein_coding	inhibitor of kappa light polypeptide gene enhancer in B-cells, kinase complex-associated protein [Source:HGNC Symbol;Acc:5959]
ENSG00000071054	chr2	102313312	102511149	49751	+	97.2915	95.0013	100.1	114.049	107.381	126.39	0.284318	6.74181	20.2072	6.94922e-06	0.000204716	MAP4K4	1	0	protein_coding	mitogen-activated protein kinase kinase kinase kinase 4 [Source:HGNC Symbol;Acc:6866]
ENSG00000071205	chr4	148653214	148993931	20317	+	6.23822	5.75378	6.78786	7.30934	8.00815	7.78087	0.335004	2.81428	16.2713	5.48886e-05	0.00107557	ARHGAP10	1	0	protein_coding	Rho GTPase activating protein 10 [Source:HGNC Symbol;Acc:26099]
ENSG00000071537	chr14	81937893	82000205	12123	-	88.2715	90.0946	83.7914	111.007	103.719	96.8565	0.284089	6.58525	16.2206	5.63771e-05	0.00109662	SEL1L	1	0	protein_coding	sel-1 suppressor of lin-12-like (C. elegans) [Source:HGNC Symbol;Acc:10717]
ENSG00000071539	chr5	892758	919472	6363	+	58.9257	57.2341	60.2144	66.0935	65.4966	65.4681	0.195227	5.96463	10.8934	0.000965075	0.00994163	TRIP13	1	0	protein_coding	thyroid hormone receptor interactor 13 [Source:HGNC Symbol;Acc:12307]
ENSG00000072501	chrX	53401070	53449677	14978	-	237.342	232.149	250.567	291.291	272.303	321.149	0.331389	8.06747	25.9822	3.44574e-07	1.88334e-05	SMC1A	1	0	protein_coding	structural maintenance of chromosomes 1A [Source:HGNC Symbol;Acc:11111]
ENSG00000072736	chr16	68118654	68263162	72710	+	163.13	160.403	161.311	190.288	181.002	193.058	0.253374	7.45479	19.0576	1.2683e-05	0.000324483	NFATC3	1	0	protein_coding	nuclear factor of activated T-cells, cytoplasmic, calcineurin-dependent 3 [Source:HGNC Symbol;Acc:7777]
ENSG00000073111	chr3	127317066	127341276	15377	+	257.874	244.472	295.057	321.379	317.966	394.789	0.409801	8.25784	24.5405	7.27623e-07	3.37694e-05	MCM2	1	0	protein_coding	minichromosome maintenance complex component 2 [Source:HGNC Symbol;Acc:6944]
ENSG00000073578	chr5	218356	256815	25889	+	88.6709	87.8251	96.3361	107.075	107.343	122.625	0.339683	6.67198	28.09	1.158e-07	7.73582e-06	SDHA	1	0	protein_coding	succinate dehydrogenase complex, subunit A, flavoprotein (Fp) [Source:HGNC Symbol;Acc:10680]
ENSG00000073614	chr12	389295	498620	23003	-	107.248	109.657	106.716	126.244	122.972	129.653	0.261737	6.87631	20.6443	5.53014e-06	0.000168931	KDM5A	1	0	protein_coding	lysine (K)-specific demethylase 5A [Source:HGNC Symbol;Acc:9886]
ENSG00000073921	chr11	85668727	85780924	26092	-	92.6094	92.1244	97.2297	114.345	107.111	109.615	0.267066	6.67973	21.263	4.00376e-06	0.000131083	PICALM	1	0	protein_coding	phosphatidylinositol binding clathrin assembly protein [Source:HGNC Symbol;Acc:15514]
ENSG00000073969	chr17	44668035	44834830	12606	+	84.5396	87.6812	79.1345	99.3142	97.5678	93.7051	0.243642	6.50273	13.3754	0.000254946	0.00352001	NSF	1	0	protein_coding	N-ethylmaleimide-sensitive factor [Source:HGNC Symbol;Acc:8016]
ENSG00000074054	chr2	122095352	122407163	61498	-	78.7008	77.7879	80.8701	93.6163	87.1998	96.3266	0.257987	6.42671	19.554	9.77939e-06	0.000263446	CLASP1	1	0	protein_coding	cytoplasmic linker associated protein 1 [Source:HGNC Symbol;Acc:17088]
ENSG00000074319	chr11	18489883	18548779	11100	-	56.5847	56.8346	52.3611	62.9996	66.1671	65.0079	0.262003	5.91266	15.3565	8.90143e-05	0.00156568	TSG101	1	0	protein_coding	tumor susceptibility 101 [Source:HGNC Symbol;Acc:15971]
ENSG00000074800	chr1	8921061	8939308	6790	-	2819.66	2790.04	2673.77	3250.85	3384.22	3536.8	0.330322	11.592	24.4713	7.54262e-07	3.45212e-05	ENO1	1	0	protein_coding	enolase 1, (alpha) [Source:HGNC Symbol;Acc:3350]
ENSG00000075151	chr1	21132963	21503377	47407	-	61.8452	59.9033	64.9229	76.9608	72.3957	82.1872	0.345257	6.12815	31.3158	2.19284e-08	1.92084e-06	EIF4G3	1	0	protein_coding	eukaryotic translation initiation factor 4 gamma, 3 [Source:HGNC Symbol;Acc:3298]
ENSG00000075415	chr12	98987369	98995946	20611	+	358.498	361.881	354.464	409.143	405.927	405.623	0.218409	8.58433	13.6247	0.000223228	0.00320243	SLC25A3	1	0	protein_coding	solute carrier family 25 (mitochondrial carrier; phosphate carrier), member 3 [Source:HGNC Symbol;Acc:10989]
ENSG00000075539	chr4	48499378	48782339	81667	-	128.786	128.453	129.347	148.52	143.695	142.97	0.205915	7.10236	12.5965	0.000386467	0.00488962	FRYL	1	0	protein_coding	FRY-like [Source:HGNC Symbol;Acc:29127]
ENSG00000075624	chr7	5566782	5603415	13193	-	1680.19	1558.25	1812.34	1994.28	1962.24	2415.91	0.369567	10.8986	20.9204	4.7878e-06	0.000150067	ACTB	1	0	protein_coding	actin, beta [Source:HGNC Symbol;Acc:132]
ENSG00000075785	chr3	128444965	128533639	6689	+	119.587	113.142	126.392	131.852	133.753	139.428	0.208948	6.99696	12.2329	0.000469549	0.00567708	RAB7A	1	0	protein_coding	RAB7A, member RAS oncogene family [Source:HGNC Symbol;Acc:9788]
ENSG00000075856	chr12	108916357	108955176	21866	-	75.4784	73.8562	79.2204	87.6347	83.6148	94.3466	0.251193	6.36823	17.3668	3.08164e-05	0.000670408	SART3	1	0	protein_coding	squamous cell carcinoma antigen recognized by T cells 3 [Source:HGNC Symbol;Acc:16860]
ENSG00000075945	chr1	169890467	170054349	15915	-	35.047	34.1871	35.1766	42.7216	43.0841	41.247	0.318469	5.27607	25.329	4.83388e-07	2.44037e-05	KIFAP3	1	0	protein_coding	kinesin-associated protein 3 [Source:HGNC Symbol;Acc:17060]
ENSG00000075975	chr3	12598513	12625212	5963	+	67.1057	70.4519	71.8826	80.1578	80.1975	82.996	0.251935	6.24256	19.1783	1.1906e-05	0.000306383	MKRN2	1	0	protein_coding	makorin ring finger protein 2 [Source:HGNC Symbol;Acc:7113]
ENSG00000076248	chr12	109535379	109548797	8949	+	113.665	107.676	116.03	134.056	133.598	141.827	0.31422	6.96467	28.9529	7.41598e-08	5.21762e-06	UNG	1	0	protein_coding	uracil-DNA glycosylase [Source:HGNC Symbol;Acc:12572]
ENSG00000076382	chr17	26904588	26926297	15403	-	140.367	143.285	134.056	157.802	157.223	166.257	0.23821	7.23209	15.2309	9.51365e-05	0.00165294	SPAG5	1	0	protein_coding	sperm associated antigen 5 [Source:HGNC Symbol;Acc:13452]
ENSG00000076650	chr19	33571786	33621448	7567	+	25.1044	25.0449	24.3848	30.0495	30.253	31.249	0.33049	4.79758	26.9495	2.08841e-07	1.26713e-05	GPATCH1	1	0	protein_coding	G patch domain containing 1 [Source:HGNC Symbol;Acc:24658]
ENSG00000077097	chr3	25639475	25706398	21685	-	419.214	408.918	444.7	530.295	495.035	508.741	0.304863	8.87446	25.3485	4.78516e-07	2.42523e-05	TOP2B	1	0	protein_coding	topoisomerase (DNA) II beta 180kDa [Source:HGNC Symbol;Acc:11990]
ENSG00000077420	chr10	26727132	26856732	5037	+	60.9914	60.9262	72.4841	77.4635	69.1073	83.5259	0.278773	6.14837	13.5349	0.000234168	0.00330912	APBB1IP	1	0	protein_coding	amyloid beta (A4) precursor protein-binding, family B, member 1 interacting protein [Source:HGNC Symbol;Acc:17379]
ENSG00000079739	chr1	64058947	64125916	8459	+	51.1176	50.4095	55.2996	57.2887	57.166	63.0697	0.213908	5.8046	11.4143	0.000728812	0.00800664	PGM1	1	0	protein_coding	phosphoglucomutase 1 [Source:HGNC Symbol;Acc:8905]
ENSG00000080503	chr9	2015342	2193624	36242	+	43.5436	42.3542	47.6181	50.1599	49.0031	55.7629	0.249536	5.59165	13.9114	0.000191634	0.00284681	SMARCA2	1	0	protein_coding	SWI/SNF related, matrix associated, actin dependent regulator of chromatin, subfamily a, member 2 [Source:HGNC Symbol;Acc:11098]
ENSG00000081177	chr14	69658228	69709075	27196	+	14.79	16.1106	13.9538	17.5192	17.3832	18.4343	0.282853	4.04026	13.6855	0.000216119	0.00311395	EXD2	1	0	protein_coding	exonuclease 3'-5' domain containing 2 [Source:HGNC Symbol;Acc:20217]
ENSG00000082516	chr5	154266976	154317769	6527	-	43.9843	41.3793	44.061	62.0069	58.7909	61.8008	0.531059	5.70748	73.4846	1.01424e-17	1.4906e-14	GEMIN5	1	0	protein_coding	gem (nuclear organelle) associated protein 5 [Source:HGNC Symbol;Acc:20043]
ENSG00000082701	chr3	119540170	119813264	10303	-	73.7432	72.4817	80.4748	93.3456	86.2198	92.6733	0.299644	6.38248	24.622	6.97493e-07	3.28728e-05	GSK3B	1	0	protein_coding	glycogen synthase kinase 3 beta [Source:HGNC Symbol;Acc:4617]
ENSG00000083168	chr8	41786997	41909508	36344	-	92.6645	90.4143	98.5701	108.712	100.972	114.217	0.236371	6.66126	15.2566	9.38477e-05	0.00163547	KAT6A	1	0	protein_coding	K(lysine) acetyltransferase 6A [Source:HGNC Symbol;Acc:13013]
ENSG00000083857	chr4	187508937	187647876	23600	-	145.82	146.53	158.149	175.746	166.34	190.436	0.276072	7.36019	20.1081	7.31855e-06	0.000213344	FAT1	1	0	protein_coding	FAT atypical cadherin 1 [Source:HGNC Symbol;Acc:3595]
ENSG00000084070	chr1	40810522	40888998	7842	+	27.8172	28.9447	31.7053	33.8138	33.2448	37.1056	0.271453	5.00976	16.7412	4.28407e-05	0.00086777	SMAP2	1	0	protein_coding	small ArfGAP2 [Source:HGNC Symbol;Acc:25082]
ENSG00000084092	chr4	57829536	57844989	3415	-	25.5037	25.6043	26.9281	29.276	30.5109	31.8068	0.26626	4.82712	17.8166	2.43256e-05	0.000552746	NOA1	1	0	protein_coding	nitric oxide associated 1 [Source:HGNC Symbol;Acc:28473]
ENSG00000084234	chr11	129939732	130014699	35918	+	116.97	117.729	119.93	138.723	135.636	147.795	0.285908	7.02112	24.7384	6.56631e-07	3.13547e-05	APLP2	1	0	protein_coding	amyloid beta (A4) precursor-like protein 2 [Source:HGNC Symbol;Acc:598]
ENSG00000084444	chr12	13197218	13295455	12145	+	10.2456	8.90238	9.72641	13.2264	11.6576	13.2749	0.434141	3.49123	27.9425	1.24977e-07	8.22422e-06	KIAA1467	1	0	protein_coding	KIAA1467 [Source:HGNC Symbol;Acc:29288]
ENSG00000084463	chr12	14939410	14956474	5148	-	82.6943	78.9387	86.8331	93.887	87.2901	99.5756	0.210752	6.46678	11.5868	0.000664206	0.00745111	WBP11	1	0	protein_coding	WW domain binding protein 11 [Source:HGNC Symbol;Acc:16461]
ENSG00000084676	chr2	24714783	24993571	47708	+	46.8073	45.2791	49.8006	58.4618	54.6901	61.996	0.338514	5.72865	27.7661	1.36902e-07	8.92021e-06	NCOA1	1	0	protein_coding	nuclear receptor coactivator 1 [Source:HGNC Symbol;Acc:7668]
ENSG00000084754	chr2	26413504	26467594	6395	-	172.481	172.374	154.849	201.993	210.391	210.837	0.352331	7.5541	26.7477	2.31824e-07	1.38806e-05	HADHA	1	0	protein_coding	hydroxyacyl-CoA dehydrogenase/3-ketoacyl-CoA thiolase/enoyl-CoA hydratase (trifunctional protein), alpha subunit [Source:HGNC Symbol;Acc:4801]
ENSG00000085276	chr3	168801287	169381406	42730	-	11.6364	11.9071	11.0496	14.2577	13.6177	13.1633	0.28058	3.66481	13.5481	0.000232522	0.00329476	MECOM	1	0	protein_coding	MDS1 and EVI1 complex locus [Source:HGNC Symbol;Acc:3498]
ENSG00000085840	chr1	52838501	52870131	6237	-	74.5695	72.2579	78.1034	96.0269	96.7554	103.201	0.430996	6.44564	54.3217	1.70211e-13	7.50461e-11	ORC1	1	0	protein_coding	origin recognition complex, subunit 1 [Source:HGNC Symbol;Acc:8487]
ENSG00000086232	chr7	6061881	6098861	13078	-	245.053	241.307	233.812	283.762	277.951	286.177	0.26975	8.03485	20.0045	7.72581e-06	0.000222151	EIF2AK1	1	0	protein_coding	eukaryotic translation initiation factor 2-alpha kinase 1 [Source:HGNC Symbol;Acc:24921]
ENSG00000086589	chr5	150070356	150080669	11435	-	56.2955	55.6359	56.8118	67.6662	64.6584	66.3884	0.270671	5.94181	21.0043	4.58256e-06	0.000145356	RBM22	1	0	protein_coding	RNA binding motif protein 22 [Source:HGNC Symbol;Acc:25503]
ENSG00000087191	chr17	61904512	61909379	22456	+	160.39	161.026	146.91	175.063	175.702	182.237	0.2202	7.38777	11.6523	0.000641249	0.00726804	PSMC5	1	0	protein_coding	proteasome (prosome, macropain) 26S subunit, ATPase, 5 [Source:HGNC Symbol;Acc:9552]
ENSG00000087263	chr16	56485402	56513012	13462	+	91.728	87.5054	82.5026	104.342	103.68	100.412	0.270826	6.57617	16.6142	4.58068e-05	0.000918009	OGFOD1	1	0	protein_coding	2-oxoglutarate and iron-dependent oxygenase domain containing 1 [Source:HGNC Symbol;Acc:25585]
ENSG00000087269	chr4	2939660	2965112	12388	-	66.5824	64.0108	68.2051	75.272	71.2609	79.0358	0.216615	6.14865	13.0752	0.000299234	0.00401416	NOP14	1	0	protein_coding	NOP14 nucleolar protein [Source:HGNC Symbol;Acc:16821]
ENSG00000087365	chr11	65818200	65836779	20206	+	153.036	146.498	170.934	175.295	167.887	205.9	0.257521	7.41214	11.7801	0.000598664	0.00693391	SF3B2	1	0	protein_coding	splicing factor 3b, subunit 2, 145kDa [Source:HGNC Symbol;Acc:10769]
ENSG00000088325	chr20	30327074	30389608	7102	+	276.079	272.857	269.401	347.806	337.322	353.834	0.378688	8.2795	41.5473	1.15053e-10	2.0565e-08	TPX2	1	0	protein_coding	TPX2, microtubule-associated [Source:HGNC Symbol;Acc:1249]
ENSG00000088812	chr20	3451687	3631769	12554	+	39.0956	40.2765	43.2361	47.4527	44.335	51.984	0.264545	5.47692	15.3795	8.79384e-05	0.00155295	ATRN	1	0	protein_coding	attractin [Source:HGNC Symbol;Acc:885]
ENSG00000088832	chr20	1349622	1373806	6215	-	308.703	306.261	300.006	339.427	351.456	337.562	0.203673	8.34425	11.0141	0.000904216	0.0095072	FKBP1A	1	0	protein_coding	FK506 binding protein 1A, 12kDa [Source:HGNC Symbol;Acc:3711]
ENSG00000089177	chr20	16252749	16554078	20764	-	9.35045	8.47085	9.77796	11.4216	10.1746	11.0578	0.277356	3.33653	12.5439	0.000397507	0.00499319	KIF16B	1	0	protein_coding	kinesin family member 16B [Source:HGNC Symbol;Acc:15869]
ENSG00000089220	chr12	118573663	118583389	2405	+	136.208	131.586	133.283	150.609	151.213	153.428	0.217387	7.16183	14.0784	0.000175341	0.00267193	PEBP1	1	0	protein_coding	phosphatidylethanolamine binding protein 1 [Source:HGNC Symbol;Acc:8630]
ENSG00000089597	chr11	62392298	62414104	22960	-	153.642	157.622	164.198	182.682	170.905	219.733	0.303457	7.4533	15.7846	7.09761e-05	0.00131117	GANAB	1	0	protein_coding	glucosidase, alpha; neutral AB [Source:HGNC Symbol;Acc:4138]
ENSG00000089693	chr12	6857170	6876641	10181	-	80.5736	82.4389	87.0049	89.4911	91.6101	102.044	0.214331	6.47754	11.9624	0.000542856	0.00641677	MLF2	1	0	protein_coding	myeloid leukemia factor 2 [Source:HGNC Symbol;Acc:7126]
ENSG00000089737	chr14	94517266	94547591	16107	-	271.053	260.902	237.3	307.598	308.591	315.251	0.309384	8.15263	19.9052	8.13788e-06	0.000229509	DDX24	1	0	protein_coding	DEAD (Asp-Glu-Ala-Asp) box helicase 24 [Source:HGNC Symbol;Acc:13266]
ENSG00000090273	chr1	27226729	27273353	4044	+	141.648	131.122	140.569	155.262	148.982	170.607	0.233984	7.21395	13.4855	0.000240418	0.0033651	NUDC	1	0	protein_coding	nudC nuclear distribution protein [Source:HGNC Symbol;Acc:8045]
ENSG00000090861	chr16	70286198	70323446	7448	-	114.354	110.744	121.168	145.323	141.297	169.534	0.431724	7.06813	39.5921	3.12942e-10	5.0479e-08	AARS	1	0	protein_coding	alanyl-tRNA synthetase [Source:HGNC Symbol;Acc:20]
ENSG00000090863	chr16	74485856	74641012	27611	-	49.9196	52.6631	55.6433	62.9609	57.2692	67.6294	0.282494	5.85442	17.5474	2.80234e-05	0.000625068	GLG1	1	0	protein_coding	golgi glycoprotein 1 [Source:HGNC Symbol;Acc:4316]
ENSG00000090889	chrX	69509879	69640682	8546	+	73.5367	73.057	70.7484	89.5169	90.3979	93.1613	0.363398	6.35884	37.349	9.87738e-10	1.33314e-07	KIF4A	1	0	protein_coding	kinesin family member 4A [Source:HGNC Symbol;Acc:13339]
ENSG00000091009	chr5	145583113	145718814	10215	+	66.6512	68.5819	68.8925	78.4304	76.7673	76.2609	0.216691	6.18682	13.9872	0.00018406	0.00275781	RBM27	1	0	protein_coding	RNA binding motif protein 27 [Source:HGNC Symbol;Acc:29243]
ENSG00000091127	chr7	105080108	105162714	9562	-	48.6113	46.7335	48.0993	56.2316	55.1672	52.8486	0.230588	5.68599	12.9954	0.000312261	0.00414687	PUS7	1	0	protein_coding	pseudouridylate synthase 7 homolog (S. cerevisiae) [Source:HGNC Symbol;Acc:26033]
ENSG00000091157	chr18	54318574	54698828	22925	+	34.5237	33.3879	36.8263	45.0291	42.7875	44.7888	0.375867	5.31187	36.153	1.82421e-09	2.25503e-07	WDR7	1	0	protein_coding	WD repeat domain 7 [Source:HGNC Symbol;Acc:13490]
ENSG00000091527	chr3	133292574	133309105	11885	+	166.353	169.801	178.839	200.15	185.619	195.847	0.210886	7.51798	13.0029	0.000311014	0.00413445	CDV3	1	0	protein_coding	CDV3 homolog (mouse) [Source:HGNC Symbol;Acc:26928]
ENSG00000092201	chr14	21819631	21852425	11966	-	583.474	570.36	558.701	655.43	644.134	660.886	0.229404	9.26247	14.0668	0.000176429	0.00268234	SUPT16H	1	0	protein_coding	suppressor of Ty 16 homolog (S. cerevisiae) [Source:HGNC Symbol;Acc:11465]
ENSG00000092203	chr14	21944756	21967319	21820	+	78.9624	75.2147	76.4537	88.5113	89.9079	93.5657	0.272074	6.39359	21.0919	4.37784e-06	0.000140548	TOX4	1	0	protein_coding	TOX high mobility group box family member 4 [Source:HGNC Symbol;Acc:20161]
ENSG00000092621	chr1	120202421	120286838	9825	+	238.595	239.565	245.549	266.307	274.482	313.605	0.273551	8.04321	17.1915	3.37949e-05	0.000717431	PHGDH	1	0	protein_coding	phosphoglycerate dehydrogenase [Source:HGNC Symbol;Acc:8923]
ENSG00000092820	chr6	159186773	159240444	8943	-	185.453	180.541	186.52	231.72	228.832	261.008	0.419016	7.73546	44.5373	2.49563e-11	5.50161e-09	EZR	1	0	protein_coding	ezrin [Source:HGNC Symbol;Acc:12691]
ENSG00000092964	chr8	26371791	26515694	14276	+	33.1604	31.2303	36.0874	37.7714	36.6879	42.9482	0.259301	5.18713	12.9688	0.000316731	0.00419168	DPYSL2	1	0	protein_coding	dihydropyrimidinase-like 2 [Source:HGNC Symbol;Acc:3014]
ENSG00000094880	chr5	137523339	137549032	8696	-	112.798	111.783	109.035	125.986	126.802	123.685	0.209102	6.89196	12.2422	0.000467216	0.00565922	CDC23	1	0	protein_coding	cell division cycle 23 [Source:HGNC Symbol;Acc:1724]
ENSG00000094914	chr12	53701240	53718648	19227	-	43.2269	44.2082	45.4701	48.961	50.009	57.2828	0.267638	5.59556	15.5578	8.00188e-05	0.0014361	AAAS	1	0	protein_coding	achalasia, adrenocortical insufficiency, alacrimia [Source:HGNC Symbol;Acc:13666]
ENSG00000095139	chr11	118443105	118473748	11261	+	116.35	112.742	118.865	148.172	146.739	148.046	0.383452	7.04805	45.0141	1.95625e-11	4.70459e-09	ARCN1	1	0	protein_coding	archain 1 [Source:HGNC Symbol;Acc:649]
ENSG00000095319	chr9	131709978	131769375	13299	+	87.404	84.3249	100.718	103.955	96.4975	128.189	0.304787	6.64979	12.0943	0.000505762	0.0060431	NUP188	1	0	protein_coding	nucleoporin 188kDa [Source:HGNC Symbol;Acc:17859]
ENSG00000095951	chr6	12008995	12165232	17583	+	24.7326	25.1888	24.9175	29.1858	26.6036	29.5339	0.223084	4.74411	11.6786	0.000632241	0.00721541	HIVEP1	1	0	protein_coding	human immunodeficiency virus type I enhancer binding protein 1 [Source:HGNC Symbol;Acc:4920]
ENSG00000096060	chr6	35541362	35696360	20337	-	176.337	178.895	175.402	209.264	195.497	201.327	0.226459	7.57039	14.5903	0.0001336	0.00214634	FKBP5	1	0	protein_coding	FK506 binding protein 5 [Source:HGNC Symbol;Acc:3721]
ENSG00000096384	chr6	44214824	44221620	7825	+	1607.52	1518.92	1606.32	2066.08	2032.46	2100.1	0.42415	10.8367	46.4772	9.26907e-12	2.45204e-09	HSP90AB1	1	0	protein_coding	heat shock protein 90kDa alpha (cytosolic), class B member 1 [Source:HGNC Symbol;Acc:5258]
ENSG00000097021	chr1	6324329	6454451	16111	-	112.288	110.744	122.8	122.944	129.317	144.016	0.231479	6.95443	12.2694	0.000460441	0.0056028	ACOT7	1	0	protein_coding	acyl-CoA thioesterase 7 [Source:HGNC Symbol;Acc:24157]
ENSG00000099783	chr19	8509651	8553998	18850	+	257.957	252.895	274.556	311.762	298.378	329.572	0.293682	8.17181	24.0771	9.25565e-07	4.1082e-05	HNRNPM	1	0	protein_coding	heterogeneous nuclear ribonucleoprotein M [Source:HGNC Symbol;Acc:5046]
ENSG00000099810	chr9	21802542	21931646	15972	+	53.5	52.6951	52.1377	65.2555	64.2844	60.9502	0.301813	5.8675	21.973	2.76508e-06	9.56955e-05	MTAP	1	0	protein_coding	methylthioadenosine phosphorylase [Source:HGNC Symbol;Acc:7413]
ENSG00000100014	chr22	24666786	24813708	21464	+	39.7842	42.7218	41.7926	45.2354	46.3853	51.0079	0.232919	5.48028	12.6139	0.000382889	0.00486337	SPECC1L	1	0	protein_coding	sperm antigen with calponin homology and coiled-coil domains 1-like [Source:HGNC Symbol;Acc:29022]
ENSG00000100029	chr22	30972612	31003070	18403	-	97.7322	92.8596	93.7928	104.625	104.029	119.223	0.238536	6.67757	13.4956	0.000239121	0.00335048	PES1	1	0	protein_coding	pescadillo ribosomal biogenesis factor 1 [Source:HGNC Symbol;Acc:8848]
ENSG00000100109	chr22	26887191	26908471	19657	-	38.1592	38.4225	40.3663	44.1654	44.3736	51.8167	0.297304	5.42732	18.4302	1.76242e-05	0.000427735	TFIP11	1	0	protein_coding	tuftelin interacting protein 11 [Source:HGNC Symbol;Acc:17165]
ENSG00000100220	chr22	32783569	32808242	6304	-	140.573	138.554	132.716	152.233	159.505	160.596	0.231884	7.20832	14.0881	0.000174448	0.00266139	RTCB	1	0	protein_coding	RNA 2',3'-cyclic phosphate and 5'-OH ligase [Source:HGNC Symbol;Acc:26935]
ENSG00000100281	chr22	35653445	35691800	15802	+	99.0542	97.0471	96.0612	115.751	114.306	112.474	0.264185	6.73034	19.9438	7.97526e-06	0.000227346	HMGXB4	1	0	protein_coding	HMG box domain containing 4 [Source:HGNC Symbol;Acc:5003]
ENSG00000100342	chr22	36649056	36663576	19420	+	6.65135	6.82462	6.3067	8.2504	7.00229	8.40836	0.289647	2.86665	11.2183	0.000809941	0.0086816	APOL1	1	0	protein_coding	apolipoprotein L, 1 [Source:HGNC Symbol;Acc:618]
ENSG00000100353	chr22	36906897	36925483	13021	-	339.37	334.71	318.566	383.283	391.522	403.838	0.281783	8.5045	20.3793	6.3514e-06	0.000191367	EIF3D	1	0	protein_coding	eukaryotic translation initiation factor 3, subunit D [Source:HGNC Symbol;Acc:3278]
ENSG00000100462	chr14	23389720	23398794	27171	-	109.823	108.778	109.603	125.058	125.293	137.546	0.275119	6.9038	21.5583	3.43231e-06	0.000114935	PRMT5	1	0	protein_coding	protein arginine methyltransferase 5 [Source:HGNC Symbol;Acc:10894]
ENSG00000100578	chr14	58894103	59015216	29900	+	36.9336	36.3607	35.9155	47.659	45.07	44.3426	0.362468	5.36586	30.8972	2.7206e-08	2.23816e-06	KIAA0586	1	0	protein_coding	KIAA0586 [Source:HGNC Symbol;Acc:19960]
ENSG00000100644	chr14	62162231	62214976	23071	+	138.604	134.974	148.852	171.144	170.57	156.9	0.275862	7.26727	18.0017	2.20711e-05	0.000512167	HIF1A	1	0	protein_coding	hypoxia inducible factor 1, alpha subunit (basic helix-loop-helix transcription factor) [Source:HGNC Symbol;Acc:4910]
ENSG00000100714	chr14	64854749	64926722	17114	+	260.835	249.874	254.914	335.894	333.041	355.633	0.454538	8.22671	58.5171	2.01529e-14	1.15897e-11	MTHFD1	1	0	protein_coding	methylenetetrahydrofolate dehydrogenase (NADP+ dependent) 1, methenyltetrahydrofolate cyclohydrolase, formyltetrahydrofolate synthetase [Source:HGNC Symbol;Acc:7432]
ENSG00000100784	chr14	91336799	91526980	13856	-	17.3927	17.3572	18.0781	21.4253	20.994	19.5219	0.265913	4.26484	14.0694	0.000176185	0.00268171	RPS6KA5	1	0	protein_coding	ribosomal protein S6 kinase, 90kDa, polypeptide 5 [Source:HGNC Symbol;Acc:10434]
ENSG00000100796	chr14	91923955	91976898	29178	-	115.717	110.249	118.401	131.336	120.948	133.46	0.198208	6.93111	11.0179	0.000902386	0.00949551	SMEK1	1	0	protein_coding	SMEK homolog 1, suppressor of mek1 (Dictyostelium) [Source:HGNC Symbol;Acc:20219]
ENSG00000100823	chr14	20923350	20925927	18116	+	198.012	191.185	183.53	224.102	229.425	234.305	0.298152	7.72028	22.5753	2.02061e-06	7.50842e-05	APEX1	1	0	protein_coding	APEX nuclease (multifunctional DNA repair enzyme) 1 [Source:HGNC Symbol;Acc:587]
ENSG00000101161	chr20	62612488	62664453	5964	+	98.2279	97.207	108.52	117.414	113.894	141.088	0.327225	6.82064	19.4106	1.05421e-05	0.0002803	PRPF6	1	0	protein_coding	pre-mRNA processing factor 6 [Source:HGNC Symbol;Acc:15860]
ENSG00000101266	chr20	459116	524465	14506	-	263.864	259.08	275.587	316.454	308.114	313.94	0.268406	8.18206	21.7378	3.12572e-06	0.000105739	CSNK2A1	1	0	protein_coding	casein kinase 2, alpha 1 polypeptide [Source:HGNC Symbol;Acc:2457]
ENSG00000101310	chr20	18488137	18542059	15944	+	146.605	146.658	141.325	162.236	167.578	169.91	0.235827	7.28778	15.4027	8.6864e-05	0.00153809	SEC23B	1	0	protein_coding	Sec23 homolog B (S. cerevisiae) [Source:HGNC Symbol;Acc:10702]
ENSG00000101413	chr20	36661948	36720768	8568	+	69.8736	69.0933	76.3849	81.2149	79.2046	84.6972	0.222322	6.26629	14.0195	0.000180928	0.00273188	RPRD1B	1	0	protein_coding	regulation of nuclear pre-mRNA domain containing 1B [Source:HGNC Symbol;Acc:16209]
ENSG00000101421	chr20	32399110	32442172	1646	+	84.3606	82.5028	85.2521	91.5795	93.0157	99.5756	0.20708	6.48639	12.69	0.000367623	0.00472554	CHMP4B	1	0	protein_coding	charged multivesicular body protein 4B [Source:HGNC Symbol;Acc:16171]
ENSG00000101457	chr20	44420576	44440066	4859	+	43.2544	39.5093	43.7345	46.3956	51.0535	49.9342	0.255697	5.51802	13.8607	0.000196872	0.00290628	DNTTIP1	1	0	protein_coding	deoxynucleotidyltransferase, terminal, interacting protein 1 [Source:HGNC Symbol;Acc:16160]
ENSG00000101544	chr18	77866915	77905406	7867	+	81.331	82.5987	86.6956	95.8207	94.086	103.55	0.262454	6.5072	20.2847	6.67335e-06	0.000199251	ADNP2	1	0	protein_coding	ADNP homeobox 2 [Source:HGNC Symbol;Acc:23803]
ENSG00000101557	chr18	158383	214629	16421	+	175.138	166.972	190.318	205.358	195.806	202.47	0.216931	7.56892	12.5608	0.000393931	0.00496062	USP14	1	0	protein_coding	ubiquitin specific peptidase 14 (tRNA-guanine transglycosylase) [Source:HGNC Symbol;Acc:12612]
ENSG00000101846	chrX	7137497	7272851	6521	+	58.5264	58.1931	61.3829	67.8724	66.9409	69.233	0.23145	5.99787	15.8455	6.873e-05	0.00128334	STS	1	0	protein_coding	steroid sulfatase (microsomal), isozyme S [Source:HGNC Symbol;Acc:11425]
ENSG00000101868	chrX	24712036	25015103	13290	+	161.285	157.366	147.271	194.903	198.888	195.358	0.372625	7.46431	33.0683	8.89755e-09	9.19436e-07	POLA1	1	0	protein_coding	polymerase (DNA directed), alpha 1, catalytic subunit [Source:HGNC Symbol;Acc:9173]
ENSG00000102032	chrX	153200716	153210232	9351	-	1.8453	1.88596	2.02777	2.26886	2.47595	2.71912	0.409049	1.16467	12.6932	0.000366979	0.00472554	RENBP	1	0	protein_coding	renin binding protein [Source:HGNC Symbol;Acc:9959]
ENSG00000102098	chrX	18257434	18372847	8956	-	56.8739	55.476	56.5197	69.226	66.0382	63.1952	0.268246	5.94169	17.4607	2.93309e-05	0.000646058	SCML2	1	0	protein_coding	sex comb on midleg-like 2 (Drosophila) [Source:HGNC Symbol;Acc:10581]
ENSG00000102265	chrX	47441712	47446188	4964	+	28.5333	28.7529	30.1415	33.2594	34.3538	36.0737	0.281173	4.99906	20.6789	5.43113e-06	0.000166677	TIMP1	1	0	protein_coding	TIMP metallopeptidase inhibitor 1 [Source:HGNC Symbol;Acc:11820]
ENSG00000102316	chrX	54834032	54842445	18804	+	107.62	110.297	103.124	118.535	121.747	126.349	0.225534	6.84559	13.5949	0.000226803	0.0032292	MAGED2	1	0	protein_coding	melanoma antigen family D, 2 [Source:HGNC Symbol;Acc:16353]
ENSG00000102572	chr13	99102455	99230194	16983	-	76.8004	76.6851	84.0836	92.8428	84.956	93.1334	0.224971	6.40931	13.8329	0.000199803	0.00292992	STK24	1	0	protein_coding	serine/threonine kinase 24 [Source:HGNC Symbol;Acc:11403]
ENSG00000102699	chr13	24995064	25086948	6662	-	134.28	128.453	124.484	167.947	169.383	173.884	0.434642	7.23256	49.4696	2.01471e-12	6.34489e-10	PARP4	1	0	protein_coding	poly (ADP-ribose) polymerase family, member 4 [Source:HGNC Symbol;Acc:271]
ENSG00000102763	chr13	42140973	42535256	11577	-	40.3075	39.5253	41.7926	47.6847	48.5389	49.3067	0.294093	5.48222	23.5592	1.21131e-06	5.00689e-05	VWA8	1	0	protein_coding	von Willebrand factor A domain containing 8 [Source:HGNC Symbol;Acc:29071]
ENSG00000102882	chr16	30125426	30134827	19205	-	59.7244	62.0929	61.0908	65.1395	69.0686	76.2609	0.236564	6.03951	12.819	0.000343124	0.00446703	MAPK3	1	0	protein_coding	mitogen-activated protein kinase 3 [Source:HGNC Symbol;Acc:6877]
ENSG00000102900	chr16	56764017	56878797	20925	+	105.389	100.723	104.636	146.393	147.242	153.358	0.559034	6.98725	93.0371	5.13229e-22	1.69712e-18	NUP93	1	0	protein_coding	nucleoporin 93kDa [Source:HGNC Symbol;Acc:28958]
ENSG00000102974	chr16	67596310	67673086	8544	+	121.363	118.448	131.135	148.507	138.847	153.303	0.283586	7.084	22.2252	2.42475e-06	8.62492e-05	CTCF	1	0	protein_coding	CCCTC-binding factor (zinc finger protein) [Source:HGNC Symbol;Acc:13723]
ENSG00000103047	chr16	68877507	69119083	11082	+	24.705	25.5084	27.2202	28.8893	29.8532	32.0299	0.264892	4.81464	16.2098	5.66991e-05	0.00110126	TANGO6	1	0	protein_coding	transport and golgi organization 6 homolog (Drosophila) [Source:HGNC Symbol;Acc:25749]
ENSG00000103051	chr16	70514471	70557468	20522	-	50.1123	49.3547	50.5395	56.2574	56.2247	61.6055	0.24886	5.76029	16.2282	5.61529e-05	0.00109548	COG4	1	0	protein_coding	component of oligomeric golgi complex 4 [Source:HGNC Symbol;Acc:18620]
ENSG00000103342	chr16	11961985	12009939	17969	-	105.816	105.806	105.083	126.476	120.174	121.859	0.253316	6.84051	18.9676	1.32954e-05	0.000335607	GSPT1	1	0	protein_coding	G1 to S phase transition 1 [Source:HGNC Symbol;Acc:4621]
ENSG00000103544	chr16	19566562	19718115	35070	+	9.13011	9.09417	9.57175	10.6095	10.2907	11.5179	0.256091	3.33535	12.5271	0.000401091	0.00502389	C16orf62	1	0	protein_coding	chromosome 16 open reading frame 62 [Source:HGNC Symbol;Acc:24641]
ENSG00000103549	chr16	30773066	30787628	27130	+	66.1417	65.4173	71.0749	75.3494	71.493	90.7629	0.26336	6.20102	12.054	0.000516819	0.00616408	RNF40	1	0	protein_coding	ring finger protein 40, E3 ubiquitin protein ligase [Source:HGNC Symbol;Acc:16867]
ENSG00000103657	chr15	63900817	64126141	26662	-	85.8479	83.7495	89.2046	111.019	101.823	120.004	0.397039	6.62866	39.0353	4.16203e-10	6.4013e-08	HERC1	1	0	protein_coding	HECT and RLD domain containing E3 ubiquitin protein ligase family member 1 [Source:HGNC Symbol;Acc:4867]
ENSG00000103994	chr15	42705021	42783321	34984	-	95.3085	92.3962	97.1953	112.386	104.08	117.982	0.265475	6.69413	19.5163	9.97432e-06	0.000267065	ZNF106	1	0	protein_coding	zinc finger protein 106 [Source:HGNC Symbol;Acc:12886]
ENSG00000104133	chr15	44854894	44955876	45593	-	95.9833	97.4307	100.1	113.868	110.889	112.125	0.234188	6.71991	17.3604	3.09195e-05	0.000671547	SPG11	1	0	protein_coding	spastic paraplegia 11 (autosomal recessive) [Source:HGNC Symbol;Acc:11226]
ENSG00000104221	chr8	37700786	37707422	4818	-	13.3991	13.6492	13.7648	15.4308	14.8944	16.9701	0.246339	3.88315	11.7813	0.000598273	0.00693391	BRF2	1	0	protein_coding	BRF2, RNA polymerase III transcription initiation factor 50 kDa subunit [Source:HGNC Symbol;Acc:17298]
ENSG00000104299	chr8	28625178	28747759	23611	-	20.1331	18.6199	20.9307	23.6941	22.9928	26.996	0.337725	4.48043	20.7055	5.35628e-06	0.000165036	INTS9	1	0	protein_coding	integrator complex subunit 9 [Source:HGNC Symbol;Acc:25592]
ENSG00000104419	chr8	134249414	134314265	39952	-	33.5459	32.1732	34.5751	37.1913	36.9845	40.6195	0.229154	5.16894	12.9234	0.000324499	0.00427505	NDRG1	1	0	protein_coding	N-myc downstream regulated 1 [Source:HGNC Symbol;Acc:7679]
ENSG00000104549	chr8	126010739	126034525	7585	+	50.7734	52.791	55.0418	59.029	58.1332	61.8287	0.209843	5.81875	12.2904	0.000455301	0.00555048	SQLE	1	0	protein_coding	squalene epoxidase [Source:HGNC Symbol;Acc:11279]
ENSG00000104738	chr8	48872745	48890720	18439	+	349.464	340.56	348.089	412.275	405.54	436.663	0.307478	8.58257	27.1564	1.8764e-07	1.15977e-05	MCM4	1	0	protein_coding	minichromosome maintenance complex component 4 [Source:HGNC Symbol;Acc:6947]
ENSG00000104889	chr19	12917394	12924452	4207	+	93.4494	90.9098	92.1259	99.817	107.42	108.709	0.227072	6.63048	13.9846	0.000184313	0.00275781	RNASEH2A	1	0	protein_coding	ribonuclease H2, subunit A [Source:HGNC Symbol;Acc:18518]
ENSG00000105202	chr19	40325098	40337054	8908	-	247.353	247.077	246.906	265.366	273.799	299.605	0.212257	8.04503	11.6795	0.000631919	0.00721541	FBL	1	0	protein_coding	fibrillarin [Source:HGNC Symbol;Acc:3599]
ENSG00000105323	chr19	41768401	41813503	35170	+	231.007	215.607	241.957	266.024	254.378	306.159	0.297588	7.9842	17.6942	2.5941e-05	0.000586533	HNRNPUL1	1	0	protein_coding	heterogeneous nuclear ribonucleoprotein U-like 1 [Source:HGNC Symbol;Acc:17011]
ENSG00000105568	chr19	52693292	52730687	14351	+	97.5531	94.9054	110.651	114.565	117.337	138.41	0.323932	6.81442	18.8872	1.38677e-05	0.000349388	PPP2R1A	1	0	protein_coding	protein phosphatase 2, regulatory subunit A, alpha [Source:HGNC Symbol;Acc:9302]
ENSG00000105732	chr19	42572629	42585701	10705	+	12.2699	13.2976	14.4006	15.9336	13.8756	19.5777	0.339208	3.90234	11.0098	0.000906322	0.00951422	ZNF574	1	0	protein_coding	zinc finger protein 574 [Source:HGNC Symbol;Acc:26166]
ENSG00000105851	chr7	106505723	106547590	15671	+	34.9093	33.1961	36.7919	40.0273	39.0607	41.6235	0.23767	5.23785	14.4949	0.000140539	0.00223427	PIK3CG	1	0	protein_coding	phosphatidylinositol-4,5-bisphosphate 3-kinase, catalytic subunit gamma [Source:HGNC Symbol;Acc:8978]
ENSG00000105939	chr7	138728266	138794465	16545	-	106.656	99.4286	111.373	124.478	112.32	130.783	0.245861	6.83912	14.1322	0.000170403	0.00261476	ZC3HAV1	1	0	protein_coding	zinc finger CCCH-type, antiviral 1 [Source:HGNC Symbol;Acc:23721]
ENSG00000105953	chr7	44646171	44748665	24359	+	58.2372	53.2385	61.297	62.5484	63.1754	79.984	0.285244	5.98315	11.2418	0.000799773	0.00860691	OGDH	1	0	protein_coding	oxoglutarate (alpha-ketoglutarate) dehydrogenase (lipoamide) [Source:HGNC Symbol;Acc:8124]
ENSG00000106105	chr7	30634297	30673649	9037	+	280.472	271.083	282.049	386.97	387.125	381.556	0.506526	8.3794	73.5834	9.64705e-18	1.4906e-14	GARS	1	0	protein_coding	glycyl-tRNA synthetase [Source:HGNC Symbol;Acc:4162]
ENSG00000106305	chr7	6048876	6063465	3969	+	66.1141	65.721	67.6896	76.0971	80.9713	79.496	0.280991	6.18893	22.2783	2.35856e-06	8.43155e-05	AIMP2	1	0	protein_coding	aminoacyl tRNA synthetase complex-interacting multifunctional protein 2 [Source:HGNC Symbol;Acc:20609]
ENSG00000107099	chr9	214854	465259	54178	+	125.425	117.249	131.152	177.422	169.577	189.878	0.556894	7.25183	79.8647	4.00954e-19	8.83903e-16	DOCK8	1	0	protein_coding	dedicator of cytokinesis 8 [Source:HGNC Symbol;Acc:19191]
ENSG00000107581	chr10	120794356	120840316	11150	-	474.89	464.378	451.247	536.521	509.594	524.163	0.209661	8.95144	11.4962	0.000697398	0.00773218	EIF3A	1	0	protein_coding	eukaryotic translation initiation factor 3, subunit A [Source:HGNC Symbol;Acc:3271]
ENSG00000107651	chr10	121652223	121702014	10558	+	45.7745	44.9754	49.3538	61.7104	58.7522	60.1414	0.402195	5.7461	42.7587	6.19252e-11	1.22251e-08	SEC23IP	1	0	protein_coding	SEC23 interacting protein [Source:HGNC Symbol;Acc:17018]
ENSG00000107745	chr10	74127098	74385899	15805	-	55.3728	54.1335	54.0795	66.9958	67.4696	68.0338	0.342311	5.93708	32.563	1.1539e-08	1.13057e-06	MICU1	1	0	protein_coding	mitochondrial calcium uptake 1 [Source:HGNC Symbol;Acc:1530]
ENSG00000108100	chr10	35535953	35860852	19395	+	64.8472	64.0907	68.6176	74.4857	72.4473	74.0577	0.197265	6.12885	11.6663	0.000636414	0.0072448	CCNY	1	0	protein_coding	cyclin Y [Source:HGNC Symbol;Acc:23354]
ENSG00000108270	chr17	35306175	35414171	7879	+	95.3085	91.597	89.2217	120.817	115.944	127.673	0.433605	6.74423	49.1029	2.42879e-12	7.3119e-10	AATF	1	0	protein_coding	apoptosis antagonizing transcription factor [Source:HGNC Symbol;Acc:19235]
ENSG00000108424	chr17	45726842	45762871	23470	+	509.152	501.65	565.403	601.467	576.174	636.832	0.238473	9.14606	14.1835	0.000165819	0.00256825	KPNB1	1	0	protein_coding	karyopherin (importin) beta 1 [Source:HGNC Symbol;Acc:6400]
ENSG00000108510	chr17	60019966	60142643	15089	-	123.745	126.056	128.368	150.028	139.672	145.647	0.23818	7.08766	17.0394	3.66113e-05	0.00076502	MED13	1	0	protein_coding	mediator complex subunit 13 [Source:HGNC Symbol;Acc:22474]
ENSG00000108592	chr17	61896793	61907372	12512	-	59.7107	57.6817	58.1522	72.3844	67.9854	77.1812	0.342916	6.03919	29.8136	4.75636e-08	3.5344e-06	FTSJ3	1	0	protein_coding	FtsJ homolog 3 (E. coli) [Source:HGNC Symbol;Acc:17136]
ENSG00000108671	chr17	30771279	30810336	13618	+	162.607	162.033	159.025	180.645	180.306	181.233	0.199416	7.42235	11.6576	0.00063941	0.00726587	PSMD11	1	0	protein_coding	proteasome (prosome, macropain) 26S subunit, non-ATPase, 11 [Source:HGNC Symbol;Acc:9556]
ENSG00000108733	chr17	33901814	33905882	5179	-	7.39498	7.70367	6.97689	8.65003	9.13006	8.64541	0.293083	3.026	13.4318	0.000247399	0.00344457	PEX12	1	0	protein_coding	peroxisomal biogenesis factor 12 [Source:HGNC Symbol;Acc:8854]
ENSG00000108828	chr17	41166622	41177140	8341	-	50.0435	48.4916	55.4543	57.134	55.9152	67.002	0.26022	5.803	12.4881	0.000409558	0.00510097	VAT1	1	0	protein_coding	vesicle amine transport 1 [Source:HGNC Symbol;Acc:16919]
ENSG00000108840	chr17	42154114	42201070	28284	-	12.6968	13.905	14.8646	16.7071	14.5978	19.0757	0.315758	3.94221	12.3137	0.000449635	0.00549153	HDAC5	1	0	protein_coding	histone deacetylase 5 [Source:HGNC Symbol;Acc:14068]
ENSG00000108883	chr17	42927311	42977030	34541	-	137.337	134.974	151.223	170.848	165.592	189.446	0.347252	7.31033	29.3454	6.05586e-08	4.3771e-06	EFTUD2	1	0	protein_coding	elongation factor Tu GTP binding domain containing 2 [Source:HGNC Symbol;Acc:30858]
ENSG00000109099	chr17	15133095	15168643	7527	-	6.52741	6.42506	6.47854	8.19884	8.22737	8.17131	0.374155	2.88702	25.1028	5.4353e-07	2.6627e-05	PMP22	1	0	protein_coding	peripheral myelin protein 22 [Source:HGNC Symbol;Acc:9118]
ENSG00000109107	chr17	26900133	26904282	9400	-	56.2266	53.9417	54.0451	63.1929	64.6584	71.4362	0.31264	5.92629	22.9595	1.65455e-06	6.45566e-05	ALDOC	1	0	protein_coding	aldolase C, fructose-bisphosphate [Source:HGNC Symbol;Acc:418]
ENSG00000109111	chr17	26989109	27029697	19672	+	84.8564	81.416	86.455	95.1503	86.8516	111.693	0.249754	6.51275	10.9264	0.000948023	0.00981182	SUPT6H	1	0	protein_coding	suppressor of Ty 6 homolog (S. cerevisiae) [Source:HGNC Symbol;Acc:11470]
ENSG00000109320	chr4	103422486	103538459	20653	+	11.0718	11.06	12.5275	13.6132	12.5732	15.4502	0.299536	3.67538	13.1821	0.000282643	0.00383045	NFKB1	1	0	protein_coding	nuclear factor of kappa light polypeptide gene enhancer in B-cells 1 [Source:HGNC Symbol;Acc:7794]
ENSG00000110048	chr11	59341871	59383617	6947	-	36.8372	36.5205	41.4317	43.3533	40.4147	49.753	0.252707	5.3752	11.1656	0.000833297	0.00888157	OSBP	1	0	protein_coding	oxysterol binding protein [Source:HGNC Symbol;Acc:8503]
ENSG00000110104	chr11	60609544	60618554	4078	+	39.7153	39.1896	43.2877	46.2022	43.6257	52.0538	0.25	5.46422	12.7433	0.000357282	0.00461952	CCDC86	1	0	protein_coding	coiled-coil domain containing 86 [Source:HGNC Symbol;Acc:28359]
ENSG00000110107	chr11	60658202	60674060	6099	-	143.328	141.975	168.442	171.673	168.983	201.452	0.292051	7.37834	14.9956	0.00010776	0.00182503	PRPF19	1	0	protein_coding	pre-mRNA processing factor 19 [Source:HGNC Symbol;Acc:17896]
ENSG00000110344	chr11	118230300	118269926	14313	+	88.8637	86.6104	84.032	114.384	109.483	100.259	0.355895	6.61039	26.1813	3.10816e-07	1.73467e-05	UBE4A	1	0	protein_coding	ubiquitination factor E4A [Source:HGNC Symbol;Acc:12499]
ENSG00000110497	chr11	46417964	46615675	39624	-	19.3757	19.3231	20.587	22.0183	22.0514	28.6554	0.327744	4.46508	13.3847	0.000253679	0.00350985	AMBRA1	1	0	protein_coding	autophagy/beclin-1 regulator 1 [Source:HGNC Symbol;Acc:25990]
ENSG00000110619	chr11	3022152	3078843	34609	-	56.8188	55.5719	57.6023	65.5133	65.9479	68.3267	0.267719	5.95079	20.7419	5.25522e-06	0.000162408	CARS	1	0	protein_coding	cysteinyl-tRNA synthetase [Source:HGNC Symbol;Acc:1493]
ENSG00000110713	chr11	3692313	3819022	37857	-	129.433	128.501	135.465	165.575	159.531	179.49	0.393611	7.23064	43.617	3.99348e-11	8.51964e-09	NUP98	1	0	protein_coding	nucleoporin 98kDa [Source:HGNC Symbol;Acc:8068]
ENSG00000110880	chr12	109038885	109125372	20825	-	121.033	119.231	117.8	138.439	139.453	138.257	0.251579	7.0168	18.4088	1.78232e-05	0.000431773	CORO1C	1	0	protein_coding	coronin, actin binding protein, 1C [Source:HGNC Symbol;Acc:2254]
ENSG00000111266	chr12	12628829	12715317	7466	-	10.4108	9.63758	10.6028	13.7292	13.2953	14.7948	0.48168	3.60352	42.0389	8.94744e-11	1.64372e-08	DUSP16	1	0	protein_coding	dual specificity phosphatase 16 [Source:HGNC Symbol;Acc:17909]
ENSG00000111331	chr12	113376157	113411054	11908	+	6.70643	7.30411	8.16262	8.77894	7.98236	9.90039	0.302745	3.03328	11.378	0.000743178	0.00812398	OAS3	1	0	protein_coding	2'-5'-oligoadenylate synthetase 3, 100kDa [Source:HGNC Symbol;Acc:8088]
ENSG00000111348	chr12	15094951	15114662	6812	-	588.211	562.224	543.167	677.255	707.09	674.914	0.316648	9.2945	22.4654	2.13966e-06	7.7965e-05	ARHGDIB	1	0	protein_coding	Rho GDP dissociation inhibitor (GDI) beta [Source:HGNC Symbol;Acc:679]
ENSG00000111640	chr12	6643093	6647537	12773	+	3422.33	3335.61	2957.31	3737.69	3978.93	4080.57	0.31338	11.8135	16.112	5.97052e-05	0.00114618	GAPDH	1	0	protein_coding	glyceraldehyde-3-phosphate dehydrogenase [Source:HGNC Symbol;Acc:4141]
ENSG00000111641	chr12	6666029	6677857	27344	-	56.9152	56.2272	58.7709	65.0493	62.6209	68.8426	0.227405	5.94491	14.4705	0.000142374	0.00225531	NOP2	1	0	protein_coding	NOP2 nucleolar protein [Source:HGNC Symbol;Acc:7867]
ENSG00000111642	chr12	6679249	6716642	32531	-	242.616	235.617	270.277	313.489	285.624	365.45	0.400042	8.16139	25.8701	3.6518e-07	1.96351e-05	CHD4	1	0	protein_coding	chromodomain helicase DNA binding protein 4 [Source:HGNC Symbol;Acc:1919]
ENSG00000111667	chr12	6961292	6975796	11292	+	64.7233	62.5404	68.4457	72.9129	73.8658	88.1972	0.2978	6.16991	17.336	3.13192e-05	0.000678002	USP5	1	0	protein_coding	ubiquitin specific peptidase 5 (isopeptidase T) [Source:HGNC Symbol;Acc:12628]
ENSG00000111669	chr12	6976283	6980112	8049	+	656.184	650.977	626.752	689.927	739.406	765.858	0.216976	9.43122	10.9614	0.000930311	0.00966632	TPI1	1	0	protein_coding	triosephosphate isomerase 1 [Source:HGNC Symbol;Acc:12009]
ENSG00000112118	chr6	52128807	52149679	11543	-	509.565	502.897	534.626	571.173	576.806	649.898	0.251236	9.12674	15.4841	8.32005e-05	0.00148115	MCM3	1	0	protein_coding	minichromosome maintenance complex component 3 [Source:HGNC Symbol;Acc:6945]
ENSG00000112584	chr6	170599791	170716153	14621	+	40.4727	41.5391	40.9162	51.1783	49.6092	51.0498	0.33943	5.52314	31.2497	2.26887e-08	1.97437e-06	FAM120B	1	0	protein_coding	family with sequence similarity 120B [Source:HGNC Symbol;Acc:21109]
ENSG00000112984	chr5	137514408	137523404	9639	+	37.512	38.5983	33.6644	44.0752	45.8308	47.1733	0.353373	5.36935	23.4675	1.2704e-06	5.1863e-05	KIF20A	1	0	protein_coding	kinesin family member 20A [Source:HGNC Symbol;Acc:9787]
ENSG00000112992	chr5	43602794	43707507	19637	+	127.739	123.642	125.739	159.297	154.27	151.922	0.338702	7.1394	32.3921	1.25998e-08	1.21647e-06	NNT	1	0	protein_coding	nicotinamide nucleotide transhydrogenase [Source:HGNC Symbol;Acc:7863]
ENSG00000113013	chr5	137890571	137911133	12278	-	551.305	537.643	503.385	617.349	621.231	623.446	0.259749	9.17445	15.6475	7.63129e-05	0.00138487	HSPA9	1	0	protein_coding	heat shock 70kDa protein 9 (mortalin) [Source:HGNC Symbol;Acc:5244]
ENSG00000113194	chr5	175874629	175937075	7561	+	80.009	79.7858	80.7842	94.7249	92.8352	96.4521	0.274127	6.45519	23.6765	1.13969e-06	4.77045e-05	FAF2	1	0	protein_coding	Fas associated factor family member 2 [Source:HGNC Symbol;Acc:24666]
ENSG00000113263	chr5	156569944	156682201	19005	+	112.88	116.338	117.078	132.045	130.219	130.378	0.216545	6.94903	14.5346	0.000137611	0.0022016	ITK	1	0	protein_coding	IL2-inducible T-cell kinase [Source:HGNC Symbol;Acc:6171]
ENSG00000113368	chr5	126112315	126172712	12998	+	211.783	206.737	245.703	282.409	261.122	294.195	0.370623	7.97191	28.7754	8.12771e-08	5.6881e-06	LMNB1	1	0	protein_coding	lamin B1 [Source:HGNC Symbol;Acc:6637]
ENSG00000113384	chr5	32124810	32174456	4460	-	62.8642	60.0311	66.8476	77.2444	74.6266	76.1354	0.300724	6.12669	25.1162	5.39788e-07	2.65419e-05	GOLPH3	1	0	protein_coding	golgi phosphoprotein 3 (coat-protein) [Source:HGNC Symbol;Acc:15452]
ENSG00000114315	chr3	193853934	193856521	2587	+	15.3683	13.7611	14.9849	18.7954	18.4665	19.5498	0.398254	4.08018	30.954	2.6422e-08	2.20679e-06	HES1	1	0	protein_coding	hes family bHLH transcription factor 1 [Source:HGNC Symbol;Acc:5192]
ENSG00000114573	chr3	113465866	113530903	11638	+	48.4598	44.3361	42.9268	56.6313	57.785	54.2988	0.34781	5.67197	22.942	1.66963e-06	6.47645e-05	ATP6V1A	1	0	protein_coding	ATPase, H+ transporting, lysosomal 70kDa, V1 subunit A [Source:HGNC Symbol;Acc:851]
ENSG00000114805	chr3	155093369	155462856	35563	-	75.6712	75.87	78.6361	87.4929	87.1353	85.9103	0.214317	6.35864	13.89	0.00019383	0.0028742	PLCH1	1	0	protein_coding	phospholipase C, eta 1 [Source:HGNC Symbol;Acc:29185]
ENSG00000115415	chr2	191829084	191885686	21581	-	95.4186	95.273	92.2978	116.859	118.549	111.038	0.32697	6.71898	27.3108	1.73241e-07	1.08088e-05	STAT1	1	0	protein_coding	signal transducer and activator of transcription 1, 91kDa [Source:HGNC Symbol;Acc:11362]
ENSG00000115685	chr2	242088991	242123067	18182	+	56.3368	55.8437	51.4675	64.3016	65.3805	64.6733	0.281833	5.90496	17.8533	2.38605e-05	0.000546973	PPP1R7	1	0	protein_coding	protein phosphatase 1, regulatory subunit 7 [Source:HGNC Symbol;Acc:9295]
ENSG00000115760	chr2	32582096	32843966	25735	+	218.159	215.287	227.797	274.029	262.721	292.41	0.361055	7.96131	36.6176	1.43728e-09	1.84572e-07	BIRC6	1	0	protein_coding	baculoviral IAP repeat containing 6 [Source:HGNC Symbol;Acc:13516]
ENSG00000115806	chr2	171784974	171823639	14526	+	58.6916	56.6428	60.7471	65.3329	65.2902	69.0099	0.215981	5.97321	13.19	0.000281447	0.00382208	GORASP2	1	0	protein_coding	golgi reassembly stacking protein 2, 55kDa [Source:HGNC Symbol;Acc:17500]
ENSG00000115896	chr2	198669426	199437305	20496	+	43.3646	44.7996	46.4668	51.7326	49.5835	51.2311	0.215853	5.58576	12.8323	0.000340682	0.00444837	PLCL1	1	0	protein_coding	phospholipase C-like 1 [Source:HGNC Symbol;Acc:9063]
ENSG00000115902	chr2	65215611	65250999	12794	+	58.0444	57.5378	68.7722	71.598	68.7334	85.8824	0.330308	6.10037	16.3307	5.31941e-05	0.00105015	SLC1A4	1	0	protein_coding	solute carrier family 1 (glutamate/neutral amino acid transporter), member 4 [Source:HGNC Symbol;Acc:10942]
ENSG00000116062	chr2	47922669	48037240	26568	+	214.11	214.696	219.36	254.937	244.268	252.669	0.249104	7.87088	18.8214	1.43551e-05	0.000360293	MSH6	1	0	protein_coding	mutS homolog 6 [Source:HGNC Symbol;Acc:7329]
ENSG00000116127	chr2	73612886	73837920	46682	+	147.376	150.829	148.732	170.087	165.295	173.968	0.223145	7.32088	15.2077	9.63109e-05	0.00166741	ALMS1	1	0	protein_coding	Alstrom syndrome 1 [Source:HGNC Symbol;Acc:428]
ENSG00000116221	chr1	54649714	54691137	6466	+	90.3785	89.3434	94.4286	100.165	107.717	106.366	0.232503	6.6205	15.3156	9.09604e-05	0.00159355	MRPL37	1	0	protein_coding	mitochondrial ribosomal protein L37 [Source:HGNC Symbol;Acc:14034]
ENSG00000116350	chr1	29474255	29508499	8388	-	158.655	154.457	157.272	176.61	169.112	187.731	0.215512	7.39061	13.1982	0.000280213	0.00380922	SRSF4	1	0	protein_coding	serine/arginine-rich splicing factor 4 [Source:HGNC Symbol;Acc:10786]
ENSG00000116478	chr1	32757687	32799236	12245	+	248.345	243.944	247.284	282.692	281.304	287.502	0.238081	8.05548	16.8826	3.9764e-05	0.00081406	HDAC1	1	0	protein_coding	histone deacetylase 1 [Source:HGNC Symbol;Acc:4852]
ENSG00000116521	chr1	155225770	155232221	8804	-	42.0564	43.0575	41.8785	47.0531	46.3853	52.6812	0.235877	5.51339	12.8623	0.000335266	0.00439936	SCAMP3	1	0	protein_coding	secretory carrier membrane protein 3 [Source:HGNC Symbol;Acc:10565]
ENSG00000117036	chr1	157090983	157108266	7489	-	23.1489	23.3827	24.2645	27.4713	25.8169	27.6374	0.227911	4.66606	12.9677	0.000316903	0.00419168	ETV3	1	0	protein_coding	ets variant 3 [Source:HGNC Symbol;Acc:3492]
ENSG00000117592	chr1	173446405	173457946	3419	+	159.247	153.61	138.661	181.277	189.771	175.683	0.310155	7.38458	17.6666	2.63208e-05	0.000593093	PRDX6	1	0	protein_coding	peroxiredoxin 6 [Source:HGNC Symbol;Acc:16753]
ENSG00000117593	chr1	173793641	173827684	7929	+	69.3641	68.8696	72.5356	95.782	89.9337	87.1932	0.408635	6.33907	43.187	4.97511e-11	1.04454e-08	DARS2	1	0	protein_coding	aspartyl-tRNA synthetase 2, mitochondrial [Source:HGNC Symbol;Acc:25538]
ENSG00000118513	chr6	135502453	135540311	101182	+	355.138	356.83	344.222	409.903	406.842	398.372	0.237027	8.56932	14.974	0.000109002	0.001839	MYB	1	0	protein_coding	v-myb avian myeloblastosis viral oncogene homolog [Source:HGNC Symbol;Acc:7545]
ENSG00000118655	chr1	114447763	114456708	7153	+	40.9409	41.3154	41.9645	45.88	47.6749	50.4641	0.247894	5.48766	15.8312	6.92517e-05	0.00128651	DCLRE1B	1	0	protein_coding	DNA cross-link repair 1B [Source:HGNC Symbol;Acc:17641]
ENSG00000118705	chr20	35806813	35870022	8919	+	429.473	435.05	377.611	524.829	527.983	539.599	0.391739	8.89007	29.3709	5.97689e-08	4.34376e-06	RPN2	1	0	protein_coding	ribophorin II [Source:HGNC Symbol;Acc:10382]
ENSG00000119285	chr1	236712305	236767804	16885	-	148.258	145.746	141.102	170.268	168.081	165.629	0.246522	7.29538	16.3502	5.26493e-05	0.00104094	HEATR1	1	0	protein_coding	HEAT repeat containing 1 [Source:HGNC Symbol;Acc:25517]
ENSG00000119392	chr9	131266979	131304567	8559	+	76.7178	77.2925	76.1787	85.9202	82.7122	90.7768	0.206342	6.35506	12.2614	0.000462432	0.00562187	GLE1	1	0	protein_coding	GLE1 RNA export mediator [Source:HGNC Symbol;Acc:4315]
ENSG00000119673	chr14	74034324	74042357	3750	+	11.9669	11.4596	13.6445	14.1546	14.1077	15.0319	0.26054	3.75047	11.8305	0.000582693	0.00679055	ACOT2	1	0	protein_coding	acyl-CoA thioesterase 2 [Source:HGNC Symbol;Acc:18431]
ENSG00000119689	chr14	75348594	75370448	16065	+	112.825	113.941	116.82	127.572	127.344	142.147	0.243014	6.95199	16.48	4.91671e-05	0.000980352	DLST	1	0	protein_coding	dihydrolipoamide S-succinyltransferase (E2 component of 2-oxo-glutarate complex) [Source:HGNC Symbol;Acc:2911]
ENSG00000119720	chr14	90742580	90798481	19440	-	33.3807	35.8652	36.242	39.8082	38.8543	42.2649	0.232295	5.24288	13.844	0.000198631	0.00291921	NRDE2	1	0	protein_coding	NRDE-2, necessary for RNA interference, domain containing [Source:HGNC Symbol;Acc:20186]
ENSG00000119912	chr10	94211441	94333833	17929	-	103.736	101.954	101.01	122.093	122.624	112.028	0.253519	6.79449	15.1235	0.000100699	0.00172532	IDE	1	0	protein_coding	insulin-degrading enzyme [Source:HGNC Symbol;Acc:5381]
ENSG00000119977	chr10	97423158	97453900	9847	-	42.8688	42.7218	41.9473	53.0088	53.1426	51.4681	0.340337	5.57707	29.2132	6.48361e-08	4.61068e-06	TCTN3	1	0	protein_coding	tectonic family member 3 [Source:HGNC Symbol;Acc:24519]
ENSG00000119986	chr10	99437181	99447080	1457	-	2.75418	3.1486	2.9901	3.76425	3.46891	3.93227	0.364512	1.75886	14.1008	0.000173272	0.00264651	AVPI1	1	0	protein_coding	arginine vasopressin-induced 1 [Source:HGNC Symbol;Acc:30898]
ENSG00000120053	chr10	101156627	101190381	4741	-	32.9676	31.5979	33.5613	40.4141	43.1099	42.6832	0.398172	5.23121	39.082	4.06365e-10	6.32352e-08	GOT1	1	0	protein_coding	glutamic-oxaloacetic transaminase 1, soluble [Source:HGNC Symbol;Acc:4432]
ENSG00000120158	chr9	4792869	4885917	9089	+	19.238	19.6747	19.281	23.5265	23.6247	23.6633	0.31787	4.43352	24.0007	9.63003e-07	4.21776e-05	RCL1	1	0	protein_coding	RNA terminal phosphate cyclase-like 1 [Source:HGNC Symbol;Acc:17687]
ENSG00000120254	chr6	151186685	151423023	10596	+	36.0798	35.4497	38.7682	43.1083	42.6069	46.6573	0.298263	5.34313	22.2807	2.35562e-06	8.43155e-05	MTHFD1L	1	0	protein_coding	methylenetetrahydrofolate dehydrogenase (NADP+ dependent) 1-like [Source:HGNC Symbol;Acc:21055]
ENSG00000120256	chr6	150139934	150186199	6344	-	31.26	31.5659	34.1283	37.5651	36.056	36.0597	0.21429	5.11126	11.6137	0.000654694	0.00738247	LRP11	1	0	protein_coding	low density lipoprotein receptor-related protein 11 [Source:HGNC Symbol;Acc:16936]
ENSG00000120690	chr13	41506056	41635576	11549	-	338.558	342.174	333.361	396.612	391.471	367.597	0.223882	8.50339	12.3369	0.000444088	0.00545347	ELF1	1	0	protein_coding	E74-like factor 1 (ets domain transcription factor) [Source:HGNC Symbol;Acc:3316]
ENSG00000120696	chr13	41763969	41768702	4734	-	19.4032	20.1223	22.0649	25.4215	25.933	23.6076	0.321466	4.51523	19.4034	1.05817e-05	0.000280489	KBTBD7	1	0	protein_coding	kelch repeat and BTB (POZ) domain containing 7 [Source:HGNC Symbol;Acc:25266]
ENSG00000120800	chr12	101673887	101780394	11709	+	48.0329	47.5326	49.4569	61.5428	57.5658	59.5836	0.336259	5.75934	30.7759	2.89618e-08	2.36467e-06	UTP20	1	0	protein_coding	UTP20, small subunit (SSU) processome component, homolog (yeast) [Source:HGNC Symbol;Acc:17897]
ENSG00000120875	chr8	29190581	29208185	8496	-	11.5676	11.1719	13.7991	13.7034	13.9401	15.9243	0.290399	3.74543	11.4918	0.00069903	0.00774378	DUSP4	1	0	protein_coding	dual specificity phosphatase 4 [Source:HGNC Symbol;Acc:3070]
ENSG00000121064	chr17	55055466	55084129	14905	+	15.5611	16.2704	16.0331	18.2927	18.4278	18.0996	0.231246	4.10421	11.5854	0.000664724	0.00745111	SCPEP1	1	0	protein_coding	serine carboxypeptidase 1 [Source:HGNC Symbol;Acc:29507]
ENSG00000121152	chr2	97001525	97039583	12955	+	118.705	117.729	118.659	148.327	150.182	153.149	0.381778	7.07671	44.6279	2.38278e-11	5.50161e-09	NCAPH	1	0	protein_coding	non-SMC condensin I complex, subunit H [Source:HGNC Symbol;Acc:1112]
ENSG00000121210	chr4	154387498	154557863	22625	+	123.814	121.213	126.976	145.233	132.863	145.034	0.220374	7.05438	13.9976	0.000183041	0.00275466	KIAA0922	1	0	protein_coding	KIAA0922 [Source:HGNC Symbol;Acc:29146]
ENSG00000121691	chr11	34460472	34493609	4990	+	84.815	81.2082	75.8866	95.7433	99.4506	95.9641	0.301211	6.47935	20.079	7.43087e-06	0.000216018	CAT	1	0	protein_coding	catalase [Source:HGNC Symbol;Acc:1516]
ENSG00000121774	chr1	32479430	32526451	8699	+	165.32	155.096	193.755	218.584	199.636	228.434	0.366686	7.60008	23.9045	1.01234e-06	4.37589e-05	KHDRBS1	1	0	protein_coding	KH domain containing, RNA binding, signal transduction associated 1 [Source:HGNC Symbol;Acc:18116]
ENSG00000122218	chr1	160259063	160313190	12678	-	156.589	150.222	152.667	203.656	202.409	224.042	0.489415	7.51051	63.6193	1.50943e-15	1.33102e-12	COPA	1	0	protein_coding	coatomer protein complex, subunit alpha [Source:HGNC Symbol;Acc:2230]
ENSG00000122299	chr16	11844442	11891123	23325	-	80.8766	77.4843	84.7194	98.1798	94.1118	96.3127	0.283114	6.47445	23.5651	1.20756e-06	5.00689e-05	ZC3H7A	1	0	protein_coding	zinc finger CCCH-type containing 7A [Source:HGNC Symbol;Acc:30959]
ENSG00000122729	chr9	32384618	32454767	14664	+	20.4636	19.0834	21.5321	25.009	25.5332	26.8287	0.376149	4.53505	30.9462	2.65275e-08	2.20679e-06	ACO1	1	0	protein_coding	aconitase 1, soluble [Source:HGNC Symbol;Acc:117]
ENSG00000122779	chr7	138145079	138274738	15619	+	80.7939	79.0825	81.798	94.6347	90.5913	90.3306	0.224472	6.43466	14.7892	0.000120223	0.00198277	TRIM24	1	0	protein_coding	tripartite motif containing 24 [Source:HGNC Symbol;Acc:11812]
ENSG00000123064	chr12	113594979	113623284	13614	-	61.9002	60.3028	66.1946	70.5796	67.663	83.8326	0.27112	6.10023	13.669	0.000218021	0.00313794	DDX54	1	0	protein_coding	DEAD (Asp-Glu-Ala-Asp) box polypeptide 54 [Source:HGNC Symbol;Acc:20084]
ENSG00000123104	chr12	26490342	26986131	17464	-	51.3793	51.6722	53.0141	65.0879	60.7897	65.0358	0.325509	5.85919	29.6108	5.28094e-08	3.85917e-06	ITPR2	1	0	protein_coding	inositol 1,4,5-trisphosphate receptor, type 2 [Source:HGNC Symbol;Acc:6181]
ENSG00000123200	chr13	46528600	46626894	21208	-	173.045	164.718	152.529	210.089	198.476	202.986	0.352278	7.52673	26.3428	2.8588e-07	1.60622e-05	ZC3H13	1	0	protein_coding	zinc finger CCCH-type containing 13 [Source:HGNC Symbol;Acc:20368]
ENSG00000123338	chr12	54891495	54937726	15023	+	112.371	112.311	111.888	125.819	126.338	135.482	0.238015	6.91995	16.8486	4.04835e-05	0.000825077	NCKAP1L	1	0	protein_coding	NCK-associated protein 1-like [Source:HGNC Symbol;Acc:4862]
ENSG00000123416	chr12	49521565	49525180	10098	-	1237.67	1180.74	1252.2	1623.78	1705.5	1785.49	0.513481	10.5218	64.417	1.00687e-15	9.51273e-13	TUBA1B	1	0	protein_coding	tubulin, alpha 1b [Source:HGNC Symbol;Acc:18809]
ENSG00000123444	chr11	47593749	47600567	14559	-	29.3734	29.7439	30.3306	32.7567	34.457	35.0836	0.228654	5.00375	13.6122	0.00022472	0.0032103	KBTBD4	1	0	protein_coding	kelch repeat and BTB (POZ) domain containing 4 [Source:HGNC Symbol;Acc:23761]
ENSG00000124214	chr20	47729878	47804904	24727	-	108.226	105.102	118.538	124.413	122.224	133	0.22943	6.89378	14.3102	0.000155027	0.00243243	STAU1	1	0	protein_coding	staufen double-stranded RNA binding protein 1 [Source:HGNC Symbol;Acc:11370]
ENSG00000124228	chr20	47835884	47860614	12860	+	112.605	106.445	110.445	126.747	124.584	143.57	0.294744	6.92033	21.0451	4.48592e-06	0.000143669	DDX27	1	0	protein_coding	DEAD (Asp-Glu-Ala-Asp) box polypeptide 27 [Source:HGNC Symbol;Acc:15837]
ENSG00000124486	chrX	40944888	41095832	24472	+	92.3477	92.9715	102.729	113.507	103.048	119.655	0.258072	6.70498	16.2595	5.52315e-05	0.00107909	USP9X	1	0	protein_coding	ubiquitin specific peptidase 9, X-linked [Source:HGNC Symbol;Acc:12632]
ENSG00000124571	chr6	43490072	43543812	15851	-	123.553	120.686	131.461	151.008	142.612	164.862	0.321785	7.12366	26.4444	2.71236e-07	1.53976e-05	XPO5	1	0	protein_coding	exportin 5 [Source:HGNC Symbol;Acc:17675]
ENSG00000124789	chr6	17615269	17706656	10100	-	205.572	201.686	207.159	257.838	247.272	261.789	0.354439	7.85204	37.6332	8.5378e-10	1.17635e-07	NUP153	1	0	protein_coding	nucleoporin 153kDa [Source:HGNC Symbol;Acc:8062]
ENSG00000125107	chr16	58553855	58663790	45954	-	391.479	372.749	401.171	501.263	473.035	513.287	0.386867	8.79347	41.578	1.1326e-10	2.05218e-08	CNOT1	1	0	protein_coding	CCR4-NOT transcription complex, subunit 1 [Source:HGNC Symbol;Acc:7877]
ENSG00000125166	chr16	58741035	58768261	8433	-	131.925	128.197	146.807	163.126	160.46	177.022	0.334373	7.24528	28.1605	1.1166e-07	7.49711e-06	GOT2	1	0	protein_coding	glutamic-oxaloacetic transaminase 2, mitochondrial [Source:HGNC Symbol;Acc:4433]
ENSG00000125304	chr13	100153671	100216260	4618	+	128.565	130.531	132.131	154.128	150.594	141.827	0.226619	7.13046	13.5451	0.000232902	0.00329476	TM9SF2	1	0	protein_coding	transmembrane 9 superfamily member 2 [Source:HGNC Symbol;Acc:11865]
ENSG00000125630	chr2	113299492	113334635	33149	+	54.2849	55.4441	54.6122	65.3973	65.4579	65.8446	0.294153	5.9167	24.4137	7.77145e-07	3.53699e-05	POLR1B	1	0	protein_coding	polymerase (RNA) I polypeptide B, 128kDa [Source:HGNC Symbol;Acc:20454]
ENSG00000125686	chr17	37560538	37607539	14345	-	181.198	181.82	181.743	221.717	217.458	234.751	0.341268	7.67122	34.4659	4.33793e-09	4.86252e-07	MED1	1	0	protein_coding	mediator complex subunit 1 [Source:HGNC Symbol;Acc:9234]
ENSG00000125753	chr19	46009837	46030241	8615	+	35.1021	33.7715	39.9711	40.066	41.4592	47.9681	0.285936	5.31645	13.6931	0.000215248	0.00310817	VASP	1	0	protein_coding	vasodilator-stimulated phosphoprotein [Source:HGNC Symbol;Acc:12652]
ENSG00000125818	chr20	1093906	1160596	18789	+	105.871	103.84	115.067	118.612	118.265	134.171	0.227022	6.86148	12.8194	0.000343042	0.00446703	PSMF1	1	0	protein_coding	proteasome (prosome, macropain) inhibitor subunit 1 (PI31) [Source:HGNC Symbol;Acc:9571]
ENSG00000125971	chr20	33104214	33128762	5308	+	57.7827	55.6678	56.6056	69.703	69.8682	69.4422	0.332254	5.98732	30.337	3.63125e-08	2.87608e-06	DYNLRB1	1	0	protein_coding	dynein, light chain, roadblock-type 1 [Source:HGNC Symbol;Acc:15468]
ENSG00000126016	chrX	112017731	112084043	22855	-	5.52214	5.56199	5.58495	6.99995	6.96361	8.24103	0.44577	2.70769	27.3704	1.67987e-07	1.06314e-05	AMOT	1	0	protein_coding	angiomotin [Source:HGNC Symbol;Acc:17810]
ENSG00000126067	chr1	36067185	36107445	2701	-	293.169	287.833	247.113	337.119	357.233	340.295	0.354784	8.28471	20.2658	6.73963e-06	0.00020075	PSMB2	1	0	protein_coding	proteasome (prosome, macropain) subunit, beta type, 2 [Source:HGNC Symbol;Acc:9539]
ENSG00000126247	chr19	36630477	36641255	12301	+	74.2803	71.8903	80.7154	85.6108	91.7906	97.5677	0.312739	6.39096	23.2885	1.39429e-06	5.60556e-05	CAPNS1	1	0	protein_coding	calpain, small subunit 1 [Source:HGNC Symbol;Acc:1481]
ENSG00000126254	chr19	36119932	36128588	10918	+	37.9802	36.4246	41.5864	46.2538	44.3607	53.5876	0.348518	5.44335	22.152	2.51895e-06	8.88485e-05	RBM42	1	0	protein_coding	RNA binding motif protein 42 [Source:HGNC Symbol;Acc:28117]
ENSG00000126602	chr16	3701640	3767598	14882	-	133.757	133.919	144.023	148.623	152.619	168.209	0.224319	7.20225	13.2783	0.000268496	0.00368402	TRAP1	1	0	protein_coding	TNF receptor-associated protein 1 [Source:HGNC Symbol;Acc:16264]
ENSG00000127022	chr5	179105629	179157926	25706	+	537.671	535.533	470.94	656.448	638.395	603.938	0.332318	9.1706	18.9933	1.31177e-05	0.000331756	CANX	1	0	protein_coding	calnexin [Source:HGNC Symbol;Acc:1473]
ENSG00000127589	chr8	30209389	30211034	2981	+	4.98507	4.69892	4.43359	6.09756	5.05506	6.31673	0.335979	2.40956	11.8974	0.000562132	0.00659745	TUBBP1	1	0	pseudogene	tubulin, beta pseudogene 1 [Source:HGNC Symbol;Acc:12414]
ENSG00000127603	chr1	39546988	39952849	226721	+	533.223	533.376	550.126	665.085	597.555	706.121	0.318164	9.22724	23.5451	1.22019e-06	5.02785e-05	MACF1	1	0	protein_coding	microtubule-actin crosslinking factor 1 [Source:HGNC Symbol;Acc:13664]
ENSG00000127824	chr2	220114433	220142892	10449	-	29.1806	30.1274	31.9803	33.1692	33.3608	37.3566	0.221563	5.02853	11.3513	0.00075395	0.00820782	TUBA4A	1	0	protein_coding	tubulin, alpha 4a [Source:HGNC Symbol;Acc:12407]
ENSG00000127837	chr2	219128850	219134980	13680	-	82.2674	81.3361	83.1213	91.1283	91.5972	104.582	0.253479	6.48031	16.1802	5.75921e-05	0.00111045	AAMP	1	0	protein_coding	angio-associated, migratory cell protein [Source:HGNC Symbol;Acc:18]
ENSG00000128245	chr22	32340447	32353590	7425	+	131.664	129.876	144.728	152.955	156.836	164.165	0.258053	7.20106	18.5014	1.69783e-05	0.000413576	YWHAH	1	0	protein_coding	tyrosine 3-monooxygenase/tryptophan 5-monooxygenase activation protein, eta [Source:HGNC Symbol;Acc:12853]
ENSG00000129691	chr8	37962760	38001594	20680	+	43.6951	40.8838	43.6142	51.4619	51.737	52.3326	0.313632	5.56925	25.5263	4.36392e-07	2.2725e-05	ASH2L	1	0	protein_coding	ash2 (absent, small, or homeotic)-like (Drosophila) [Source:HGNC Symbol;Acc:744]
ENSG00000130119	chrX	54556644	54587504	5387	+	27.1976	27.4104	24.9862	31.6609	30.0983	32.9084	0.282713	4.86658	16.9147	3.9098e-05	0.000804275	GNL3L	1	0	protein_coding	guanine nucleotide binding protein-like 3 (nucleolar)-like [Source:HGNC Symbol;Acc:25553]
ENSG00000130227	chr8	21777180	21864096	19179	+	144.581	139.146	142.116	158.691	156.655	164.625	0.207001	7.24262	12.8327	0.00034062	0.00444837	XPO7	1	0	protein_coding	exportin 7 [Source:HGNC Symbol;Acc:14108]
ENSG00000130347	chr6	107018903	107077373	4589	-	12.6142	12.2108	11.1699	14.58	14.7783	13.8606	0.296729	3.73194	13.5807	0.000228527	0.00325024	RTN4IP1	1	0	protein_coding	reticulon 4 interacting protein 1 [Source:HGNC Symbol;Acc:18647]
ENSG00000130638	chr22	46067678	46241187	11775	+	179.586	178.991	187.087	202.934	207.386	204.91	0.20867	7.60054	13.1553	0.000286708	0.00387363	ATXN10	1	0	protein_coding	ataxin 10 [Source:HGNC Symbol;Acc:10549]
ENSG00000130985	chrX	47050260	47074527	15827	+	157.043	153.898	180.712	197.378	183.672	243.578	0.379542	7.54312	19.1135	1.23169e-05	0.00031634	UBA1	1	0	protein_coding	ubiquitin-like modifier activating enzyme 1 [Source:HGNC Symbol;Acc:12469]
ENSG00000131018	chr6	152442819	152958936	266658	-	18.7835	19.2272	21.4462	25.5376	24.5145	27.735	0.423585	4.5221	36.3216	1.67298e-09	2.10747e-07	SYNE1	1	0	protein_coding	spectrin repeat containing, nuclear envelope 1 [Source:HGNC Symbol;Acc:17089]
ENSG00000131043	chr20	34824381	34858840	6585	+	92.5268	92.1884	89.9779	102.382	106.724	114.747	0.271343	6.64538	19.3284	1.10058e-05	0.000289628	AAR2	1	0	protein_coding	AAR2 splicing factor homolog (S. cerevisiae) [Source:HGNC Symbol;Acc:15886]
ENSG00000131236	chr1	40505905	40538321	23039	+	231.806	224.909	229.258	257.851	261.109	269.779	0.236004	7.94588	16.26	5.52164e-05	0.00107909	CAP1	1	0	protein_coding	CAP, adenylate cyclase-associated protein 1 (yeast) [Source:HGNC Symbol;Acc:20040]
ENSG00000131374	chr3	17198654	18486309	33095	-	119.132	120.414	127.388	135.99	130.993	143.584	0.197043	7.02168	11.5855	0.00066467	0.00745111	TBC1D5	1	0	protein_coding	TBC1 domain family, member 5 [Source:HGNC Symbol;Acc:19166]
ENSG00000131467	chr17	40976402	40995774	21382	+	127.959	122.859	138.919	142.771	142.264	159.954	0.22626	7.124	12.5003	0.000406881	0.00507374	PSME3	1	0	protein_coding	proteasome (prosome, macropain) activator subunit 3 (PA28 gamma; Ki) [Source:HGNC Symbol;Acc:9570]
ENSG00000131473	chr17	40023161	40086795	22585	-	145.627	133.951	165.383	183.404	176.321	220.054	0.41657	7.42018	25.1454	5.31665e-07	2.63383e-05	ACLY	1	0	protein_coding	ATP citrate lyase [Source:HGNC Symbol;Acc:115]
ENSG00000131558	chr7	132937829	133751342	28165	+	143.892	140.408	143.318	156.564	158.977	167.205	0.209404	7.2498	13.0733	0.000299537	0.00401416	EXOC4	1	0	protein_coding	exocyst complex component 4 [Source:HGNC Symbol;Acc:30389]
ENSG00000131828	chrX	19362011	19379823	19180	+	100.459	95.0173	95.3738	115.106	115.157	121.343	0.307541	6.74786	26.3776	2.80779e-07	1.58712e-05	PDHA1	1	0	protein_coding	pyruvate dehydrogenase (lipoamide) alpha 1 [Source:HGNC Symbol;Acc:8806]
ENSG00000131848	chr19	56732681	56879752	17918	-	9.65341	9.49374	9.88107	10.9318	11.3739	11.5598	0.256925	3.39855	13.2545	0.000271928	0.00372339	ZSCAN5A	1	0	protein_coding	zinc finger and SCAN domain containing 5A [Source:HGNC Symbol;Acc:23710]
ENSG00000132256	chr11	5684425	5959849	23291	-	6.27954	6.58488	6.34107	7.64451	7.63417	7.27888	0.267668	2.81052	11.7986	0.000592765	0.00687763	TRIM5	1	0	protein_coding	tripartite motif containing 5 [Source:HGNC Symbol;Acc:16276]
ENSG00000132305	chr2	86371055	86422893	20191	-	212.21	210.109	197.999	248.028	253.759	253.38	0.317966	7.84636	25.482	4.4652e-07	2.30708e-05	IMMT	1	0	protein_coding	inner membrane protein, mitochondrial [Source:HGNC Symbol;Acc:6047]
ENSG00000132334	chr10	129705325	129884119	29310	+	20.9869	21.5447	22.5632	26.6591	25.5848	27.2052	0.322992	4.59675	26.0153	3.38718e-07	1.85902e-05	PTPRE	1	0	protein_coding	protein tyrosine phosphatase, receptor type, E [Source:HGNC Symbol;Acc:9669]
ENSG00000132383	chr17	1732996	1803376	11227	+	216.41	209.486	222.539	259.578	266.925	278.354	0.346755	7.92519	34.5633	4.12615e-09	4.68383e-07	RPA1	1	0	protein_coding	replication protein A1, 70kDa [Source:HGNC Symbol;Acc:10289]
ENSG00000132394	chr3	127872297	128127485	5472	+	25.4073	24.5814	26.0688	28.7733	30.0209	32.3785	0.295777	4.80671	19.9129	8.10496e-06	0.000229509	EEFSEC	1	0	protein_coding	eukaryotic elongation factor, selenocysteine-tRNA-specific [Source:HGNC Symbol;Acc:24614]
ENSG00000132434	chr7	55433141	55501435	7851	+	28.3405	27.2506	28.4231	31.8285	32.6258	33.2709	0.252614	4.92674	16.7099	4.3553e-05	0.000878165	LANCL2	1	0	protein_coding	LanC lantibiotic synthetase component C-like 2 (bacterial) [Source:HGNC Symbol;Acc:6509]
ENSG00000132463	chr4	71681499	71705662	25821	-	129.171	127.047	133.162	148.417	145.875	145.355	0.210575	7.1149	13.4829	0.000240743	0.00336607	GRSF1	1	0	protein_coding	G-rich RNA sequence binding factor 1 [Source:HGNC Symbol;Acc:4610]
ENSG00000132591	chr17	27181956	27188085	8922	+	47.6198	48.8113	51.794	53.7178	54.7288	59.1793	0.212705	5.72263	11.6056	0.000657547	0.00740833	ERAL1	1	0	protein_coding	Era-like 12S mitochondrial rRNA chaperone 1 [Source:HGNC Symbol;Acc:3424]
ENSG00000132604	chr16	69389464	69442474	14827	-	37.3054	36.0091	41.4146	44.6424	43.9739	48.986	0.297705	5.39913	19.3763	1.07329e-05	0.000283927	TERF2	1	0	protein_coding	telomeric repeat binding factor 2 [Source:HGNC Symbol;Acc:11729]
ENSG00000132792	chr20	36322408	36500531	11306	+	121.597	120.158	109.946	141.069	143.708	146.721	0.328536	7.03413	25.1584	5.28094e-07	2.62598e-05	CTNNBL1	1	0	protein_coding	catenin, beta like 1 [Source:HGNC Symbol;Acc:15879]
ENSG00000132824	chr20	43124862	43150750	9084	-	183.318	181.756	175.642	218.726	219.856	210.195	0.297722	7.63676	22.8783	1.72589e-06	6.65258e-05	SERINC3	1	0	protein_coding	serine incorporator 3 [Source:HGNC Symbol;Acc:11699]
ENSG00000132842	chr5	77296349	77590579	14286	-	115.882	114.356	113.83	133.992	132.734	134.018	0.254628	6.96086	19.509	1.00125e-05	0.000267546	AP3B1	1	0	protein_coding	adaptor-related protein complex 3, beta 1 subunit [Source:HGNC Symbol;Acc:566]
ENSG00000132912	chr5	150088002	150138671	16348	-	78.3152	80.5849	78.4643	90.5868	90.5527	85.5338	0.203385	6.39763	10.9519	0.00093508	0.00970063	DCTN4	1	0	protein_coding	dynactin 4 (p62) [Source:HGNC Symbol;Acc:15518]
ENSG00000133026	chr17	8377523	8534079	35349	-	210.144	199.688	202.003	269.711	251.709	285.619	0.433043	7.89105	46.8809	7.54334e-12	2.03624e-09	MYH10	1	0	protein_coding	myosin, heavy chain 10, non-muscle [Source:HGNC Symbol;Acc:7568]
ENSG00000133265	chr19	55773599	55791749	9749	-	47.8952	48.108	51.8283	53.5503	56.4697	62.8605	0.260671	5.7448	14.7744	0.000121169	0.001986	HSPBP1	1	0	protein_coding	HSPA (heat shock 70kDa) binding protein, cytoplasmic cochaperone 1 [Source:HGNC Symbol;Acc:24989]
ENSG00000133318	chr11	63448918	63527363	26849	+	128.62	125.64	129.055	148.739	145.875	140.948	0.219712	7.09746	13.6166	0.000224189	0.00320925	RTN3	1	0	protein_coding	reticulon 3 [Source:HGNC Symbol;Acc:10469]
ENSG00000133704	chr12	30781922	30848920	13004	-	63.0157	63.2756	64.4246	74.331	71.5317	70.6553	0.21842	6.08984	13.4957	0.000239114	0.00335048	IPO8	1	0	protein_coding	importin 8 [Source:HGNC Symbol;Acc:9853]
ENSG00000133789	chr11	9685624	9774538	15063	+	26.9359	27.1227	26.1548	30.7972	29.5437	30.3566	0.211232	4.83816	11.2617	0.000791248	0.00852962	SWAP70	1	0	protein_coding	SWAP switching B-cell complex 70kDa subunit [Source:HGNC Symbol;Acc:17070]
ENSG00000133961	chr14	73741815	73930348	56525	-	53.1833	53.1106	55.0762	59.6092	58.2106	63.3346	0.201409	5.83967	11.3867	0.00073973	0.00809968	NUMB	1	0	protein_coding	numb homolog (Drosophila) [Source:HGNC Symbol;Acc:8060]
ENSG00000134014	chr8	27947190	28048673	27714	+	31.5078	30.2233	27.7357	34.7548	37.3069	34.0797	0.280328	5.03408	13.4613	0.000243539	0.00340157	ELP3	1	0	protein_coding	elongator acetyltransferase complex subunit 3 [Source:HGNC Symbol;Acc:20696]
ENSG00000134046	chr18	51679079	51751158	7441	-	65.5909	64.3145	73.7901	80.5059	77.18	80.988	0.264811	6.20865	18.309	1.87815e-05	0.000450859	MBD2	1	0	protein_coding	methyl-CpG binding domain protein 2 [Source:HGNC Symbol;Acc:6917]
ENSG00000134294	chr12	46751972	46766650	18590	-	412.756	412.61	401.876	491.543	480.837	447.637	0.245804	8.79053	14.0138	0.000181476	0.00273704	SLC38A2	1	0	protein_coding	solute carrier family 38, member 2 [Source:HGNC Symbol;Acc:13448]
ENSG00000134516	chr5	169064251	169510386	38457	+	160.046	157.845	178.409	199.802	195.265	226.621	0.359954	7.54602	29.0153	7.1809e-08	5.07924e-06	DOCK2	1	0	protein_coding	dedicator of cytokinesis 2 [Source:HGNC Symbol;Acc:2988]
ENSG00000134532	chr12	23682440	24103966	35450	-	7.54646	7.60778	7.99078	9.92626	9.36218	9.16135	0.33429	3.11439	19.866	8.30644e-06	0.000232774	SOX5	1	0	protein_coding	SRY (sex determining region Y)-box 5 [Source:HGNC Symbol;Acc:11201]
ENSG00000134684	chr1	33240840	33283754	14203	-	174.092	166.316	181.709	203.798	193.769	217.934	0.27196	7.57106	19.8428	8.40796e-06	0.000234569	YARS	1	0	protein_coding	tyrosyl-tRNA synthetase [Source:HGNC Symbol;Acc:12840]
ENSG00000134690	chr1	38158090	38175391	4772	+	65.2466	61.0061	65.8681	68.7877	71.9959	77.1394	0.216209	6.0993	11.6662	0.00063646	0.0072448	CDCA8	1	0	protein_coding	cell division cycle associated 8 [Source:HGNC Symbol;Acc:14629]
ENSG00000134802	chr11	57174427	57195053	25018	-	76.6076	75.5344	80.7154	88.0859	85.1365	96.6892	0.247497	6.39309	16.5427	4.75673e-05	0.000950412	SLC43A3	1	0	protein_coding	solute carrier family 43, member 3 [Source:HGNC Symbol;Acc:17466]
ENSG00000134910	chr11	125461607	125495110	18449	+	147.321	147.728	129.846	167.303	166.546	170.817	0.281468	7.28109	16.2766	5.47349e-05	0.00107415	STT3A	1	0	protein_coding	STT3A, subunit of the oligosaccharyltransferase complex (catalytic) [Source:HGNC Symbol;Acc:6172]
ENSG00000134954	chr11	128328656	128457453	24771	-	144.14	144.196	159.248	181.444	174.928	191.831	0.32793	7.37921	29.8542	4.6578e-08	3.48072e-06	ETS1	1	0	protein_coding	v-ets avian erythroblastosis virus E26 oncogene homolog 1 [Source:HGNC Symbol;Acc:3488]
ENSG00000135018	chr9	86274878	86323118	13980	-	153.752	156.854	168.837	182.811	176.914	177.942	0.201388	7.40946	11.8135	0.000588024	0.00684063	UBQLN1	1	0	protein_coding	ubiquilin 1 [Source:HGNC Symbol;Acc:12508]
ENSG00000135069	chr9	80912059	80945009	3599	+	89.3457	87.7452	94.8754	119.824	119.838	114.677	0.417868	6.71178	48.8427	2.77339e-12	8.1519e-10	PSAT1	1	0	protein_coding	phosphoserine aminotransferase 1 [Source:HGNC Symbol;Acc:19129]
ENSG00000135250	chr7	104751151	105039755	20274	-	383.065	380.82	389.984	456.569	447.476	417.323	0.231371	8.69328	13.2386	0.000274248	0.0037474	SRPK2	1	0	protein_coding	SRSF protein kinase 2 [Source:HGNC Symbol;Acc:11306]
ENSG00000135372	chr11	34127149	34169217	12261	+	60.5094	57.6018	66.9335	76.4322	72.241	87.751	0.388095	6.13896	28.0788	1.16474e-07	7.74171e-06	NAT10	1	0	protein_coding	N-acetyltransferase 10 (GCN5-related) [Source:HGNC Symbol;Acc:29830]
ENSG00000135387	chr11	34073230	34122703	25590	+	411.75	409.845	404.78	490.59	491.85	483.544	0.292416	8.81488	23.8105	1.06302e-06	4.55035e-05	CAPRIN1	1	0	protein_coding	cell cycle associated protein 1 [Source:HGNC Symbol;Acc:6743]
ENSG00000135457	chr12	51487446	51566926	12999	-	27.7484	25.7482	30.09	35.09	33.2319	36.1155	0.356741	4.97566	27.9805	1.22546e-07	8.10457e-06	TFCP2	1	0	protein_coding	transcription factor CP2 [Source:HGNC Symbol;Acc:11748]
ENSG00000135597	chr6	139224630	139309398	33556	-	50.3878	51.7201	56.3135	59.4802	58.0558	61.745	0.214351	5.81905	12.2216	0.000472382	0.00570091	REPS1	1	0	protein_coding	RALBP1 associated Eps domain containing 1 [Source:HGNC Symbol;Acc:15578]
ENSG00000135677	chr12	65107225	65153227	18948	-	29.6488	29.7439	32.3755	36.7659	33.6574	37.5936	0.270468	5.06252	17.4521	2.94641e-05	0.000647379	GNS	1	0	protein_coding	glucosamine (N-acetyl)-6-sulfatase [Source:HGNC Symbol;Acc:4422]
ENSG00000135763	chr1	229761981	229795946	6256	+	46.9726	47.0052	49.7662	54.0015	51.5694	56.2649	0.205944	5.67501	11.525	0.000686663	0.00763234	URB2	1	0	protein_coding	URB2 ribosome biogenesis 2 homolog (S. cerevisiae) [Source:HGNC Symbol;Acc:28967]
ENSG00000135775	chr1	230778235	230829728	26125	+	69.6946	70.8834	69.2018	79.0878	82.1576	78.5059	0.227821	6.2327	14.0266	0.00018024	0.00272461	COG2	1	0	protein_coding	component of oligomeric golgi complex 2 [Source:HGNC Symbol;Acc:6546]
ENSG00000135821	chr1	182350839	182361341	29471	-	276.217	267.871	276.807	344.815	341.926	355.564	0.37924	8.28396	43.0082	5.45096e-11	1.12656e-08	GLUL	1	0	protein_coding	glutamate-ammonia ligase [Source:HGNC Symbol;Acc:4341]
ENSG00000135829	chr1	182808504	182856886	11021	+	500.628	485.667	495.755	605.476	611.263	631.743	0.353409	9.12179	35.3483	2.75708e-09	3.2854e-07	DHX9	1	0	protein_coding	DEAH (Asp-Glu-Ala-His) box helicase 9 [Source:HGNC Symbol;Acc:2750]
ENSG00000135842	chr1	184759858	184943682	12073	-	13.344	13.1058	12.3384	17.3258	16.8674	17.8207	0.455543	3.92873	39.4777	3.3182e-10	5.28794e-08	FAM129A	1	0	protein_coding	family with sequence similarity 129, member A [Source:HGNC Symbol;Acc:16784]
ENSG00000135905	chr2	225629807	225907162	24325	-	110.167	107.724	113.744	127.069	126.222	130.1	0.244331	6.90156	18.8048	1.44799e-05	0.000362738	DOCK10	1	0	protein_coding	dedicator of cytokinesis 10 [Source:HGNC Symbol;Acc:23479]
ENSG00000136141	chr13	47127303	47327175	15324	+	54.4089	54.597	54.3545	61.5428	61.7569	62.9163	0.223562	5.86969	14.1809	0.000166043	0.00256872	LRCH1	1	0	protein_coding	leucine-rich repeats and calponin homology (CH) domain containing 1 [Source:HGNC Symbol;Acc:20309]
ENSG00000136167	chr13	46700055	46786006	12887	-	1607.84	1596.53	1559.04	1837.91	1858.64	1867.91	0.258877	10.7542	17.0181	3.70253e-05	0.00077245	LCP1	1	0	protein_coding	lymphocyte cytosolic protein 1 (L-plastin) [Source:HGNC Symbol;Acc:6528]
ENSG00000136193	chr7	29959719	30029905	18860	-	243.663	242.49	246.614	283.492	280.672	291.323	0.258184	8.05291	20.2412	6.82661e-06	0.000202003	SCRN1	1	0	protein_coding	secernin 1 [Source:HGNC Symbol;Acc:22192]
ENSG00000136238	chr7	6414154	6443608	5917	+	131.085	128.549	141.995	150.402	149.511	151.42	0.204225	7.15558	12.2424	0.000467155	0.00565922	RAC1	1	0	protein_coding	ras-related C3 botulinum toxin substrate 1 (rho family, small GTP binding protein Rac1) [Source:HGNC Symbol;Acc:9801]
ENSG00000136436	chr17	46908350	46943884	23904	+	167.854	163.663	156.293	184.268	183.697	181.874	0.206948	7.43918	11.0073	0.00090756	0.00951687	CALCOCO2	1	0	protein_coding	calcium binding and coiled-coil domain 2 [Source:HGNC Symbol;Acc:29912]
ENSG00000136448	chr17	43128978	43186384	17078	+	118.03	115.108	122.182	138.104	135.339	152.034	0.294328	7.02836	23.8285	1.05311e-06	4.53036e-05	NMT1	1	0	protein_coding	N-myristoyltransferase 1 [Source:HGNC Symbol;Acc:7857]
ENSG00000136485	chr17	61627822	61671639	17579	+	107.317	107.564	122.456	127.894	118.201	140.181	0.230548	6.91758	11.409	0.000730897	0.00802288	DCAF7	1	0	protein_coding	DDB1 and CUL4 associated factor 7 [Source:HGNC Symbol;Acc:30915]
ENSG00000136504	chr17	47865917	47906458	29051	+	64.4754	63.9629	69.0128	85.7139	81.3194	85.8267	0.392258	6.23536	45.4832	1.53952e-11	3.84211e-09	KAT7	1	0	protein_coding	K(lysine) acetyltransferase 7 [Source:HGNC Symbol;Acc:17016]
ENSG00000136813	chr9	114122972	114247025	21937	-	79.3893	77.5482	80.1655	92.7783	85.3557	92.3107	0.224253	6.40706	14.5968	0.00013314	0.00214239	KIAA0368	1	0	protein_coding	KIAA0368 [Source:HGNC Symbol;Acc:29020]
ENSG00000137055	chr9	26904081	26947461	9426	-	52.054	50.6812	54.5263	62.2132	57.8753	61.7729	0.244726	5.82556	16.1418	5.87726e-05	0.00112992	PLAA	1	0	protein_coding	phospholipase A2-activating protein [Source:HGNC Symbol;Acc:9043]
ENSG00000137509	chr11	82534544	82681626	18329	-	33.7663	32.1413	31.3273	37.6038	41.1111	38.8904	0.308535	5.16899	19.2789	1.12947e-05	0.000294664	PRCP	1	0	protein_coding	prolylcarboxypeptidase (angiotensinase C) [Source:HGNC Symbol;Acc:9344]
ENSG00000137574	chr8	56685701	56738007	7491	+	77.7506	73.6964	74.5978	88.2922	86.8903	85.9521	0.242737	6.34871	16.0653	6.11939e-05	0.00116967	TGS1	1	0	protein_coding	trimethylguanosine synthase 1 [Source:HGNC Symbol;Acc:17843]
ENSG00000137815	chr15	41700606	41775761	7725	+	131.994	129.7	133.764	150.08	141.619	154.6	0.208878	7.13655	13.0699	0.000300075	0.0040173	RTF1	1	0	protein_coding	Rtf1, Paf1/RNA polymerase II complex component, homolog (S. cerevisiae) [Source:HGNC Symbol;Acc:28996]
ENSG00000138095	chr2	44113647	44223144	17254	-	477.919	479.098	499.793	555.549	539.512	533.143	0.196076	9.01036	10.8891	0.000967292	0.00995671	LRPPRC	1	0	protein_coding	leucine-rich pentatricopeptide repeat containing [Source:HGNC Symbol;Acc:15714]
ENSG00000138107	chr10	104238986	104262482	13614	-	89.1116	85.6035	92.0572	97.6383	100.753	111.052	0.24853	6.58993	16.0214	6.26316e-05	0.0011937	ACTR1A	1	0	protein_coding	ARP1 actin-related protein 1 homolog A, centractin alpha (yeast) [Source:HGNC Symbol;Acc:167]
ENSG00000138166	chr10	112257596	112271302	3376	+	4.99884	4.39525	5.70524	6.00732	5.89327	6.34462	0.309713	2.48612	11.6531	0.000640966	0.00726804	DUSP5	1	0	protein_coding	dual specificity phosphatase 5 [Source:HGNC Symbol;Acc:3071]
ENSG00000138363	chr2	216176540	216214487	16496	+	179.889	177.312	153.904	229.31	233.358	227.932	0.467654	7.65291	39.2228	3.78103e-10	5.95377e-08	ATIC	1	0	protein_coding	5-aminoimidazole-4-carboxamide ribonucleotide formyltransferase/IMP cyclohydrolase [Source:HGNC Symbol;Acc:794]
ENSG00000138375	chr2	217277137	217347776	15012	+	24.5673	24.2618	24.969	28.2061	28.7442	29.7988	0.267814	4.74804	18.296	1.891e-05	0.000451484	SMARCAL1	1	0	protein_coding	SWI/SNF related, matrix associated, actin dependent regulator of chromatin, subfamily a-like 1 [Source:HGNC Symbol;Acc:11102]
ENSG00000138496	chr3	122246771	122283424	21181	-	46.5595	46.4778	45.7966	53.7952	51.5307	53.4482	0.227905	5.63766	13.9322	0.000189527	0.00282306	PARP9	1	0	protein_coding	poly (ADP-ribose) polymerase family, member 9 [Source:HGNC Symbol;Acc:24118]
ENSG00000138629	chr15	74738318	74753523	9930	-	61.5422	60.5426	62.3109	70.8503	70.6806	81.1135	0.305674	6.08898	22.5382	2.06003e-06	7.61116e-05	UBL7	1	0	protein_coding	ubiquitin-like 7 (bone marrow stromal cell-derived) [Source:HGNC Symbol;Acc:28221]
ENSG00000138668	chr4	83273651	83295656	19885	-	227.895	212.586	251.907	290.466	254.855	290.095	0.306235	7.9963	18.7579	1.48411e-05	0.000370383	HNRNPD	1	0	protein_coding	heterogeneous nuclear ribonucleoprotein D (AU-rich element RNA binding protein 1, 37kDa) [Source:HGNC Symbol;Acc:5036]
ENSG00000138674	chr4	83739814	83822319	82604	-	63.36	62.3167	58.0148	89.0786	89.3405	88.6294	0.573589	6.23883	78.9547	6.35493e-19	1.20081e-15	SEC31A	1	0	protein_coding	SEC31 homolog A (S. cerevisiae) [Source:HGNC Symbol;Acc:17052]
ENSG00000138795	chr4	108968701	109090112	24921	-	401.656	393.687	413.716	469.899	448.198	487.085	0.251548	8.77145	18.3909	1.79916e-05	0.00043426	LEF1	1	0	protein_coding	lymphoid enhancer-binding factor 1 [Source:HGNC Symbol;Acc:6551]
ENSG00000138801	chr4	108511433	108641608	6971	-	42.5108	41.9547	42.6862	51.2685	50.8859	49.9621	0.293727	5.54649	22.7933	1.80392e-06	6.81729e-05	PAPSS1	1	0	protein_coding	3'-phosphoadenosine 5'-phosphosulfate synthase 1 [Source:HGNC Symbol;Acc:8603]
ENSG00000138802	chr4	110354928	110462052	12929	+	46.8624	47.4527	45.8138	56.3219	55.1156	54.7729	0.280841	5.67992	20.2516	6.78957e-06	0.000201358	SEC24B	1	0	protein_coding	SEC24 family member B [Source:HGNC Symbol;Acc:10704]
ENSG00000138814	chr4	101944566	102269435	22703	-	16.8005	16.8458	21.3087	23.9004	22.6317	19.9681	0.31504	4.34592	10.9735	0.000924263	0.0096281	PPP3CA	1	0	protein_coding	protein phosphatase 3, catalytic subunit, alpha isozyme [Source:HGNC Symbol;Acc:9314]
ENSG00000138942	chr22	31556168	31603005	14016	+	41.7672	42.3063	44.8171	47.7363	46.7593	50.8964	0.208877	5.51919	11.5473	0.000678489	0.00755419	RNF185	1	0	protein_coding	ring finger protein 185 [Source:HGNC Symbol;Acc:26783]
ENSG00000139154	chr12	19556979	19873735	11077	+	21.8958	20.6657	24.8487	27.7549	25.9717	25.0996	0.263197	4.61318	11.8956	0.000562652	0.00659769	AEBP2	1	0	protein_coding	AE binding protein 2 [Source:HGNC Symbol;Acc:24051]
ENSG00000139644	chr12	50101508	50158717	29526	+	430.919	431.31	415.228	510.79	518.582	517.484	0.310635	8.88404	25.9537	3.49704e-07	1.90351e-05	TMBIM6	1	0	protein_coding	transmembrane BAX inhibitor motif containing 6 [Source:HGNC Symbol;Acc:11723]
ENSG00000139719	chr12	122714111	122751068	13378	-	12.3938	13.0099	12.8196	13.9612	15.3199	15.6175	0.267061	3.79991	12.9646	0.000317433	0.00419449	VPS33A	1	0	protein_coding	vacuolar protein sorting 33 homolog A (S. cerevisiae) [Source:HGNC Symbol;Acc:18179]
ENSG00000139734	chr13	60239717	60738121	28864	-	43.158	40.6601	44.7999	54.7491	52.0981	54.2988	0.360421	5.59959	33.192	8.34955e-09	8.76504e-07	DIAPH3	1	0	protein_coding	diaphanous-related formin 3 [Source:HGNC Symbol;Acc:15480]
ENSG00000140105	chr14	100800125	100843142	39750	-	47.248	48.2519	46.7246	55.3808	54.7804	59.5697	0.288898	5.70568	21.483	3.56978e-06	0.00011834	WARS	1	0	protein_coding	tryptophanyl-tRNA synthetase [Source:HGNC Symbol;Acc:12729]
ENSG00000140262	chr15	57210821	57591479	49485	+	271.48	270.028	256.598	310.653	304.155	292.619	0.219898	8.15615	11.7157	0.000619756	0.00712208	TCF12	1	0	protein_coding	transcription factor 12 [Source:HGNC Symbol;Acc:11623]
ENSG00000140553	chr15	91473410	91497323	21055	+	51.9163	50.3776	55.6089	57.0954	57.7334	69.7769	0.259438	5.83922	11.9532	0.000545525	0.00643681	UNC45A	1	0	protein_coding	unc-45 homolog A (C. elegans) [Source:HGNC Symbol;Acc:30594]
ENSG00000140575	chr15	90931450	91045475	23060	+	291.668	288.856	284.609	331.305	322.015	330.101	0.219403	8.27186	13.9178	0.000190985	0.00284158	IQGAP1	1	0	protein_coding	IQ motif containing GTPase activating protein 1 [Source:HGNC Symbol;Acc:6110]
ENSG00000140718	chr16	53737875	54155853	23377	+	32.5957	31.1983	30.8117	44.3588	42.6972	45.6813	0.521785	5.25117	66.7289	3.1153e-16	3.1697e-13	FTO	1	0	protein_coding	fat mass and obesity associated [Source:HGNC Symbol;Acc:24678]
ENSG00000140743	chr16	22357257	22448486	6779	-	57.9893	59.3279	63.5481	68.7104	68.7849	71.0737	0.241453	6.02498	16.7561	4.25057e-05	0.000862305	CDR2	1	0	protein_coding	cerebellar degeneration-related protein 2, 62kDa [Source:HGNC Symbol;Acc:1799]
ENSG00000141027	chr17	15932471	16121499	56646	-	183.787	176.529	192.827	220.827	210.443	239.213	0.312074	7.67636	25.3484	4.78555e-07	2.42523e-05	NCOR1	1	0	protein_coding	nuclear receptor corepressor 1 [Source:HGNC Symbol;Acc:7672]
ENSG00000141076	chr16	69165194	69265033	17643	+	85.5036	83.0303	82.8807	97.0969	97.0262	97.986	0.25088	6.50647	18.5527	1.65268e-05	0.000404067	CIRH1A	1	0	protein_coding	cirrhosis, autosomal recessive 1A (cirhin) [Source:HGNC Symbol;Acc:1983]
ENSG00000141101	chr16	69775770	69788843	5014	-	88.5194	86.6903	88.2594	98.0122	103.951	107.231	0.265428	6.58163	19.8097	8.55452e-06	0.000236717	NOB1	1	0	protein_coding	NIN1/RPN12 binding protein 1 homolog (S. cerevisiae) [Source:HGNC Symbol;Acc:29540]
ENSG00000141367	chr17	57697219	57773671	24699	+	242.726	234.291	274.745	311.337	289.467	326.825	0.33879	8.1329	25.4947	4.4359e-07	2.30093e-05	CLTC	1	0	protein_coding	clathrin, heavy chain (Hc) [Source:HGNC Symbol;Acc:2092]
ENSG00000141376	chr17	58754814	59470199	47833	+	5.64607	5.30627	4.98349	7.73475	7.93077	8.38047	0.622755	2.75054	55.925	7.52879e-14	3.55655e-11	BCAS3	1	0	protein_coding	breast carcinoma amplified sequence 3 [Source:HGNC Symbol;Acc:14347]
ENSG00000141510	chr17	7565097	7590856	24076	-	107.358	95.7525	120.291	119.863	120.2	146.177	0.291024	6.88958	12.012	0.000528578	0.00628167	TP53	1	0	protein_coding	tumor protein p53 [Source:HGNC Symbol;Acc:11998]
ENSG00000141543	chr17	78109013	78120982	9078	-	158.145	154.073	145.552	188.831	190.674	191.356	0.352492	7.42745	31.1872	2.34301e-08	2.0124e-06	EIF4A3	1	0	protein_coding	eukaryotic translation initiation factor 4A3 [Source:HGNC Symbol;Acc:18683]
ENSG00000142192	chr21	27252861	27543446	36412	-	114.037	115.267	128.024	141.984	136.448	153.484	0.308834	7.04361	24.5736	7.15255e-07	3.33123e-05	APP	1	0	protein_coding	amyloid beta (A4) precursor protein [Source:HGNC Symbol;Acc:620]
ENSG00000142507	chr17	4699439	4701790	2676	+	129.02	127.894	122.646	137.807	144.456	145.926	0.208124	7.07773	11.5155	0.000690183	0.0076586	PSMB6	1	0	protein_coding	proteasome (prosome, macropain) subunit, beta type, 6 [Source:HGNC Symbol;Acc:9543]
ENSG00000142657	chr1	10458649	10480201	10955	+	135.905	124.681	133.712	174.109	171.073	185.639	0.463139	7.27435	56.8181	4.78046e-14	2.52925e-11	PGD	1	0	protein_coding	phosphogluconate dehydrogenase [Source:HGNC Symbol;Acc:8891]
ENSG00000143149	chr1	165631453	165668100	7215	-	64.1862	65.1136	67.3631	76.2002	74.8072	76.8745	0.247866	6.14974	19.0004	1.30688e-05	0.000331218	ALDH9A1	1	0	protein_coding	aldehyde dehydrogenase 9 family, member A1 [Source:HGNC Symbol;Acc:412]
ENSG00000143324	chr1	180601140	180859387	14388	+	47.6336	49.962	48.7867	57.3016	57.3466	54.5358	0.244486	5.72249	14.7771	0.000120999	0.00198597	XPR1	1	0	protein_coding	xenotropic and polytropic retrovirus receptor 1 [Source:HGNC Symbol;Acc:12827]
ENSG00000143333	chr1	182567758	182573543	2427	-	10.0941	9.42981	9.50301	11.7181	12.1218	11.8665	0.331749	3.44113	19.6368	9.36499e-06	0.000254355	RGS16	1	0	protein_coding	regulator of G-protein signaling 16 [Source:HGNC Symbol;Acc:9997]
ENSG00000143368	chr1	149895209	149900236	2911	-	64.2413	59.4398	71.0062	72.668	70.4614	87.0956	0.276327	6.14987	12.1672	0.000486374	0.00585908	SF3B4	1	0	protein_coding	splicing factor 3b, subunit 4, 49kDa [Source:HGNC Symbol;Acc:10771]
ENSG00000143476	chr1	212208919	212280742	12622	+	196.952	192.288	199.752	265.263	258.492	245.39	0.420677	7.82851	45.9966	1.18459e-11	3.01319e-09	DTL	1	0	protein_coding	denticleless E3 ubiquitin protein ligase homolog (Drosophila) [Source:HGNC Symbol;Acc:30288]
ENSG00000143514	chr1	223967601	224033674	21407	-	54.519	53.6061	57.482	66.9443	63.3559	69.6932	0.306991	5.93418	25.8037	3.77972e-07	2.02156e-05	TP53BP2	1	0	protein_coding	tumor protein p53 binding protein, 2 [Source:HGNC Symbol;Acc:12000]
ENSG00000143549	chr1	154127784	154167124	29807	-	520.417	511.911	499.69	593.101	599.94	580.121	0.245758	9.11061	15.4354	8.53733e-05	0.00151575	TPM3	1	0	protein_coding	tropomyosin 3 [Source:HGNC Symbol;Acc:12012]
ENSG00000143799	chr1	226548392	226595780	11577	-	161.726	150.493	169.336	215	204.485	241.402	0.490946	7.57817	52.3512	4.64115e-13	1.86026e-10	PARP1	1	0	protein_coding	poly (ADP-ribose) polymerase 1 [Source:HGNC Symbol;Acc:270]
ENSG00000144028	chr2	96940074	96971297	21902	-	352.081	345.371	394.383	433.791	400.291	512.924	0.337192	8.67055	18.0343	2.16964e-05	0.000504357	SNRNP200	1	0	protein_coding	small nuclear ribonucleoprotein 200kDa (U5) [Source:HGNC Symbol;Acc:30859]
ENSG00000144554	chr3	10068098	10143614	30181	+	177.659	161.889	164.885	193.82	189.99	193.518	0.228866	7.49917	13.1501	0.000287508	0.00388048	FANCD2	1	0	protein_coding	Fanconi anemia, complementation group D2 [Source:HGNC Symbol;Acc:3585]
ENSG00000144597	chr3	15468862	15484120	6764	+	60.1651	57.378	61.8297	68.4526	65.3418	68.7171	0.209957	5.99672	12.3354	0.000444458	0.00545347	EAF1	1	0	protein_coding	ELL associated factor 1 [Source:HGNC Symbol;Acc:20907]
ENSG00000144959	chr3	172348039	172429008	19465	-	9.06126	8.82247	8.57505	11.0349	11.0773	10.2769	0.32578	3.30427	17.614	2.7059e-05	0.000604819	NCEH1	1	0	protein_coding	neutral cholesterol ester hydrolase 1 [Source:HGNC Symbol;Acc:29260]
ENSG00000145041	chr3	51433298	51534010	9901	-	107.675	108.746	108.932	125.393	113.894	131.368	0.221903	6.86221	13.0388	0.000305099	0.00407219	VPRBP	1	0	protein_coding	Vpr (HIV-1) binding protein [Source:HGNC Symbol;Acc:30911]
ENSG00000145216	chr4	54243810	55161439	21742	+	61.2943	57.8415	59.6473	69.5225	70.2035	73.5	0.288268	6.0352	22.6756	1.91785e-06	7.20664e-05	FIP1L1	1	0	protein_coding	factor interacting with PAPOLA and CPSF1 [Source:HGNC Symbol;Acc:19124]
ENSG00000145996	chr6	20534688	21232635	10323	+	29.9242	27.8419	28.6809	34.4325	34.0056	33.8147	0.276393	4.98139	18.3039	1.88318e-05	0.000451248	CDKAL1	1	0	protein_coding	CDK5 regulatory subunit associated protein 1-like 1 [Source:HGNC Symbol;Acc:21050]
ENSG00000146701	chr7	75677369	75696826	8772	+	165.843	159.076	182.052	185.75	195.664	217.125	0.274748	7.52954	16.1615	5.81649e-05	0.00111986	MDH2	1	0	protein_coding	malate dehydrogenase 2, NAD (mitochondrial) [Source:HGNC Symbol;Acc:6971]
ENSG00000146842	chr7	129804555	129847610	11962	-	80.7939	82.375	81.609	109.356	107.381	97.5537	0.396526	6.5484	36.0487	1.92446e-09	2.35693e-07	TMEM209	1	0	protein_coding	transmembrane protein 209 [Source:HGNC Symbol;Acc:21898]
ENSG00000146938	chrX	5758678	6146904	26316	-	18.6734	20.1382	21.893	26.0661	25.4172	29.241	0.447253	4.56537	37.2382	1.04544e-09	1.39678e-07	NLGN4X	1	0	protein_coding	neuroligin 4, X-linked [Source:HGNC Symbol;Acc:14287]
ENSG00000146963	chr7	139025105	139108198	17808	+	93.2291	92.7318	99.2575	115.841	108.839	100.273	0.224701	6.67311	11.0063	0.000908014	0.00951687	C7orf55-LUC7L2	1	0	protein_coding	C7orf55-LUC7L2 readthrough [Source:HGNC Symbol;Acc:44671]
ENSG00000147065	chrX	64808257	64961791	7679	+	278.117	265.777	302.069	386.544	372.153	440.972	0.53855	8.4186	60.0792	9.11151e-15	6.0259e-12	MSN	1	0	protein_coding	moesin [Source:HGNC Symbol;Acc:7373]
ENSG00000147140	chrX	70503042	70521018	20606	+	535.179	512.135	525.329	625.741	597.026	655.281	0.290155	9.17231	22.4785	2.12509e-06	7.76478e-05	NONO	1	0	protein_coding	non-POU domain containing, octamer-binding [Source:HGNC Symbol;Acc:7871]
ENSG00000147168	chrX	70327254	70331958	8969	-	208.354	205.314	208.499	273.23	264.849	283.458	0.435441	7.91622	56.352	6.05903e-14	2.96825e-11	IL2RG	1	0	protein_coding	interleukin 2 receptor, gamma [Source:HGNC Symbol;Acc:6010]
ENSG00000147202	chrX	95939662	96859996	25518	+	36.9749	36.5365	39.6274	45.9573	45.3021	45.9044	0.313642	5.38826	26.0387	3.34645e-07	1.84431e-05	DIAPH2	1	0	protein_coding	diaphanous-related formin 2 [Source:HGNC Symbol;Acc:2877]
ENSG00000147383	chrX	151999511	152038273	4553	+	17.971	17.7888	18.2499	20.4713	20.7103	22.7012	0.276025	4.3029	16.7307	4.30773e-05	0.000869898	NSDHL	1	0	protein_coding	NAD(P) dependent steroid dehydrogenase-like [Source:HGNC Symbol;Acc:13398]
ENSG00000147536	chr8	41386725	41402565	13503	+	53.0318	49.946	49.7318	59.8283	58.1074	59.737	0.252206	5.78865	15.7959	7.05541e-05	0.00130703	GINS4	1	0	protein_coding	GINS complex subunit 4 (Sld5 homolog) [Source:HGNC Symbol;Acc:28226]
ENSG00000148498	chr10	34398488	35104253	61365	-	58.0031	56.9305	59.3208	64.2629	63.2527	71.8267	0.22804	5.96488	13.0957	0.000295977	0.00398259	PARD3	1	0	protein_coding	par-3 family cell polarity regulator [Source:HGNC Symbol;Acc:16051]
ENSG00000148672	chr10	88810243	88854623	8866	-	179.71	181.867	193.274	211.12	214.247	204.799	0.219836	7.63029	13.5317	0.000234562	0.00331115	GLUD1	1	0	protein_coding	glutamate dehydrogenase 1 [Source:HGNC Symbol;Acc:4335]
ENSG00000149136	chr11	57093459	57103351	10966	-	246.747	239.453	257.853	275.512	271.761	311.5	0.241218	8.06532	14.2802	0.000157512	0.00246531	SSRP1	1	0	protein_coding	structure specific recognition protein 1 [Source:HGNC Symbol;Acc:11327]
ENSG00000149781	chr11	63974150	63991354	10018	+	46.0086	45.6307	50.1443	51.5134	52.1497	62.247	0.261048	5.68467	12.5055	0.000405757	0.00506793	FERMT3	1	0	protein_coding	fermitin family member 3 [Source:HGNC Symbol;Acc:23151]
ENSG00000149925	chr16	30064411	30081778	30786	+	720.508	711.072	761.684	791.871	825.677	929.187	0.25014	9.62956	13.7476	0.000209085	0.00303615	ALDOA	1	0	protein_coding	aldolase A, fructose-bisphosphate [Source:HGNC Symbol;Acc:414]
ENSG00000149929	chr16	30003645	30007757	8741	-	58.43	55.1884	53.2547	62.9738	63.0464	75.2569	0.30251	5.94443	15.8214	6.96118e-05	0.00129138	HIRIP3	1	0	protein_coding	HIRA interacting protein 3 [Source:HGNC Symbol;Acc:4917]
ENSG00000150347	chr10	63661059	63856703	11032	+	12.5591	11.5555	12.115	14.9796	15.0491	14.1813	0.321567	3.75369	18.2694	1.91763e-05	0.000457018	ARID5B	1	0	protein_coding	AT rich interactive domain 5B (MRF1-like) [Source:HGNC Symbol;Acc:17362]
ENSG00000150593	chr10	112631565	112659764	14359	+	67.326	67.9905	64.6651	85.5206	80.4683	77.9063	0.321101	6.21514	24.3762	7.92404e-07	3.58943e-05	PDCD4	1	0	protein_coding	programmed cell death 4 (neoplastic transformation inhibitor) [Source:HGNC Symbol;Acc:8763]
ENSG00000150712	chr5	32227100	32313115	14600	-	45.2099	42.9296	44.9717	50.3403	51.2599	50.1992	0.224534	5.57489	12.993	0.000312666	0.00414807	MTMR12	1	0	protein_coding	myotubularin related protein 12 [Source:HGNC Symbol;Acc:18191]
ENSG00000150768	chr11	111895538	111935114	14206	+	59.4077	59.2959	65.3353	78.1339	76.806	73.8904	0.350901	6.11022	31.9205	1.60614e-08	1.48563e-06	DLAT	1	0	protein_coding	dihydrolipoamide S-acetyltransferase [Source:HGNC Symbol;Acc:2896]
ENSG00000150961	chr4	119643978	119759838	35044	-	16.649	16.0626	18.628	19.3111	19.3047	20.5956	0.24195	4.20964	11.7002	0.00062494	0.0071692	SEC24D	1	0	protein_coding	SEC24 family member D [Source:HGNC Symbol;Acc:10706]
ENSG00000150995	chr3	4535032	4889524	75455	+	17.6405	16.9896	18.1812	20.987	19.6915	23.3008	0.310231	4.28914	18.2995	1.88761e-05	0.000451484	ITPR1	1	0	protein_coding	inositol 1,4,5-trisphosphate receptor, type 1 [Source:HGNC Symbol;Acc:6180]
ENSG00000151065	chr12	2055220	2113701	11357	-	13.3991	11.7953	12.4931	14.7089	14.946	15.255	0.285541	3.79129	14.244	0.000160574	0.00250462	DCP1B	1	0	protein_coding	decapping mRNA 1B [Source:HGNC Symbol;Acc:24451]
ENSG00000151348	chr11	44117099	44266979	17787	+	20.7528	21.0493	23.1818	25.6923	25.069	26.8426	0.292151	4.57665	19.9146	8.09784e-06	0.000229509	EXT2	1	0	protein_coding	exostosin glycosyltransferase 2 [Source:HGNC Symbol;Acc:3513]
ENSG00000151503	chr11	134020014	134095348	23795	-	178.636	180.797	189.201	223.521	224.434	236.034	0.353292	7.68756	37.9198	7.37141e-10	1.0484e-07	NCAPD3	1	0	protein_coding	non-SMC condensin II complex, subunit D3 [Source:HGNC Symbol;Acc:28952]
ENSG00000151779	chr2	15307032	15701454	24944	-	75.203	72.5456	68.9097	86.2812	86.0521	89.6474	0.307443	6.3236	23.7051	1.12282e-06	4.72979e-05	NBAS	1	0	protein_coding	neuroblastoma amplified sequence [Source:HGNC Symbol;Acc:15625]
ENSG00000152242	chr18	43753519	43846949	11969	+	106.422	108.363	107.661	131.052	124.081	121.022	0.257592	6.86855	18.0467	2.15551e-05	0.000501954	C18orf25	1	0	protein_coding	chromosome 18 open reading frame 25 [Source:HGNC Symbol;Acc:28172]
ENSG00000152556	chr12	48498922	48540187	38333	+	22.4879	23.8782	24.0754	25.847	26.5004	30.3426	0.265627	4.67922	13.7296	0.000211103	0.00306108	PFKM	1	0	protein_coding	phosphofructokinase, muscle [Source:HGNC Symbol;Acc:8877]
ENSG00000152580	chr3	151143172	151176497	16194	-	1.37709	1.3905	1.3232	1.89501	1.80538	2.21713	0.560951	0.771092	18.5088	1.69122e-05	0.000412727	IGSF10	1	0	protein_coding	immunoglobulin superfamily, member 10 [Source:HGNC Symbol;Acc:26384]
ENSG00000152684	chr5	52083774	52099880	5237	+	43.1167	44.4799	47.9962	51.7584	53.0653	56.1394	0.28327	5.63218	20.2617	6.75391e-06	0.00020075	PELO	1	0	protein_coding	pelota homolog (Drosophila) [Source:HGNC Symbol;Acc:8829]
ENSG00000152818	chr6	144606837	145174170	20980	+	100.211	98.8851	100.701	119.154	113.958	118.763	0.265742	6.76799	21.969	2.77095e-06	9.56955e-05	UTRN	1	0	protein_coding	utrophin [Source:HGNC Symbol;Acc:12635]
ENSG00000152894	chr6	128289924	128841870	56441	-	43.5849	45.1033	46.6386	53.9241	52.1239	55.8048	0.293433	5.63545	23.7332	1.10657e-06	4.67907e-05	PTPRK	1	0	protein_coding	protein tyrosine phosphatase, receptor type, K [Source:HGNC Symbol;Acc:9674]
ENSG00000153107	chr2	112523848	112642267	22606	-	85.1042	86.1309	85.4755	104.471	103.9	106.115	0.327589	6.57839	33.4174	7.43544e-09	7.99582e-07	ANAPC1	1	0	protein_coding	anaphase promoting complex subunit 1 [Source:HGNC Symbol;Acc:19988]
ENSG00000153147	chr4	144434616	144478639	8815	+	166.683	164.079	177.447	200.098	193.305	197.143	0.252245	7.52119	19.0001	1.30714e-05	0.000331218	SMARCA5	1	0	protein_coding	SWI/SNF related, matrix associated, actin dependent regulator of chromatin, subfamily a, member 5 [Source:HGNC Symbol;Acc:11101]
ENSG00000153187	chr1	245014468	245027844	17673	-	596.528	570.296	611.99	797.131	716	800.384	0.413682	9.41878	42.0449	8.92022e-11	1.64372e-08	HNRNPU	1	0	protein_coding	heterogeneous nuclear ribonucleoprotein U (scaffold attachment factor A) [Source:HGNC Symbol;Acc:5048]
ENSG00000153561	chr2	86947296	87005164	7934	+	207.115	214.904	210.286	248.917	241.469	227.695	0.219112	7.81912	11.9492	0.000546702	0.00644494	RMND5A	1	0	protein_coding	required for meiotic nuclear division 5 homolog A (S. cerevisiae) [Source:HGNC Symbol;Acc:25850]
ENSG00000153827	chr2	230628554	230787955	35652	-	217.691	214.296	219.875	249.678	233.784	252.181	0.208935	7.85753	12.7585	0.000354394	0.00459115	TRIP12	1	0	protein_coding	thyroid hormone receptor interactor 12 [Source:HGNC Symbol;Acc:12306]
ENSG00000154305	chr1	222791428	222841354	31717	+	100.142	96.5197	98.278	123.898	119.284	119.516	0.333112	6.78181	32.1758	1.40836e-08	1.32116e-06	MIA3	1	0	protein_coding	melanoma inhibitory activity family, member 3 [Source:HGNC Symbol;Acc:24008]
ENSG00000155090	chr8	103661007	103668130	6756	-	4.68211	4.26739	5.46466	7.2191	5.95775	6.10757	0.458593	2.50272	20.0733	7.45303e-06	0.000216187	KLF10	1	0	protein_coding	Kruppel-like factor 10 [Source:HGNC Symbol;Acc:11810]
ENSG00000155096	chr8	103838585	103906092	13117	-	187.174	183.434	190.627	240.422	229.09	215.536	0.3234	7.70396	25.3075	4.88817e-07	2.4584e-05	AZIN1	1	0	protein_coding	antizyme inhibitor 1 [Source:HGNC Symbol;Acc:16432]
ENSG00000155229	chr10	99218081	99258551	34988	-	86.5502	83.8774	91.0261	97.8317	92.3967	109.086	0.229248	6.55025	12.6	0.00038575	0.00488728	MMS19	1	0	protein_coding	MMS19 nucleotide excision repair homolog (S. cerevisiae) [Source:HGNC Symbol;Acc:13824]
ENSG00000155252	chr10	99344131	99436191	6037	+	18.7147	19.403	21.429	22.1601	21.7419	25.2111	0.250487	4.4278	11.5917	0.000662474	0.00744481	PI4K2A	1	0	protein_coding	phosphatidylinositol 4-kinase type 2 alpha [Source:HGNC Symbol;Acc:30031]
ENSG00000155463	chr14	23235731	23241007	14523	+	142.295	138.794	135.362	152.98	151.587	164.36	0.204869	7.20973	11.3709	0.000746047	0.00814861	OXA1L	1	0	protein_coding	oxidase (cytochrome c) assembly 1-like [Source:HGNC Symbol;Acc:8526]
ENSG00000155561	chr7	135242667	135333505	19119	+	281.326	273.081	273.439	364.848	350.024	365.673	0.418685	8.3189	50.0172	1.52402e-12	5.30479e-10	NUP205	1	0	protein_coding	nucleoporin 205kDa [Source:HGNC Symbol;Acc:18658]
ENSG00000155640	chr10	98741041	98745582	4542	+	12.8758	13.2657	14.1084	16.5524	15.5649	18.3088	0.359949	3.92477	23.0485	1.57966e-06	6.2269e-05	C10orf12	1	0	protein_coding	chromosome 10 open reading frame 12 [Source:HGNC Symbol;Acc:23420]
ENSG00000155849	chr7	36893961	37488852	28132	-	55.9099	54.2454	58.874	81.795	78.3921	85.2828	0.57317	6.11685	93.2709	4.56054e-22	1.69712e-18	ELMO1	1	0	protein_coding	engulfment and cell motility 1 [Source:HGNC Symbol;Acc:16286]
ENSG00000155926	chr8	134048973	134115298	23221	-	186.376	188.005	196.625	227.608	226.278	238.962	0.314129	7.72341	30.1501	3.99877e-08	3.09308e-06	SLA	1	0	protein_coding	Src-like-adaptor [Source:HGNC Symbol;Acc:10902]
ENSG00000156052	chr9	80331003	80646374	8363	-	56.2404	53.9577	61.5891	70.5023	63.2012	62.8326	0.230605	5.94466	10.9659	0.000928044	0.00965794	GNAQ	1	0	protein_coding	guanine nucleotide binding protein (G protein), q polypeptide [Source:HGNC Symbol;Acc:4390]
ENSG00000156298	chrX	38420623	38548169	11589	+	3.99356	4.15551	3.90087	5.05337	5.31297	5.20119	0.403115	2.21819	21.6968	3.19318e-06	0.000107471	TSPAN7	1	0	protein_coding	tetraspanin 7 [Source:HGNC Symbol;Acc:11854]
ENSG00000156502	chr10	70939988	70968855	8476	+	52.5636	49.978	50.9348	62.6128	60.5834	61.0617	0.298136	5.8206	23.2013	1.459e-06	5.84794e-05	SUPV3L1	1	0	protein_coding	suppressor of var1, 3-like 1 (S. cerevisiae) [Source:HGNC Symbol;Acc:11471]
ENSG00000156515	chr10	71029740	71161638	28731	+	53.6928	49.3547	58.3241	66.029	62.8272	79.8167	0.404837	5.95123	24.1412	8.95235e-07	4.00043e-05	HK1	1	0	protein_coding	hexokinase 1 [Source:HGNC Symbol;Acc:4922]
ENSG00000156587	chr11	57319129	57335757	4828	-	83.5757	81.8635	77.7081	91.6052	93.3897	94.249	0.233573	6.4494	14.2123	0.000163301	0.00254116	UBE2L6	1	0	protein_coding	ubiquitin-conjugating enzyme E2L 6 [Source:HGNC Symbol;Acc:12490]
ENSG00000156675	chr8	37716136	37756985	23296	-	29.1806	30.0955	32.6677	35.0771	32.4968	37.6354	0.229667	5.04287	11.653	0.000640974	0.00726804	RAB11FIP1	1	0	protein_coding	RAB11 family interacting protein 1 (class I) [Source:HGNC Symbol;Acc:30265]
ENSG00000156709	chrX	129263337	129299861	17584	-	46.4355	46.1901	45.6763	54.0015	54.0324	58.9143	0.305297	5.67443	23.7598	1.09141e-06	4.65679e-05	AIFM1	1	0	protein_coding	apoptosis-inducing factor, mitochondrion-associated, 1 [Source:HGNC Symbol;Acc:8768]
ENSG00000157184	chr1	53662101	53679869	3826	+	23.4243	21.0013	23.8349	25.4215	25.3269	29.8406	0.272919	4.63831	12.4804	0.000411236	0.00511704	CPT2	1	0	protein_coding	carnitine palmitoyltransferase 2 [Source:HGNC Symbol;Acc:2330]
ENSG00000157349	chr16	70323566	70369186	20734	+	7.91827	7.75162	7.75019	8.61136	9.10427	10.2072	0.285634	3.10668	12.6307	0.000379456	0.00483532	DDX19B	1	0	protein_coding	DEAD (Asp-Glu-Ala-Asp) box polypeptide 19B [Source:HGNC Symbol;Acc:2742]
ENSG00000157514	chrX	106956451	107020572	18330	-	3.41519	2.84493	2.68078	3.76425	3.59786	4.51793	0.433346	1.81389	13.5125	0.000236985	0.00333114	TSC22D3	1	0	protein_coding	TSC22 domain family, member 3 [Source:HGNC Symbol;Acc:3051]
ENSG00000158019	chr2	28112808	28561768	12715	+	27.5969	27.3944	25.3986	37.9647	38.4675	37.2171	0.533199	5.02359	60.6968	6.6577e-15	4.63481e-12	BRE	1	0	protein_coding	brain and reproductive organ-expressed (TNFRSF1A modulator) [Source:HGNC Symbol;Acc:1106]
ENSG00000158169	chr9	97861336	98079991	15505	-	30.7091	30.543	31.4132	34.4583	33.7348	36.3386	0.208222	5.04381	11.6934	0.000627211	0.00718902	FANCC	1	0	protein_coding	Fanconi anemia, complementation group C [Source:HGNC Symbol;Acc:3584]
ENSG00000158710	chr1	159887897	159895522	5768	-	390.46	376.361	385.551	446.721	457.083	475.233	0.293628	8.72562	24.2625	8.4059e-07	3.7818e-05	TAGLN2	1	0	protein_coding	transgelin 2 [Source:HGNC Symbol;Acc:11554]
ENSG00000158864	chr1	161166894	161184185	16360	+	83.6445	82.5828	78.2237	94.3253	101.823	101.932	0.320139	6.50448	24.6517	6.86844e-07	3.25623e-05	NDUFS2	1	0	protein_coding	NADH dehydrogenase (ubiquinone) Fe-S protein 2, 49kDa (NADH-coenzyme Q reductase) [Source:HGNC Symbol;Acc:7708]
ENSG00000159111	chr17	45900638	45908900	8670	-	30.8882	30.7188	31.4991	33.8782	34.3409	37.9004	0.22275	5.05854	12.0406	0.000520546	0.00619178	MRPL10	1	0	protein_coding	mitochondrial ribosomal protein L10 [Source:HGNC Symbol;Acc:14055]
ENSG00000159399	chr2	75061108	75120486	11445	+	44.3974	43.9845	51.4503	55.7418	50.8988	64.7848	0.32862	5.7011	16.2239	5.62806e-05	0.00109635	HK2	1	0	protein_coding	hexokinase 2 [Source:HGNC Symbol;Acc:4923]
ENSG00000160211	chrX	153759606	153775787	11297	-	37.0713	37.4475	42.2394	43.4435	44.0899	55.0239	0.32249	5.43798	14.9417	0.000110886	0.00186474	G6PD	1	0	protein_coding	glucose-6-phosphate dehydrogenase [Source:HGNC Symbol;Acc:4057]
ENSG00000160633	chr19	5623046	5668489	29107	+	81.0969	77.5322	85.4583	96.9035	86.9806	109.225	0.297742	6.48842	16.88	3.98198e-05	0.00081406	SAFB	1	0	protein_coding	scaffold attachment factor B [Source:HGNC Symbol;Acc:10520]
ENSG00000160710	chr1	154554538	154600475	29178	-	288.459	280.928	312.225	338.009	316.083	374.402	0.256831	8.31811	14.7977	0.000119679	0.00197875	ADAR	1	0	protein_coding	adenosine deaminase, RNA-specific [Source:HGNC Symbol;Acc:225]
ENSG00000160746	chr3	43396351	43733086	19221	-	8.99241	9.04622	8.79845	10.7255	10.7033	10.3466	0.278056	3.29783	14.4551	0.000143541	0.00227107	ANO10	1	0	protein_coding	anoctamin 10 [Source:HGNC Symbol;Acc:25519]
ENSG00000162236	chr11	62574369	62599560	11371	-	17.3927	16.9896	18.3186	19.9428	19.7173	22.0737	0.262598	4.25963	14.534	0.000137652	0.0022016	STX5	1	0	protein_coding	syntaxin 5 [Source:HGNC Symbol;Acc:11440]
ENSG00000162290	chr3	53317447	53381654	20364	-	67.808	64.9538	70.989	84.1928	78.908	82.1314	0.302653	6.23068	25.755	3.87618e-07	2.05905e-05	DCP1A	1	0	protein_coding	decapping mRNA 1A [Source:HGNC Symbol;Acc:18714]
ENSG00000162402	chr1	55532032	55680786	23528	-	175.731	176.721	186.503	208.194	190.3	209.094	0.207825	7.58205	12.3065	0.000451394	0.00550792	USP24	1	0	protein_coding	ubiquitin specific peptidase 24 [Source:HGNC Symbol;Acc:12623]
ENSG00000162434	chr1	65298912	65432187	8039	-	108.446	108.667	110.324	125.844	120.831	126.07	0.221762	6.87123	15.502	8.24197e-05	0.00146923	JAK1	1	0	protein_coding	Janus kinase 1 [Source:HGNC Symbol;Acc:6190]
ENSG00000162511	chr1	31205316	31230667	4136	-	37.3743	37.895	41.8957	45.2354	43.7289	46.1554	0.24183	5.39879	14.7332	0.000123848	0.00202489	LAPTM5	1	0	protein_coding	lysosomal protein transmembrane 5 [Source:HGNC Symbol;Acc:29612]
ENSG00000162735	chr1	160246602	160256138	16107	-	75.382	74.2398	77.8972	83.5998	87.6125	86.8585	0.217186	6.34348	13.7809	0.000205415	0.00299232	PEX19	1	0	protein_coding	peroxisomal biogenesis factor 19 [Source:HGNC Symbol;Acc:9713]
ENSG00000163125	chr1	150335567	150449042	20939	+	38.3382	38.4065	43.2189	48.9997	44.7218	50.255	0.298897	5.46394	20.0554	7.52303e-06	0.00021774	RPRD2	1	0	protein_coding	regulation of nuclear pre-mRNA domain containing 2 [Source:HGNC Symbol;Acc:29039]
ENSG00000163166	chr2	128193783	128284462	11693	-	121.019	117.665	115.6	133.115	131.561	133.167	0.201607	6.97474	11.6224	0.000651618	0.00736302	IWS1	1	0	protein_coding	IWS1 homolog (S. cerevisiae) [Source:HGNC Symbol;Acc:25467]
ENSG00000163191	chr1	152004982	152020383	1151	-	62.5888	62.1568	59.7848	82.4267	84.208	84.0418	0.476192	6.18747	61.4342	4.578e-15	3.36407e-12	S100A11	1	0	protein_coding	S100 calcium binding protein A11 [Source:HGNC Symbol;Acc:10488]
ENSG00000163214	chr2	39024871	39103075	25436	-	37.9389	37.2398	34.7814	43.3662	41.9364	42.4741	0.25009	5.31441	13.8492	0.000198086	0.00291768	DHX57	1	0	protein_coding	DEAH (Asp-Glu-Ala-Asp/His) box polypeptide 57 [Source:HGNC Symbol;Acc:20086]
ENSG00000163374	chr1	155629237	155658791	52352	-	37.7874	36.7763	41.3115	44.3459	42.8649	47.7311	0.254984	5.39028	15.2291	9.52251e-05	0.00165294	YY1AP1	1	0	protein_coding	YY1 associated protein 1 [Source:HGNC Symbol;Acc:30935]
ENSG00000163399	chr1	116915290	116952883	16926	+	173.458	176.705	178.117	206.673	196.116	236.396	0.308499	7.60847	21.2862	3.95565e-06	0.00012983	ATP1A1	1	0	protein_coding	ATPase, Na+/K+ transporting, alpha 1 polypeptide [Source:HGNC Symbol;Acc:799]
ENSG00000163513	chr3	30647994	30735634	9226	+	27.6795	27.3944	30.4165	38.0808	36.6234	40.4522	0.465179	5.06993	51.9413	5.71854e-13	2.16112e-10	TGFBR2	1	0	protein_coding	transforming growth factor, beta receptor II (70/80kDa) [Source:HGNC Symbol;Acc:11773]
ENSG00000163655	chr3	155588325	155661815	11345	+	186.141	180.541	194.769	209.921	212.08	221.211	0.231331	7.65375	15.8568	6.83205e-05	0.00127999	GMPS	1	0	protein_coding	guanine monphosphate synthase [Source:HGNC Symbol;Acc:4378]
ENSG00000163697	chr4	40812044	41218731	48607	-	9.10257	9.12614	10.0873	11.0865	11.2191	11.6155	0.297157	3.38323	17.2004	3.36367e-05	0.000717431	APBB2	1	0	protein_coding	amyloid beta (A4) precursor protein-binding, family B, member 2 [Source:HGNC Symbol;Acc:582]
ENSG00000163939	chr3	52579368	52719933	61666	-	153.339	147.281	163.596	193.356	183.517	189.502	0.322572	7.42915	29.2555	6.34355e-08	4.53546e-06	PBRM1	1	0	protein_coding	polybromo 1 [Source:HGNC Symbol;Acc:30064]
ENSG00000164045	chr3	48198636	48229892	9720	-	90.6952	92.2843	98.0717	102.962	101.553	112.209	0.207374	6.64251	12.3323	0.000445186	0.00545734	CDC25A	1	0	protein_coding	cell division cycle 25A [Source:HGNC Symbol;Acc:1725]
ENSG00000164111	chr4	122589110	122618268	11087	-	74.0737	74.2238	68.2911	84.0381	84.9044	79.9282	0.234847	6.28339	12.1062	0.000502547	0.00601012	ANXA5	1	0	protein_coding	annexin A5 [Source:HGNC Symbol;Acc:543]
ENSG00000164244	chr5	126853301	126890781	15172	+	54.9046	55.9555	58.9427	83.6127	81.745	71.3386	0.516248	6.08946	49.576	1.90831e-12	6.27413e-10	PRRC1	1	0	protein_coding	proline-rich coiled-coil 1 [Source:HGNC Symbol;Acc:28164]
ENSG00000164307	chr5	96096521	96143803	14702	-	148.602	152.827	154.798	188.29	173.549	181.456	0.287036	7.38494	24.0516	9.37894e-07	4.12143e-05	ERAP1	1	0	protein_coding	endoplasmic reticulum aminopeptidase 1 [Source:HGNC Symbol;Acc:18173]
ENSG00000164944	chr8	95499921	95565757	28498	-	100.844	101.666	100.22	117.697	117.053	114.831	0.242598	6.76962	17.3395	3.12621e-05	0.000677876	KIAA1429	1	0	protein_coding	KIAA1429 [Source:HGNC Symbol;Acc:24500]
ENSG00000165119	chr9	86582998	86595569	19397	-	836.514	811.139	772.235	1014.89	1011.55	970.085	0.342918	9.82399	25.9229	3.55334e-07	1.91837e-05	HNRNPK	1	0	protein_coding	heterogeneous nuclear ribonucleoprotein K [Source:HGNC Symbol;Acc:5044]
ENSG00000165175	chrX	38660685	38665790	6327	+	26.2336	26.4514	28.8699	29.7272	32.1357	33.6474	0.263636	4.88868	15.3698	8.83902e-05	0.00155677	MID1IP1	1	0	protein_coding	MID1 interacting protein 1 [Source:HGNC Symbol;Acc:20715]
ENSG00000165219	chr9	128024073	128129486	68842	+	53.4174	52.6791	54.8184	61.2721	57.914	64.9103	0.228372	5.85017	13.8471	0.000198308	0.00291771	GAPVD1	1	0	protein_coding	GTPase activating protein and VPS9 domains 1 [Source:HGNC Symbol;Acc:23375]
ENSG00000165280	chr9	35056061	35073246	10935	-	169.616	166.124	187.414	217.746	211.9	249.95	0.412181	7.65171	36.2492	1.73634e-09	2.16666e-07	VCP	1	0	protein_coding	valosin containing protein [Source:HGNC Symbol;Acc:12666]
ENSG00000165349	chrX	70145432	70150975	4471	-	11.8154	12.8981	13.6445	14.9925	15.4618	17.2072	0.349558	3.84883	20.4895	5.99588e-06	0.000182316	SLC7A3	1	0	protein_coding	solute carrier family 7 (cationic amino acid transporter, y+ system), member 3 [Source:HGNC Symbol;Acc:11061]
ENSG00000165632	chr10	7860467	8058590	4872	+	18.7835	17.6929	18.9373	21.7347	19.6657	23.0219	0.250619	4.32601	12.0778	0.000510264	0.00609139	TAF3	1	0	protein_coding	TAF3 RNA polymerase II, TATA box binding protein (TBP)-associated factor, 140kDa [Source:HGNC Symbol;Acc:17303]
ENSG00000165671	chr5	176560026	176727216	52867	+	98.1315	96.6635	106.681	114.835	107.175	127.938	0.249558	6.7663	14.1787	0.00016624	0.00256876	NSD1	1	0	protein_coding	nuclear receptor binding SET domain protein 1 [Source:HGNC Symbol;Acc:14234]
ENSG00000165675	chrX	129757350	130037208	18357	-	30.6816	30.2233	29.7635	36.2631	37.4229	33.7868	0.280629	5.05223	16.1886	5.73394e-05	0.00110867	ENOX2	1	0	protein_coding	ecto-NOX disulfide-thiol exchanger 2 [Source:HGNC Symbol;Acc:2259]
ENSG00000165733	chr10	43278249	43330385	7753	+	146.812	144.148	133.695	165.33	157.442	165.56	0.235028	7.25459	13.351	0.000258288	0.00356244	BMS1	1	0	protein_coding	BMS1 ribosome biogenesis factor [Source:HGNC Symbol;Acc:23505]
ENSG00000165943	chr14	93648541	93651273	4970	-	49.8645	49.3227	51.6221	56.1156	57.0758	57.8406	0.216765	5.75027	13.2605	0.00027106	0.00371535	MOAP1	1	0	protein_coding	modulator of apoptosis 1 [Source:HGNC Symbol;Acc:16658]
ENSG00000166167	chr10	103113820	103317078	20748	+	29.2632	28.8009	28.3028	32.6793	31.0654	33.8426	0.209568	4.94387	11.0036	0.000909373	0.00952358	BTRC	1	0	protein_coding	beta-transducin repeat containing E3 ubiquitin protein ligase [Source:HGNC Symbol;Acc:1144]
ENSG00000166189	chr10	103825147	103827792	2646	+	12.3112	13.0899	14.9333	14.8507	15.1652	17.8625	0.283728	3.88405	10.8971	0.000963129	0.00993416	HPS6	1	0	protein_coding	Hermansky-Pudlak syndrome 6 [Source:HGNC Symbol;Acc:18817]
ENSG00000166197	chr10	103911933	103923627	24140	+	340.279	337.012	353.914	434.68	421.698	451.193	0.377438	8.61161	42.4351	7.30682e-11	1.40069e-08	NOLC1	1	0	protein_coding	nucleolar and coiled-body phosphoprotein 1 [Source:HGNC Symbol;Acc:15608]
ENSG00000166233	chr15	72766667	72879692	14536	+	85.0354	82.8225	86.0426	97.6126	92.1259	96.1733	0.20608	6.49597	12.9086	0.000327084	0.00430054	ARIH1	1	0	protein_coding	ariadne RBR E3 ubiquitin protein ligase 1 [Source:HGNC Symbol;Acc:689]
ENSG00000166508	chr7	99690351	99699563	19809	-	834.063	822.024	871.785	960.669	961.725	1121.77	0.302281	9.86308	19.6741	9.18363e-06	0.000251495	MCM7	1	0	protein_coding	minichromosome maintenance complex component 7 [Source:HGNC Symbol;Acc:6950]
ENSG00000166526	chr7	99661656	99680171	19594	-	51.1452	50.4575	49.7318	57.5079	55.2962	57.8406	0.207315	5.75102	11.5765	0.000667923	0.00747429	ZNF3	1	0	protein_coding	zinc finger protein 3 [Source:HGNC Symbol;Acc:13089]
ENSG00000166747	chr16	71762913	71843104	44632	-	125.894	122.971	127.354	156.526	150.208	152.661	0.323184	7.12701	31.5796	1.91432e-08	1.71086e-06	AP1G1	1	0	protein_coding	adaptor-related protein complex 1, gamma 1 subunit [Source:HGNC Symbol;Acc:555]
ENSG00000166886	chr12	57482677	57489259	9343	+	11.9394	11.987	12.9227	15.8047	13.9788	17.8207	0.403181	3.82236	22.9363	1.67456e-06	6.47645e-05	NAB2	1	0	protein_coding	NGFI-A binding protein 2 (EGR1 binding protein 2) [Source:HGNC Symbol;Acc:7627]
ENSG00000166974	chr18	32556892	32723434	25200	+	141.413	142.358	144.779	183.378	186.044	182.502	0.400385	7.35821	48.2628	3.72764e-12	1.04905e-09	MAPRE2	1	0	protein_coding	microtubule-associated protein, RP/EB family, member 2 [Source:HGNC Symbol;Acc:6891]
ENSG00000166986	chr12	57869228	57911352	30304	+	146.275	145.794	154.798	164.454	162.329	185.514	0.231569	7.32459	13.8499	0.000198006	0.00291768	MARS	1	0	protein_coding	methionyl-tRNA synthetase [Source:HGNC Symbol;Acc:6898]
ENSG00000167004	chr15	44038590	44065477	10367	+	179.986	180.813	186.486	217.501	211.797	215.076	0.270865	7.63858	22.6992	1.89448e-06	7.13913e-05	PDIA3	1	0	protein_coding	protein disulfide isomerase family A, member 3 [Source:HGNC Symbol;Acc:4606]
ENSG00000167552	chr12	49578579	49583107	9763	-	140.243	133.759	130.928	176.275	184.574	192.235	0.483626	7.32534	58.2448	2.31449e-14	1.27557e-11	TUBA1A	1	0	protein_coding	tubulin, alpha 1a [Source:HGNC Symbol;Acc:20766]
ENSG00000167553	chr12	49582519	49667114	9261	+	89.7175	86.019	95.8206	119.94	124.739	135.357	0.519947	6.76878	68.3927	1.33975e-16	1.47674e-13	TUBA1C	1	0	protein_coding	tubulin, alpha 1c [Source:HGNC Symbol;Acc:20768]
ENSG00000167632	chr8	140742586	141468678	53889	-	17.8746	16.2864	21.1713	21.6444	20.2718	25.6016	0.322508	4.36093	11.6032	0.000658367	0.00741126	TRAPPC9	1	0	protein_coding	trafficking protein particle complex 9 [Source:HGNC Symbol;Acc:30832]
ENSG00000167674	chr19	4472284	4502223	13413	+	39.4812	38.4704	39.6617	45.042	44.7089	51.9143	0.301854	5.43863	19.7043	9.03965e-06	0.000248065	HDGFRP2	1	0	protein_coding	Hepatoma-derived growth factor-related protein 2 [Source:UniProtKB/Swiss-Prot;Acc:Q7Z4V5]
ENSG00000167721	chr17	2225797	2240801	8232	-	159.054	156.711	159.506	178.853	181.26	188.4	0.241427	7.41939	17.6607	2.64031e-05	0.000593405	TSR1	1	0	protein_coding	TSR1, 20S rRNA accumulation, homolog (S. cerevisiae) [Source:HGNC Symbol;Acc:25542]
ENSG00000167881	chr17	74035184	74068734	19532	-	73.275	72.8173	80.4405	90.806	91.1845	99.743	0.349938	6.40937	32.9251	9.57767e-09	9.74491e-07	SRP68	1	0	protein_coding	signal recognition particle 68kDa [Source:HGNC Symbol;Acc:11302]
ENSG00000167986	chr11	61066923	61110068	36897	-	178.113	170.072	196.453	236.219	229.257	270.671	0.469486	7.74269	44.564	2.46174e-11	5.50161e-09	DDB1	1	0	protein_coding	damage-specific DNA binding protein 1, 127kDa [Source:HGNC Symbol;Acc:2717]
ENSG00000168014	chr11	73723763	73882255	35508	-	39.8943	39.2536	42.0332	45.6093	43.7675	50.1155	0.237357	5.44582	13.4479	0.000245276	0.00341861	C2CD3	1	0	protein_coding	C2 calcium-dependent domain containing 3 [Source:HGNC Symbol;Acc:24564]
ENSG00000168016	chr3	36868311	36986548	32473	-	38.2969	36.6484	41.4833	46.473	43.6257	55.247	0.353898	5.45194	19.9314	8.02729e-06	0.000228338	TRANK1	1	0	protein_coding	tetratricopeptide repeat and ankyrin repeat containing 1 [Source:HGNC Symbol;Acc:29011]
ENSG00000168374	chr3	57557090	57583947	8908	-	106.49	107.532	107.558	134.404	134.346	116.615	0.297353	6.88644	17.4591	2.93552e-05	0.000646058	ARF4	1	0	protein_coding	ADP-ribosylation factor 4 [Source:HGNC Symbol;Acc:655]
ENSG00000168411	chr16	74655292	74700779	14257	-	233.238	232.868	235.272	279.186	266.513	288.827	0.285148	8.00456	23.8252	1.05493e-06	4.53036e-05	RFWD3	1	0	protein_coding	ring finger and WD repeat domain 3 [Source:HGNC Symbol;Acc:25539]
ENSG00000168496	chr11	61560109	61564716	3840	+	197.957	197.131	193.806	216.934	227.839	243.117	0.258259	7.73804	17.2649	3.25138e-05	0.000700424	FEN1	1	0	protein_coding	flap structure-specific endonuclease 1 [Source:HGNC Symbol;Acc:3650]
ENSG00000168710	chr1	110527308	110566357	10418	+	108.832	105.262	117.146	127.172	121.167	135.942	0.249223	6.90197	16.6677	4.45326e-05	0.000896548	AHCYL1	1	0	protein_coding	adenosylhomocysteinase-like 1 [Source:HGNC Symbol;Acc:344]
ENSG00000168765	chr1	110198703	110208118	14558	+	8.37271	9.11015	8.50631	9.93916	10.0328	11.3366	0.302006	3.26447	14.7768	0.000121017	0.00198597	GSTM4	1	0	protein_coding	glutathione S-transferase mu 4 [Source:HGNC Symbol;Acc:4636]
ENSG00000168802	chr16	69151913	69166487	12694	-	70.3694	67.0475	70.2157	74.5243	76.187	85.3665	0.219048	6.21299	11.7672	0.00060283	0.00696387	CHTF8	1	0	protein_coding	CTF8, chromosome transmission fidelity factor 8 homolog (S. cerevisiae) [Source:HGNC Symbol;Acc:24353]
ENSG00000169375	chr15	75661720	75748183	27339	-	97.925	91.613	105.478	115.738	110.051	134.269	0.321679	6.77465	19.6317	9.39006e-06	0.000254513	SIN3A	1	0	protein_coding	SIN3 transcription regulator family member A [Source:HGNC Symbol;Acc:19353]
ENSG00000169410	chr15	75759462	75871630	6113	-	55.7997	55.1084	59.0802	63.1671	63.3301	68.6334	0.233918	5.93186	14.8886	0.000114047	0.00190467	PTPN9	1	0	protein_coding	protein tyrosine phosphatase, non-receptor type 9 [Source:HGNC Symbol;Acc:9661]
ENSG00000169641	chr1	23410516	23504301	31249	-	39.1782	39.1097	41.1396	46.112	42.9035	50.1713	0.254996	5.43445	14.9778	0.000108783	0.00183764	LUZP1	1	0	protein_coding	leucine zipper protein 1 [Source:HGNC Symbol;Acc:14985]
ENSG00000169813	chr10	43881065	43904614	14255	-	380.435	374.3	395.208	468.081	475.06	489.763	0.352564	8.75482	36.6754	1.3953e-09	1.80937e-07	HNRNPF	1	0	protein_coding	heterogeneous nuclear ribonucleoprotein F [Source:HGNC Symbol;Acc:5039]
ENSG00000170027	chr7	75956116	75988348	3745	-	262.033	256.651	282.633	318.801	310.886	330.143	0.295815	8.20175	25.1816	5.21789e-07	2.60442e-05	YWHAG	1	0	protein_coding	tyrosine 3-monooxygenase/tryptophan 5-monooxygenase activation protein, gamma [Source:HGNC Symbol;Acc:12852]
ENSG00000170248	chr3	33839844	33911194	22038	+	193.605	192.8	187.998	235.665	233.784	218.046	0.294534	7.72203	21.0256	4.53176e-06	0.000144786	PDCD6IP	1	0	protein_coding	programmed cell death 6 interacting protein [Source:HGNC Symbol;Acc:8766]
ENSG00000170266	chr3	33038100	33138722	18827	-	26.4952	26.3395	28.0107	32.5762	33.9411	38.4721	0.411288	4.95909	34.8781	3.51006e-09	4.04752e-07	GLB1	1	0	protein_coding	galactosidase, beta 1 [Source:HGNC Symbol;Acc:4298]
ENSG00000170515	chr12	56498103	56507691	6631	+	189.033	180.589	187.087	203.811	203.995	220.416	0.208588	7.6299	12.2702	0.000460255	0.0056028	PA2G4	1	0	protein_coding	proliferation-associated 2G4, 38kDa [Source:HGNC Symbol;Acc:8550]
ENSG00000170836	chr17	58677544	58741849	6471	+	26.4815	27.3624	28.4059	32.4988	31.4265	31.5836	0.251653	4.89465	16.6186	4.57016e-05	0.000917292	PPM1D	1	0	protein_coding	protein phosphatase, Mg2+/Mn2+ dependent, 1D [Source:HGNC Symbol;Acc:9277]
ENSG00000171681	chr12	14518610	14651697	41379	+	57.3008	58.1931	57.7226	70.296	68.5786	69.9024	0.304175	5.99804	26.7194	2.3525e-07	1.39862e-05	ATF7IP	1	0	protein_coding	activating transcription factor 7 interacting protein [Source:HGNC Symbol;Acc:20092]
ENSG00000171723	chr14	66974125	67648520	23700	+	20.2983	20.4739	24.3504	25.5505	24.8884	28.9342	0.321795	4.5952	16.9432	3.85142e-05	0.000794739	GPHN	1	0	protein_coding	gephyrin [Source:HGNC Symbol;Acc:15465]
ENSG00000171824	chr1	11126675	11159938	16640	-	133.013	128.725	126.46	149.835	148.931	156.51	0.263873	7.14029	19.5721	9.68712e-06	0.000261493	EXOSC10	1	0	protein_coding	exosome component 10 [Source:HGNC Symbol;Acc:9138]
ENSG00000171840	chr12	673462	772945	3983	-	1.07413	1.55032	0.80767	1.59852	1.80538	1.7988	0.628583	0.565553	11.6853	0.000629956	0.00720176	NINJ2	1	0	protein_coding	ninjurin 2 [Source:HGNC Symbol;Acc:7825]
ENSG00000171848	chr2	10262455	10271545	12194	+	569.097	540.408	584.083	686.704	674.593	674.705	0.301097	9.28469	24.5241	7.33857e-07	3.3852e-05	RRM2	1	0	protein_coding	ribonucleotide reductase M2 [Source:HGNC Symbol;Acc:10452]
ENSG00000172053	chr3	49133365	49142553	25221	-	210.323	208.111	208.327	231.23	233.861	258.749	0.241701	7.81879	15.4036	8.68237e-05	0.00153809	QARS	1	0	protein_coding	glutaminyl-tRNA synthetase [Source:HGNC Symbol;Acc:9751]
ENSG00000172269	chr11	118967213	118979041	21616	-	24.0578	23.5745	25.6392	26.7107	27.661	30.5936	0.2483	4.72645	13.1827	0.000282548	0.00383045	DPAGT1	1	0	protein_coding	dolichyl-phosphate (UDP-N-acetylglucosamine) N-acetylglucosaminephosphotransferase 1 (GlcNAc-1-P transferase) [Source:HGNC Symbol;Acc:2995]
ENSG00000172660	chr17	34136459	34191619	16465	+	180.165	166.508	173.872	218.584	192.621	234.319	0.343551	7.60712	23.6437	1.15923e-06	4.82175e-05	TAF15	1	0	protein_coding	TAF15 RNA polymerase II, TATA box binding protein (TBP)-associated factor, 68kDa [Source:HGNC Symbol;Acc:11547]
ENSG00000172939	chr3	38206580	38296979	9894	+	113.045	112.63	118.573	140.115	131.38	137.434	0.283605	6.97668	24.5157	7.37082e-07	3.3852e-05	OXSR1	1	0	protein_coding	oxidative stress responsive 1 [Source:HGNC Symbol;Acc:8508]
ENSG00000173276	chr21	43406940	43430496	27965	-	94.9642	99.2048	103.536	118.329	115.028	105.795	0.224764	6.7348	11.9012	0.00056097	0.00658966	ZBTB21	1	0	protein_coding	zinc finger and BTB domain containing 21 [Source:HGNC Symbol;Acc:13083]
ENSG00000173473	chr3	47626762	47823596	14038	-	262.873	252.687	287.445	320.244	302.852	355.689	0.320326	8.21814	22.5545	2.04261e-06	7.56797e-05	SMARCC1	1	0	protein_coding	SWI/SNF related, matrix associated, actin dependent regulator of chromatin, subfamily c, member 1 [Source:HGNC Symbol;Acc:11104]
ENSG00000174197	chr15	41913422	42062141	74270	+	144.484	147.169	147.391	166.207	156.836	168.627	0.197861	7.28148	11.801	0.000592	0.00687763	MGA	1	0	protein_coding	MGA, MAX dimerization protein [Source:HGNC Symbol;Acc:14010]
ENSG00000174231	chr17	1553923	1588176	27576	-	257.75	244.967	296.999	326.471	289.415	407.952	0.390225	8.25081	15.9404	6.53686e-05	0.00123695	PRPF8	1	0	protein_coding	pre-mRNA processing factor 8 [Source:HGNC Symbol;Acc:17340]
ENSG00000174243	chr12	49223547	49246625	15772	-	124.599	120.446	122.852	135.796	131.677	148.855	0.212143	7.0344	12.0482	0.000518416	0.0061726	DDX23	1	0	protein_coding	DEAD (Asp-Glu-Ala-Asp) box polypeptide 23 [Source:HGNC Symbol;Acc:17347]
ENSG00000174371	chr1	242011269	242058450	15469	+	122.919	125.017	121.511	139.857	142.315	138.508	0.222343	7.04602	14.0554	0.000177504	0.0026894	EXO1	1	0	protein_coding	exonuclease 1 [Source:HGNC Symbol;Acc:3511]
ENSG00000175130	chr1	32799433	32801980	1699	-	214.826	206.545	231.561	239.171	237.536	267.227	0.223152	7.86672	12.142	0.000492995	0.00591968	MARCKSL1	1	0	protein_coding	MARCKS-like 1 [Source:HGNC Symbol;Acc:7142]
ENSG00000175166	chr3	184016497	184026842	20132	+	211.149	207.312	222.986	247.847	243.662	279.4	0.299666	7.88313	22.3498	2.27234e-06	8.2346e-05	PSMD2	1	0	protein_coding	proteasome (prosome, macropain) 26S subunit, non-ATPase, 2 [Source:HGNC Symbol;Acc:9559]
ENSG00000175216	chr11	46764598	46867847	34561	-	307.504	311.983	286.74	363.263	359.851	367.5	0.301161	8.38392	22.3519	2.26991e-06	8.2346e-05	CKAP5	1	0	protein_coding	cytoskeleton associated protein 5 [Source:HGNC Symbol;Acc:28959]
ENSG00000175224	chr11	46638826	46696368	49452	+	59.9448	59.4557	62.9811	70.3218	67.2246	78.1155	0.275994	6.05635	18.6906	1.53737e-05	0.000381515	ATG13	1	0	protein_coding	autophagy related 13 [Source:HGNC Symbol;Acc:29091]
ENSG00000175567	chr11	73685712	73694352	7976	-	47.0277	47.8363	50.866	55.0972	52.3947	61.5358	0.24841	5.71751	13.8644	0.000196489	0.00290387	UCP2	1	0	protein_coding	uncoupling protein 2 (mitochondrial, proton carrier) [Source:HGNC Symbol;Acc:12518]
ENSG00000175792	chr3	127783621	127872757	13447	-	186.1	182.651	165.589	201.722	210.688	208.103	0.249446	7.59403	13.2182	0.000277251	0.00377672	RUVBL1	1	0	protein_coding	RuvB-like AAA ATPase 1 [Source:HGNC Symbol;Acc:10474]
ENSG00000176225	chr18	67671029	67873181	39777	-	78.9349	77.3564	78.1378	94.9183	92.0872	95.0159	0.301174	6.43291	27.7015	1.41555e-07	9.1782e-06	RTTN	1	0	protein_coding	rotatin [Source:HGNC Symbol;Acc:18654]
ENSG00000176542	chr3	113367232	113415493	32699	-	31.8108	28.4972	31.4304	41.2649	36.1463	39.1693	0.379864	5.12403	28.6749	8.56067e-08	5.91841e-06	KIAA2018	1	0	protein_coding	KIAA2018 [Source:HGNC Symbol;Acc:30494]
ENSG00000176624	chr18	48700920	48744674	8430	-	95.1432	96.28	110.307	116.73	111.431	119.014	0.238675	6.76087	14.4956	0.000140485	0.00223427	MEX3C	1	0	protein_coding	mex-3 RNA binding family member C [Source:HGNC Symbol;Acc:28040]
ENSG00000177119	chr12	45609770	45834187	28622	+	77.6955	77.708	84.2382	94.2093	86.8645	89.5916	0.21145	6.41467	12.4448	0.000419155	0.00518631	ANO6	1	0	protein_coding	anoctamin 6 [Source:HGNC Symbol;Acc:25240]
ENSG00000177613	chr10	53455247	53459355	4109	-	78.508	76.2216	80.5092	88.4211	84.4144	89.2151	0.190543	6.37741	11.0569	0.000883581	0.0093497	CSTF2T	1	0	protein_coding	cleavage stimulation factor, 3' pre-RNA, subunit 2, 64kDa, tau variant [Source:HGNC Symbol;Acc:17086]
ENSG00000177733	chr5	137087075	137090039	2965	-	132.104	127.127	156.327	164.015	155.056	181.317	0.303758	7.2578	16.4404	5.02042e-05	0.000997074	HNRNPA0	1	0	protein_coding	heterogeneous nuclear ribonucleoprotein A0 [Source:HGNC Symbol;Acc:5030]
ENSG00000178425	chr6	116422012	116570660	8914	+	31.4115	30.9905	32.8223	38.9445	38.0161	36.0737	0.283481	5.12343	19.0182	1.29476e-05	0.000329977	NT5DC1	1	0	protein_coding	5'-nucleotidase domain containing 1 [Source:HGNC Symbol;Acc:21556]
ENSG00000178445	chr9	6532464	6645650	6302	-	1.91416	1.67819	1.97621	2.56536	2.07619	3.02589	0.49093	1.16585	12.6144	0.000382787	0.00486337	GLDC	1	0	protein_coding	glycine dehydrogenase (decarboxylating) [Source:HGNC Symbol;Acc:4313]
ENSG00000179041	chr8	67341263	67342966	1704	+	20.0091	19.451	19.4013	23.6039	22.5286	25.1693	0.309525	4.44591	20.9933	4.60899e-06	0.000145845	RRS1	1	0	protein_coding	RRS1 ribosome biogenesis regulator homolog (S. cerevisiae) [Source:HGNC Symbol;Acc:17083]
ENSG00000179222	chrX	51546103	51645453	22234	+	79.0726	74.2078	86.4207	97.1356	91.2361	111.944	0.359627	6.49622	23.7431	1.10089e-06	4.67907e-05	MAGED1	1	0	protein_coding	melanoma antigen family D, 1 [Source:HGNC Symbol;Acc:6813]
ENSG00000180182	chrX	40507558	40595110	13272	-	51.6271	48.6994	53.4952	65.3973	62.7627	65.0916	0.364388	5.85986	35.362	2.7377e-09	3.2854e-07	MED14	1	0	protein_coding	mediator complex subunit 14 [Source:HGNC Symbol;Acc:2370]
ENSG00000180370	chr3	196466728	196559518	7199	+	135.23	137.372	158.406	169.095	155.572	169.645	0.23387	7.27253	12.69	0.000367625	0.00472554	PAK2	1	0	protein_coding	p21 protein (Cdc42/Rac)-activated kinase 2 [Source:HGNC Symbol;Acc:8591]
ENSG00000181472	chr6	151685252	151712683	3090	-	54.464	52.9508	53.7015	63.773	62.7885	59.7928	0.245153	5.86145	14.884	0.000114329	0.00190696	ZBTB2	1	0	protein_coding	zinc finger and BTB domain containing 2 [Source:HGNC Symbol;Acc:20868]
ENSG00000181788	chr3	150458914	150481264	3396	-	37.2641	37.1439	37.8402	41.961	42.0653	42.7809	0.210814	5.32161	12.1499	0.000490905	0.00590829	SIAH2	1	0	protein_coding	siah E3 ubiquitin protein ligase 2 [Source:HGNC Symbol;Acc:10858]
ENSG00000181789	chr3	128968449	128996614	11043	+	67.3535	63.4994	66.2117	90.9736	88.7215	102.002	0.548925	6.32453	72.5651	1.61614e-17	2.13767e-14	COPG1	1	0	protein_coding	coatomer protein complex, subunit gamma 1 [Source:HGNC Symbol;Acc:2236]
ENSG00000182134	chr1	151742583	151763892	25822	-	28.2717	28.1775	28.1482	32.009	32.2389	31.8625	0.218859	4.91856	12.5955	0.000386674	0.00488962	TDRKH	1	0	protein_coding	tudor and KH domain containing [Source:HGNC Symbol;Acc:11713]
ENSG00000182199	chr12	57623110	57628718	43888	+	167.716	165.757	183.564	192.118	201.919	222.87	0.289922	7.56635	19.6389	9.3546e-06	0.000254355	SHMT2	1	0	protein_coding	serine hydroxymethyltransferase 2 (mitochondrial) [Source:HGNC Symbol;Acc:10852]
ENSG00000182481	chr17	66031635	66042958	7279	+	157.691	152.044	144.985	206.402	210.92	201.982	0.480079	7.4907	54.2291	1.78421e-13	7.61281e-11	KPNA2	1	0	protein_coding	karyopherin alpha 2 (RAG cohort 1, importin alpha 1) [Source:HGNC Symbol;Acc:6395]
ENSG00000182810	chr16	68055179	68057770	2592	-	38.3658	38.1668	39.5758	45.5835	45.9082	51.1474	0.331072	5.43594	26.7469	2.3192e-07	1.38806e-05	DDX28	1	0	protein_coding	DEAD (Asp-Glu-Ala-Asp) box polypeptide 28 [Source:HGNC Symbol;Acc:17330]
ENSG00000183283	chr12	51632076	51665146	17854	+	167.73	159.651	151.533	206.312	209.811	203.223	0.405126	7.52246	37.5254	9.02311e-10	1.2304e-07	DAZAP2	1	0	protein_coding	DAZ associated protein 2 [Source:HGNC Symbol;Acc:2684]
ENSG00000183624	chr3	128997671	129025029	10684	+	51.2691	52.791	53.5468	60.1764	61.2153	63.6553	0.266598	5.84082	20.199	6.97902e-06	0.000205137	HMCES	1	0	protein_coding	5-hydroxymethylcytosine (hmC) binding, ES cell-specific [Source:HGNC Symbol;Acc:24446]
ENSG00000183751	chr16	2022038	2032934	14826	+	44.5764	47.5167	50.9348	52.3514	52.7429	64.6036	0.281245	5.70791	12.789	0.000348664	0.00452579	TBL3	1	0	protein_coding	transducin (beta)-like 3 [Source:HGNC Symbol;Acc:11587]
ENSG00000183826	chr6	38136227	38607924	25921	-	7.40875	7.08035	7.57835	8.6887	7.96946	9.0498	0.25364	3.00268	10.9912	0.00091546	0.00954952	BTBD9	1	0	protein_coding	BTB (POZ) domain containing 9 [Source:HGNC Symbol;Acc:21228]
ENSG00000184009	chr17	79476997	79490873	21142	-	1442.42	1376.93	1633.37	1689.53	1687.41	2049.03	0.320003	10.6886	15.5349	8.09964e-05	0.00144972	ACTG1	1	0	protein_coding	actin, gamma 1 [Source:HGNC Symbol;Acc:144]
ENSG00000184743	chr11	63391559	63439393	17535	-	16.1395	17.0855	17.425	20.7162	19.3305	18.755	0.25203	4.19611	12.3858	0.000432611	0.00533284	ATL3	1	0	protein_coding	atlastin GTPase 3 [Source:HGNC Symbol;Acc:24526]
ENSG00000185104	chr1	50905150	51425935	11897	-	133.523	135.997	133.695	153.818	152.658	160.874	0.247386	7.18558	18.6648	1.55829e-05	0.000384682	FAF1	1	0	protein_coding	Fas (TNFRSF6) associated factor 1 [Source:HGNC Symbol;Acc:3578]
ENSG00000185591	chr12	53773960	53810230	12112	+	139.678	138.075	148.508	159.813	156.385	173.41	0.234693	7.25809	15.6178	7.75222e-05	0.0014008	SP1	1	0	protein_coding	Sp1 transcription factor [Source:HGNC Symbol;Acc:11205]
ENSG00000185896	chr13	113951556	113977987	9806	+	37.0162	37.2557	41.8785	45.3772	40.2857	49.9761	0.258482	5.39527	11.6192	0.000652737	0.00736668	LAMP1	1	0	protein_coding	lysosomal-associated membrane protein 1 [Source:HGNC Symbol;Acc:6499]
ENSG00000186416	chrX	118722300	118739858	10751	-	20.0504	20.4259	21.9961	24.661	23.5473	24.6813	0.258582	4.50172	15.9644	6.45459e-05	0.00122489	NKRF	1	0	protein_coding	NFKB repressing factor [Source:HGNC Symbol;Acc:19374]
ENSG00000186432	chr3	160212783	160283376	10281	-	79.3755	78.1875	83.8774	95.7304	93.9313	87.6255	0.236066	6.43898	14.061	0.000176973	0.00268442	KPNA4	1	0	protein_coding	karyopherin alpha 4 (importin alpha 3) [Source:HGNC Symbol;Acc:6397]
ENSG00000186603	chr1	45792545	45794347	1803	+	12.5178	12.6104	13.3523	15.8176	15.3328	16.9562	0.356955	3.85873	25.9417	3.51881e-07	1.90751e-05	HPDL	1	0	protein_coding	4-hydroxyphenylpyruvate dioxygenase-like [Source:HGNC Symbol;Acc:28242]
ENSG00000187555	chr16	8985951	9058371	33321	-	167.289	161.09	184.716	201.439	178.758	214.518	0.247704	7.53205	12.5597	0.000394165	0.00496062	USP7	1	0	protein_coding	ubiquitin specific peptidase 7 (herpes virus-associated) [Source:HGNC Symbol;Acc:12630]
ENSG00000188229	chr9	140135665	140138159	3672	+	186.169	182.107	199.701	212.383	226.756	262.333	0.339021	7.72932	21.7096	3.17204e-06	0.000107032	TUBB4B	1	0	protein_coding	tubulin, beta 4B class IVb [Source:HGNC Symbol;Acc:20771]
ENSG00000188352	chr9	20658308	20995954	25252	+	57.0942	57.5059	57.3102	72.3973	71.6478	74.6294	0.381636	6.03048	42.8249	5.98649e-11	1.2182e-08	FOCAD	1	0	protein_coding	focadhesin [Source:HGNC Symbol;Acc:23377]
ENSG00000188554	chr17	41322498	41363708	28317	+	99.6876	99.7962	96.7142	113.147	112.088	113.966	0.22995	6.7316	15.6036	7.81054e-05	0.00140941	NBR1	1	0	protein_coding	neighbor of BRCA1 gene 1 [Source:HGNC Symbol;Acc:6746]
ENSG00000189091	chr16	70557691	70608820	16033	+	244.076	239.373	257.097	321.92	307.018	348.773	0.435348	8.16682	50.1335	1.43634e-12	5.13472e-10	SF3B3	1	0	protein_coding	splicing factor 3b, subunit 3, 130kDa [Source:HGNC Symbol;Acc:10770]
ENSG00000189241	chr6	116597741	116601066	3326	-	42.3042	38.3106	45.556	48.7805	49.016	52.9741	0.292318	5.53347	17.6798	2.61394e-05	0.000590009	TSPYL1	1	0	protein_coding	TSPY-like 1 [Source:HGNC Symbol;Acc:12382]
ENSG00000196230	chr6	30687978	30693203	11910	+	1786.79	1689.85	1747.87	2471.36	2479.28	2723.82	0.588857	11.0763	80.5655	2.81221e-19	7.43942e-16	TUBB	1	0	protein_coding	tubulin, beta class I [Source:HGNC Symbol;Acc:20778]
ENSG00000196396	chr20	49126891	49201299	5161	+	60.9501	59.5037	67.8786	71.7398	71.6478	80.7091	0.286127	6.10742	18.8398	1.4217e-05	0.000357506	PTPN1	1	0	protein_coding	protein tyrosine phosphatase, non-receptor type 1 [Source:HGNC Symbol;Acc:9642]
ENSG00000196455	chr3	130397779	130465673	9695	-	47.6198	49.1309	48.9929	64.5981	62.1824	64.2828	0.425569	5.81711	51.0042	9.21674e-13	3.38638e-10	PIK3R4	1	0	protein_coding	phosphoinositide-3-kinase, regulatory subunit 4 [Source:HGNC Symbol;Acc:8982]
ENSG00000196652	chr7	99102274	99132323	17259	+	30.7918	32.3171	34.0081	36.4822	35.3854	38.1095	0.215109	5.11411	11.9471	0.000547314	0.00644641	ZKSCAN5	1	0	protein_coding	zinc finger with KRAB and SCAN domains 5 [Source:HGNC Symbol;Acc:12867]
ENSG00000197043	chr5	150480273	150537443	18708	-	146.495	140.536	147.236	177.203	179.403	199.123	0.389934	7.37151	40.0966	2.41711e-10	4.02863e-08	ANXA6	1	0	protein_coding	annexin A6 [Source:HGNC Symbol;Acc:544]
ENSG00000197102	chr14	102430865	102517129	21169	+	197.888	194.35	221.594	250.928	217.78	299.229	0.35677	7.85077	16.2934	5.42538e-05	0.00106629	DYNC1H1	1	0	protein_coding	dynein, cytoplasmic 1, heavy chain 1 [Source:HGNC Symbol;Acc:2961]
ENSG00000197142	chr10	114133776	114188138	21141	+	35.3086	36.4886	33.1145	39.3828	41.0466	40.2012	0.23538	5.2385	11.9724	0.000539938	0.00638798	ACSL5	1	0	protein_coding	acyl-CoA synthetase long-chain family member 5 [Source:HGNC Symbol;Acc:16526]
ENSG00000197157	chr7	127292234	127732661	13137	+	123.277	116.642	131.942	149.629	147.616	183.548	0.404578	7.15528	27.6154	1.47996e-07	9.50264e-06	SND1	1	0	protein_coding	staphylococcal nuclease and tudor domain containing 1 [Source:HGNC Symbol;Acc:30646]
ENSG00000197170	chr17	65334032	65362743	11683	-	106.353	108.219	102.712	129.48	126.957	113.604	0.257394	6.84569	13.4036	0.000251139	0.00349298	PSMD12	1	0	protein_coding	proteasome (prosome, macropain) 26S subunit, non-ATPase, 12 [Source:HGNC Symbol;Acc:9557]
ENSG00000197451	chr5	177631508	177638164	12348	+	178.182	177.312	192.982	205.603	196.657	210.669	0.195654	7.60054	11.2619	0.000791145	0.00852962	HNRNPAB	1	0	protein_coding	heterogeneous nuclear ribonucleoprotein A/B [Source:HGNC Symbol;Acc:5034]
ENSG00000197594	chr6	132129156	132216295	12914	+	19.0176	19.5948	20.6385	23.9777	23.3668	22.994	0.284035	4.43946	18.6315	1.58576e-05	0.000389868	ENPP1	1	0	protein_coding	ectonucleotide pyrophosphatase/phosphodiesterase 1 [Source:HGNC Symbol;Acc:3356]
ENSG00000197694	chr9	131314866	131395941	28956	+	196.621	195.804	223.501	248.646	219.573	303.342	0.358704	7.85664	15.8347	6.9123e-05	0.00128592	SPTAN1	1	0	protein_coding	spectrin, alpha, non-erythrocytic 1 [Source:HGNC Symbol;Acc:11273]
ENSG00000197747	chr1	151955391	151966866	2653	-	24.8565	24.022	28.2341	30.4749	31.2589	29.2271	0.275919	4.81398	14.628	0.000130954	0.00211493	S100A10	1	0	protein_coding	S100 calcium binding protein A10 [Source:HGNC Symbol;Acc:10487]
ENSG00000197771	chr10	121588972	121652068	11318	-	225.03	223.231	232.764	254.37	253.836	255.402	0.200462	7.91587	12.2393	0.000467938	0.00566278	MCMBP	1	0	protein_coding	minichromosome maintenance complex binding protein [Source:HGNC Symbol;Acc:25782]
ENSG00000198231	chr17	61850963	61896677	35318	+	195.643	192.416	194.047	223.973	213.37	237.317	0.246856	7.71494	17.0812	3.58143e-05	0.000753124	DDX42	1	0	protein_coding	DEAD (Asp-Glu-Ala-Asp) box helicase 42 [Source:HGNC Symbol;Acc:18676]
ENSG00000198380	chr2	69546905	69614382	18476	-	120.647	116.083	131.994	150.48	142.032	136.43	0.254825	7.05939	15.0239	0.000106156	0.00180943	GFPT1	1	0	protein_coding	glutamine--fructose-6-phosphate transaminase 1 [Source:HGNC Symbol;Acc:4241]
ENSG00000198382	chr11	75526212	75854239	19393	+	22.6945	21.6726	23.6286	26.5818	26.5907	27.6653	0.284589	4.6388	19.6204	9.44534e-06	0.000255488	UVRAG	1	0	protein_coding	UV radiation resistance associated [Source:HGNC Symbol;Acc:12640]
ENSG00000198420	chr7	143548468	143599291	14216	-	27.7622	25.2367	30.1587	38.4804	32.4195	38.7928	0.434297	5.01223	30.224	3.84921e-08	2.99491e-06	FAM115A	1	0	protein_coding	family with sequence similarity 115, member A [Source:HGNC Symbol;Acc:22201]
ENSG00000198492	chr1	29063133	29096287	14507	+	87.4591	84.4847	99.773	109.163	105.138	106.339	0.275532	6.62986	18.1769	2.01307e-05	0.000472107	YTHDF2	1	0	protein_coding	YTH domain family, member 2 [Source:HGNC Symbol;Acc:31675]
ENSG00000198589	chr4	151185594	151936879	59587	-	55.7997	58.1132	56.7775	76.9479	74.085	78.8406	0.463945	6.06724	62.0772	3.30257e-15	2.73019e-12	LRBA	1	0	protein_coding	LPS-responsive vesicle trafficking, beach and anchor containing [Source:HGNC Symbol;Acc:1742]
ENSG00000198826	chr15	32907345	32932150	18809	+	94.7714	93.3231	102.196	113.972	107.962	109.406	0.226706	6.69945	14.8097	0.000118921	0.00196867	ARHGAP11A	1	0	protein_coding	Rho GTPase activating protein 11A [Source:HGNC Symbol;Acc:15783]
ENSG00000198846	chr8	59717977	60031767	4131	-	39.3848	38.1188	45.6248	53.2795	51.1309	52.0538	0.382685	5.5478	30.3914	3.53091e-08	2.81345e-06	TOX	1	0	protein_coding	thymocyte selection-associated high mobility group box [Source:HGNC Symbol;Acc:18988]
ENSG00000198900	chr20	39657458	39753127	3738	+	177.659	169.321	193.36	208.658	193.679	211.339	0.219011	7.59131	12.3262	0.000446639	0.00547009	TOP1	1	0	protein_coding	topoisomerase (DNA) I [Source:HGNC Symbol;Acc:11986]
ENSG00000198945	chr6	130334844	130462594	26049	+	33.3669	33.8994	33.1488	39.4859	40.5179	36.6036	0.251376	5.18316	13.3016	0.000265177	0.00364226	L3MBTL3	1	0	protein_coding	l(3)mbt-like 3 (Drosophila) [Source:HGNC Symbol;Acc:23035]
ENSG00000204084	chr1	38326369	38412729	22941	-	27.473	26.803	25.897	31.0164	29.9693	31.3187	0.236578	4.8515	13.612	0.000224748	0.0032103	INPP5B	1	0	protein_coding	inositol polyphosphate-5-phosphatase, 75kDa [Source:HGNC Symbol;Acc:6077]
ENSG00000204120	chr2	233562009	233725285	74398	+	71.8428	67.3352	66.0914	88.2148	81.2034	90.9302	0.375849	6.28385	32.7576	1.04397e-08	1.04611e-06	GIGYF2	1	0	protein_coding	GRB10 interacting GYF protein 2 [Source:HGNC Symbol;Acc:11960]
ENSG00000204272	chrX	56755692	56844813	2375	+	30.6816	30.7508	27.9591	36.6498	37.8743	36.7151	0.349053	5.07065	24.8464	6.20844e-07	2.99705e-05	RP11-622K12.1	1	0	processed_transcript
ENSG00000204394	chr6	31745295	31763730	15485	-	65.2879	62.8121	79.0142	80.3383	72.8986	98.8366	0.318142	6.26116	10.955	0.000933537	0.00969223	VARS	1	0	protein_coding	valyl-tRNA synthetase [Source:HGNC Symbol;Acc:12651]
ENSG00000204435	chr6	31633013	31638120	7599	+	43.3233	43.9046	46.4668	51.0236	49.7898	52.1514	0.229737	5.58314	14.6996	0.00012607	0.0020503	CSNK2B	1	0	protein_coding	casein kinase 2, beta polypeptide [Source:HGNC Symbol;Acc:2460]
ENSG00000204568	chr6	30585486	30594172	6276	+	72.8068	67.3512	69.1847	77.4635	79.5141	82.243	0.226441	6.22932	13.3819	0.000254067	0.00351154	MRPS18B	1	0	protein_coding	mitochondrial ribosomal protein S18B [Source:HGNC Symbol;Acc:14516]
ENSG00000204574	chr6	30539153	30564956	13909	+	128.469	121.005	123.745	141.791	139.466	158.169	0.269057	7.08615	17.934	2.28696e-05	0.000529766	ABCF1	1	0	protein_coding	ATP-binding cassette, sub-family F (GCN20), member 1 [Source:HGNC Symbol;Acc:70]
ENSG00000204576	chr6	30524663	30531500	11820	+	59.6143	57.7296	59.3895	65.3458	64.4134	68.8844	0.202816	5.97199	11.6217	0.000651856	0.00736302	PRR3	1	0	protein_coding	proline rich 3 [Source:HGNC Symbol;Acc:21149]
ENSG00000204628	chr5	180663909	180675096	30509	-	1034.59	1008.77	890.276	1150.33	1227.54	1227.19	0.330753	10.0957	18.5629	1.64393e-05	0.000402671	GNB2L1	1	0	protein_coding	guanine nucleotide binding protein (G protein), beta polypeptide 2-like 1 [Source:HGNC Symbol;Acc:4399]
ENSG00000204713	chr6	28870779	28891766	16428	-	74.5833	73.5365	81.0076	84.0896	83.4988	89.9541	0.204021	6.34597	11.749	0.000608753	0.00702003	TRIM27	1	0	protein_coding	tripartite motif containing 27 [Source:HGNC Symbol;Acc:9975]
ENSG00000204843	chr2	74588281	74619214	50787	-	107.303	105.166	118.229	127.907	122.237	158.448	0.338979	6.94883	17.4964	2.87851e-05	0.000637755	DCTN1	1	0	protein_coding	dynactin 1 [Source:HGNC Symbol;Acc:2711]
ENSG00000211724	chr7	142161931	142162407	388	-	1581	1571.92	1476.39	1808.37	1882.44	1957.43	0.320914	10.7475	22.8029	1.79497e-06	6.80289e-05	TRBV6-6	1	0	TR_V_gene	T cell receptor beta variable 6-6 [Source:HGNC Symbol;Acc:12231]
ENSG00000211793	chr14	22409313	22409848	394	+	36.9887	39.5732	36.2936	44.6295	43.3936	46.002	0.281936	5.36857	18.6702	1.5539e-05	0.000384682	TRAV9-2	1	0	TR_V_gene	T cell receptor alpha variable 9-2 [Source:HGNC Symbol;Acc:12154]
ENSG00000213079	chr6	155054459	155155192	15874	+	45.9122	45.343	52.2923	57.5337	53.3103	57.255	0.264009	5.7034	15.8612	6.81617e-05	0.00127968	SCAF8	1	0	protein_coding	SR-related CTD-associated factor 8 [Source:HGNC Symbol;Acc:20959]
ENSG00000213585	chr5	133307606	133340824	8497	-	281.946	278.451	274.178	326.265	324.517	317.691	0.249544	8.2363	17.1899	3.38224e-05	0.000717431	VDAC1	1	0	protein_coding	voltage-dependent anion channel 1 [Source:HGNC Symbol;Acc:12669]
ENSG00000213965	chr19	33182867	33204702	2967	+	13.5368	12.5784	14.8989	16.9649	15.7455	16.8307	0.308525	3.92283	16.8545	4.03574e-05	0.000823776	NUDT19	1	0	protein_coding	nudix (nucleoside diphosphate linked moiety X)-type motif 19 [Source:HGNC Symbol;Acc:32036]
ENSG00000214753	chr11	62480102	62494821	5545	-	28.5746	26.6912	33.5097	36.4436	31.6586	42.1255	0.346973	5.05604	13.8095	0.000202313	0.0029569	HNRNPUL2	1	0	protein_coding	heterogeneous nuclear ribonucleoprotein U-like 2 [Source:HGNC Symbol;Acc:25451]
ENSG00000229164	chr14	23016447	23021097	974	+	129.791	130.275	120.944	146.135	147.757	151.532	0.259178	7.11108	17.1886	3.38457e-05	0.000717431	TRAC	1	0	TR_C_gene	T cell receptor alpha constant [Source:HGNC Symbol;Acc:12029]
ENSG00000241945	chr21	45527171	45551063	10363	+	51.4757	50.3776	58.9599	60.9885	57.3982	70.7111	0.268616	5.86971	12.1102	0.000501461	0.00600256	PWP2	1	0	protein_coding	PWP2 periodic tryptophan protein homolog (yeast) [Source:HGNC Symbol;Acc:9711]
ENSG00000244405	chr3	185764097	185828107	14321	-	46.4768	44.3681	50.4536	53.2409	50.628	57.9243	0.230291	5.66296	11.7644	0.000603732	0.0069682	ETV5	1	0	protein_coding	ets variant 5 [Source:HGNC Symbol;Acc:3494]
ENSG00000244462	chr20	34236847	34252878	19423	-	173.748	170.712	180.781	199.505	194.349	202.554	0.218454	7.55074	14.7787	0.000120895	0.00198597	RBM12	1	0	protein_coding	RNA binding motif protein 12 [Source:HGNC Symbol;Acc:9898]
ENSG00000253729	chr8	48685669	48872743	59236	-	404.672	382.067	457.33	629.763	545.947	678.498	0.610505	9.0175	59.3189	1.3408e-14	8.44516e-12	PRKDC	1	0	protein_coding	protein kinase, DNA-activated, catalytic polypeptide [Source:HGNC Symbol;Acc:9413]
ENSG00000255569	chr14	22089991	22090720	392	+	12.3938	12.1629	11.1012	14.8249	14.3915	15.7709	0.366515	3.75738	22.5256	2.07364e-06	7.61889e-05	TRAV1-1	1	0	TR_V_gene	T cell receptor alpha variable 1-1 [Source:HGNC Symbol;Acc:12101]
ENSG00000255633	chr6	62284008	62284534	527	+	3.0296	2.76501	2.85262	4.33146	4.19106	3.1235	0.46576	1.77924	13.0751	0.000299243	0.00401416	MTRNR2L9	1	0	protein_coding	MT-RNR2-like 9 (pseudogene) [Source:HGNC Symbol;Acc:37166]
ENSG00000257103	chr19	34663409	34720420	15477	+	159.082	159.188	162.857	191.396	182.704	170.97	0.215888	7.42304	11.3352	0.000760505	0.00825201	LSM14A	1	0	protein_coding	LSM14A, SCD6 homolog A (S. cerevisiae) [Source:HGNC Symbol;Acc:24489]
ENSG00000262902	chr17	51183095	51183719	625	+	12.0495	11.6834	11.1871	16.6168	15.1265	13.749	0.416049	3.75429	22.6664	1.92708e-06	7.21529e-05	RP11-750B16.1	1	0	pseudogene
ENSG00000263563	chr17	21729601	21731762	4691	+	12.986	13.7451	12.8024	16.4235	17.654	16.4681	0.389523	3.91715	26.4739	2.67124e-07	1.52295e-05	UBBP4	1	0	protein_coding	ubiquitin B pseudogene 4 [Source:HGNC Symbol;Acc:12467]
ENSG00000272931	chr1	90285733	90286427	695	-	2.74041	2.82894	3.19631	3.89316	3.41732	3.87649	0.390271	1.75102	15.6411	7.65715e-05	0.00138552	RP5-943J3.2	1	0	lincRNA
ENSG00000000003	chrX	99883667	99894988	4051	-	26.7431	27.6821	27.3749	26.4786	26.913	24.9741	-0.0259094	4.74324	0.148544	0.699931	0.849614	TSPAN6	0	0	protein_coding	tetraspanin 6 [Source:HGNC Symbol;Acc:11858]
ENSG00000000419	chr20	49551404	49575092	6823	-	107.923	109.562	110.651	106.533	109.393	97.3725	-0.0304823	6.74392	0.216015	0.642094	0.813665	DPM1	0	0	protein_coding	dolichyl-phosphate mannosyltransferase polypeptide 1, catalytic subunit [Source:HGNC Symbol;Acc:3005]
ENSG00000000457	chr1	169818772	169863408	16372	-	24.0165	25.2048	26.4125	27.3939	27.6094	26.4661	0.14413	4.71601	4.8283	0.0279962	0.119184	SCYL3	0	0	protein_coding	SCY1-like 3 (S. cerevisiae) [Source:HGNC Symbol;Acc:19285]
ENSG00000000460	chr1	169631245	169823221	21972	+	125.88	125.241	126.753	117.04	118.987	111.47	-0.0852657	6.92081	1.98095	0.159291	0.372382	C1orf112	0	0	protein_coding	chromosome 1 open reading frame 112 [Source:HGNC Symbol;Acc:25565]
ENSG00000000938	chr1	27938575	27961788	14389	-	24.2093	23.9261	24.3504	23.23	22.8767	26.2709	0.0311638	4.59801	0.206708	0.64936	0.818476	FGR	0	0	protein_coding	feline Gardner-Rasheed sarcoma viral oncogene homolog [Source:HGNC Symbol;Acc:3697]
ENSG00000001084	chr6	53362139	53481768	17290	-	70.8376	70.9633	75.4398	81.3051	78.2632	75.6753	0.150998	6.24123	6.16315	0.0130439	0.0688335	GCLC	0	0	protein_coding	glutamate-cysteine ligase, catalytic subunit [Source:HGNC Symbol;Acc:4311]
ENSG00000001167	chr6	41040684	41067715	5471	+	133.399	133.903	128.368	142.912	141.825	143.807	0.149481	7.10644	6.36429	0.011644	0.0632244	NFYA	0	0	protein_coding	nuclear transcription factor Y, alpha [Source:HGNC Symbol;Acc:7804]
ENSG00000001461	chr1	24742284	24799466	15645	+	27.9274	28.2095	28.6637	28.0514	26.7583	29.9661	0.0336317	4.82506	0.281497	0.595722	0.782779	NIPAL3	0	0	protein_coding	NIPA-like domain containing 3 [Source:HGNC Symbol;Acc:25233]
ENSG00000001497	chrX	64732462	64754655	15066	-	92.871	92.4121	87.9157	100.242	97.9934	108.932	0.202319	6.60049	10.4906	0.00119981	0.0117904	LAS1L	0	0	protein_coding	LAS1-like (S. cerevisiae) [Source:HGNC Symbol;Acc:25726]
ENSG00000001561	chr6	46097730	46114436	4651	+	41.6295	43.1054	44.8858	42.8376	42.6714	33.8566	-0.0809353	5.37915	0.820414	0.365059	0.602368	ENPP4	0	0	protein_coding	ectonucleotide pyrophosphatase/phosphodiesterase 4 (putative) [Source:HGNC Symbol;Acc:3359]
ENSG00000001626	chr7	117105838	117356025	20417	+	85.4898	88.0009	81.3684	75.865	82.119	77.3904	-0.0800166	6.35609	1.4528	0.228079	0.46072	CFTR	0	0	protein_coding	cystic fibrosis transmembrane conductance regulator (ATP-binding cassette sub-family C, member 7) [Source:HGNC Symbol;Acc:1884]
ENSG00000001629	chr7	91875548	92030698	11241	+	117.135	119.631	123.006	121.036	115.931	113.227	-0.00315352	6.89001	0.00284435	0.957467	0.979235	ANKIB1	0	0	protein_coding	ankyrin repeat and IBR domain containing 1 [Source:HGNC Symbol;Acc:22215]
ENSG00000001630	chr7	91741465	91772266	6797	-	11.4987	10.7084	9.70922	10.3259	10.3165	11.741	0.0505571	3.42947	0.333259	0.563746	0.760885	CYP51A1	0	0	protein_coding	cytochrome P450, family 51, subfamily A, polypeptide 1 [Source:HGNC Symbol;Acc:2649]
ENSG00000001631	chr7	91828283	91875480	36600	-	74.9138	72.9452	73.5151	70.0511	66.554	64.98	-0.100091	6.14272	2.60922	0.106244	0.291857	KRIT1	0	0	protein_coding	KRIT1, ankyrin repeat containing [Source:HGNC Symbol;Acc:1573]
ENSG00000002016	chr12	1021243	1099219	27273	-	17.5717	17.9007	16.2737	14.9152	14.5333	15.5339	-0.169511	4.01574	5.30175	0.021304	0.0977751	RAD52	0	0	protein_coding	RAD52 homolog (S. cerevisiae) [Source:HGNC Symbol;Acc:9824]
ENSG00000002330	chr11	64037302	64052176	4478	-	26.2611	27.0108	25.9829	25.4473	27.9705	27.9442	0.0722528	4.74777	1.11412	0.291187	0.529838	BAD	0	0	protein_coding	BCL2-associated agonist of cell death [Source:HGNC Symbol;Acc:936]
ENSG00000002549	chr4	17578815	17609595	10393	+	51.6547	52.9188	49.0273	56.2832	56.8565	54.494	0.160636	5.74796	5.87079	0.0153942	0.0771868	LAP3	0	0	protein_coding	leucine aminopeptidase 3 [Source:HGNC Symbol;Acc:18449]
ENSG00000002586	chrX	2609220	2659350	7059	+	104.094	103.089	107.712	97.2	98.5995	99.4641	-0.0575699	6.67104	1.04482	0.306704	0.545632	CD99	0	0	protein_coding	CD99 molecule [Source:HGNC Symbol;Acc:7082]
ENSG00000002919	chr17	46180719	46200436	16693	+	19.2104	19.7547	20.9135	17.9059	18.647	20.0239	-0.0464571	4.28288	0.461436	0.496953	0.708524	SNX11	0	0	protein_coding	sorting nexin 11 [Source:HGNC Symbol;Acc:14975]
ENSG00000003056	chr12	9092959	9102551	10653	-	159.632	161.889	156.018	151.279	152.555	151.518	-0.0339417	7.284	0.327779	0.56697	0.763211	M6PR	0	0	protein_coding	mannose-6-phosphate receptor (cation dependent) [Source:HGNC Symbol;Acc:6752]
ENSG00000003393	chr2	202565277	202645912	27836	-	16.6766	17.1654	16.7033	17.3516	16.2871	18.3227	0.0733528	4.10021	1.10223	0.293777	0.53238	ALS2	0	0	protein_coding	amyotrophic lateral sclerosis 2 (juvenile) [Source:HGNC Symbol;Acc:443]
ENSG00000003400	chr2	202047604	202094129	27257	+	0.881338	0.990929	0.618641	1.22467	1.05744	0.906374	0.383757	-0.0239033	3.88468	0.0487287	0.176054	CASP10	0	0	protein_coding	caspase 10, apoptosis-related cysteine peptidase [Source:HGNC Symbol;Acc:1500]
ENSG00000003402	chr2	201980827	202041410	45568	+	34.083	33.4678	33.0801	31.6867	32.0326	33.7589	-0.0122097	5.04944	0.0377301	0.845986	0.930809	CFLAR	0	0	protein_coding	CASP8 and FADD-like apoptosis regulator [Source:HGNC Symbol;Acc:1876]
ENSG00000003509	chr2	37458774	37480546	15185	+	51.338	49.9141	51.3987	48.6	46.8109	44.8864	-0.0863225	5.61314	1.79235	0.180641	0.401227	NDUFAF7	0	0	protein_coding	NADH dehydrogenase (ubiquinone) complex I, assembly factor 7 [Source:HGNC Symbol;Acc:28816]
ENSG00000003756	chr3	50126341	50156454	28411	+	140.794	140.904	142.012	139.896	133.546	137.657	-0.00877141	7.12358	0.0236044	0.877896	0.946159	RBM5	0	0	protein_coding	RNA binding motif protein 5 [Source:HGNC Symbol;Acc:9902]
ENSG00000004059	chr7	127228399	127231759	4757	+	124.269	126.679	130.464	119.953	128.569	135.036	0.0430684	6.99757	0.50101	0.479057	0.693948	ARF5	0	0	protein_coding	ADP-ribosylation factor 5 [Source:HGNC Symbol;Acc:658]
ENSG00000004139	chr17	26691378	26728065	15813	+	36.2037	39.5573	41.0365	31.7254	30.4593	38.8486	-0.175133	5.18369	4.60408	0.0318959	0.13077	SARM1	0	0	protein_coding	sterile alpha and TIR motif containing 1 [Source:HGNC Symbol;Acc:17074]
ENSG00000004142	chr17	26673659	26684545	4706	-	114.257	115.843	121.391	112.373	118.665	127.673	0.0642592	6.89038	1.10607	0.292937	0.531521	POLDIP2	0	0	protein_coding	polymerase (DNA-directed), delta interacting protein 2 [Source:HGNC Symbol;Acc:23781]
ENSG00000004399	chr3	129274018	129325661	28396	-	50.5668	54.0856	60.3003	44.217	39.6023	54.8008	-0.216887	5.66131	5.34287	0.0208072	0.0957277	PLXND1	0	0	protein_coding	plexin D1 [Source:HGNC Symbol;Acc:9107]
ENSG00000004455	chr1	33473585	33546597	11992	-	411.626	406.649	393.885	398.121	415.405	407.297	0.0449421	8.66738	0.526098	0.468252	0.685923	AK2	0	0	protein_coding	adenylate kinase 2 [Source:HGNC Symbol;Acc:362]
ENSG00000004468	chr4	15779898	15854853	9949	+	254.941	257.626	251.512	289.486	273.038	275.133	0.167399	8.06486	7.61824	0.00577808	0.0381325	CD38	0	0	protein_coding	CD38 molecule [Source:HGNC Symbol;Acc:1667]
ENSG00000004534	chr3	49977440	50137478	33561	+	178.43	177.488	181.709	172.537	158.345	170.761	-0.0653571	7.43899	1.24318	0.26486	0.500757	RBM6	0	0	protein_coding	RNA binding motif protein 6 [Source:HGNC Symbol;Acc:9903]
ENSG00000004660	chr17	3763609	3798185	17088	-	8.45534	8.53478	9.24524	7.27067	7.11835	8.17131	-0.182854	3.0295	5.60159	0.0179441	0.086308	CAMKK1	0	0	protein_coding	calcium/calmodulin-dependent protein kinase kinase 1, alpha [Source:HGNC Symbol;Acc:1469]
ENSG00000004700	chr12	21621845	21654603	10582	-	44.48	45.6467	46.5871	45.519	46.2564	41.6793	0.00171597	5.49706	0.000638037	0.979848	0.989523	RECQL	0	0	protein_coding	RecQ protein-like (DNA helicase Q1-like) [Source:HGNC Symbol;Acc:9948]
ENSG00000004766	chr7	92861653	92988338	34180	+	46.3942	46.5897	47.1885	43.4564	42.723	40.2151	-0.1135	5.47693	3.08252	0.079138	0.242656	CCDC132	0	0	protein_coding	coiled-coil domain containing 132 [Source:HGNC Symbol;Acc:25956]
ENSG00000004779	chr16	23592323	23607677	3468	-	116.653	119.055	117.267	116.253	122.766	110.173	0.0203661	6.8748	0.0977969	0.75449	0.881509	NDUFAB1	0	0	protein_coding	NADH dehydrogenase (ubiquinone) 1, alpha/beta subcomplex, 1, 8kDa [Source:HGNC Symbol;Acc:7694]
ENSG00000004838	chr3	50378541	50384283	10499	-	2.18958	2.01382	2.30272	1.44382	1.41851	1.93825	-0.408611	0.932984	9.19204	0.00243069	0.0200566	ZMYND10	0	0	protein_coding	zinc finger, MYND-type containing 10 [Source:HGNC Symbol;Acc:19412]
ENSG00000004866	chr7	116593292	116870157	39341	+	25.3385	26.2756	23.8692	23.5265	24.9142	24.1932	-0.021516	4.63084	0.0913234	0.762501	0.885937	ST7	0	0	protein_coding	suppression of tumorigenicity 7 [Source:HGNC Symbol;Acc:11351]
ENSG00000004897	chr17	45195069	45266788	27855	-	159.343	154.969	158.991	162.61	163.193	147.669	0.0364161	7.30596	0.308083	0.578859	0.770356	CDC27	0	0	protein_coding	cell division cycle 27 [Source:HGNC Symbol;Acc:1728]
ENSG00000004961	chrX	11129421	11141198	4349	+	23.6997	24.054	24.1614	24.4805	25.3269	25.3227	0.0980981	4.62055	2.36345	0.124207	0.320564	HCCS	0	0	protein_coding	holocytochrome c synthase [Source:HGNC Symbol;Acc:4837]
ENSG00000004975	chr17	7128660	7137864	15933	-	50.016	47.4367	57.1383	52.7897	54.2516	66.4442	0.201177	5.77633	5.61603	0.0177969	0.085756	DVL2	0	0	protein_coding	dishevelled segment polarity protein 2 [Source:HGNC Symbol;Acc:3086]
ENSG00000005007	chr19	18942747	18979045	22891	+	70.0251	71.1871	80.8701	74.795	68.166	92.4083	0.117782	6.25483	1.78439	0.181611	0.402305	UPF1	0	0	protein_coding	UPF1 regulator of nonsense transcripts homolog (yeast) [Source:HGNC Symbol;Acc:9962]
ENSG00000005059	chr4	110481361	110609874	5627	+	79.527	77.3085	78.1721	78.0694	82.5832	72.6912	0.0256562	6.29092	0.140742	0.707545	0.854285	CCDC109B	0	0	protein_coding	coiled-coil domain containing 109B [Source:HGNC Symbol;Acc:26076]
ENSG00000005075	chr7	102113565	102119354	1541	-	34.9093	36.3128	34.6954	27.6517	31.1686	29.6872	-0.224042	5.02139	10.3959	0.00126297	0.0122036	POLR2J	0	0	protein_coding	polymerase (RNA) II (DNA directed) polypeptide J, 13.3kDa [Source:HGNC Symbol;Acc:9197]
ENSG00000005100	chr17	5344232	5372380	14863	-	76.4974	76.0778	85.4583	80.9055	77.5152	85.6454	0.0716349	6.33129	1.34579	0.246016	0.481014	DHX33	0	0	protein_coding	DEAH (Asp-Glu-Ala-His) box polypeptide 33 [Source:HGNC Symbol;Acc:16718]
ENSG00000005108	chr7	11409984	11871824	13443	-	7.00939	8.87041	8.14544	8.4051	7.47943	8.1992	0.0410263	3.01095	0.207189	0.64898	0.818386	THSD7A	0	0	protein_coding	thrombospondin, type I, domain containing 7A [Source:HGNC Symbol;Acc:22207]
ENSG00000005156	chr17	33307513	33332083	21091	+	55.1112	56.5629	60.3518	61.7878	59.513	67.2111	0.167012	5.91294	7.0734	0.00782367	0.0474261	LIG3	0	0	protein_coding	ligase III, DNA, ATP-dependent [Source:HGNC Symbol;Acc:6600]
ENSG00000005175	chr12	48057070	48099844	8777	-	98.6961	98.7733	99.2575	98.9275	100.418	91.488	0.00691376	6.61762	0.0118772	0.913216	0.960765	RPAP3	0	0	protein_coding	RNA polymerase II associated protein 3 [Source:HGNC Symbol;Acc:26151]
ENSG00000005189	chr16	20817751	20860987	20606	+	35.2398	33.9633	35.8124	37.8358	38.3514	39.0856	0.169303	5.20342	7.68078	0.0055812	0.0372465	AC004381.6	0	0	protein_coding	Putative RNA exonuclease NEF-sp [Source:UniProtKB/Swiss-Prot;Acc:Q96IC2]
ENSG00000005194	chr16	57462081	57481440	16088	-	64.4616	66.1046	64.8026	70.6827	72.6536	72.6075	0.179337	6.10401	9.2898	0.00230433	0.0192908	CIAPIN1	0	0	protein_coding	cytokine induced apoptosis inhibitor 1 [Source:HGNC Symbol;Acc:28050]
ENSG00000005238	chr9	35104109	35116338	27061	-	4.26898	4.15551	4.65699	4.20255	4.10079	4.79681	0.0363857	2.13711	0.160903	0.688326	0.843348	FAM214B	0	0	protein_coding	family with sequence similarity 214, member B [Source:HGNC Symbol;Acc:25666]
ENSG00000005249	chr7	106685094	106802256	4996	+	20.9731	22.6635	23.2162	24.3129	23.7536	19.7868	0.0596201	4.49443	0.475831	0.490317	0.703255	PRKAR2B	0	0	protein_coding	protein kinase, cAMP-dependent, regulatory, type II, beta [Source:HGNC Symbol;Acc:9392]
ENSG00000005302	chrX	11776278	11793870	20980	+	50.6632	52.6471	53.7186	51.4361	50.383	49.0558	-0.021696	5.68505	0.12342	0.725355	0.864972	MSL3	0	0	protein_coding	male-specific lethal 3 homolog (Drosophila) [Source:HGNC Symbol;Acc:7370]
ENSG00000005339	chr16	3775055	3930727	27947	-	57.8378	58.0333	66.6242	57.8044	48.2552	65.8585	-0.0520914	5.88579	0.342694	0.558278	0.756283	CREBBP	0	0	protein_coding	CREB binding protein [Source:HGNC Symbol;Acc:2348]
ENSG00000005436	chr2	75879126	75938115	20920	-	42.621	43.0415	45.2982	45.6995	45.0442	39.2251	0.0261203	5.44709	0.123641	0.725119	0.864769	GCFC2	0	0	protein_coding	GC-rich sequence DNA-binding factor 2 [Source:HGNC Symbol;Acc:1317]
ENSG00000005448	chr2	74648805	74652882	12918	+	59.6969	60.3188	60.1456	55.4711	58.6361	64.9382	0.0249184	5.90722	0.140209	0.708073	0.854455	WDR54	0	0	protein_coding	WD repeat domain 54 [Source:HGNC Symbol;Acc:25770]
ENSG00000005469	chr7	86974997	87029111	10991	+	15.0241	15.1836	16.5315	15.7531	15.2297	13.1494	-0.0445846	3.92645	0.278225	0.597867	0.784056	CROT	0	0	protein_coding	carnitine O-octanoyltransferase [Source:HGNC Symbol;Acc:2366]
ENSG00000005483	chr7	104654626	104754808	44182	+	121.556	121.677	124.587	119.541	114.667	120.422	-0.0178486	6.91485	0.101176	0.750423	0.879639	KMT2E	0	0	protein_coding	lysine (K)-specific methyltransferase 2E [Source:HGNC Symbol;Acc:18541]
ENSG00000005486	chr7	75471920	75518244	9526	+	39.7566	42.7698	43.786	41.136	41.2271	47.9263	0.0793282	5.42195	1.28813	0.256392	0.491351	RHBDD2	0	0	protein_coding	rhomboid domain containing 2 [Source:HGNC Symbol;Acc:23082]
ENSG00000005700	chr6	82879700	82957471	35850	-	98.0489	99.7482	97.1953	107.887	106.711	95.6992	0.10876	6.66131	2.5783	0.108338	0.2954	IBTK	0	0	protein_coding	inhibitor of Bruton agammaglobulinemia tyrosine kinase [Source:HGNC Symbol;Acc:17853]
ENSG00000005801	chr11	3360491	3400448	28155	-	59.6694	59.1361	58.6678	60.4986	55.2059	53.5737	-0.0331037	5.8567	0.239648	0.62446	0.801605	ZNF195	0	0	protein_coding	zinc finger protein 195 [Source:HGNC Symbol;Acc:12986]
ENSG00000005812	chr13	77566740	77601330	6754	-	63.5114	67.3512	70.4735	69.1487	69.6232	57.2689	-0.000578385	6.0535	5.04744e-05	0.994331	0.99697	FBXL3	0	0	protein_coding	F-box and leucine-rich repeat protein 3 [Source:HGNC Symbol;Acc:13599]
ENSG00000005844	chr16	30483979	30534506	21698	+	23.204	24.022	25.3471	21.1417	19.3562	25.1693	-0.110739	4.52875	1.79567	0.180237	0.400877	ITGAL	0	0	protein_coding	integrin, alpha L (antigen CD11A (p180), lymphocyte function-associated antigen 1; alpha polypeptide) [Source:HGNC Symbol;Acc:6148]
ENSG00000005884	chr17	48133332	48167845	28651	+	2.29974	2.82894	3.14476	2.26886	2.38568	2.60757	-0.145124	1.38755	1.46874	0.225545	0.457418	ITGA3	0	0	protein_coding	integrin, alpha 3 (antigen CD49C, alpha 3 subunit of VLA-3 receptor) [Source:HGNC Symbol;Acc:6139]
ENSG00000005889	chrX	24167290	24234372	33659	+	45.8158	47.8843	51.0379	50.1341	48.0102	48.0239	0.050671	5.60326	0.647576	0.420981	0.648685	ZFX	0	0	protein_coding	zinc finger protein, X-linked [Source:HGNC Symbol;Acc:12869]
ENSG00000005893	chrX	119561682	119603220	12113	-	122.107	121.053	123.78	139.728	135.029	121.649	0.147536	6.996	4.70991	0.0299893	0.125099	LAMP2	0	0	protein_coding	lysosomal-associated membrane protein 2 [Source:HGNC Symbol;Acc:6501]
ENSG00000005955	chr17	34900737	34946278	16177	+	113.803	110.281	110.445	119.992	113.275	116.853	0.100103	6.83839	2.89012	0.0891243	0.261866	GGNBP2	0	0	protein_coding	gametogenetin binding protein 2 [Source:HGNC Symbol;Acc:19357]
ENSG00000006007	chr16	19513015	19533467	8318	-	61.1291	58.0812	59.2005	56.8117	60.2223	61.0338	0.031526	5.8968	0.249168	0.617662	0.796535	GDE1	0	0	protein_coding	glycerophosphodiester phosphodiesterase 1 [Source:HGNC Symbol;Acc:29644]
ENSG00000006015	chr19	18699495	18703146	10055	+	32.0587	33.6756	34.6095	31.4675	32.4968	32.6852	-0.0181891	5.04095	0.0869146	0.768137	0.889856	C19orf60	0	0	protein_coding	chromosome 19 open reading frame 60 [Source:HGNC Symbol;Acc:26098]
ENSG00000006062	chr17	43340488	43394414	14115	-	12.8896	14.0808	14.0741	11.2541	11.3223	12.9123	-0.175006	3.67729	5.29162	0.0214283	0.0981556	MAP3K14	0	0	processed_transcript	mitogen-activated protein kinase kinase kinase 14 [Source:HGNC Symbol;Acc:6853]
ENSG00000006114	chr17	35874900	35969544	51456	-	80.4359	77.8998	83.7571	88.9496	83.5891	89.0617	0.146797	6.39547	6.39995	0.0114124	0.0623539	SYNRG	0	0	protein_coding	synergin, gamma [Source:HGNC Symbol;Acc:557]
ENSG00000006118	chr11	60691935	60704631	21054	+	1.59743	1.71015	2.19961	1.4696	1.21218	1.82669	-0.250223	0.759579	2.46743	0.116228	0.3079	TMEM132A	0	0	protein_coding	transmembrane protein 132A [Source:HGNC Symbol;Acc:31092]
ENSG00000006194	chr16	3313743	3351401	15975	+	51.8199	56.3871	58.3069	54.0788	54.3677	56.237	0.0201451	5.78994	0.104768	0.746181	0.877076	ZNF263	0	0	protein_coding	zinc finger protein 263 [Source:HGNC Symbol;Acc:13056]
ENSG00000006282	chr17	48620419	48633213	35325	+	3.15354	4.17149	3.62592	3.00366	3.00467	3.90438	-0.109077	1.81014	0.779625	0.377256	0.612341	SPATA20	0	0	protein_coding	spermatogenesis associated 20 [Source:HGNC Symbol;Acc:26125]
ENSG00000006327	chr16	3068446	3072384	6117	+	1.06036	1.08683	0.910777	0.953953	0.825316	1.05976	-0.08206	0.0189453	0.248546	0.6181	0.796999	TNFRSF12A	0	0	protein_coding	tumor necrosis factor receptor superfamily, member 12A [Source:HGNC Symbol;Acc:18152]
ENSG00000006432	chr14	71189243	71276251	26717	-	14.5421	14.7521	16.7892	14.0901	12.7924	16.6773	-0.0467486	3.9048	0.271309	0.602455	0.786952	MAP3K9	0	0	protein_coding	mitogen-activated protein kinase kinase kinase 9 [Source:HGNC Symbol;Acc:6861]
ENSG00000006451	chr7	39663082	39747723	5555	+	61.9691	62.7482	63.067	67.2408	67.1085	59.5	0.0821146	5.99585	1.39332	0.237845	0.472711	RALA	0	0	protein_coding	v-ral simian leukemia viral oncogene homolog A (ras related) [Source:HGNC Symbol;Acc:9839]
ENSG00000006459	chr7	139784546	139876835	20273	-	47.9503	47.4527	46.8448	44.9389	42.9809	39.741	-0.12067	5.49514	3.00036	0.0832462	0.250762	KDM7A	0	0	protein_coding	lysine (K)-specific demethylase 7A [Source:HGNC Symbol;Acc:22224]
ENSG00000006530	chr7	141250989	141355044	12474	+	76.4423	76.8769	76.3334	78.7784	79.2433	76.8187	0.0673932	6.27882	1.29123	0.255822	0.490617	AGK	0	0	protein_coding	acylglycerol kinase [Source:HGNC Symbol;Acc:21869]
ENSG00000006576	chr7	77428122	77586818	33814	+	73.8121	73.4406	80.7842	75.9037	72.9502	63.0279	-0.0685372	6.1995	0.801053	0.370779	0.606591	PHTF2	0	0	protein_coding	putative homeodomain transcription factor 2 [Source:HGNC Symbol;Acc:13411]
ENSG00000006607	chr2	242295658	242434256	27895	+	23.7824	24.7413	27.1343	25.5247	25.2753	28.4741	0.103089	4.69474	2.21136	0.136998	0.339721	FARP2	0	0	protein_coding	FERM, RhoGEF and pleckstrin domain protein 2 [Source:HGNC Symbol;Acc:16460]
ENSG00000006625	chr7	30536237	30591095	8157	-	137.365	137.563	139.83	138.052	142.896	132.833	0.0324039	7.11333	0.280942	0.596084	0.782882	GGCT	0	0	protein_coding	gamma-glutamylcyclotransferase [Source:HGNC Symbol;Acc:21705]
ENSG00000006634	chr7	87505531	87538856	12716	+	112.866	116.498	113.899	113.598	117.84	101.249	-0.00882652	6.81991	0.0153142	0.901513	0.955766	DBF4	0	0	protein_coding	DBF4 homolog (S. cerevisiae) [Source:HGNC Symbol;Acc:17364]
ENSG00000006652	chr7	112063023	112121072	16027	+	121.487	124.745	126.443	127.224	131.522	121.831	0.0663235	6.97607	1.1743	0.27852	0.514954	IFRD1	0	0	protein_coding	interferon-related developmental regulator 1 [Source:HGNC Symbol;Acc:5456]
ENSG00000006695	chr17	13972813	14111994	9534	+	26.867	28.8009	29.0074	27.626	28.0092	30.245	0.0555538	4.83343	0.749149	0.386746	0.620585	COX10	0	0	protein_coding	cytochrome c oxidase assembly homolog 10 (yeast) [Source:HGNC Symbol;Acc:2260]
ENSG00000006715	chr7	38762563	38971994	15994	-	89.6624	90.0467	89.1014	96.1301	96.8586	91.7808	0.118531	6.5323	3.8493	0.0497667	0.178466	VPS41	0	0	protein_coding	vacuolar protein sorting 41 homolog (S. cerevisiae) [Source:HGNC Symbol;Acc:12713]
ENSG00000006744	chr17	12895708	12921504	30944	-	70.3005	69.6048	77.4676	77.4893	78.6501	89.6195	0.212031	6.27418	10.2128	0.00139471	0.0131395	ELAC2	0	0	protein_coding	elaC ribonuclease Z 2 [Source:HGNC Symbol;Acc:14198]
ENSG00000006831	chr12	1797740	1897844	7266	+	94.7714	93.5149	98.931	92.6623	91.8293	99.0597	0.0162656	6.57491	0.080559	0.776541	0.894603	ADIPOR2	0	0	protein_coding	adiponectin receptor 2 [Source:HGNC Symbol;Acc:24041]
ENSG00000006837	chr5	133541305	133706738	19581	-	1.52857	1.51836	1.37476	1.37936	1.30245	1.31076	-0.116862	0.519951	0.773886	0.379018	0.613168	CDKL3	0	0	protein_coding	cyclin-dependent kinase-like 3 [Source:HGNC Symbol;Acc:15483]
ENSG00000007047	chr19	45582546	45808541	14767	+	13.9912	14.3685	17.511	15.8691	14.2238	18.1693	0.109478	3.97585	1.36414	0.242821	0.477822	MARK4	0	0	protein_coding	MAP/microtubule affinity-regulating kinase 4 [Source:HGNC Symbol;Acc:13538]
ENSG00000007080	chr19	18043825	18054800	3182	+	69.1988	68.454	70.7828	64.1469	66.5282	72.6494	-0.00151516	6.10391	0.000602486	0.980417	0.989523	CCDC124	0	0	protein_coding	coiled-coil domain containing 124 [Source:HGNC Symbol;Acc:25171]
ENSG00000007202	chr17	26941458	26972472	31269	-	209.814	202.07	217.229	218.056	215.459	257.564	0.169395	7.78489	5.9925	0.0143668	0.0738267	KIAA0100	0	0	protein_coding	KIAA0100 [Source:HGNC Symbol;Acc:28960]
ENSG00000007237	chr17	9813926	10101868	41997	-	176.295	174.995	196.693	191.268	173.858	224.362	0.13939	7.56915	3.17683	0.0746897	0.234129	GAS7	0	0	protein_coding	growth arrest-specific 7 [Source:HGNC Symbol;Acc:4169]
ENSG00000007255	chr19	45666186	45681495	3205	-	39.4261	39.8769	38.7166	35.6056	37.8356	41.5119	-0.0044947	5.28295	0.0042871	0.947795	0.975091	TRAPPC6A	0	0	protein_coding	trafficking protein particle complex 6A [Source:HGNC Symbol;Acc:23069]
ENSG00000007341	chr1	113066140	113163447	49745	-	16.8005	16.0467	15.9816	15.1988	15.6036	14.488	-0.0739864	3.97731	1.00377	0.3164	0.555571	ST7L	0	0	protein_coding	suppression of tumorigenicity 7 like [Source:HGNC Symbol;Acc:18441]
ENSG00000007376	chr16	834974	838397	12756	-	27.6795	30.7188	31.1382	26.6978	29.5051	31.4721	0.00534817	4.88813	0.00540035	0.941419	0.97234	RPUSD1	0	0	protein_coding	RNA pseudouridylate synthase domain containing 1 [Source:HGNC Symbol;Acc:14173]
ENSG00000007392	chr16	238968	279462	23767	-	72.8206	73.2329	73.9791	67.0345	63.0464	66.5279	-0.127717	6.12038	4.85917	0.0274996	0.117714	LUC7L	0	0	protein_coding	LUC7-like (S. cerevisiae) [Source:HGNC Symbol;Acc:6723]
ENSG00000007402	chr3	50400233	50541675	44572	-	1.36332	0.926998	1.66689	1.23756	1.14771	1.43625	-0.0141571	0.406019	0.00615991	0.937442	0.970534	CACNA2D2	0	0	protein_coding	calcium channel, voltage-dependent, alpha 2/delta subunit 2 [Source:HGNC Symbol;Acc:1400]
ENSG00000007520	chr16	1399241	1401912	1892	-	35.6529	36.105	38.9915	33.904	34.4441	37.1334	-0.0348952	5.17473	0.302147	0.58254	0.772766	TSR3	0	0	protein_coding	TSR3, 20S rRNA accumulation, homolog (S. cerevisiae) [Source:HGNC Symbol;Acc:14175]
ENSG00000007541	chr16	616995	634136	22069	+	38.352	38.5503	41.3115	33.8782	31.1944	39.0577	-0.149229	5.21368	4.03226	0.0446382	0.165247	PIGQ	0	0	protein_coding	phosphatidylinositol glycan anchor biosynthesis, class Q [Source:HGNC Symbol;Acc:14135]
ENSG00000007545	chr16	1662326	1727909	31451	+	22.0472	23.3827	24.5738	19.2466	18.3375	21.7809	-0.203056	4.43288	7.73029	0.0054302	0.036478	CRAMP1L	0	0	protein_coding	Crm, cramped-like (Drosophila) [Source:HGNC Symbol;Acc:14122]
ENSG00000007923	chr1	6694228	6761984	19752	-	81.7854	81.1763	83.9289	83.9478	79.8622	93.3426	0.092585	6.39583	2.17688	0.140098	0.344118	DNAJC11	0	0	protein_coding	DnaJ (Hsp40) homolog, subfamily C, member 11 [Source:HGNC Symbol;Acc:25570]
ENSG00000007944	chr6	16129356	16148479	4462	+	25.6001	26.1637	26.361	22.3405	22.0643	22.2131	-0.194601	4.59584	9.56832	0.00197963	0.0171573	MYLIP	0	0	protein_coding	myosin regulatory light chain interacting protein [Source:HGNC Symbol;Acc:21155]
ENSG00000007968	chr1	23832922	23857712	5741	-	123.773	120.11	135.139	118.587	113.816	135.538	-0.00827244	6.96208	0.0147822	0.90323	0.956604	E2F2	0	0	protein_coding	E2F transcription factor 2 [Source:HGNC Symbol;Acc:3114]
ENSG00000008018	chr6	170844205	170862429	2867	-	297.989	304.551	289.764	286.779	308.075	293.344	0.0283404	8.21696	0.198116	0.656246	0.822375	PSMB1	0	0	protein_coding	proteasome (prosome, macropain) subunit, beta type, 1 [Source:HGNC Symbol;Acc:9537]
ENSG00000008083	chr6	15246527	15522252	13355	+	94.1517	94.5858	98.2092	102.241	95.2982	109.183	0.130406	6.63213	4.68657	0.0303994	0.126246	JARID2	0	0	protein_coding	jumonji, AT rich interactive domain 2 [Source:HGNC Symbol;Acc:6196]
ENSG00000008128	chr1	1634169	1655766	32474	-	13.4955	14.0968	14.5896	12.0791	10.9354	14.0976	-0.151313	3.72799	3.16381	0.0752875	0.235211	CDK11A	0	0	protein_coding	cyclin-dependent kinase 11A [Source:HGNC Symbol;Acc:1730]
ENSG00000008130	chr1	1682671	1711896	24805	-	80.2293	83.1901	89.0155	76.3678	77.9408	88.2111	-0.0228262	6.36863	0.124112	0.724616	0.86425	NADK	0	0	protein_coding	NAD kinase [Source:HGNC Symbol;Acc:29831]
ENSG00000008256	chr7	6201407	6312275	10773	-	8.88224	9.33391	10.2076	9.06255	8.78188	10.2769	0.0204647	3.24258	0.0658912	0.797416	0.905144	CYTH3	0	0	protein_coding	cytohesin 3 [Source:HGNC Symbol;Acc:9504]
ENSG00000008277	chr7	87563458	87832204	36748	+	43.6813	45.7586	48.0649	44.5135	41.5495	41.3725	-0.0733133	5.46775	1.29671	0.254815	0.48969	ADAM22	0	0	protein_coding	ADAM metallopeptidase domain 22 [Source:HGNC Symbol;Acc:201]
ENSG00000008282	chr7	105730949	105753022	7511	-	140.849	149.007	143.353	176.533	177.056	141.046	0.228257	7.2786	6.9246	0.00850178	0.0502696	SYPL1	0	0	protein_coding	synaptophysin-like 1 [Source:HGNC Symbol;Acc:11507]
ENSG00000008294	chr17	49039535	49198226	38199	-	116.006	116.882	122.25	128.294	121.154	126.53	0.117516	6.93277	4.28596	0.0384284	0.148885	SPAG9	0	0	protein_coding	sperm associated antigen 9 [Source:HGNC Symbol;Acc:14524]
ENSG00000008300	chr3	48673902	48700348	33421	-	17.3651	18.6518	18.4046	15.3277	12.0702	17.2211	-0.254112	4.0474	6.57196	0.0103598	0.0582607	CELSR3	0	0	protein_coding	cadherin, EGF LAG seven-pass G-type receptor 3 [Source:HGNC Symbol;Acc:3230]
ENSG00000008324	chr3	42623332	42636606	2429	+	32.0311	33.7715	33.7159	29.1729	31.9939	29.506	-0.0979978	4.99029	2.11067	0.146275	0.353462	SS18L2	0	0	protein_coding	synovial sarcoma translocation gene on chromosome 18-like 2 [Source:HGNC Symbol;Acc:15593]
ENSG00000008382	chr19	4343524	4360083	10009	+	21.5652	22.0562	22.5632	20.9354	21.2519	24.8207	0.0515686	4.47684	0.498088	0.480342	0.694977	MPND	0	0	protein_coding	MPN domain containing [Source:HGNC Symbol;Acc:25934]
ENSG00000008441	chr19	13106422	13209610	26607	+	2.31351	2.54125	3.14476	2.73295	2.30831	3.13745	0.0714546	1.44657	0.301666	0.58284	0.772932	NFIX	0	0	protein_coding	nuclear factor I/X (CCAAT-binding transcription factor) [Source:HGNC Symbol;Acc:7788]
ENSG00000008513	chr8	134467091	134584183	31095	-	9.10257	8.8864	9.00466	7.97969	8.04683	10.0119	-0.0206203	3.15057	0.0545336	0.815354	0.915742	ST3GAL1	0	0	protein_coding	ST3 beta-galactoside alpha-2,3-sialyltransferase 1 [Source:HGNC Symbol;Acc:10862]
ENSG00000008517	chr16	3115298	3131908	28253	+	116.653	114.452	120.635	112.579	119.245	118.108	0.0280071	6.87319	0.228884	0.632353	0.807758	IL32	0	0	protein_coding	interleukin 32 [Source:HGNC Symbol;Acc:16830]
ENSG00000008735	chr22	51039114	51052409	19647	+	3.34633	3.32441	3.19631	2.84897	2.35989	3.22111	-0.198019	1.6226	3.08943	0.0788026	0.242079	MAPK8IP2	0	0	protein_coding	mitogen-activated protein kinase 8 interacting protein 2 [Source:HGNC Symbol;Acc:6883]
ENSG00000008838	chr17	38175350	38217468	41734	-	50.2087	52.5512	54.5607	48.5871	45.8824	54.4801	-0.0445428	5.67627	0.431438	0.511284	0.719749	MED24	0	0	protein_coding	mediator complex subunit 24 [Source:HGNC Symbol;Acc:22963]
ENSG00000008853	chr8	22844930	22877712	16670	+	4.47555	4.01166	4.81165	4.09942	4.73267	5.61952	0.15282	2.22127	1.88886	0.169331	0.385698	RHOBTB2	0	0	protein_coding	Rho-related BTB domain containing 2 [Source:HGNC Symbol;Acc:18756]
ENSG00000008952	chr3	169684423	169716161	12639	+	154.565	154.185	159.558	152.852	148.015	125.93	-0.0971295	7.22426	1.60481	0.205223	0.432463	SEC62	0	0	protein_coding	SEC62 homolog (S. cerevisiae) [Source:HGNC Symbol;Acc:11846]
ENSG00000008988	chr8	56979854	56987069	8234	-	856.11	868.214	845.957	760.829	869.767	766.332	-0.0648627	9.69667	0.791591	0.37362	0.609129	RPS20	0	0	protein_coding	ribosomal protein S20 [Source:HGNC Symbol;Acc:10405]
ENSG00000009307	chr1	115259534	115301297	31472	-	874.728	880.664	878.229	887.872	900.691	860.163	0.0436605	9.78566	0.493101	0.482547	0.696492	CSDE1	0	0	protein_coding	cold shock domain containing E1, RNA-binding [Source:HGNC Symbol;Acc:29905]
ENSG00000009335	chr7	156931607	157062066	14924	+	99.4673	99.3806	107.145	106.611	102.842	113.325	0.112067	6.71485	3.6846	0.0549172	0.190404	UBE3C	0	0	protein_coding	ubiquitin protein ligase E3C [Source:HGNC Symbol;Acc:16803]
ENSG00000009413	chr6	111620234	111804918	69970	-	111.889	111.416	113.641	121.938	115.751	119.362	0.118526	6.85786	4.34511	0.0371153	0.145554	REV3L	0	0	protein_coding	REV3-like, polymerase (DNA directed), zeta, catalytic subunit [Source:HGNC Symbol;Acc:9968]
ENSG00000009694	chrX	123509753	124097666	26181	-	6.76152	7.1283	6.80505	5.8913	6.30593	5.32669	-0.202865	2.68009	5.2181	0.022353	0.101254	TENM1	0	0	protein_coding	teneurin transmembrane protein 1 [Source:HGNC Symbol;Acc:8117]
ENSG00000009780	chr1	28052490	28089633	11074	+	18.4668	17.7089	18.4733	17.7899	17.409	17.3745	-0.0211024	4.1648	0.0984874	0.753652	0.880926	FAM76A	0	0	protein_coding	family with sequence similarity 76, member A [Source:HGNC Symbol;Acc:28530]
ENSG00000009790	chr1	209929377	209955668	24399	+	88.1063	90.3823	86.6613	81.563	82.2995	85.3665	-0.0550578	6.425	0.880008	0.348199	0.587603	TRAF3IP3	0	0	protein_coding	TRAF3 interacting protein 3 [Source:HGNC Symbol;Acc:30766]
ENSG00000009830	chr14	77741299	77787227	27891	-	16.291	17.8048	19.3325	15.5726	14.9718	15.4641	-0.177929	4.05417	5.93137	0.0148737	0.0755218	POMT2	0	0	protein_coding	protein-O-mannosyltransferase 2 [Source:HGNC Symbol;Acc:19743]
ENSG00000009844	chr6	142468367	142545826	10223	+	140.064	139.897	138.421	133.476	140.652	123.629	-0.0369825	7.09154	0.296338	0.586188	0.775661	VTA1	0	0	protein_coding	vesicle (multivesicular body) trafficking 1 [Source:HGNC Symbol;Acc:20954]
ENSG00000009950	chr7	73007524	73038873	26845	-	1.47349	1.50238	1.66689	0.979735	1.26377	1.25498	-0.371005	0.467908	6.54247	0.0105329	0.0587844	MLXIPL	0	0	protein_coding	MLX interacting protein-like [Source:HGNC Symbol;Acc:12744]
ENSG00000010017	chr6	13621730	13711796	5411	-	60.6746	59.264	71.8139	70.4249	64.9937	69.6653	0.133686	6.05081	3.60082	0.057751	0.19723	RANBP9	0	0	protein_coding	RAN binding protein 9 [Source:HGNC Symbol;Acc:13727]
ENSG00000010072	chr1	231472850	231490769	10754	+	23.7411	23.9901	22.9928	24.2742	25.6364	22.1852	0.0634314	4.57922	0.683109	0.408518	0.640193	SPRTN	0	0	protein_coding	SprT-like N-terminal domain [Source:HGNC Symbol;Acc:25356]
ENSG00000010165	chr1	171750788	171783163	14110	+	36.7959	36.8881	41.5348	38.1839	38.6351	43.8546	0.102092	5.30063	2.13956	0.143543	0.349377	METTL13	0	0	protein_coding	methyltransferase like 13 [Source:HGNC Symbol;Acc:24248]
ENSG00000010219	chr12	4671370	4723325	17897	+	33.9591	35.2419	33.2691	32.602	31.6586	32.504	-0.0484167	5.05754	0.583356	0.445	0.668455	DYRK4	0	0	protein_coding	dual-specificity tyrosine-(Y)-phosphorylation regulated kinase 4 [Source:HGNC Symbol;Acc:3095]
ENSG00000010244	chr17	30677136	30708905	38069	+	428.33	436.824	432	456.634	443.801	403.574	0.0434603	8.76389	0.41173	0.521092	0.727977	ZNF207	0	0	protein_coding	zinc finger protein 207 [Source:HGNC Symbol;Acc:12998]
ENSG00000010256	chr3	48636435	48648409	9455	-	186.871	188.916	191.126	197.056	210.739	221.518	0.18534	7.64346	9.18095	0.00244547	0.0201409	UQCRC1	0	0	protein_coding	ubiquinol-cytochrome c reductase core protein I [Source:HGNC Symbol;Acc:12585]
ENSG00000010270	chr7	38217824	38270272	12251	+	77.8607	79.2264	77.9487	75.5298	77.915	74.1693	-0.010958	6.27267	0.0327638	0.856361	0.936356	STARD3NL	0	0	protein_coding	STARD3 N-terminal like [Source:HGNC Symbol;Acc:19169]
ENSG00000010278	chr12	6308881	6347425	10459	+	1.91416	1.53434	1.97621	1.67586	1.84407	1.61753	-0.0429186	0.842193	0.102756	0.748547	0.878686	CD9	0	0	protein_coding	CD9 molecule [Source:HGNC Symbol;Acc:1709]
ENSG00000010310	chr19	46171502	46186982	10127	+	2.42368	2.81296	2.9901	2.3591	1.90854	2.32868	-0.278651	1.3197	5.55967	0.0183788	0.0878875	GIPR	0	0	protein_coding	gastric inhibitory polypeptide receptor [Source:HGNC Symbol;Acc:4271]
ENSG00000010318	chr3	52444673	52457657	9841	+	31.6869	32.2052	32.6849	31.5965	30.1111	32.3645	-0.00329078	4.99381	0.00295774	0.956628	0.978753	PHF7	0	0	protein_coding	PHD finger protein 7 [Source:HGNC Symbol;Acc:18458]
ENSG00000010319	chr3	52467069	52479101	6363	-	4.59948	4.36328	5.58495	4.47326	4.13948	5.50797	-0.00747382	2.26549	0.0045292	0.946343	0.974563	SEMA3G	0	0	protein_coding	sema domain, immunoglobulin domain (Ig), short basic domain, secreted, (semaphorin) 3G [Source:HGNC Symbol;Acc:30400]
ENSG00000010361	chr19	50310126	50320633	18318	-	33.064	32.9884	35.5031	31.2613	29.4406	36.1852	-0.0340097	5.05052	0.216639	0.641613	0.81344	FUZ	0	0	protein_coding	fuzzy planar cell polarity protein [Source:HGNC Symbol;Acc:26219]
ENSG00000010404	chrX	148558521	148615470	19596	-	33.7663	32.5408	36.4826	36.1342	31.6586	34.749	0.0319246	5.10057	0.218268	0.640363	0.812946	IDS	0	0	protein_coding	iduronate 2-sulfatase [Source:HGNC Symbol;Acc:5389]
ENSG00000010539	chr16	3272325	3286221	23175	-	28.974	30.7668	29.6432	31.2742	29.6856	29.8406	0.0578943	4.91323	0.827254	0.363068	0.600626	ZNF200	0	0	protein_coding	zinc finger protein 200 [Source:HGNC Symbol;Acc:12993]
ENSG00000010610	chr12	6896024	6929974	12459	+	89.0978	92.3162	104.567	99.4044	90.0368	118.08	0.139182	6.63057	2.84459	0.0916822	0.267346	CD4	0	0	protein_coding	CD4 molecule [Source:HGNC Symbol;Acc:1678]
ENSG00000010626	chr12	6982733	7023407	13765	+	7.76679	7.78359	7.66427	6.51008	7.04098	7.48804	-0.109214	2.89053	1.90351	0.167686	0.3838	LRRC23	0	0	protein_coding	leucine rich repeat containing 23 [Source:HGNC Symbol;Acc:19138]
ENSG00000010803	chr1	41492872	41707826	38051	-	51.7511	51.2406	53.9592	51.8744	51.118	57.6454	0.0677952	5.72964	1.14836	0.283894	0.521277	SCMH1	0	0	protein_coding	sex comb on midleg homolog 1 (Drosophila) [Source:HGNC Symbol;Acc:19003]
ENSG00000010810	chr6	111981535	112194655	37782	-	71.2369	72.7214	78.0347	75.6845	74.6008	84.6553	0.116674	6.25427	3.45378	0.0631075	0.209361	FYN	0	0	protein_coding	FYN oncogene related to SRC, FGR, YES [Source:HGNC Symbol;Acc:4037]
ENSG00000011007	chr1	24069645	24088549	8326	+	63.3737	62.5884	64.1496	63.2832	62.1695	64.8267	0.035952	5.99015	0.38138	0.536865	0.739238	TCEB3	0	0	protein_coding	transcription elongation factor B (SIII), polypeptide 3 (110kDa, elongin A) [Source:HGNC Symbol;Acc:11620]
ENSG00000011009	chr1	24117460	24122029	10746	+	38.5448	38.1188	41.5177	41.6903	42.2072	48.3446	0.196749	5.3876	8.209	0.0041683	0.0301115	LYPLA2	0	0	protein_coding	lysophospholipase II [Source:HGNC Symbol;Acc:6738]
ENSG00000011021	chr1	11866207	11903201	21535	+	28.795	31.5979	31.3788	26.9685	26.1393	28.1255	-0.140522	4.85275	4.87946	0.0271782	0.116944	CLCN6	0	0	protein_coding	chloride channel, voltage-sensitive 6 [Source:HGNC Symbol;Acc:2024]
ENSG00000011028	chr17	60704762	60770958	15834	+	4.59948	4.39525	4.70854	3.94472	3.45601	4.86653	-0.12921	2.12382	1.41471	0.234276	0.468305	MRC2	0	0	protein_coding	mannose receptor, C type 2 [Source:HGNC Symbol;Acc:16875]
ENSG00000011105	chr12	3186521	3395730	11969	+	1.69382	1.80605	1.87311	1.77899	1.66353	2.34263	0.138714	0.919251	0.996945	0.318051	0.557569	TSPAN9	0	0	protein_coding	tetraspanin 9 [Source:HGNC Symbol;Acc:21640]
ENSG00000011114	chr14	93703896	93799438	31063	-	28.134	27.746	31.5163	28.1158	27.2483	28.1115	-0.0297014	4.83542	0.209672	0.647025	0.817168	BTBD7	0	0	protein_coding	BTB (POZ) domain containing 7 [Source:HGNC Symbol;Acc:18269]
ENSG00000011132	chr19	3750817	3761697	11352	-	19.596	19.9464	20.965	17.9833	19.1241	21.0279	-0.0230131	4.30981	0.103328	0.747872	0.878361	APBA3	0	0	protein_coding	amyloid beta (A4) precursor protein-binding, family A, member 3 [Source:HGNC Symbol;Acc:580]
ENSG00000011143	chr17	56282803	56296966	18857	-	16.6077	15.8389	17.8547	18.3056	17.0479	18.992	0.146598	4.12999	4.27766	0.0386165	0.149501	MKS1	0	0	protein_coding	Meckel syndrome, type 1 [Source:HGNC Symbol;Acc:7121]
ENSG00000011198	chr3	43731605	43775863	5637	+	16.4976	16.5102	16.0675	16.5524	16.1839	15.4084	0.00722665	4.02436	0.0100841	0.920011	0.964231	ABHD5	0	0	protein_coding	abhydrolase domain containing 5 [Source:HGNC Symbol;Acc:21396]
ENSG00000011243	chr19	15490859	15529952	21824	-	49.231	48.8272	52.0861	46.9886	42.5554	51.8585	-0.0526588	5.60516	0.563312	0.452929	0.673967	AKAP8L	0	0	protein_coding	A kinase (PRKA) anchor protein 8-like [Source:HGNC Symbol;Acc:29857]
ENSG00000011258	chr17	49254786	49337524	18837	-	105.816	105.294	113.005	116.756	113.533	105.781	0.088718	6.78579	1.96266	0.161229	0.374926	MBTD1	0	0	protein_coding	mbt domain containing 1 [Source:HGNC Symbol;Acc:19866]
ENSG00000011260	chr17	49337889	49375297	5655	+	149.759	156.791	153.01	157.815	159.634	154.767	0.0745679	7.28285	1.5774	0.209136	0.436902	UTP18	0	0	protein_coding	UTP18 small subunit (SSU) processome component homolog (yeast) [Source:HGNC Symbol;Acc:24274]
ENSG00000011275	chr7	5659678	5821370	15709	-	141.469	143.445	149.316	133.399	126.867	145.062	-0.0649834	7.13074	1.15774	0.281935	0.519164	RNF216	0	0	protein_coding	ring finger protein 216 [Source:HGNC Symbol;Acc:21698]
ENSG00000011295	chr17	15902694	15948329	19030	+	104.053	106.605	107.042	110.272	110.824	110.466	0.0968832	6.76173	2.92619	0.0871532	0.257661	TTC19	0	0	protein_coding	tetratricopeptide repeat domain 19 [Source:HGNC Symbol;Acc:26006]
ENSG00000011304	chr19	797075	812327	26911	+	320.49	317.097	368.452	369.089	356.627	416.402	0.218297	8.48707	9.61206	0.00193304	0.0168545	PTBP1	0	0	protein_coding	polypyrimidine tract binding protein 1 [Source:HGNC Symbol;Acc:9583]
ENSG00000011332	chr19	38701646	38720354	22194	-	1.26692	1.45443	1.39194	1.49539	1.21218	1.33864	0.0151056	0.475991	0.0114744	0.914695	0.961074	DPF1	0	0	protein_coding	D4, zinc and double PHD fingers family 1 [Source:HGNC Symbol;Acc:20225]
ENSG00000011405	chr11	17099277	17229530	17281	-	45.3614	46.3339	46.862	45.4417	43.0841	38.0398	-0.0940194	5.46942	1.55083	0.213014	0.441632	PIK3C2A	0	0	protein_coding	phosphatidylinositol-4-phosphate 3-kinase, catalytic subunit type 2 alpha [Source:HGNC Symbol;Acc:8971]
ENSG00000011426	chr7	36429415	36493400	17907	+	118.127	119.902	118.487	118.019	118.278	111.958	0.00163108	6.87981	0.000728476	0.978467	0.989313	ANLN	0	0	protein_coding	anillin, actin binding protein [Source:HGNC Symbol;Acc:14082]
ENSG00000011451	chr19	15532319	15560762	24608	-	33.2154	37.0639	38.8197	30.7585	26.1651	34.8187	-0.215741	5.06612	6.19813	0.0127885	0.067906	WIZ	0	0	protein_coding	widely interspaced zinc finger motifs [Source:HGNC Symbol;Acc:30917]
ENSG00000011454	chr9	125703112	125867145	18329	+	47.0965	46.4298	46.5871	51.2685	49.764	51.984	0.161385	5.6153	7.10906	0.00766952	0.0467919	RABGAP1	0	0	protein_coding	RAB GTPase activating protein 1 [Source:HGNC Symbol;Acc:17155]
ENSG00000011478	chr19	46195741	46207247	5050	+	15.63	17.2134	16.8751	14.5542	13.4759	15.7709	-0.148288	3.96611	3.90896	0.0480293	0.174337	QPCTL	0	0	protein_coding	glutaminyl-peptide cyclotransferase-like [Source:HGNC Symbol;Acc:25952]
ENSG00000011485	chr19	46850251	46896238	22188	+	106.311	104.463	112.026	105.102	108.387	121.552	0.0882209	6.77988	1.94681	0.162931	0.377291	PPP5C	0	0	protein_coding	protein phosphatase 5, catalytic subunit [Source:HGNC Symbol;Acc:9322]
ENSG00000011523	chr2	65283500	65314138	20171	+	36.2037	34.219	38.94	37.9905	35.7723	42.2789	0.119948	5.23521	2.89002	0.08913	0.261866	CEP68	0	0	protein_coding	centrosomal protein 68kDa [Source:HGNC Symbol;Acc:29076]
ENSG00000011566	chr2	39476407	39664453	20129	-	33.2843	35.6575	37.1872	37.2299	35.811	32.1693	0.0249967	5.14289	0.114452	0.735132	0.870899	MAP4K3	0	0	protein_coding	mitogen-activated protein kinase kinase kinase kinase 3 [Source:HGNC Symbol;Acc:6865]
ENSG00000011590	chr19	36195429	36207940	7276	+	2.1758	2.34946	2.18243	1.94658	2.0375	2.14741	-0.0960813	1.11872	0.743987	0.388387	0.62186	ZBTB32	0	0	protein_coding	zinc finger and BTB domain containing 32 [Source:HGNC Symbol;Acc:16763]
ENSG00000011638	chr16	21169698	21191937	10475	+	12.6968	11.5235	12.2525	12.3111	12.7795	13.5956	0.1177	3.65398	2.45828	0.116907	0.309141	TMEM159	0	0	protein_coding	transmembrane protein 159 [Source:HGNC Symbol;Acc:30136]
ENSG00000012048	chr17	41196312	41277500	84071	-	190.879	191.249	202.656	200.743	191.164	194.633	0.0398875	7.61219	0.475507	0.490465	0.703315	BRCA1	0	0	protein_coding	breast cancer 1, early onset [Source:HGNC Symbol;Acc:1100]
ENSG00000012061	chr19	45910591	45982086	18932	-	74.8449	74.7033	72.7418	77.3733	78.5727	84.5577	0.147392	6.27368	5.88196	0.0152968	0.076815	ERCC1	0	0	protein_coding	excision repair cross-complementing rodent repair deficiency, complementation group 1 (includes overlapping antisense sequence) [Source:HGNC Symbol;Acc:3433]
ENSG00000012174	chrX	21857754	21903542	10747	+	33.1879	34.7305	32.0834	36.2115	33.2319	34.1076	0.084469	5.08938	1.55078	0.21302	0.441632	MBTPS2	0	0	protein_coding	membrane-bound transcription factor peptidase, site 2 [Source:HGNC Symbol;Acc:15455]
ENSG00000012211	chrX	49031151	49042845	12876	-	4.70965	4.63499	6.34107	5.83974	4.73267	5.64741	0.0883433	2.41972	0.608258	0.435444	0.660748	PRICKLE3	0	0	protein_coding	prickle homolog 3 (Drosophila) [Source:HGNC Symbol;Acc:6645]
ENSG00000012232	chr8	28457986	28613116	22745	+	23.3555	24.6773	28.5778	24.4547	23.3152	29.9382	0.055794	4.68775	0.389359	0.532637	0.736174	EXTL3	0	0	protein_coding	exostosin-like glycosyltransferase 3 [Source:HGNC Symbol;Acc:3518]
ENSG00000012817	chrY	21865751	21906825	35486	-	108.625	115.06	115.308	104.561	98.7156	108.57	-0.0856834	6.76358	2.15563	0.142049	0.347285	KDM5D	0	0	protein_coding	lysine (K)-specific demethylase 5D [Source:HGNC Symbol;Acc:11115]
ENSG00000012822	chr12	54104903	54121529	26173	-	15.7677	17.0855	17.5453	15.3148	14.2496	16.8167	-0.0848639	4.01563	1.27693	0.258471	0.493618	CALCOCO1	0	0	protein_coding	calcium binding and coiled-coil domain 1 [Source:HGNC Symbol;Acc:29306]
ENSG00000012983	chr14	50885219	51027844	14000	-	71.2782	72.194	77.2098	74.3825	73.6079	69.2191	0.013701	6.19312	0.0484541	0.825776	0.920402	MAP4K5	0	0	protein_coding	mitogen-activated protein kinase kinase kinase kinase 5 [Source:HGNC Symbol;Acc:6867]
ENSG00000013288	chr4	6576902	6625089	16693	+	15.5887	15.9667	19.0748	15.7402	15.2297	17.9602	-0.0127285	4.05621	0.0230368	0.879361	0.946492	MAN2B2	0	0	protein_coding	mannosidase, alpha, class 2B, member 2 [Source:HGNC Symbol;Acc:29623]
ENSG00000013306	chr17	42396993	42402238	18375	-	115.18	118.448	120.549	100.732	107.639	119.739	-0.0759272	6.83164	1.34226	0.246635	0.481726	SLC25A39	0	0	protein_coding	solute carrier family 25, member 39 [Source:HGNC Symbol;Acc:24279]
ENSG00000013364	chr16	29831715	29859355	17501	+	6.76152	6.32916	7.83612	6.90971	6.65411	8.85458	0.133535	2.86035	1.6014	0.205705	0.432842	MVP	0	0	protein_coding	major vault protein [Source:HGNC Symbol;Acc:7531]
ENSG00000013375	chr6	83870869	83903655	17676	-	24.168	24.2458	24.3676	22.3663	21.9998	20.7629	-0.124627	4.52698	3.3876	0.0656886	0.215529	PGM3	0	0	protein_coding	phosphoglucomutase 3 [Source:HGNC Symbol;Acc:8907]
ENSG00000013392	chr6	83903098	83908651	5936	+	3.99356	3.89979	4.38204	3.86738	3.64945	3.77888	-0.0828482	1.98617	0.860659	0.353554	0.591957	RWDD2A	0	0	protein_coding	RWD domain containing 2A [Source:HGNC Symbol;Acc:21385]
ENSG00000013503	chr12	106751436	106903976	9553	+	23.3142	22.216	21.9617	25.6665	26.1006	24.2211	0.205554	4.58657	8.35998	0.00383575	0.0283597	POLR3B	0	0	protein_coding	polymerase (RNA) III (DNA directed) polypeptide B [Source:HGNC Symbol;Acc:30348]
ENSG00000013523	chr14	77253588	77292589	8087	-	37.0988	39.3655	40.899	36.8303	37.6551	41.6514	0.0200026	5.28575	0.0921288	0.761488	0.885345	ANGEL1	0	0	protein_coding	angel homolog 1 (Drosophila) [Source:HGNC Symbol;Acc:19961]
ENSG00000013561	chr5	141337893	141369856	25705	+	46.5457	44.8635	44.5421	46.9628	46.9785	43.1713	0.0474031	5.51306	0.475161	0.490622	0.703465	RNF14	0	0	protein_coding	ring finger protein 14 [Source:HGNC Symbol;Acc:10058]
ENSG00000013563	chrX	153629579	153640449	19470	-	14.8313	14.832	16.4112	14.0386	13.6177	14.6135	-0.0883074	3.88457	1.58683	0.207779	0.435753	DNASE1L1	0	0	protein_coding	deoxyribonuclease I-like 1 [Source:HGNC Symbol;Acc:2957]
ENSG00000013583	chr12	13127798	13153207	4341	-	6.51364	7.04838	7.88767	6.99995	7.2602	7.75298	0.0760256	2.86477	0.851236	0.356203	0.59448	HEBP1	0	0	protein_coding	heme binding protein 1 [Source:HGNC Symbol;Acc:17176]
ENSG00000013725	chr11	60739115	60787849	24974	+	24.8978	24.8531	27.4092	24.2227	22.9799	29.1016	0.0178283	4.6801	0.0487536	0.825247	0.92021	CD6	0	0	protein_coding	CD6 molecule [Source:HGNC Symbol;Acc:1691]
ENSG00000013810	chr4	1723227	1746898	11522	+	97.0298	96.6476	102.23	94.5831	95.1435	115.11	0.0766777	6.64853	1.16533	0.280364	0.517134	TACC3	0	0	protein_coding	transforming, acidic coiled-coil containing protein 3 [Source:HGNC Symbol;Acc:11524]
ENSG00000014123	chr6	96969471	97003152	4682	+	96.4102	98.102	101.56	98.1024	93.6089	87.4302	-0.0487079	6.58631	0.580973	0.445931	0.669269	UFL1	0	0	protein_coding	UFM1-specific ligase 1 [Source:HGNC Symbol;Acc:23039]
ENSG00000014138	chr11	65029233	65073060	14529	+	63.057	63.803	66.1602	69.8319	65.935	74.3087	0.156603	6.074	6.7519	0.00936482	0.0538324	POLA2	0	0	protein_coding	polymerase (DNA directed), alpha 2, accessory subunit [Source:HGNC Symbol;Acc:30073]
ENSG00000014164	chr8	144519825	144623623	3826	-	10.218	9.9892	11.4792	10.2872	9.25902	12.1454	0.0342389	3.40635	0.140353	0.70793	0.854361	ZC3H3	0	0	protein_coding	zinc finger CCCH-type containing 3 [Source:HGNC Symbol;Acc:28972]
ENSG00000014216	chr11	64948037	64979477	31716	+	26.688	27.1706	31.7225	30.8874	29.389	39.3087	0.253108	4.95154	7.35772	0.00667754	0.0421393	CAPN1	0	0	protein_coding	calpain 1, (mu/I) large subunit [Source:HGNC Symbol;Acc:1476]
ENSG00000014641	chr2	63815743	63834331	14835	+	461.945	477.548	460.389	421.557	443.943	413.083	-0.0952993	8.80526	2.22665	0.135648	0.337727	MDH1	0	0	protein_coding	malate dehydrogenase 1, NAD (soluble) [Source:HGNC Symbol;Acc:6970]
ENSG00000014824	chr4	41992489	42092474	11141	+	101.602	103.153	105.977	101.776	106.04	88.6155	-0.0309471	6.66488	0.173357	0.677145	0.836674	SLC30A9	0	0	protein_coding	solute carrier family 30 (zinc transporter), member 9 [Source:HGNC Symbol;Acc:1329]
ENSG00000015133	chr14	91737667	91884188	22576	-	74.5833	76.2056	80.8701	69.9608	63.3946	79.9422	-0.0853022	6.21437	1.39086	0.23826	0.473315	CCDC88C	0	0	protein_coding	coiled-coil domain containing 88C [Source:HGNC Symbol;Acc:19967]
ENSG00000015153	chr12	42550906	42632151	29738	-	19.4032	18.7158	21.1197	17.9962	19.0468	15.6315	-0.131166	4.22601	2.32589	0.127238	0.324648	YAF2	0	0	protein_coding	YY1 associated factor 2 [Source:HGNC Symbol;Acc:17363]
ENSG00000015171	chr10	180405	300577	43070	+	107.413	105.422	104.997	117.581	116.46	104.972	0.128726	6.77933	3.68295	0.0549716	0.190442	ZMYND11	0	0	protein_coding	zinc finger, MYND-type containing 11 [Source:HGNC Symbol;Acc:16966]
ENSG00000015285	chrX	48534985	48549818	5489	+	36.066	36.121	41.8614	37.8616	34.9857	44.998	0.0818538	5.27516	0.963166	0.32639	0.565963	WAS	0	0	protein_coding	Wiskott-Aldrich syndrome [Source:HGNC Symbol;Acc:12731]
ENSG00000015413	chr16	89679716	89704839	9922	+	1.26692	1.16674	1.46068	1.01841	0.992959	1.05976	-0.304167	0.248113	4.22984	0.0397193	0.152457	DPEP1	0	0	protein_coding	dipeptidase 1 (renal) [Source:HGNC Symbol;Acc:3002]
ENSG00000015475	chr22	18216906	18257536	15010	-	141.124	142.63	138.472	125.883	138.434	134.325	-0.0480276	7.09944	0.582324	0.445403	0.668704	BID	0	0	protein_coding	BH3 interacting domain death agonist [Source:HGNC Symbol;Acc:1050]
ENSG00000015479	chr5	138609441	138667360	65378	+	891.143	908.554	936.175	950.382	950.803	804.191	0.0207234	9.82855	0.0716381	0.788967	0.901391	MATR3	0	0	protein_coding	matrin 3 [Source:HGNC Symbol;Acc:6912]
ENSG00000015532	chr17	48423453	48440499	12688	+	21.0144	22.5516	22.0477	18.8986	17.9119	22.0598	-0.123139	4.37816	2.52857	0.111802	0.300936	XYLT2	0	0	protein_coding	xylosyltransferase II [Source:HGNC Symbol;Acc:15517]
ENSG00000015676	chr7	44418720	44530479	17429	-	100.156	101.746	105.873	98.2056	101.759	117.773	0.0801273	6.70703	1.42645	0.232345	0.465812	NUDCD3	0	0	protein_coding	NudC domain containing 3 [Source:HGNC Symbol;Acc:22208]
ENSG00000016864	chr3	52728505	52740048	19519	-	40.9272	41.3473	44.8686	41.4969	40.2857	42.502	0.00297041	5.39247	0.00232321	0.961557	0.980336	GLT8D1	0	0	protein_coding	glycosyltransferase 8 domain containing 1 [Source:HGNC Symbol;Acc:24870]
ENSG00000017260	chr3	130569439	130735556	66135	+	76.5938	78.635	79.8734	84.9662	83.1377	78.9382	0.10741	6.33275	3.09699	0.0784371	0.24129	ATP2C1	0	0	protein_coding	ATPase, Ca++ transporting, type 2C, member 1 [Source:HGNC Symbol;Acc:13211]
ENSG00000017373	chr17	36686251	36762183	30483	-	1.79022	2.17365	2.25116	1.75321	1.41851	1.77092	-0.289738	0.914553	4.79655	0.0285167	0.120817	SRCIN1	0	0	protein_coding	SRC kinase signaling inhibitor 1 [Source:HGNC Symbol;Acc:29506]
ENSG00000017483	chrX	48316920	48328644	13973	-	43.5161	43.8246	48.0993	46.3569	45.4053	55.4143	0.154219	5.5613	4.25546	0.0391243	0.151006	SLC38A5	0	0	protein_coding	solute carrier family 38, member 5 [Source:HGNC Symbol;Acc:18070]
ENSG00000017621	chrX	49019061	49024822	11859	+	1.33578	1.05486	1.01388	0.72191	0.683465	0.948207	-0.513994	-0.0187401	7.77199	0.00530626	0.0359191	MAGIX	0	0	protein_coding	MAGI family member, X-linked [Source:HGNC Symbol;Acc:30006]
ENSG00000017797	chr18	9475007	9538114	10708	+	202.928	202.373	208.362	218.107	216.607	227.974	0.145708	7.73672	6.5365	0.0105683	0.0589072	RALBP1	0	0	protein_coding	ralA binding protein 1 [Source:HGNC Symbol;Acc:9841]
ENSG00000018189	chr4	71569921	71673032	19763	+	59.1185	60.5586	63.6341	59.7638	55.6444	53.1275	-0.0848174	5.877	1.63165	0.201474	0.42789	RUFY3	0	0	protein_coding	RUN and FYVE domain containing 3 [Source:HGNC Symbol;Acc:30285]
ENSG00000018408	chr3	149235022	149454501	15926	-	1.17053	1.11879	1.30602	1.09576	1.08323	1.47809	0.0562226	0.308479	0.125375	0.723277	0.863661	WWTR1	0	0	protein_coding	WW domain containing transcription regulator 1 [Source:HGNC Symbol;Acc:24042]
ENSG00000018510	chr2	178257372	178408564	9155	+	130.204	133.168	137.029	149.229	145.707	129.514	0.120729	7.10751	3.06535	0.079978	0.244538	AGPS	0	0	protein_coding	alkylglycerone phosphate synthase [Source:HGNC Symbol;Acc:327]
ENSG00000018610	chrX	118672112	118699397	7558	-	42.318	43.3931	40.7444	39.0476	41.3819	38.4024	-0.0547487	5.35775	0.640799	0.423422	0.65025	CXorf56	0	0	protein_coding	chromosome X open reading frame 56 [Source:HGNC Symbol;Acc:26239]
ENSG00000018699	chr2	32853099	33046118	5529	+	34.6338	33.9473	31.3788	38.0421	38.0161	37.8167	0.221388	5.16163	10.4376	0.00123477	0.0120533	TTC27	0	0	protein_coding	tetratricopeptide repeat domain 27 [Source:HGNC Symbol;Acc:25986]
ENSG00000018869	chr19	56887413	56904914	7258	-	6.65135	7.20821	6.61602	6.72923	6.56384	6.1494	-0.0388948	2.74353	0.219395	0.639501	0.812617	ZNF582	0	0	protein_coding	zinc finger protein 582 [Source:HGNC Symbol;Acc:26421]
ENSG00000019144	chr11	118477155	118528741	66219	+	2.65779	2.28553	2.52612	2.26886	1.88275	2.02191	-0.243043	1.20423	4.24948	0.0392625	0.15123	PHLDB1	0	0	protein_coding	pleckstrin homology-like domain, family B, member 1 [Source:HGNC Symbol;Acc:23697]
ENSG00000019485	chr11	45115564	45247734	10148	+	2.78172	2.78099	2.9901	2.82318	2.38568	3.09562	-0.00928973	1.50645	0.00708325	0.932928	0.968666	PRDM11	0	0	protein_coding	PR domain containing 11 [Source:HGNC Symbol;Acc:13996]
ENSG00000019995	chr10	126630692	126676758	6282	+	53.4862	53.4942	55.0247	61.5944	57.6045	55.8466	0.14737	5.81668	5.23669	0.0221153	0.100626	ZRANB1	0	0	protein_coding	zinc finger, RAN-binding domain containing 1 [Source:HGNC Symbol;Acc:18224]
ENSG00000020129	chr1	36023074	36032875	13750	+	16.112	16.8298	19.2122	17.3903	15.6681	21.5578	0.100899	4.15718	1.05173	0.305108	0.543963	NCDN	0	0	protein_coding	neurochondrin [Source:HGNC Symbol;Acc:17597]
ENSG00000020181	chr8	37641709	37702414	12492	+	15.2306	15.2475	16.772	13.4843	12.3668	17.737	-0.083779	3.92347	0.643677	0.422382	0.649818	GPR124	0	0	protein_coding	G protein-coupled receptor 124 [Source:HGNC Symbol;Acc:17849]
ENSG00000020256	chr20	50668202	50820847	19910	-	14.7211	13.5214	13.9022	13.6905	14.0175	16.9701	0.115579	3.86115	1.791	0.180804	0.401227	ZFP64	0	0	protein_coding	ZFP64 zinc finger protein [Source:HGNC Symbol;Acc:15940]
ENSG00000020426	chr14	61201460	61436671	8202	+	40.6242	38.3585	38.2011	36.7916	37.41	35.8087	-0.0567359	5.24717	0.732536	0.392062	0.625701	MNAT1	0	0	protein_coding	MNAT CDK-activating kinase assembly factor 1 [Source:HGNC Symbol;Acc:7181]
ENSG00000020577	chr14	55033815	55260033	33821	+	1.34955	1.31058	1.39194	1.16021	1.08323	1.10159	-0.240953	0.33517	3.04049	0.0812113	0.247018	SAMD4A	0	0	protein_coding	sterile alpha motif domain containing 4A [Source:HGNC Symbol;Acc:23023]
ENSG00000020633	chr1	25226002	25291612	13078	-	12.5591	12.962	14.4521	13.2393	11.4899	15.9522	0.0591729	3.75315	0.361745	0.547539	0.747013	RUNX3	0	0	protein_coding	runt-related transcription factor 3 [Source:HGNC Symbol;Acc:10473]
ENSG00000020922	chr11	94152895	94227074	14411	-	98.5446	99.2208	100.409	96.9164	92.5386	89.3824	-0.0611936	6.59077	1.02904	0.310385	0.549226	MRE11A	0	0	protein_coding	MRE11 meiotic recombination 11 homolog A (S. cerevisiae) [Source:HGNC Symbol;Acc:7230]
ENSG00000021300	chr11	73357223	73373864	21106	+	1.0879	0.863067	1.11699	1.09576	1.23797	1.18526	0.230366	0.177981	2.15138	0.142442	0.347744	PLEKHB1	0	0	protein_coding	pleckstrin homology domain containing, family B (evectins) member 1 [Source:HGNC Symbol;Acc:19079]
ENSG00000021355	chr6	2832566	2842240	6831	-	38.3658	38.4385	38.2011	42.1028	43.6128	40.494	0.16959	5.33483	6.68751	0.00970905	0.0553182	SERPINB1	0	0	protein_coding	serpin peptidase inhibitor, clade B (ovalbumin), member 1 [Source:HGNC Symbol;Acc:3311]
ENSG00000021574	chr2	32288680	32382706	10233	+	59.8208	62.6203	64.9229	68.401	66.6185	56.0976	0.0660688	5.9837	0.684161	0.408158	0.63996	SPAST	0	0	protein_coding	spastin [Source:HGNC Symbol;Acc:11233]
ENSG00000021762	chr11	3108346	3187969	31433	-	13.9775	13.4095	14.4521	10.8415	9.72326	13.4004	-0.268851	3.66231	7.92395	0.00487846	0.033784	OSBPL5	0	0	protein_coding	oxysterol binding protein-like 5 [Source:HGNC Symbol;Acc:16392]
ENSG00000021776	chr15	35147732	35262040	17096	-	124.599	128.022	120.119	141.752	137.325	138.606	0.198604	7.0464	10.6903	0.00107698	0.0108082	AQR	0	0	protein_coding	aquarius intron-binding spliceosomal factor [Source:HGNC Symbol;Acc:29513]
ENSG00000021826	chr2	211342406	211543831	24782	+	5.15032	5.60994	4.84602	6.09756	5.63536	5.60557	0.185472	2.46968	4.36513	0.0366818	0.144574	CPS1	0	0	protein_coding	carbamoyl-phosphate synthase 1, mitochondrial [Source:HGNC Symbol;Acc:2323]
ENSG00000022267	chrX	135229559	135293518	28114	+	2.97452	3.02074	2.90417	3.50642	3.45601	3.72311	0.295747	1.72492	9.9192	0.00163564	0.0148385	FHL1	0	0	protein_coding	four and a half LIM domains 1 [Source:HGNC Symbol;Acc:3702]
ENSG00000022277	chr20	55043647	55093943	10328	+	132.779	137.739	129.846	135.41	141.181	137.183	0.0823438	7.08843	1.79897	0.179837	0.400455	RTFDC1	0	0	protein_coding	replication termination factor 2 domain containing 1 [Source:HGNC Symbol;Acc:15890]
ENSG00000022567	chr8	142217265	142318404	19969	-	8.60682	7.79957	9.14213	8.13438	7.64707	9.35657	0.00992901	3.08531	0.0132243	0.908448	0.958616	SLC45A4	0	0	protein_coding	solute carrier family 45, member 4 [Source:HGNC Symbol;Acc:29196]
ENSG00000022840	chr12	120971283	121015397	21553	+	59.752	59.0402	71.3671	66.7251	65.9866	76.0518	0.170646	6.05821	5.20429	0.0225313	0.101737	RNF10	0	0	protein_coding	ring finger protein 10 [Source:HGNC Symbol;Acc:10055]
ENSG00000022976	chr14	102783714	102809044	26262	+	30.1721	31.9335	31.2585	27.5486	27.3128	28.7948	-0.123599	4.88625	4.02153	0.0449228	0.166208	ZNF839	0	0	protein_coding	zinc finger protein 839 [Source:HGNC Symbol;Acc:20345]
ENSG00000023041	chr10	114190058	114206672	4778	-	102.8	103.936	102.557	99.4818	100.121	97.8884	-0.0210432	6.66364	0.131067	0.717328	0.860007	ZDHHC6	0	0	protein_coding	zinc finger, DHHC-type containing 6 [Source:HGNC Symbol;Acc:19160]
ENSG00000023191	chr11	494512	507300	33406	-	58.3198	57.6976	64.7854	58.1395	61.744	71.2549	0.115073	5.95724	2.41305	0.120328	0.31423	RNH1	0	0	protein_coding	ribonuclease/angiogenin inhibitor 1 [Source:HGNC Symbol;Acc:10074]
ENSG00000023228	chr2	206979541	207024327	27564	-	138.081	137.707	133.936	138.362	146.171	141.855	0.0923218	7.12689	2.29929	0.129433	0.327783	NDUFS1	0	0	protein_coding	NADH dehydrogenase (ubiquinone) Fe-S protein 1, 75kDa (NADH-coenzyme Q reductase) [Source:HGNC Symbol;Acc:7707]
ENSG00000023287	chr8	53535016	53658403	23540	-	95.3773	95.1771	95.3394	99.7783	94.6148	85.2828	0.0042058	6.56267	0.00362193	0.95201	0.976984	RB1CC1	0	0	protein_coding	RB1-inducible coiled-coil 1 [Source:HGNC Symbol;Acc:15574]
ENSG00000023318	chr9	102741461	102861322	4854	-	46.3942	45.8225	40.9162	52.7897	52.5494	49	0.247105	5.58883	10.6996	0.00107158	0.0107703	ERP44	0	0	protein_coding	endoplasmic reticulum protein 44 [Source:HGNC Symbol;Acc:18311]
ENSG00000023445	chr11	102188215	102210134	11879	+	28.6573	28.5292	27.6326	24.4676	24.3081	21.3625	-0.238501	4.69472	9.81522	0.00173073	0.0154992	BIRC3	0	0	protein_coding	baculoviral IAP repeat containing 3 [Source:HGNC Symbol;Acc:591]
ENSG00000023516	chr13	42846289	42897396	9913	+	106.284	109.881	117.92	116.872	107.639	106.506	0.0230555	6.79568	0.133554	0.714775	0.858918	AKAP11	0	0	protein_coding	A kinase (PRKA) anchor protein 11 [Source:HGNC Symbol;Acc:369]
ENSG00000023572	chr1	193065598	193075244	2606	-	15.8228	16.2864	16.1534	17.1969	17.4606	15.255	0.0851131	4.0391	1.1801	0.277336	0.513627	GLRX2	0	0	protein_coding	glutaredoxin 2 [Source:HGNC Symbol;Acc:16065]
ENSG00000023608	chr14	62229075	62263146	2656	+	25.6001	24.8531	26.086	25.9759	25.5719	23.6215	0.00997598	4.66526	0.0205872	0.885909	0.949127	SNAPC1	0	0	protein_coding	small nuclear RNA activating complex, polypeptide 1, 43kDa [Source:HGNC Symbol;Acc:11134]
ENSG00000023697	chr12	16064106	16190220	9507	+	44.4387	43.6009	42.5831	46.3569	46.1403	41.5677	0.0728531	5.4684	1.04628	0.306366	0.545251	DERA	0	0	protein_coding	deoxyribose-phosphate aldolase (putative) [Source:HGNC Symbol;Acc:24269]
ENSG00000023734	chr12	16035325	16056412	8128	+	74.0737	74.6074	77.8628	82.0786	81.8353	80.2629	0.143905	6.29818	6.1522	0.0131249	0.0690543	STRAP	0	0	protein_coding	serine/threonine kinase receptor associated protein [Source:HGNC Symbol;Acc:30796]
ENSG00000023839	chr10	101542489	101611949	7551	+	1.92793	2.15767	2.07932	2.04971	1.67642	2.0498	-0.0583828	1.0148	0.23051	0.631146	0.807349	ABCC2	0	0	protein_coding	ATP-binding cassette, sub-family C (CFTR/MRP), member 2 [Source:HGNC Symbol;Acc:53]
ENSG00000023892	chr6	35265595	35289548	5105	+	91.0257	90.8139	94.2568	90.097	91.8551	101.305	0.0713522	6.54606	1.40892	0.235236	0.469487	DEF6	0	0	protein_coding	differentially expressed in FDCP 6 homolog (mouse) [Source:HGNC Symbol;Acc:2760]
ENSG00000023902	chr1	150121373	150136916	13384	+	70.273	73.8242	75.3882	68.1045	70.1003	75.9263	-0.000692185	6.17837	0.000130676	0.990879	0.995503	PLEKHO1	0	0	protein_coding	pleckstrin homology domain containing, family O member 1 [Source:HGNC Symbol;Acc:24310]
ENSG00000023909	chr1	94350761	94374966	6065	-	27.7897	27.4583	33.7847	32.6407	30.9623	29.6733	0.105602	4.92955	1.81843	0.177501	0.397528	GCLM	0	0	protein_coding	glutamate-cysteine ligase, modifier subunit [Source:HGNC Symbol;Acc:4312]
ENSG00000024048	chr6	42531800	42661242	22345	+	106.022	105.342	106.819	115.428	107.884	114.022	0.118914	6.77552	4.31083	0.0378705	0.147371	UBR2	0	0	protein_coding	ubiquitin protein ligase E3 component n-recognin 2 [Source:HGNC Symbol;Acc:21289]
ENSG00000024526	chr1	68939835	68962904	14770	-	50.195	52.5672	53.7358	51.9646	52.2915	44.4263	-0.0366463	5.67266	0.229287	0.632053	0.807745	DEPDC1	0	0	protein_coding	DEP domain containing 1 [Source:HGNC Symbol;Acc:22949]
ENSG00000024862	chr6	139094657	139114456	1496	+	26.9634	26.3875	24.7456	26.5173	28.3058	28.1394	0.120501	4.75241	2.93916	0.0864556	0.256458	CCDC28A	0	0	protein_coding	coiled-coil domain containing 28A [Source:HGNC Symbol;Acc:21098]
ENSG00000025039	chr6	90074355	90121989	9834	-	49.8232	49.3866	50.0412	51.2814	49.6608	49.2789	0.0444163	5.64559	0.52773	0.467563	0.68541	RRAGD	0	0	protein_coding	Ras-related GTP binding D [Source:HGNC Symbol;Acc:19903]
ENSG00000025156	chr6	122720691	122754264	5834	+	82.3776	85.1879	85.4755	84.6569	84.6207	79.4263	0.011	6.38969	0.0323846	0.857186	0.936687	HSF2	0	0	protein_coding	heat shock transcription factor 2 [Source:HGNC Symbol;Acc:5225]
ENSG00000025293	chr20	34359896	34538303	24013	+	126.389	125.928	126.804	138.478	134.14	139.135	0.153794	7.04658	7.35262	0.0066965	0.0422298	PHF20	0	0	protein_coding	PHD finger protein 20 [Source:HGNC Symbol;Acc:16098]
ENSG00000025423	chr12	57145945	57181574	10531	+	4.95753	5.01858	4.8632	4.95024	5.17112	4.88048	0.0501728	2.32655	0.353253	0.552277	0.751142	HSD17B6	0	0	protein_coding	hydroxysteroid (17-beta) dehydrogenase 6 [Source:HGNC Symbol;Acc:23316]
ENSG00000025434	chr11	47269851	47290396	32121	+	12.1046	12.7063	11.9604	10.1841	11.5544	12.5498	-0.0678029	3.57192	0.644645	0.422034	0.649438	NR1H3	0	0	protein_coding	nuclear receptor subfamily 1, group H, member 3 [Source:HGNC Symbol;Acc:7966]
ENSG00000025770	chr22	50946645	50961901	11957	+	123.415	128.213	136.324	114.307	119.4	136.57	-0.0325101	6.98371	0.230532	0.63113	0.807349	NCAPH2	0	0	protein_coding	non-SMC condensin II complex, subunit H2 [Source:HGNC Symbol;Acc:25071]
ENSG00000025796	chr6	108188960	108279393	13047	-	115.91	113.877	116.717	122.145	115.415	111.986	0.0480124	6.86198	0.618636	0.431555	0.657169	SEC63	0	0	protein_coding	SEC63 homolog (S. cerevisiae) [Source:HGNC Symbol;Acc:21082]
ENSG00000025800	chr1	32573639	32642169	17404	+	95.3223	97.6065	97.3672	96.5684	93.9055	101.849	0.0444376	6.60488	0.605309	0.43656	0.661868	KPNA6	0	0	protein_coding	karyopherin alpha 6 (importin alpha 7) [Source:HGNC Symbol;Acc:6399]
ENSG00000026103	chr10	90750414	90775542	16718	+	7.98713	8.93434	8.1798	9.68133	8.76898	8.51992	0.139779	3.12657	2.82804	0.0926311	0.268896	FAS	0	0	protein_coding	Fas cell surface death receptor [Source:HGNC Symbol;Acc:11920]
ENSG00000026297	chr6	167342992	167370679	16513	-	17.131	19.1793	20.0371	17.6739	17.5896	19.1036	-0.0149308	4.20993	0.0426245	0.836434	0.925894	RNASET2	0	0	protein_coding	ribonuclease T2 [Source:HGNC Symbol;Acc:21686]
ENSG00000026950	chr6	26402465	26415444	17606	+	28.492	26.7551	27.5295	25.5762	24.3726	27.4701	-0.0635383	4.74265	0.891024	0.3452	0.58448	BTN3A1	0	0	protein_coding	butyrophilin, subfamily 3, member A1 [Source:HGNC Symbol;Acc:1138]
ENSG00000027001	chr13	24304328	24463558	5224	-	20.4773	19.8505	21.9617	22.7788	23.7794	22.9661	0.194865	4.46344	8.36292	0.00382955	0.0283297	MIPEP	0	0	protein_coding	mitochondrial intermediate peptidase [Source:HGNC Symbol;Acc:7104]
ENSG00000027075	chr14	61654277	62017694	22725	+	49.231	47.9162	48.6492	54.9296	51.4146	57.1573	0.199099	5.69266	10.1466	0.00144565	0.0135135	PRKCH	0	0	protein_coding	protein kinase C, eta [Source:HGNC Symbol;Acc:9403]
ENSG00000027697	chr6	137518621	137540586	6807	-	44.5214	44.4959	43.3908	47.2078	46.2822	43.6454	0.0857111	5.49444	1.67376	0.195755	0.421171	IFNGR1	0	0	protein_coding	interferon gamma receptor 1 [Source:HGNC Symbol;Acc:5439]
ENSG00000027847	chr5	177027101	177037348	10714	+	16.1395	15.0238	16.7033	12.9686	13.8369	15.4362	-0.14651	3.91276	3.47608	0.0622622	0.207337	B4GALT7	0	0	protein_coding	xylosylprotein beta 1,4-galactosyltransferase, polypeptide 7 [Source:HGNC Symbol;Acc:930]
ENSG00000027869	chr1	156776035	156786654	7309	-	26.4264	27.3145	29.2136	28.2318	25.8427	30.4263	0.0615126	4.8065	0.78674	0.375088	0.610092	SH2D2A	0	0	protein_coding	SH2 domain containing 2A [Source:HGNC Symbol;Acc:10821]
ENSG00000028116	chr2	58134786	58387055	14363	+	37.2365	36.3128	36.7576	39.4988	37.1005	34.9442	0.0514782	5.2134	0.558214	0.454981	0.675121	VRK2	0	0	protein_coding	vaccinia related kinase 2 [Source:HGNC Symbol;Acc:12719]
ENSG00000028203	chr12	95611522	95696566	52670	+	99.5224	102.769	99.7902	99.2498	97.7613	93.2868	-0.0220524	6.62909	0.131206	0.717185	0.860007	VEZT	0	0	protein_coding	vezatin, adherens junctions transmembrane protein [Source:HGNC Symbol;Acc:18258]
ENSG00000028277	chr19	42590263	42700737	32005	-	3.97979	4.15551	3.81495	3.26149	3.4947	3.70916	-0.159734	1.91439	2.85515	0.0910817	0.266064	POU2F2	0	0	protein_coding	POU class 2 homeobox 2 [Source:HGNC Symbol;Acc:9213]
ENSG00000028310	chr5	850406	892939	36915	-	87.762	92.8117	90.6652	78.7656	71.8928	80.9322	-0.193773	6.39087	10.0777	0.00150074	0.0139203	BRD9	0	0	protein_coding	bromodomain containing 9 [Source:HGNC Symbol;Acc:25818]
ENSG00000028528	chr15	64386322	64438289	30257	+	176.35	173.556	177.326	181.328	174.915	184.566	0.0712816	7.47934	1.55789	0.211975	0.440596	SNX1	0	0	protein_coding	sorting nexin 1 [Source:HGNC Symbol;Acc:11172]
ENSG00000028839	chr6	134273308	134311570	8433	+	36.0798	35.3058	34.6611	36.6498	36.8039	33.996	0.0540162	5.15831	0.625707	0.428934	0.654935	TBPL1	0	0	protein_coding	TBP-like 1 [Source:HGNC Symbol;Acc:11589]
ENSG00000029153	chr12	27485787	27576241	18623	+	20.2295	22.232	20.587	19.2982	19.0339	19.1175	-0.0990839	4.3325	2.04757	0.152449	0.36241	ARNTL2	0	0	protein_coding	aryl hydrocarbon receptor nuclear translocator-like 2 [Source:HGNC Symbol;Acc:18984]
ENSG00000029363	chr6	136578001	136610989	58708	-	606.788	611.371	617.386	650.622	635.107	562.803	0.046372	9.26607	0.419222	0.517325	0.724858	BCLAF1	0	0	protein_coding	BCL2-associated transcription factor 1 [Source:HGNC Symbol;Acc:16863]
ENSG00000029364	chr14	69864732	69929105	20064	+	122.974	128.773	122.439	131.581	131.715	128.859	0.102647	7.00118	2.91973	0.0875025	0.25852	SLC39A9	0	0	protein_coding	solute carrier family 39, member 9 [Source:HGNC Symbol;Acc:20182]
ENSG00000029639	chr6	155578643	155635627	5776	-	22.1436	23.6864	23.6458	23.1785	23.1475	21.7809	0.00790886	4.5242	0.01339	0.907878	0.95861	TFB1M	0	0	protein_coding	transcription factor B1, mitochondrial [Source:HGNC Symbol;Acc:17037]
ENSG00000029725	chr17	5185558	5289129	25296	+	167.014	168.522	165.315	163.822	164.148	157.918	-0.00859313	7.36515	0.0206036	0.885864	0.949127	RABEP1	0	0	protein_coding	rabaptin, RAB GTPase binding effector protein 1 [Source:HGNC Symbol;Acc:17677]
ENSG00000029993	chrX	150148982	150159248	6401	+	96.1072	92.4441	88.7578	98.1411	99.2443	94.5	0.108348	6.57266	2.81952	0.0931245	0.269194	HMGB3	0	0	protein_coding	high mobility group box 3 [Source:HGNC Symbol;Acc:5004]
ENSG00000030110	chr6	33540329	33548019	5574	-	24.5948	25.7162	27.5467	23.6426	24.5532	27.4283	-0.00665131	4.68061	0.00879788	0.92527	0.966031	BAK1	0	0	protein_coding	BCL2-antagonist/killer 1 [Source:HGNC Symbol;Acc:949]
ENSG00000030419	chr2	213864429	214017151	38098	-	196.07	205.314	213.483	218.558	215.717	183.074	0.0430622	7.686	0.316045	0.573994	0.767284	IKZF2	0	0	protein_coding	IKAROS family zinc finger 2 (Helios) [Source:HGNC Symbol;Acc:13177]
ENSG00000030582	chr17	42422614	42430470	15918	+	21.6341	21.0493	23.6286	22.0312	21.6259	29.4781	0.17432	4.54268	3.19326	0.0739425	0.232921	GRN	0	0	protein_coding	granulin [Source:HGNC Symbol;Acc:4601]
ENSG00000031003	chr5	137273649	137387650	16344	-	102.042	103.328	107.42	108.957	108.632	102.88	0.0710699	6.72566	1.41967	0.233457	0.466879	FAM13B	0	0	protein_coding	family with sequence similarity 13, member B [Source:HGNC Symbol;Acc:1335]
ENSG00000031691	chr6	49431091	49460820	1733	+	45.7332	47.5167	46.7074	43.263	43.6902	36.1434	-0.148287	5.45811	3.35133	0.0671509	0.218588	CENPQ	0	0	protein_coding	centromere protein Q [Source:HGNC Symbol;Acc:21347]
ENSG00000031698	chr1	109756540	109780791	7665	+	176.791	176.897	166.586	187.568	195.935	201.327	0.202714	7.52979	10.4229	0.00124463	0.0121214	SARS	0	0	protein_coding	seryl-tRNA synthetase [Source:HGNC Symbol;Acc:10537]
ENSG00000031823	chr19	5916150	5978153	31692	-	65.88	66.8877	71.4702	70.5409	67.2504	78.4641	0.117032	6.13435	3.33629	0.0677671	0.219803	RANBP3	0	0	protein_coding	RAN binding protein 3 [Source:HGNC Symbol;Acc:9850]
ENSG00000032219	chr14	58765103	58840605	27635	+	80.5048	76.5093	76.4193	78.3144	74.6266	71.5757	-0.0214018	6.25806	0.107325	0.74321	0.87592	ARID4A	0	0	protein_coding	AT rich interactive domain 4A (RBP1-like) [Source:HGNC Symbol;Acc:9885]
ENSG00000032389	chr2	3192696	3381653	14834	-	65.6459	65.1776	66.143	67.692	71.622	72.8028	0.141672	6.0958	5.57682	0.0181998	0.0872205	TSSC1	0	0	protein_coding	tumor suppressing subtransferable candidate 1 [Source:HGNC Symbol;Acc:12383]
ENSG00000032444	chr19	7598890	7626650	35191	+	28.5196	28.9447	32.7536	25.2411	24.45	31.8068	-0.112463	4.84087	1.67828	0.195153	0.420748	PNPLA6	0	0	protein_coding	patatin-like phospholipase domain containing 6 [Source:HGNC Symbol;Acc:16268]
ENSG00000032742	chr13	21140585	21265503	16611	+	28.6297	27.6022	26.6875	29.5468	28.4863	26.5916	0.0638778	4.80914	0.775994	0.378369	0.612953	IFT88	0	0	protein_coding	intraflagellar transport 88 homolog (Chlamydomonas) [Source:HGNC Symbol;Acc:20606]
ENSG00000033011	chr16	5083703	5137380	13349	+	24.9804	25.3646	25.7939	25.2926	26.8615	28.6833	0.120817	4.71449	3.27725	0.0702464	0.225248	ALG1	0	0	protein_coding	ALG1, chitobiosyldiphosphodolichol beta-mannosyltransferase [Source:HGNC Symbol;Acc:18294]
ENSG00000033030	chr12	122957417	122985518	19624	-	64.4616	62.2687	64.0637	64.9848	62.724	61.5916	0.0237525	5.98929	0.149935	0.698597	0.849219	ZCCHC8	0	0	protein_coding	zinc finger, CCHC domain containing 8 [Source:HGNC Symbol;Acc:25265]
ENSG00000033100	chr7	150929575	150935908	8012	+	28.8914	30.1115	31.7225	25.7567	25.443	29.0597	-0.141968	4.83542	4.47639	0.0343663	0.138039	CHPF2	0	0	protein_coding	chondroitin polymerizing factor 2 [Source:HGNC Symbol;Acc:29270]
ENSG00000033170	chr14	65877310	66210839	26948	+	49.1759	48.2998	47.9962	45.1452	46.1274	46.5737	-0.043299	5.56515	0.494457	0.481946	0.695984	FUT8	0	0	protein_coding	fucosyltransferase 8 (alpha (1,6) fucosyltransferase) [Source:HGNC Symbol;Acc:4019]
ENSG00000033178	chr4	68478370	68566897	15435	-	115.786	120.078	117.954	124.027	123.694	110.801	0.055136	6.89573	0.678314	0.410168	0.64133	UBA6	0	0	protein_coding	ubiquitin-like modifier activating enzyme 6 [Source:HGNC Symbol;Acc:25581]
ENSG00000033327	chr11	77926343	78129394	15028	-	8.3314	8.39093	8.76408	7.6703	7.00229	8.70119	-0.0917395	3.03199	1.23099	0.267215	0.502706	GAB2	0	0	protein_coding	GRB2-associated binding protein 2 [Source:HGNC Symbol;Acc:14458]
ENSG00000033627	chr17	40610862	40674629	42882	+	19.238	19.9944	20.2949	18.1896	15.0878	18.4761	-0.167974	4.21637	4.60312	0.0319139	0.13077	ATP6V0A1	0	0	protein_coding	ATPase, H+ transporting, lysosomal V0 subunit a1 [Source:HGNC Symbol;Acc:865]
ENSG00000033800	chr15	68346517	68483096	8989	+	69.1988	69.9564	67.449	66.8411	67.0827	64.0458	-0.0266079	6.07926	0.182062	0.669607	0.831931	PIAS1	0	0	protein_coding	protein inhibitor of activated STAT, 1 [Source:HGNC Symbol;Acc:2752]
ENSG00000033867	chr3	27414214	27525911	74799	-	88.1614	91.8847	101.577	102.357	96.6136	83.7629	0.0435692	6.55925	0.301002	0.583255	0.773328	SLC4A7	0	0	protein_coding	solute carrier family 4, sodium bicarbonate cotransporter, member 7 [Source:HGNC Symbol;Acc:11033]
ENSG00000034152	chr17	21187984	21218552	14857	+	16.5526	16.7819	19.0748	17.777	17.2414	20.1215	0.108931	4.16859	2.03016	0.154205	0.365008	MAP2K3	0	0	protein_coding	mitogen-activated protein kinase kinase 3 [Source:HGNC Symbol;Acc:6843]
ENSG00000034510	chr2	85132749	85133795	492	+	760.926	737.539	703.429	649.552	706.961	691.354	-0.0702512	9.47146	1.06088	0.303016	0.542108	TMSB10	0	0	protein_coding	thymosin beta 10 [Source:HGNC Symbol;Acc:11879]
ENSG00000034533	chr3	130732719	130746493	10518	-	18.6596	18.2842	18.2327	16.8489	18.0409	18.4203	-0.0158589	4.18176	0.0517069	0.820119	0.917711	ASTE1	0	0	protein_coding	asteroid homolog 1 (Drosophila) [Source:HGNC Symbol;Acc:25021]
ENSG00000034677	chr8	101269288	101348446	16005	-	48.7628	51.4005	51.4331	54.6331	51.2986	48.8187	0.0658321	5.67846	0.966477	0.32556	0.565265	RNF19A	0	0	protein_coding	ring finger protein 19A, RBR E3 ubiquitin protein ligase [Source:HGNC Symbol;Acc:13432]
ENSG00000034693	chr6	143771944	143811147	3161	+	25.187	25.7002	25.0378	27.0201	28.0865	25.8107	0.127382	4.71421	3.42945	0.0640436	0.211882	PEX3	0	0	protein_coding	peroxisomal biogenesis factor 3 [Source:HGNC Symbol;Acc:8858]
ENSG00000034713	chr16	75600249	75611779	5284	+	65.9351	67.1434	68.9269	65.7196	65.4321	61.1314	-0.0350108	6.04178	0.313627	0.575463	0.768221	GABARAPL2	0	0	protein_coding	GABA(A) receptor-associated protein-like 2 [Source:HGNC Symbol;Acc:13291]
ENSG00000035115	chr2	217730	266398	37147	-	55.4692	54.6769	58.5131	51.2685	48.4486	46.2669	-0.172072	5.71534	6.84663	0.00888086	0.0518848	SH3YL1	0	0	protein_coding	SH3 and SYLF domain containing 1 [Source:HGNC Symbol;Acc:29546]
ENSG00000035141	chr2	70523107	70529222	7108	-	156.837	159.54	151.429	158.885	165.798	160.554	0.0875286	7.31574	2.0112	0.156142	0.368165	FAM136A	0	0	protein_coding	family with sequence similarity 136, member A [Source:HGNC Symbol;Acc:25911]
ENSG00000035499	chr5	59892739	59996017	9426	-	102.759	105.262	111.647	100.333	104.261	93.3147	-0.0647791	6.68869	0.982231	0.321649	0.561495	DEPDC1B	0	0	protein_coding	DEP domain containing 1B [Source:HGNC Symbol;Acc:24902]
ENSG00000035681	chr8	59496063	59572403	16457	-	80.491	77.9637	85.2178	84.3475	82.364	80.5278	0.056966	6.35812	0.901415	0.342403	0.58128	NSMAF	0	0	protein_coding	neutral sphingomyelinase (N-SMase) activation associated factor [Source:HGNC Symbol;Acc:8017]
ENSG00000035687	chr1	244571796	244615436	4519	-	137.599	136.924	140.208	152.516	148.131	144.797	0.138495	7.16783	5.59756	0.0179855	0.0864754	ADSS	0	0	protein_coding	adenylosuccinate synthase [Source:HGNC Symbol;Acc:292]
ENSG00000035862	chr17	76849059	76921469	16234	-	47.7713	47.8203	55.798	50.7013	47.0688	58.2589	0.0786045	5.68176	1.00679	0.315673	0.55502	TIMP2	0	0	protein_coding	TIMP metallopeptidase inhibitor 2 [Source:HGNC Symbol;Acc:11821]
ENSG00000035928	chr4	39289076	39367995	19176	-	209.414	207.664	196.779	222.232	222.358	213.667	0.135368	7.73272	4.50428	0.0338101	0.136199	RFC1	0	0	protein_coding	replication factor C (activator 1) 1, 145kDa [Source:HGNC Symbol;Acc:9969]
ENSG00000036054	chr3	99979844	100044095	18141	+	57.1631	58.2091	60.8502	56.2316	55.3091	47.006	-0.115249	5.80556	2.20692	0.137393	0.340446	TBC1D23	0	0	protein_coding	TBC1 domain family, member 23 [Source:HGNC Symbol;Acc:25622]
ENSG00000036257	chr2	225334867	225450110	27903	-	64.682	62.4126	68.566	69.1874	66.5927	68.2012	0.0956905	6.06151	2.58254	0.108048	0.295035	CUL3	0	0	protein_coding	cullin 3 [Source:HGNC Symbol;Acc:2553]
ENSG00000036448	chr8	1993155	2113475	16535	+	2.32728	1.94989	2.07932	2.34621	2.3212	2.16135	0.133294	1.16031	1.29121	0.255824	0.490617	MYOM2	0	0	protein_coding	myomesin 2 [Source:HGNC Symbol;Acc:7614]
ENSG00000036549	chr1	78028101	78149104	20191	-	80.2569	81.3041	78.808	73.6993	73.9045	66.2629	-0.132845	6.24578	3.81072	0.0509256	0.18127	ZZZ3	0	0	protein_coding	zinc finger, ZZ-type containing 3 [Source:HGNC Symbol;Acc:24523]
ENSG00000037042	chr17	40811323	40819024	4393	+	14.005	16.5901	15.3629	12.6592	12.1605	14.5159	-0.190117	3.83317	5.08347	0.024155	0.10725	TUBG2	0	0	protein_coding	tubulin, gamma 2 [Source:HGNC Symbol;Acc:12419]
ENSG00000037241	chr5	172385732	172396774	3564	+	26.812	26.8829	25.2612	21.5542	23.6118	21.488	-0.209627	4.60525	8.03061	0.00459933	0.0323248	RPL26L1	0	0	protein_coding	ribosomal protein L26-like 1 [Source:HGNC Symbol;Acc:17050]
ENSG00000037280	chr5	180028506	180076624	26330	-	10.039	10.6285	9.77796	9.33327	8.96242	9.88645	-0.0785638	3.29523	1.09403	0.295581	0.534397	FLT4	0	0	protein_coding	fms-related tyrosine kinase 4 [Source:HGNC Symbol;Acc:3767]
ENSG00000037637	chr1	16573334	16678949	11220	-	34.9781	35.0182	36.9466	34.4712	34.0572	38.6673	0.0377622	5.16113	0.33572	0.56231	0.759567	FBXO42	0	0	protein_coding	F-box protein 42 [Source:HGNC Symbol;Acc:29249]
ENSG00000037749	chr5	153418466	153600038	15236	+	74.5144	76.813	76.9348	72.0879	68.4239	62.9024	-0.13014	6.17198	3.74795	0.0528724	0.185558	MFAP3	0	0	protein_coding	microfibrillar-associated protein 3 [Source:HGNC Symbol;Acc:7034]
ENSG00000037757	chr19	13875346	13885096	7909	+	40.9272	41.3633	42.0332	39.6793	37.7711	39.7968	-0.0497557	5.33487	0.677785	0.410351	0.641497	MRI1	0	0	protein_coding	methylthioribose-1-phosphate isomerase 1 [Source:HGNC Symbol;Acc:28469]
ENSG00000037897	chr12	58162254	58166576	6719	-	17.4891	19.0194	18.3015	17.9704	17.5767	19.2151	0.0333506	4.1959	0.2345	0.628207	0.805002	METTL1	0	0	protein_coding	methyltransferase like 1 [Source:HGNC Symbol;Acc:7030]
ENSG00000038002	chr4	178351924	178363657	5173	-	27.6658	28.5452	26.9968	25.5762	26.4617	24.486	-0.0856293	4.73922	1.52022	0.217587	0.447042	AGA	0	0	protein_coding	aspartylglucosaminidase [Source:HGNC Symbol;Acc:318]
ENSG00000038210	chr4	25162263	25280714	8802	+	97.7597	105.294	113.452	111.264	110.966	88.6155	0.012451	6.71201	0.0198869	0.887853	0.950132	PI4K2B	0	0	protein_coding	phosphatidylinositol 4-kinase type 2 beta [Source:HGNC Symbol;Acc:18215]
ENSG00000038274	chr5	162930120	162946342	14301	+	117.383	120.334	122.285	125.522	131.277	108.458	0.0579563	6.92187	0.578542	0.446884	0.669947	MAT2B	0	0	protein_coding	methionine adenosyltransferase II, beta [Source:HGNC Symbol;Acc:6905]
ENSG00000038358	chr16	67906926	67918406	23573	+	61.8727	64.762	71.3499	62.7159	59.023	77.9063	0.0461069	6.05244	0.294821	0.587148	0.776465	EDC4	0	0	protein_coding	enhancer of mRNA decapping 4 [Source:HGNC Symbol;Acc:17157]
ENSG00000038532	chr16	11038345	11276046	27788	+	30.5439	31.3581	35.1766	32.4086	29.9822	38.8486	0.0949214	5.04983	1.29667	0.254823	0.48969	CLEC16A	0	0	protein_coding	C-type lectin domain family 16, member A [Source:HGNC Symbol;Acc:29013]
ENSG00000039123	chr5	54603588	54721409	16492	+	247.408	244.232	238.795	256.6	262.128	241.416	0.0928305	7.96111	2.03539	0.153675	0.364211	SKIV2L2	0	0	protein_coding	superkiller viralicidic activity 2-like 2 (S. cerevisiae) [Source:HGNC Symbol;Acc:18734]
ENSG00000039319	chr5	79703832	79775169	39643	+	52.0678	53.1905	51.8799	49.4508	49.2224	43.6315	-0.107059	5.64504	2.23522	0.134897	0.336467	ZFYVE16	0	0	protein_coding	zinc finger, FYVE domain containing 16 [Source:HGNC Symbol;Acc:20756]
ENSG00000039650	chr19	50364461	50371166	15269	-	26.7293	26.3875	28.9902	25.5376	24.0889	28.5717	-0.0359495	4.74298	0.258461	0.611179	0.792711	PNKP	0	0	protein_coding	polynucleotide kinase 3'-phosphatase [Source:HGNC Symbol;Acc:9154]
ENSG00000040199	chr16	71671738	71758604	43677	-	27.4179	26.0359	27.9935	27.1232	24.3597	27.0797	-0.0177656	4.74105	0.0706917	0.790332	0.90221	PHLPP2	0	0	protein_coding	PH domain and leucine rich repeat protein phosphatase 2 [Source:HGNC Symbol;Acc:29149]
ENSG00000040275	chr5	169010638	169031782	13997	+	88.3129	88.3206	88.5687	84.2443	83.5504	81.6992	-0.0529063	6.42601	0.82603	0.363423	0.600717	SPDL1	0	0	protein_coding	spindle apparatus coiled-coil protein 1 [Source:HGNC Symbol;Acc:26010]
ENSG00000040341	chr8	74332604	74659943	43317	-	84.9665	82.1512	86.8331	86.3972	90.0755	78.0039	0.0395651	6.40927	0.320141	0.571523	0.765859	STAU2	0	0	protein_coding	staufen double-stranded RNA binding protein 2 [Source:HGNC Symbol;Acc:11371]
ENSG00000040487	chr1	19638820	19655794	9290	+	9.47439	9.06221	9.15932	8.41799	8.12421	10.1096	-0.0244764	3.18593	0.0806828	0.776374	0.894599	PQLC2	0	0	protein_coding	PQ loop repeat containing 2 [Source:HGNC Symbol;Acc:26001]
ENSG00000040531	chr17	3539762	3564836	13189	+	8.08353	8.45486	9.65767	8.30197	8.08552	9.67729	0.0291631	3.12896	0.11579	0.733646	0.87022	CTNS	0	0	protein_coding	cystinosin, lysosomal cystine transporter [Source:HGNC Symbol;Acc:2518]
ENSG00000040608	chr22	20228938	20270769	7596	-	1.74891	1.77408	2.44019	1.9208	2.26962	2.02191	0.104837	1.04332	0.572337	0.449332	0.672008	RTN4R	0	0	protein_coding	reticulon 4 receptor [Source:HGNC Symbol;Acc:18601]
ENSG00000040633	chr17	7138347	7143041	12186	-	30.9846	30.527	33.1488	32.7825	33.3221	35.7669	0.141051	5.03826	5.00414	0.0252868	0.110898	PHF23	0	0	protein_coding	PHD finger protein 23 [Source:HGNC Symbol;Acc:28428]
ENSG00000040933	chr2	99061317	99210853	38486	+	90.8054	94.1223	101.32	90.0583	83.8728	96.1733	-0.0486817	6.53707	0.612482	0.433855	0.659079	INPP4A	0	0	protein_coding	inositol polyphosphate-4-phosphatase, type I, 107kDa [Source:HGNC Symbol;Acc:6074]
ENSG00000041357	chr15	78832747	78841604	20000	+	410.056	400.639	389.881	369.064	385.049	352.356	-0.0825252	8.59024	1.53599	0.215216	0.444428	PSMA4	0	0	protein_coding	proteasome (prosome, macropain) subunit, alpha type, 4 [Source:HGNC Symbol;Acc:9533]
ENSG00000041802	chr3	194361517	194393206	8197	-	99.5912	99.924	96.1471	93.5776	90.2045	94.6115	-0.052776	6.58337	0.806304	0.369215	0.605189	LSG1	0	0	protein_coding	large 60S subunit nuclear export GTPase 1 [Source:HGNC Symbol;Acc:25652]
ENSG00000041880	chr3	51976361	51982883	13129	+	8.13861	7.8635	8.00796	8.03125	7.73734	9.35657	0.0969345	3.04183	1.38017	0.240071	0.474937	PARP3	0	0	protein_coding	poly (ADP-ribose) polymerase family, member 3 [Source:HGNC Symbol;Acc:273]
ENSG00000041988	chr1	6684926	6695646	8247	+	14.3217	15.3434	14.9333	12.6463	13.5146	13.9163	-0.119213	3.82391	2.71063	0.0996814	0.281007	THAP3	0	0	protein_coding	THAP domain containing, apoptosis associated protein 3 [Source:HGNC Symbol;Acc:20855]
ENSG00000042088	chr14	90421283	90511106	27532	+	90.4749	89.9668	86.9878	93.5776	96.6007	92.492	0.114757	6.5233	3.50426	0.0612112	0.205057	TDP1	0	0	protein_coding	tyrosyl-DNA phosphodiesterase 1 [Source:HGNC Symbol;Acc:18884]
ENSG00000042286	chr10	71857979	71892690	6762	-	3.8834	3.85184	4.22738	3.72557	3.75261	4.42032	0.0262348	2.00402	0.0767263	0.781784	0.897828	AIFM2	0	0	protein_coding	apoptosis-inducing factor, mitochondrion-associated, 2 [Source:HGNC Symbol;Acc:21411]
ENSG00000042317	chr14	88851268	88936694	24776	+	8.12484	7.46393	8.00796	7.70897	8.30474	7	-3.84774e-05	2.96684	1.90705e-07	0.999652	0.999803	SPATA7	0	0	protein_coding	spermatogenesis associated 7 [Source:HGNC Symbol;Acc:20423]
ENSG00000042429	chr11	93517393	93547861	20092	+	32.8712	31.6778	36.1733	32.4731	32.5226	31.2629	-0.0285361	5.04074	0.184331	0.667678	0.830406	MED17	0	0	protein_coding	mediator complex subunit 17 [Source:HGNC Symbol;Acc:2375]
ENSG00000042445	chr2	85569211	85581743	16033	-	30.9983	30.9745	31.4132	31.2742	30.7946	34.4701	0.0816958	4.98874	1.65367	0.198461	0.424729	RETSAT	0	0	protein_coding	retinol saturase (all-trans-retinol 13,14-reductase) [Source:HGNC Symbol;Acc:25991]
ENSG00000042493	chr2	85621871	85645555	12433	-	22.419	21.9443	22.1336	23.1269	24.5274	26.4103	0.189006	4.55592	7.51273	0.00612644	0.0396257	CAPG	0	0	protein_coding	capping protein (actin filament), gelsolin-like [Source:HGNC Symbol;Acc:1474]
ENSG00000042753	chr19	47341393	47354249	6480	-	56.1027	54.8367	55.2652	59.0677	63.0593	63.0557	0.190587	5.87704	9.33573	0.00224729	0.0189572	AP2S1	0	0	protein_coding	adaptor-related protein complex 2, sigma 1 subunit [Source:HGNC Symbol;Acc:565]
ENSG00000043093	chr3	182655862	182703741	11675	-	109.506	114.884	117.456	112.889	112.256	89.4521	-0.0822075	6.77718	0.914034	0.339046	0.577639	DCUN1D1	0	0	protein_coding	DCN1, defective in cullin neddylation 1, domain containing 1 [Source:HGNC Symbol;Acc:18184]
ENSG00000043143	chr5	133860003	133918918	22024	+	60.9638	60.0631	66.9335	61.9296	59.8483	77.1952	0.115914	6.01381	2.01043	0.156221	0.368266	JADE2	0	0	protein_coding	jade family PHD finger 2 [Source:HGNC Symbol;Acc:22984]
ENSG00000043355	chr13	100634026	100639018	4503	+	7.27104	7.16026	8.52349	7.82499	7.11835	8.31075	0.0554417	2.9524	0.433454	0.510299	0.719219	ZIC2	0	0	protein_coding	Zic family member 2 [Source:HGNC Symbol;Acc:12873]
ENSG00000043462	chr5	169673241	169725231	12728	-	31.4115	31.8855	33.166	35.9537	32.471	34.8884	0.134126	5.06198	4.46786	0.0345382	0.138561	LCP2	0	0	protein_coding	lymphocyte cytosolic protein 2 (SH2 domain containing leukocyte protein of 76kDa) [Source:HGNC Symbol;Acc:6529]
ENSG00000043514	chr1	40306723	40349183	18859	-	65.4669	68.486	68.7379	64.4563	63.3043	62.9442	-0.0523515	6.03816	0.790412	0.373976	0.609409	TRIT1	0	0	protein_coding	tRNA isopentenyltransferase 1 [Source:HGNC Symbol;Acc:20286]
ENSG00000044090	chr6	43005355	43021683	11507	-	32.1138	32.4449	36.517	31.3386	29.3374	37.9701	-0.000905362	5.05944	0.000118278	0.991323	0.995538	CUL7	0	0	protein_coding	cullin 7 [Source:HGNC Symbol;Acc:21024]
ENSG00000044446	chrX	18910418	19002716	13429	-	54.5604	58.1452	61.4516	54.9425	51.7628	61.5777	-0.014722	5.83723	0.0455773	0.830946	0.922754	PHKA2	0	0	protein_coding	phosphorylase kinase, alpha 2 (liver) [Source:HGNC Symbol;Acc:8926]
ENSG00000044459	chr9	17134980	17503921	22995	+	26.8533	27.4423	27.2546	28.3865	27.4676	26.3267	0.0466866	4.77534	0.502019	0.478615	0.693616	CNTLN	0	0	protein_coding	centlein, centrosomal protein [Source:HGNC Symbol;Acc:23432]
ENSG00000046647	chrX	14026398	14048012	5232	-	19.1278	19.9624	18.7826	18.731	20.0397	21.3347	0.0880998	4.30311	1.48899	0.222373	0.453943	GEMIN8	0	0	protein_coding	gem (nuclear organelle) associated protein 8 [Source:HGNC Symbol;Acc:26044]
ENSG00000046651	chrX	13752832	13787480	19261	+	37.8012	38.5184	37.2387	39.95	35.6691	37.747	0.0317789	5.24547	0.233591	0.628874	0.805472	OFD1	0	0	protein_coding	oral-facial-digital syndrome 1 [Source:HGNC Symbol;Acc:2567]
ENSG00000047056	chr10	1095478	1178237	11651	+	26.2336	25.8441	28.5606	26.1306	25.2237	27.2191	-0.0018987	4.73372	0.000870407	0.976464	0.98842	WDR37	0	0	protein_coding	WD repeat domain 37 [Source:HGNC Symbol;Acc:31406]
ENSG00000047188	chr5	112849380	112930982	19804	+	115.097	114.9	118.813	124.207	115.493	111.428	0.0452974	6.86991	0.522378	0.469829	0.686981	YTHDC2	0	0	protein_coding	YTH domain containing 2 [Source:HGNC Symbol;Acc:24721]
ENSG00000047315	chr4	57843888	57897334	22164	+	241.941	244.408	242.043	270.11	262.218	256.058	0.149367	7.98619	6.1387	0.0132254	0.0694453	POLR2B	0	0	protein_coding	polymerase (RNA) II (DNA directed) polypeptide B, 140kDa [Source:HGNC Symbol;Acc:9188]
ENSG00000047346	chr15	52873514	53002014	24349	-	22.1023	22.1521	24.1442	23.6554	20.4008	21.2649	-0.0301729	4.48229	0.170434	0.679726	0.838059	FAM214A	0	0	protein_coding	family with sequence similarity 214, member A [Source:HGNC Symbol;Acc:25609]
ENSG00000047365	chr4	35949843	36246131	17285	-	32.9263	33.6277	35.5718	33.0918	33.4769	30.5936	-0.0349016	5.0579	0.267576	0.604963	0.78867	ARAP2	0	0	protein_coding	ArfGAP with RhoGAP domain, ankyrin repeat and PH domain 2 [Source:HGNC Symbol;Acc:16924]
ENSG00000047578	chr16	27561454	27791690	15523	+	16.8005	17.4052	19.0748	14.6702	14.9331	16.9143	-0.160268	4.0593	4.55448	0.0328327	0.133173	KIAA0556	0	0	protein_coding	KIAA0556 [Source:HGNC Symbol;Acc:29068]
ENSG00000047579	chr6	15523032	15663289	13665	-	19.3894	18.6199	20.8963	20.6518	21.7161	23.0358	0.186281	4.37845	7.0941	0.00773383	0.0470756	DTNBP1	0	0	protein_coding	dystrobrevin binding protein 1 [Source:HGNC Symbol;Acc:17328]
ENSG00000047621	chr12	4596894	4647674	10719	-	37.3192	36.3287	37.4793	36.9205	37.7324	34.484	0.00976482	5.2028	0.0212634	0.884064	0.9486	C12orf4	0	0	protein_coding	chromosome 12 open reading frame 4 [Source:HGNC Symbol;Acc:1184]
ENSG00000047644	chrX	9983602	10112518	10654	+	19.1829	19.8825	22.357	21.0514	18.2085	23.0777	0.0564079	4.37015	0.460554	0.497365	0.708524	WWC3	0	0	protein_coding	WWC family member 3 [Source:HGNC Symbol;Acc:29237]
ENSG00000047849	chr3	47892182	48130769	52803	-	71.4159	69.9724	80.0452	78.9589	72.8986	91.6693	0.171592	6.27909	5.10933	0.0237975	0.106018	MAP4	0	0	protein_coding	microtubule-associated protein 4 [Source:HGNC Symbol;Acc:6862]
ENSG00000047932	chr6	117639374	117923691	14574	-	118.003	118.256	127.698	134.404	131.896	121.817	0.12939	6.97399	4.05817	0.043958	0.163738	GOPC	0	0	protein_coding	golgi-associated PDZ and coiled-coil motif containing [Source:HGNC Symbol;Acc:17643]
ENSG00000048028	chr11	113668596	113746292	28037	-	15.3959	15.3274	15.741	15.2761	15.3586	15.3386	0.0197847	3.9513	0.0859781	0.769354	0.89045	USP28	0	0	protein_coding	ubiquitin specific peptidase 28 [Source:HGNC Symbol;Acc:12625]
ENSG00000048052	chr7	18126572	19042039	53909	+	21.6479	22.232	22.3914	22.0827	23.6634	20.5538	0.0373717	4.47138	0.249266	0.617593	0.796535	HDAC9	0	0	protein_coding	histone deacetylase 9 [Source:HGNC Symbol;Acc:14065]
ENSG00000048140	chr5	176074388	176086058	20697	+	28.0513	28.4652	29.0589	25.3958	25.5977	29.004	-0.0632944	4.78989	0.888243	0.345954	0.584997	TSPAN17	0	0	protein_coding	tetraspanin 17 [Source:HGNC Symbol;Acc:13594]
ENSG00000048162	chr5	175810949	175815976	7029	-	56.0201	55.6039	52.9969	52.4932	54.0066	55.6932	0.0123187	5.77152	0.0372724	0.846912	0.931335	NOP16	0	0	protein_coding	NOP16 nucleolar protein [Source:HGNC Symbol;Acc:26934]
ENSG00000048392	chr8	103216730	103251346	10851	-	10.218	10.4207	10.5684	11.6408	10.8323	9.57968	0.0756759	3.40627	0.786592	0.375133	0.610092	RRM2B	0	0	protein_coding	ribonucleotide reductase M2 B (TP53 inducible) [Source:HGNC Symbol;Acc:17296]
ENSG00000048405	chr7	126986844	127071978	14281	-	58.788	60.2549	64.0981	67.3439	64.336	59.235	0.0968479	5.96651	2.00875	0.156394	0.368398	ZNF800	0	0	protein_coding	zinc finger protein 800 [Source:HGNC Symbol;Acc:27267]
ENSG00000048471	chr16	12070594	12668146	23333	+	12.1735	11.8272	14.1084	14.0644	13.2953	15.8127	0.21569	3.7659	6.8207	0.0090107	0.0523888	SNX29	0	0	protein_coding	sorting nexin 29 [Source:HGNC Symbol;Acc:30542]
ENSG00000048544	chr6	42174539	42185603	2110	-	75.0377	73.2968	72.7418	77.6698	80.2362	71.7709	0.0906337	6.23612	1.80799	0.17875	0.399041	MRPS10	0	0	protein_coding	mitochondrial ribosomal protein S10 [Source:HGNC Symbol;Acc:14502]
ENSG00000048649	chr11	77371041	77532063	33416	-	103.571	104.175	103.399	105.734	103.874	97.6653	0.017423	6.69143	0.0795024	0.777973	0.895657	RSF1	0	0	protein_coding	remodeling and spacing factor 1 [Source:HGNC Symbol;Acc:18118]
ENSG00000048828	chr9	96214004	96328397	22536	+	98.6961	101.187	110.548	105.386	98.0708	106.882	0.0352081	6.69579	0.345009	0.556952	0.755227	FAM120A	0	0	protein_coding	family with sequence similarity 120A [Source:HGNC Symbol;Acc:13247]
ENSG00000049167	chr5	60169658	60240900	14837	-	30.6816	31.8056	31.7225	31.2226	31.0525	29.1574	-0.00713634	4.95601	0.012023	0.912687	0.960544	ERCC8	0	0	protein_coding	excision repair cross-complementing rodent repair deficiency, complementation group 8 [Source:HGNC Symbol;Acc:3439]
ENSG00000049192	chr5	64444563	64777747	25539	-	5.3982	5.62592	6.6332	6.39406	6.0996	6.42828	0.139708	2.61754	2.68755	0.101135	0.283295	ADAMTS6	0	0	protein_coding	ADAM metallopeptidase with thrombospondin type 1 motif, 6 [Source:HGNC Symbol;Acc:222]
ENSG00000049239	chr1	9294834	9331396	17437	+	54.9322	56.1154	62.8092	51.4361	46.8367	59.3048	-0.107345	5.78914	1.90125	0.167939	0.384061	H6PD	0	0	protein_coding	hexose-6-phosphate dehydrogenase (glucose 1-dehydrogenase) [Source:HGNC Symbol;Acc:4795]
ENSG00000049245	chr1	7831329	7841492	3433	+	40.9409	42.4501	41.7926	46.589	46.0501	43.8406	0.16027	5.45189	6.26675	0.0123024	0.0658943	VAMP3	0	0	protein_coding	vesicle-associated membrane protein 3 [Source:HGNC Symbol;Acc:12644]
ENSG00000049246	chr1	7844380	7905237	17048	+	32.8574	32.1093	33.0801	36.2115	35.1275	33.4801	0.131859	5.0848	4.07403	0.0435472	0.16262	PER3	0	0	protein_coding	period circadian clock 3 [Source:HGNC Symbol;Acc:8847]
ENSG00000049449	chr11	31833939	32127301	14146	+	58.43	59.1041	62.5343	59.4158	58.0171	54.2012	-0.0326827	5.87683	0.253398	0.614692	0.795085	RCN1	0	0	protein_coding	reticulocalbin 1, EF-hand calcium binding domain [Source:HGNC Symbol;Acc:9934]
ENSG00000049541	chr7	73645829	73668774	10975	-	144.416	143.301	143.593	148.314	154.721	159.452	0.13526	7.22298	5.30784	0.0212296	0.0974677	RFC2	0	0	protein_coding	replication factor C (activator 1) 2, 40kDa [Source:HGNC Symbol;Acc:9970]
ENSG00000049618	chr6	157099063	157531913	52447	+	52.2331	52.3594	60.0941	57.7657	53.349	68.8008	0.162026	5.84681	3.90131	0.0482486	0.174749	ARID1B	0	0	protein_coding	AT rich interactive domain 1B (SWI1-like) [Source:HGNC Symbol;Acc:18040]
ENSG00000049656	chr5	1317859	1345214	16711	-	135.038	140.328	150.33	129.596	126.454	149.315	-0.0359605	7.11583	0.28993	0.590265	0.779186	CLPTM1L	0	0	protein_coding	CLPTM1-like [Source:HGNC Symbol;Acc:24308]
ENSG00000049759	chr18	55711599	56068772	73692	+	2.83681	3.18056	2.95573	2.90053	2.96598	3.09562	0.0337433	1.59663	0.115658	0.733792	0.870247	NEDD4L	0	0	protein_coding	neural precursor cell expressed, developmentally down-regulated 4-like, E3 ubiquitin protein ligase [Source:HGNC Symbol;Acc:7728]
ENSG00000049769	chrX	49126306	49157929	11663	+	9.36422	8.98229	10.6887	8.32775	8.4337	8.53386	-0.161391	3.18433	4.26382	0.0389322	0.150352	PPP1R3F	0	0	protein_coding	protein phosphatase 1, regulatory subunit 3F [Source:HGNC Symbol;Acc:14944]
ENSG00000049860	chr5	73935848	74018472	12195	+	63.6905	65.2415	66.4523	65.5907	65.7674	63.6135	0.032725	6.02763	0.299873	0.583962	0.773877	HEXB	0	0	protein_coding	hexosaminidase B (beta polypeptide) [Source:HGNC Symbol;Acc:4879]
ENSG00000049883	chr5	71616194	71656052	16782	+	21.7856	23.127	22.2539	21.1545	20.4266	20.2331	-0.084434	4.4306	1.59356	0.206818	0.43415	PTCD2	0	0	protein_coding	pentatricopeptide repeat domain 2 [Source:HGNC Symbol;Acc:25734]
ENSG00000050030	chrX	73952684	74145282	12227	-	25.7103	25.5724	26.55	26.5689	25.8943	23.0777	-0.00649895	4.68098	0.00775078	0.929846	0.967625	KIAA2022	0	0	protein_coding	KIAA2022 [Source:HGNC Symbol;Acc:29433]
ENSG00000050130	chr14	59951161	59972128	16911	+	50.3602	50.7771	50.9348	47.2207	48.1005	42.8924	-0.10171	5.60016	2.15851	0.141782	0.347095	JKAMP	0	0	protein_coding	JNK1/MAPK8-associated membrane protein [Source:HGNC Symbol;Acc:20184]
ENSG00000050344	chr7	26191860	26226745	6238	+	5.35688	5.6419	5.87709	6.31671	5.76432	5.52191	0.0993469	2.53353	1.35027	0.245231	0.480117	NFE2L3	0	0	protein_coding	nuclear factor, erythroid 2-like 3 [Source:HGNC Symbol;Acc:7783]
ENSG00000050393	chr6	13786789	13814800	8821	-	68.9372	68.9815	70.6797	71.0179	71.5833	72.3984	0.0787216	6.14564	1.89277	0.16889	0.385024	MCUR1	0	0	protein_coding	mitochondrial calcium uniporter regulator 1 [Source:HGNC Symbol;Acc:21097]
ENSG00000050426	chr12	51441745	51454207	38128	+	63.1672	62.956	63.0842	59.6607	56.9984	61.0896	-0.055883	5.93772	0.891111	0.345176	0.58448	LETMD1	0	0	protein_coding	LETM1 domain containing 1 [Source:HGNC Symbol;Acc:24241]
ENSG00000050438	chr12	51785101	51902980	38162	+	5.27426	4.92268	4.48515	4.89868	4.71978	5.91235	0.108052	2.34424	1.12075	0.289758	0.528121	SLC4A8	0	0	protein_coding	solute carrier family 4, sodium bicarbonate cotransporter, member 8 [Source:HGNC Symbol;Acc:11034]
ENSG00000050748	chr5	179660143	179719099	30011	-	59.7933	59.8234	62.9295	60.3568	59.4099	57.5338	-0.00610067	5.90994	0.0100205	0.920263	0.964231	MAPK9	0	0	protein_coding	mitogen-activated protein kinase 9 [Source:HGNC Symbol;Acc:6886]
ENSG00000051108	chr16	56965960	56977798	19095	+	43.7364	43.3452	47.7556	45.3128	45.3537	45.4303	0.0496229	5.50071	0.641413	0.4232	0.650135	HERPUD1	0	0	protein_coding	homocysteine-inducible, endoplasmic reticulum stress-inducible, ubiquitin-like domain member 1 [Source:HGNC Symbol;Acc:13744]
ENSG00000051128	chr19	19040010	19052070	14550	-	3.126	3.38834	3.02447	2.96499	2.73386	2.78884	-0.134298	1.60307	1.76062	0.184548	0.406158	HOMER3	0	0	protein_coding	homer homolog 3 (Drosophila) [Source:HGNC Symbol;Acc:17514]
ENSG00000051341	chr3	121150278	121264853	10227	-	113.224	115.555	116.442	109.885	105.731	106.38	-0.0652421	6.80004	1.29279	0.255535	0.490515	POLQ	0	0	protein_coding	polymerase (DNA directed), theta [Source:HGNC Symbol;Acc:9186]
ENSG00000051523	chr16	88709691	88717560	7508	-	46.7522	48.7473	48.2196	41.8321	45.3279	47.1175	-0.0633065	5.53732	0.940825	0.332066	0.571165	CYBA	0	0	protein_coding	cytochrome b-245, alpha polypeptide [Source:HGNC Symbol;Acc:2577]
ENSG00000051596	chr5	175344876	175461683	8481	-	28.5333	28.721	30.6399	27.0587	28.9119	28.4601	-0.0219482	4.84814	0.119097	0.730016	0.86806	THOC3	0	0	protein_coding	THO complex 3 [Source:HGNC Symbol;Acc:19072]
ENSG00000051620	chr6	138724668	138743334	12031	+	9.57078	9.254	10.0529	9.70711	8.98821	8.86852	-0.0309339	3.24081	0.167765	0.682106	0.839788	HEBP2	0	0	protein_coding	heme binding protein 2 [Source:HGNC Symbol;Acc:15716]
ENSG00000051825	chr12	123636867	123728561	41895	-	131.361	131.586	135.706	127.275	119.361	116.462	-0.0991281	6.99102	2.65717	0.103084	0.286449	MPHOSPH9	0	0	protein_coding	M-phase phosphoprotein 9 [Source:HGNC Symbol;Acc:7215]
ENSG00000052126	chr12	19282648	19529334	55933	+	19.3757	19.7866	19.006	21.3737	19.3949	19.3127	0.0813821	4.30672	1.28104	0.257706	0.492719	PLEKHA5	0	0	protein_coding	pleckstrin homology domain containing, family A member 5 [Source:HGNC Symbol;Acc:30036]
ENSG00000052723	chr1	115312100	115323306	11165	-	124.971	129.684	132.355	130.434	128.504	110.145	-0.0314994	6.98112	0.181458	0.670124	0.83204	SIKE1	0	0	protein_coding	suppressor of IKBKE 1 [Source:HGNC Symbol;Acc:26119]
ENSG00000052749	chr10	99116115	99161127	23413	-	27.3077	27.1547	33.0114	32.718	30.988	41.4004	0.299718	5.0083	9.83254	0.00171451	0.0153919	RRP12	0	0	protein_coding	ribosomal RNA processing 12 homolog (S. cerevisiae) [Source:HGNC Symbol;Acc:29100]
ENSG00000052795	chr4	159690290	159829201	20153	+	26.7293	26.4354	28.2341	27.4713	25.9201	28.3346	0.0406707	4.76912	0.413878	0.520008	0.726846	FNIP2	0	0	protein_coding	folliculin interacting protein 2 [Source:HGNC Symbol;Acc:29280]
ENSG00000052802	chr4	166248775	166264312	6539	+	50.2914	48.4117	49.9381	48.4324	47.0817	38.7091	-0.110451	5.56312	1.67916	0.195036	0.420565	MSMO1	0	0	protein_coding	methylsterol monooxygenase 1 [Source:HGNC Symbol;Acc:10545]
ENSG00000052841	chr11	43380482	43516483	23988	+	96.1072	99.6044	93.3632	99.6623	96.5362	99.2131	0.0655352	6.61015	1.2031	0.272703	0.509125	TTC17	0	0	protein_coding	tetratricopeptide repeat domain 17 [Source:HGNC Symbol;Acc:25596]
ENSG00000053254	chr14	89591215	90085493	26508	-	103.902	98.4216	110.307	112.695	107.859	114.133	0.13371	6.75709	5.0789	0.0242188	0.107461	FOXN3	0	0	protein_coding	forkhead box N3 [Source:HGNC Symbol;Acc:1928]
[truncated: 11,515 more rows]

## Sheet: DMSO_vs_E7107_1.5nm.htseq.edgeR
Table S4. E7107-associated splicing events changes in CUTLL1 cells (1.5nm)
[truncated: 15,769 more rows]

## Sheet: DMSO_vs_E7107_3nm.htseq.edgeR
Table S4. E7107-associated gene expression changes in CUTLL1 cells (3nm)
[truncated: 16,219 more rows]
