# Supplementary material for: SF3B1 homeostasis is critical for survival and therapeutic response in T cell leukemia
Source: Sci Adv. 2022 Jan 21;8(3):eabj8357. doi: 10.1126/sciadv.abj8357 (PMC8782448; doi:10.1126/sciadv.abj8357)
Supplement: Supplementary file 2 — Tables S1 to S5 [file sciadv.abj8357_tables_s1_to_s5.zip › sciadv.abj8357_table_s5.xlsx]

## Sheet: DMSO_vs_3nM_E7107.htseq.edgeR
Table S5. E7107 vs vehicle gene expression changes in CUTLL1 cells
	Chr	Start	End	width	Strand	Cutll1.DMSO.24hr.Rep1	Cutll1.DMSO.24hr.Rep2	Cutll1.DMSO.24hr.Rep3	Cutll1.3nm.E7107.24hr.Rep1	Cutll1.3nm.E7107.24hr.Rep2	Cutll1.3nm.E7107.24hr.Rep3	logFC	logCPM	LR	PValue	adj.p	gene	up	dn	biotype	description
ENSG00000188820	chr6	116782533	116784934	2195	+	0.965261	1.63143	1.85152	0.984699	0.75433	0.858506	-0.671947	0.336341	6.60039	0.0101956	0.0120669	FAM26F	0	0	protein_coding	family with sequence similarity 26, member F [Source:HGNC Symbol;Acc:33391]
ENSG00000179253	chr20	60292562	60294804	2000	-	1.43125	0.968662	1.14291	0.386846	1.28236	0.720037	-0.671857	0.0590333	6.20419	0.0127449	0.0149867	RP11-429E11.3	0	0	protein_coding	Uncharacterized protein [Source:UniProtKB/TrEMBL;Acc:Q5VZ43]
ENSG00000189332	chr11	18230685	18236109	6742	+	0.898692	1.58045	1.32578	0.527517	0.980629	0.830812	-0.645023	0.116511	6.36717	0.0116251	0.0137097	RP11-113D6.10	0	0	protein_coding	Putative mitochondrial carrier protein LOC494141 [Source:UniProtKB/Swiss-Prot;Acc:Q7Z469]
ENSG00000267355	chr17	76842035	76842950	593	-	1.69753	1.4275	0.982906	1.05503	0.603464	0.692343	-0.634348	0.205699	5.54914	0.0184898	0.0215422	RPL9P29	0	0	pseudogene	ribosomal protein L9 pseudogene 29 [Source:HGNC Symbol;Acc:35533]
ENSG00000269106	chr19	58986722	58987130	409	-	1.06512	1.01964	1.25721	0.457182	0.905196	0.803118	-0.628822	-0.0114052	6.79993	0.00911617	0.0108169	CTD-2619J13.23	0	0	antisense
ENSG00000222720	chr19	1556604	1556685	82	+	1.59767	1.88634	1.00576	0.914363	1.05606	0.747731	-0.622957	0.320637	5.66178	0.0173385	0.0202287	AC027307.1	0	0	miRNA
ENSG00000269337	chr9	70646589	70648956	2368	+	1.99709	1.27456	1.55436	0.879195	1.81039	0.720037	-0.608509	0.502783	5.57958	0.0181711	0.0211815	AL591479.1	0	0	protein_coding	Uncharacterized protein [Source:UniProtKB/TrEMBL;Acc:M0R1G5]
ENSG00000264673	chr17	16691562	16692548	686	-	0.898692	1.63143	1.21149	0.703356	0.678897	0.803118	-0.603212	0.0819639	6.10841	0.013454	0.0158	RP11-92B11.3	0	0	antisense
ENSG00000158457	chr7	128784712	128808671	4054	+	0.931977	1.68241	1.3715	0.738524	0.678897	0.913893	-0.597786	0.176602	6.074	0.0137186	0.016099	TSPAN33	0	0	protein_coding	tetraspanin 33 [Source:HGNC Symbol;Acc:28743]
ENSG00000262903	chr17	3558915	3561386	874	-	1.19826	1.73339	1.07434	0.738524	0.829763	0.803118	-0.59448	0.166589	6.46532	0.011	0.0129923	RP11-235E17.6	0	0	antisense
ENSG00000260591	chr15	75647551	75648087	343	-	1.16497	1.12161	1.21149	0.80886	0.603464	0.720037	-0.593988	0.0352842	6.66751	0.00981865	0.0116292	RP11-817O13.6	0	0	lincRNA
ENSG00000273249	chr9	136997364	137000894	1438	-	0.765552	1.01964	1.16577	0.633021	0.678897	0.609262	-0.581846	-0.168978	5.22616	0.0222496	0.0258004	LL09NC01-251B2.3	0	0	antisense
ENSG00000222046	chr1	32674695	32681797	3212	+	1.93052	1.83536	1.28006	0.949531	1.58409	0.858506	-0.570797	0.532417	5.89382	0.0151941	0.0177791	DCDC2B	0	0	protein_coding	doublecortin domain containing 2B [Source:HGNC Symbol;Acc:32576]
ENSG00000204396	chr6	31733367	31745108	12290	-	1.19826	1.01964	1.0972	0.633021	0.75433	0.747731	-0.564613	-0.0205226	5.75899	0.0164045	0.0191608	VWA7	0	0	protein_coding	von Willebrand factor A domain containing 7 [Source:HGNC Symbol;Acc:13939]
ENSG00000227470	chr2	109494764	109494916	153	+	1.29811	0.815715	1.00576	0.773692	0.829763	0.553875	-0.543871	-0.0710475	4.83871	0.0278277	0.0321217	AC073415.2	0	0	pseudogene
ENSG00000116771	chr1	15898848	15911605	2500	-	1.3314	1.52947	1.12006	0.949531	0.829763	0.720037	-0.541075	0.196472	6.0702	0.0137481	0.0161301	AGMAT	0	0	protein_coding	agmatine ureohydrolase (agmatinase) [Source:HGNC Symbol;Acc:18407]
ENSG00000256323	chr16	542366	542567	198	+	1.13169	1.17259	1.12006	0.773692	0.528031	0.775424	-0.540773	0.00583677	5.42978	0.0197962	0.0230345	AL049542.1	0	0	pseudogene
ENSG00000196873	chr9	70856397	70914929	9809	+	1.39796	1.68241	1.25721	0.457182	1.20693	1.16314	-0.540201	0.323143	4.14552	0.0417449	0.0476304	CBWD3	0	0	protein_coding	COBW domain containing 3 [Source:HGNC Symbol;Acc:18519]
ENSG00000257524	chr9	130630143	130649066	1535	-	1.3314	0.560804	0.777182	0.633021	1.05606	0.304631	-0.536336	-0.271676	2.24877	0.133721	0.14697	RP11-203J24.9	0	0	processed_transcript
ENSG00000235314	chr7	44078770	44081905	3913	+	1.26483	1.07063	1.23435	0.703356	0.905196	0.803118	-0.535345	0.100715	5.6804	0.0171555	0.0200193	LINC00957	0	0	lincRNA	long intergenic non-protein coding RNA 957 [Source:HGNC Symbol;Acc:22332]
ENSG00000128298	chr22	38480896	38506677	3701	-	1.49782	1.12161	1.25721	0.879195	0.829763	0.830812	-0.532451	0.202949	6.06902	0.0137573	0.0161374	BAIAP2L2	0	0	protein_coding	BAI1-associated protein 2-like 2 [Source:HGNC Symbol;Acc:26203]
ENSG00000224152	chr2	160471807	160473593	1494	+	1.36468	1.52947	1.12006	0.738524	1.13149	0.803118	-0.530836	0.22309	5.89803	0.0151579	0.0177405	AC009506.1	0	0	antisense
ENSG00000260372	chr18	24235706	24770662	5565	+	1.46453	1.07063	1.0972	0.527517	1.28236	0.803118	-0.527685	0.129905	4.63162	0.0313879	0.0360848	AQP4-AS1	0	0	antisense	AQP4 antisense RNA 1 [Source:HGNC Symbol;Acc:26399]
ENSG00000272817	chr10	93667888	93669105	571	+	1.63096	1.27456	1.87438	1.12537	1.43323	0.913893	-0.526349	0.533745	6.74087	0.00942289	0.0111703	RP11-402D21.2	0	0	antisense
ENSG00000123454	chr9	136501482	136524466	3532	+	1.19826	1.07063	1.73723	0.844028	1.13149	0.886199	-0.521861	0.293952	4.89512	0.0269327	0.0311063	DBH	0	0	protein_coding	dopamine beta-hydroxylase (dopamine beta-monooxygenase) [Source:HGNC Symbol;Acc:2689]
ENSG00000233033	chrX	41379289	41381589	515	+	1.16497	1.12161	1.21149	0.668188	0.678897	0.886199	-0.520409	0.0579233	5.25471	0.0218875	0.0253905	CASK-AS1	0	0	antisense	CASK antisense RNA 1 [Source:HGNC Symbol;Acc:40126]
ENSG00000126895	chrX	153167985	153172620	7553	+	1.7641	2.44715	1.78295	1.19571	1.88582	1.08006	-0.513781	0.791241	6.77536	0.0092425	0.0109628	AVPR2	0	0	protein_coding	arginine vasopressin receptor 2 [Source:HGNC Symbol;Acc:897]
ENSG00000273145	chr22	46409486	46411378	1207	+	1.39796	1.12161	0.914331	0.386846	0.905196	0.969281	-0.512735	0.0232502	3.17912	0.0745847	0.0835831	CITF22-92A6.1	0	0	lincRNA
ENSG00000273486	chr3	136556180	136557863	1684	-	2.09695	1.68241	1.48579	1.30121	0.980629	1.08006	-0.509403	0.602752	6.33272	0.011853	0.0139724	RP11-731C17.2	0	0	antisense
ENSG00000269139	chr19	7990886	7991648	317	+	1.66424	1.01964	1.34864	0.984699	0.678897	0.941587	-0.5081	0.267328	5.60142	0.0179459	0.0209266	CTD-3193O13.8	0	0	antisense
ENSG00000196436	chr16	74411776	74425978	1428	+	1.83067	1.4275	1.98867	0.844028	1.43323	1.38469	-0.505165	0.64651	6.0933	0.0135695	0.0159287	NPIPB15	0	0	protein_coding	nuclear pore complex interacting protein family, member B15 [Source:HGNC Symbol;Acc:34409]
ENSG00000269050	chr19	39360799	39364403	504	+	1.96381	1.78438	1.5315	1.33638	1.35779	0.913893	-0.501632	0.625283	6.31862	0.0119477	0.0140758	CTC-360G5.6	0	0	antisense
ENSG00000187695	chr3	128628717	128690173	2823	-	0.998546	1.12161	1.5315	0.914363	0.905196	0.747731	-0.501419	0.161003	4.4006	0.0359263	0.0411623	RP11-723O4.6	0	0	protein_coding	Uncharacterized protein FLJ43738 [Source:UniProtKB/Swiss-Prot;Acc:Q6ZUG5]
ENSG00000219682	chr6	25140212	25141649	2839	+	1.69753	1.17259	1.60008	1.0902	0.905196	1.02467	-0.494584	0.423233	6.25714	0.0123694	0.0145557	RP3-425P12.4	0	0	pseudogene
ENSG00000185015	chr8	86132816	86196302	7241	+	1.73081	1.22357	1.18863	1.19571	0.528031	0.858506	-0.493001	0.282455	4.23642	0.0395655	0.0452201	CA13	0	0	protein_coding	carbonic anhydrase XIII [Source:HGNC Symbol;Acc:14914]
ENSG00000176597	chr3	182971032	183016292	16928	+	1.03183	1.17259	1.18863	0.668188	0.226299	1.05236	-0.491932	-0.000267755	3.65519	0.0558946	0.0631487	B3GNT5	0	0	protein_coding	UDP-GlcNAc:betaGal beta-1,3-N-acetylglucosaminyltransferase 5 [Source:HGNC Symbol;Acc:15684]
ENSG00000269145	chr19	18255332	18262501	463	-	1.16497	1.07063	1.34864	0.914363	0.678897	0.803118	-0.491662	0.120783	4.95221	0.0260574	0.0301146	AC007192.6	0	0	antisense
ENSG00000135114	chr12	121458095	121477045	4326	-	1.23154	0.968662	1.34864	0.844028	0.980629	0.747731	-0.491638	0.133841	4.9517	0.026065	0.0301213	OASL	0	0	protein_coding	2'-5'-oligoadenylate synthetase-like [Source:HGNC Symbol;Acc:8090]
ENSG00000204147	chr10	52499078	52576255	6473	+	1.19826	0.866697	1.00576	0.738524	0.678897	0.66465	-0.490816	-0.089753	4.17058	0.0411316	0.0469571	ASAH2B	0	0	protein_coding	N-acylsphingosine amidohydrolase (non-lysosomal ceramidase) 2B [Source:HGNC Symbol;Acc:23456]
ENSG00000150938	chr2	36583069	36778278	9436	+	1.89724	1.17259	1.66865	1.23087	1.43323	0.830812	-0.487828	0.527937	5.03777	0.0248005	0.0286927	CRIM1	0	0	protein_coding	cysteine rich transmembrane BMP regulator 1 (chordin-like) [Source:HGNC Symbol;Acc:2359]
ENSG00000226266	chr2	160527219	160568946	3296	-	1.3314	0.968662	1.39436	0.914363	0.528031	0.941587	-0.487024	0.161326	5.0393	0.0247785	0.0286693	AC009961.3	0	0	lincRNA
ENSG00000114790	chr3	153838792	153975616	18423	+	1.5311	1.98831	1.76009	0.738524	1.81039	1.24622	-0.484045	0.639581	4.90057	0.0268479	0.0310106	ARHGEF26	0	0	protein_coding	Rho guanine nucleotide exchange factor (GEF) 26 [Source:HGNC Symbol;Acc:24490]
ENSG00000235374	chr21	46491648	46494080	1379	-	1.86395	1.4275	1.32578	1.05503	1.13149	0.969281	-0.476054	0.449742	5.28308	0.0215336	0.0249969	SSR4P1	0	0	pseudogene	signal sequence receptor, delta pseudogene 1 [Source:HGNC Symbol;Acc:23131]
ENSG00000271327	chr12	89761584	89763078	1495	+	1.46453	1.88634	0.822898	0.984699	0.603464	0.969281	-0.475869	0.250312	2.60409	0.106589	0.118086	RP11-1109F11.3	0	0	lincRNA
ENSG00000183793	chr16	15457516	15474904	3815	-	1.3314	1.98831	1.21149	0.844028	1.35779	0.913893	-0.472337	0.395183	4.17886	0.0409311	0.0467348	NPIPA5	0	0	protein_coding	nuclear pore complex interacting protein family, member A5 [Source:HGNC Symbol;Acc:41980]
ENSG00000244558	chr20	43323533	43374662	2356	-	1.69753	1.78438	1.76009	1.37154	1.13149	1.05236	-0.472049	0.626317	6.49868	0.0107955	0.012761	RP11-445H22.4	0	0	antisense
ENSG00000261332	chr16	30510087	30510875	577	-	1.5311	1.52947	1.25721	1.01987	0.528031	1.05236	-0.470573	0.316969	5.20141	0.0225686	0.0261609	RP11-297C4.1	0	0	antisense
ENSG00000161133	chr22	20704868	20745048	3717	-	1.49782	1.47848	1.6458	0.703356	1.65953	1.10775	-0.469493	0.488075	5.04069	0.0247586	0.0286484	USP41	0	0	protein_coding	ubiquitin specific peptidase 41 [Source:HGNC Symbol;Acc:20070]
ENSG00000230613	chr20	30155510	30161066	489	-	1.46453	1.52947	1.76009	1.19571	1.13149	1.02467	-0.458931	0.516361	5.72015	0.0167713	0.019578	HM13-AS1	0	0	antisense	HM13 antisense RNA 1 [Source:HGNC Symbol;Acc:41940]
ENSG00000227256	chr21	33650174	33653299	769	+	1.36468	1.63143	1.12006	0.949531	0.528031	0.996974	-0.458531	0.242273	4.28482	0.0384542	0.043984	MIS18A-AS1	0	0	antisense	MIS18A antisense RNA 1 [Source:HGNC Symbol;Acc:40106]
ENSG00000267152	chr19	38219487	38221544	1360	-	1.5311	1.58045	1.23435	0.914363	0.603464	1.13544	-0.457452	0.328035	4.69321	0.030282	0.0348548	CTD-2528L19.6	0	0	lincRNA
ENSG00000245888	chr16	27279526	27301813	4375	+	1.3314	1.58045	1.25721	1.05503	0.905196	0.830812	-0.453923	0.297508	4.68435	0.0304386	0.0350307	CTD-3203P2.2	0	0	protein_coding	HCG1815999; Uncharacterized protein [Source:UniProtKB/TrEMBL;Acc:H3BQN9]
ENSG00000091428	chr2	173600002	173917621	34912	+	1.03183	1.27456	0.731465	0.562685	0.603464	0.747731	-0.450501	-0.166909	2.87032	0.090227	0.100536	RAPGEF4	0	0	protein_coding	Rap guanine nucleotide exchange factor (GEF) 4 [Source:HGNC Symbol;Acc:16626]
ENSG00000152487	chr10	18940195	18948214	2795	-	2.13023	1.68241	1.8058	1.12537	1.43323	1.38469	-0.448296	0.738975	6.37956	0.0115442	0.0136172	ARL5B-AS1	0	0	lincRNA	ARL5B antisense RNA 1 [Source:HGNC Symbol;Acc:44882]
ENSG00000145911	chr5	177540444	177553088	6080	+	1.5311	1.58045	1.02862	1.12537	0.829763	0.775424	-0.446998	0.276904	3.44899	0.0632902	0.0712262	N4BP3	0	0	protein_coding	NEDD4 binding protein 3 [Source:HGNC Symbol;Acc:29852]
ENSG00000130307	chr19	17359985	17393595	14848	-	4.89288	3.26286	3.84019	3.51678	2.56472	2.27089	-0.444351	1.79807	6.06698	0.0137732	0.0161549	USHBP1	0	0	protein_coding	Usher syndrome 1C binding protein 1 [Source:HGNC Symbol;Acc:24058]
ENSG00000072954	chr19	16771938	16800840	3857	+	1.16497	2.09027	1.44007	1.16054	1.35779	0.803118	-0.44306	0.465259	3.3804	0.0659762	0.0741718	TMEM38A	0	0	protein_coding	transmembrane protein 38A [Source:HGNC Symbol;Acc:28462]
ENSG00000188112	chr6	42068856	42110357	7104	-	1.83067	1.83536	1.34864	1.26604	1.05606	1.02467	-0.440483	0.548594	4.68164	0.0304865	0.035082	C6orf132	0	0	protein_coding	chromosome 6 open reading frame 132 [Source:HGNC Symbol;Acc:21288]
ENSG00000265692	chr17	80247922	80250690	1810	-	1.59767	1.12161	1.82866	1.19571	1.05606	1.05236	-0.440262	0.487591	4.68159	0.0304875	0.035082	RP13-516M14.4	0	0	lincRNA
ENSG00000270433	chr14	23763061	23765007	2586	+	1.63096	1.88634	1.55436	1.12537	1.20693	1.13544	-0.43801	0.575841	5.3534	0.0206819	0.0240392	RP11-124D2.7	0	0	pseudogene
ENSG00000150722	chr2	182818968	182996125	13458	+	3.42834	2.14125	2.74299	2.25074	1.96126	1.71701	-0.435715	1.29769	5.9652	0.0145909	0.0170905	PPP1R1C	0	0	protein_coding	protein phosphatase 1, regulatory (inhibitor) subunit 1C [Source:HGNC Symbol;Acc:14940]
ENSG00000264107	chr17	29417805	29422468	492	-	2.13023	2.14125	1.87438	1.19571	1.28236	1.60624	-0.434642	0.835383	6.33218	0.0118567	0.0139757	RP11-848P1.5	0	0	antisense
ENSG00000224401	chrX	47700362	47701101	740	-	1.3314	1.37652	1.34864	0.914363	0.603464	1.08006	-0.434126	0.266877	4.31526	0.037772	0.0432312	RPL7P57	0	0	pseudogene	ribosomal protein L7 pseudogene 57 [Source:HGNC Symbol;Acc:35901]
ENSG00000235085	chr17	4578674	4600126	384	+	1.96381	1.93732	2.44584	1.30121	1.65953	1.63393	-0.431144	0.929516	6.08533	0.0136309	0.0159995	AC091153.4	0	0	antisense
ENSG00000197582	chrX	13396854	13397459	606	-	1.86395	2.44715	1.98867	1.26604	1.88582	1.38469	-0.430204	0.892577	6.23448	0.0125287	0.0147388	GPX1P1	0	0	pseudogene	glutathione peroxidase pseudogene 1 [Source:HGNC Symbol;Acc:4560]
ENSG00000267049	chr19	36260046	36261930	427	-	2.39651	3.7217	2.97158	2.25074	2.03669	1.93856	-0.427877	1.38863	6.58773	0.0102684	0.0121521	AC002398.13	0	0	antisense
ENSG00000176049	chr5	146967990	147162338	16081	-	1.06512	1.12161	1.28006	0.773692	0.829763	0.858506	-0.427773	0.0951649	3.67033	0.0553892	0.0625951	JAKMIP2	0	0	protein_coding	janus kinase and microtubule interacting protein 2 [Source:HGNC Symbol;Acc:29067]
ENSG00000135437	chr12	56114151	56118489	9761	+	1.23154	1.37652	1.16577	0.80886	0.678897	0.969281	-0.425952	0.164066	3.80562	0.0510809	0.0579038	RDH5	0	0	protein_coding	retinol dehydrogenase 5 (11-cis/9-cis) [Source:HGNC Symbol;Acc:9940]
ENSG00000226107	chrX	133656732	133657020	289	+	1.79738	2.14125	1.87438	1.23087	0.905196	1.57854	-0.425643	0.748395	5.63784	0.0175769	0.0205036	AC004383.3	0	0	pseudogene
ENSG00000223573	chr19	5558178	5568045	4718	-	0.865407	1.27456	1.5315	0.738524	0.980629	0.941587	-0.424466	0.17972	2.86191	0.0906999	0.101035	TINCR	0	0	lincRNA	tissue differentiation-inducing non-protein coding RNA [Source:HGNC Symbol;Acc:14607]
ENSG00000266509	chr6	33665905	33666011	107	+	1.23154	1.32554	1.30292	0.703356	0.980629	1.02467	-0.424214	0.22435	3.93974	0.0471582	0.0535695	MIR3934	0	0	miRNA	microRNA 3934 [Source:HGNC Symbol;Acc:38965]
ENSG00000266941	chr19	5899906	5901522	641	+	1.49782	1.17259	1.82866	1.16054	0.905196	1.13544	-0.423574	0.468195	4.29792	0.0381591	0.0436558	AC104532.3	0	0	antisense
ENSG00000104205	chr8	67624653	67774257	22127	+	2.16352	3.1609	2.49155	1.82873	1.43323	1.88317	-0.421726	1.16296	6.47258	0.0109552	0.0129441	SGK3	0	0	protein_coding	serum/glucocorticoid regulated kinase family, member 3 [Source:HGNC Symbol;Acc:10812]
ENSG00000266325	chr13	78272147	78272251	105	-	1.3314	0.91768	1.5315	1.16054	0.905196	0.747731	-0.421639	0.249102	3.26025	0.0709784	0.0796738	MIR3665	0	0	miRNA	microRNA 3665 [Source:HGNC Symbol;Acc:38939]
ENSG00000237984	chr9	33673502	33677497	6423	-	2.13023	2.34518	1.62294	1.30121	2.18756	1.08006	-0.421494	0.853443	3.67732	0.0551574	0.0623548	PTENP1	0	0	pseudogene	phosphatase and tensin homolog pseudogene 1 [Source:HGNC Symbol;Acc:9589]
ENSG00000229267	chr2	215674953	215827998	2361	+	1.56439	1.32554	1.30292	1.12537	0.528031	1.02467	-0.421227	0.314709	4.21001	0.040186	0.0459067	AC072062.1	0	0	antisense
ENSG00000270728	chr1	19623574	19624397	525	+	2.32994	2.24322	2.0801	1.51222	1.20693	1.68932	-0.419982	0.950276	6.58243	0.010299	0.0121857	RP4-657E11.10	0	0	pseudogene
ENSG00000261187	chr15	72757469	72758603	1135	-	1.23154	1.58045	1.25721	0.844028	0.980629	0.969281	-0.419278	0.275621	3.95099	0.0468438	0.0532198	RP11-1007O24.2	0	0	lincRNA
ENSG00000104808	chr19	49436939	49448226	3206	+	2.13023	2.24322	2.05725	1.40671	1.73496	1.46777	-0.418675	0.929273	6.32223	0.0119234	0.0140491	DHDH	0	0	protein_coding	dihydrodiol dehydrogenase (dimeric) [Source:HGNC Symbol;Acc:17887]
ENSG00000260727	chr16	29624425	29624961	537	-	1.96381	2.19223	2.42298	1.65289	1.05606	1.68932	-0.418169	0.948945	6.1197	0.0133683	0.0157016	SLC7A5P1	0	0	pseudogene	solute carrier family 7 (amino acid transporter light chain, L system), member 5 pseudogene 1 [Source:HGNC Symbol;Acc:29458]
ENSG00000158715	chr1	205626979	205649587	5789	-	2.52965	2.03929	1.8058	1.58255	1.88582	1.21852	-0.417291	0.925356	4.60963	0.0317929	0.0365323	SLC45A3	0	0	protein_coding	solute carrier family 45, member 3 [Source:HGNC Symbol;Acc:8642]
ENSG00000123178	chr13	50486842	50510626	6393	-	1.56439	1.27456	1.50865	1.0902	1.28236	0.913893	-0.415499	0.423803	4.35515	0.0368972	0.0422568	SPRYD7	0	0	protein_coding	SPRY domain containing 7 [Source:HGNC Symbol;Acc:14297]
ENSG00000183479	chrX	152710178	152736045	12154	-	1.43125	1.17259	1.3715	1.01987	0.603464	1.02467	-0.414568	0.266701	3.96288	0.046514	0.0528637	TREX2	0	0	protein_coding	three prime repair exonuclease 2 [Source:HGNC Symbol;Acc:12270]
ENSG00000247324	chr16	71496181	71499844	3023	+	3.46163	2.60009	2.26297	2.00457	2.18756	1.7724	-0.41318	1.29001	4.92606	0.0264545	0.0305649	RP11-510M2.2	0	0	antisense
ENSG00000160145	chr3	123798870	124445172	74194	+	1.03183	0.968662	1.02862	0.668188	0.603464	0.803118	-0.408746	-0.0958441	2.918	0.0875963	0.0977055	KALRN	0	0	protein_coding	kalirin, RhoGEF kinase [Source:HGNC Symbol;Acc:4814]
ENSG00000234353	chr22	23980679	23982949	1289	-	2.36323	2.54911	2.33154	2.14524	1.88582	1.24622	-0.405981	1.10401	4.86161	0.0274606	0.031707	AP000347.4	0	0	pseudogene
ENSG00000269514	chr12	48592170	48595814	3645	+	2.46308	2.19223	2.46869	1.54738	1.88582	1.7724	-0.405924	1.09128	6.77944	0.00922139	0.0109394	DKFZP779L1853	0	0	protein_coding
ENSG00000227252	chr2	237968077	237994460	2341	-	1.96381	1.88634	1.21149	0.984699	1.05606	1.35699	-0.405208	0.566126	2.96347	0.085165	0.0950916	AC105760.2	0	0	antisense
ENSG00000266606	chr18	13665114	13665165	52	+	1.86395	1.88634	2.14868	1.37154	1.96126	1.27391	-0.398446	0.855683	5.36355	0.0205619	0.0239066	AP001010.1	0	0	miRNA
ENSG00000270246	chr15	25287065	25287575	578	+	1.06512	0.815715	1.41721	0.668188	0.603464	1.05236	-0.396696	0.0611073	2.31948	0.127763	0.14065	SNORD109A	0	0	sense_intronic	small nucleolar RNA, C/D box 109A [Source:HGNC Symbol;Acc:32773]
ENSG00000234531	chr10	134596683	134598269	475	-	2.13023	2.34518	1.94295	1.47705	1.96126	1.3293	-0.396689	0.937332	5.63443	0.017611	0.020542	RP11-288G11.3	0	0	lincRNA
ENSG00000205018	chr16	89006197	89017932	1812	+	1.3314	1.01964	1.16577	0.914363	0.75433	0.830812	-0.396622	0.120643	3.21944	0.0727686	0.0816269	RP11-830F9.6	0	0	protein_coding	Uncharacterized protein; cDNA FLJ26728 fis, clone PNC06635 [Source:UniProtKB/TrEMBL;Acc:Q6ZP14]
ENSG00000162188	chr11	62475130	62476673	882	+	2.72936	1.93732	2.21725	1.93423	1.58409	1.46777	-0.395056	1.04382	5.17446	0.0229214	0.0265584	GNG3	0	0	protein_coding	guanine nucleotide binding protein (G protein), gamma 3 [Source:HGNC Symbol;Acc:4405]
ENSG00000266935	chr19	37119695	37121092	550	+	1.49782	1.22357	1.41721	0.773692	0.980629	1.19083	-0.394899	0.339198	3.76375	0.0523751	0.0592963	CTD-3234P18.2	0	0	lincRNA
ENSG00000138080	chr2	27301435	27309271	5369	+	1.19826	1.22357	1.85152	1.12537	0.528031	1.24622	-0.393788	0.3927	2.49579	0.114151	0.126197	EMILIN1	0	0	protein_coding	elastin microfibril interfacer 1 [Source:HGNC Symbol;Acc:19880]
ENSG00000166793	chr11	57412560	57417417	16826	-	3.69462	4.07858	3.01729	2.77826	2.71559	2.1878	-0.393717	1.64838	6.58339	0.0102934	0.0121809	YPEL4	0	0	protein_coding	yippee-like 4 (Drosophila) [Source:HGNC Symbol;Acc:18328]
ENSG00000270019	chr2	114645780	114647327	1548	-	0.565843	1.27456	1.12006	0.80886	0.452598	0.720037	-0.385434	-0.139163	1.81303	0.178145	0.193721	RP11-141B14.1	0	0	lincRNA
ENSG00000230872	chr16	22393757	22418749	1290	+	1.3314	1.52947	1.32578	1.01987	1.05606	0.941587	-0.380122	0.343052	3.4262	0.0641696	0.0721908	AC092338.5	0	0	pseudogene
ENSG00000214016	chrX	44600333	44601210	878	+	1.36468	1.27456	1.07434	0.879195	0.829763	0.886199	-0.379455	0.170362	3.01795	0.0823476	0.0920218	RP6-105D16.1	0	0	pseudogene
ENSG00000266933	chr19	490046	507813	830	-	3.2952	3.46679	4.36593	2.63759	2.56472	2.90784	-0.378968	1.72162	6.5706	0.0103677	0.0122643	AC005775.2	0	0	antisense
ENSG00000229645	chr14	95873606	95876427	3392	-	2.26337	2.65107	2.01153	2.03973	1.13149	1.49546	-0.377099	1.0112	4.30141	0.0380807	0.0435692	LINC00341	0	0	lincRNA	long intergenic non-protein coding RNA 341 [Source:HGNC Symbol;Acc:20353]
ENSG00000267809	chr19	53727226	53728132	907	-	1.86395	2.34518	2.1944	1.40671	1.13149	1.80009	-0.375634	0.912337	4.64155	0.0312067	0.0358817	NDUFV2P1	0	0	pseudogene	NADH dehydrogenase (ubiquinone) flavoprotein 2 pseudogene 1 [Source:HGNC Symbol;Acc:7718]
ENSG00000268913	chr19	38822274	38822716	443	+	1.26483	0.662769	1.16577	0.738524	1.13149	0.692343	-0.373597	0.0172123	2.34691	0.125532	0.138251	AC026806.2	0	0	lincRNA
ENSG00000222047	chr10	75669727	75682535	4873	-	3.12878	1.83536	2.69728	1.86389	2.18756	1.82779	-0.373209	1.22478	4.58964	0.0321658	0.0369451	C10orf55	0	0	protein_coding	chromosome 10 open reading frame 55 [Source:HGNC Symbol;Acc:31008]
ENSG00000084710	chr2	25264999	25378243	16930	+	1.19826	1.17259	1.55436	0.949531	0.905196	1.05236	-0.367988	0.296337	3.14154	0.0763219	0.085465	EFR3B	0	0	protein_coding	EFR3 homolog B (S. cerevisiae) [Source:HGNC Symbol;Acc:29155]
ENSG00000258260	chr12	56661577	56663888	542	-	1.99709	2.14125	2.78871	1.93423	1.73496	1.55085	-0.367809	1.07655	4.06129	0.0438771	0.0499743	RP11-977G19.14	0	0	antisense
ENSG00000183742	chr7	20174278	20257027	15751	-	2.8625	2.855	2.72014	1.93423	2.11212	2.10472	-0.362709	1.3246	6.37228	0.0115917	0.0136713	MACC1	0	0	protein_coding	metastasis associated in colon cancer 1 [Source:HGNC Symbol;Acc:30215]
ENSG00000203497	chr10	112629626	112631991	778	-	3.92762	3.46679	3.24588	2.42658	2.18756	2.85245	-0.361828	1.63451	6.91527	0.00854627	0.0101593	PDCD4-AS1	0	0	antisense	PDCD4 antisense RNA 1 [Source:HGNC Symbol;Acc:27425]
ENSG00000232545	chr22	24497652	24499317	558	+	2.66279	2.2942	2.88014	2.14524	1.65953	1.93856	-0.36176	1.23806	6.09922	0.0135241	0.0158777	KB-318B8.7	0	0	sense_intronic
ENSG00000227006	chr1	230394440	230404229	861	-	1.19826	0.968662	1.14291	0.80886	0.678897	0.886199	-0.360936	0.0509504	2.55582	0.109889	0.121625	RP5-956O18.2	0	0	antisense
ENSG00000152763	chr1	67278568	67390570	20385	-	2.16352	2.44715	1.94295	1.58255	1.73496	1.46777	-0.357992	0.963819	4.72422	0.0297407	0.0342583	WDR78	0	0	protein_coding	WD repeat domain 78 [Source:HGNC Symbol;Acc:26252]
ENSG00000182310	chr19	52196593	52215640	10375	+	1.26483	1.58045	1.66865	1.01987	0.905196	1.27391	-0.354655	0.45895	3.15566	0.0756639	0.0847515	SPACA6P	0	0	processed_transcript	sperm acrosome associated 6, pseudogene [Source:HGNC Symbol;Acc:27113]
ENSG00000183828	chr14	105639275	105647660	3981	-	1.16497	1.4275	1.85152	1.23087	1.13149	1.02467	-0.354134	0.472822	2.5448	0.110658	0.122452	NUDT14	0	0	protein_coding	nudix (nucleoside diphosphate linked moiety X)-type motif 14 [Source:HGNC Symbol;Acc:20141]
ENSG00000174307	chr1	201434620	201438365	3670	-	1.39796	1.22357	1.50865	0.949531	0.603464	1.27391	-0.353796	0.339976	2.91252	0.0878943	0.0980311	PHLDA3	0	0	protein_coding	pleckstrin homology-like domain, family A, member 3 [Source:HGNC Symbol;Acc:8934]
ENSG00000150076	chr10	32832297	33171802	10089	+	1.69753	1.58045	1.39436	1.19571	0.603464	1.27391	-0.351278	0.474264	3.18578	0.0742814	0.083249	C10ORF68	0	0	protein_coding	Homo sapiens coiled-coil domain containing 7 (CCDC7), transcript variant 5, mRNA. [Source:RefSeq mRNA;Acc:NM_024688]
ENSG00000230006	chr2	89065324	89106126	13280	+	2.69608	3.05893	3.1773	2.11007	1.88582	2.40935	-0.351075	1.40351	6.25434	0.012389	0.0145777	ANKRD36BP2	0	0	pseudogene	ankyrin repeat domain 36B pseudogene 2 [Source:HGNC Symbol;Acc:33607]
ENSG00000242110	chr5	33986283	34008220	17921	-	3.09549	2.90599	3.15444	2.56725	1.81039	2.2155	-0.350078	1.44283	6.57695	0.0103308	0.0122224	AMACR	0	0	protein_coding	alpha-methylacyl-CoA racemase [Source:HGNC Symbol;Acc:451]
ENSG00000121039	chr8	74206847	74237516	7340	+	3.06221	2.90599	3.63447	2.39141	2.33842	2.49244	-0.349077	1.53241	6.4103	0.011346	0.0133874	RDH10	0	0	protein_coding	retinol dehydrogenase 10 (all-trans) [Source:HGNC Symbol;Acc:19975]
ENSG00000143554	chr1	153746830	153752633	19879	+	2.32994	2.09027	2.33154	1.44188	1.96126	1.7724	-0.348808	1.04209	4.83852	0.0278307	0.0321229	SLC27A3	0	0	protein_coding	solute carrier family 27 (fatty acid transporter), member 3 [Source:HGNC Symbol;Acc:10997]
ENSG00000210140	chrM	5761	5826	66	-	2.76264	3.05893	2.85729	2.28591	2.33842	1.91087	-0.347461	1.3791	6.03671	0.0140114	0.0164307	MT-TC	0	0	Mt_tRNA	mitochondrially encoded tRNA cysteine [Source:HGNC Symbol;Acc:7477]
ENSG00000263884	chr18	268148	270278	2131	+	1.13169	1.47848	1.12006	0.703356	0.980629	0.996974	-0.345721	0.179233	2.51344	0.112879	0.12485	RP11-705O1.8	0	0	lincRNA
ENSG00000224789	chr2	120932461	120974120	575	-	3.36177	3.41581	2.94872	2.77826	2.03669	2.16011	-0.342639	1.5174	5.81606	0.0158805	0.0185648	AC012363.4	0	0	antisense
ENSG00000196860	chr14	58862634	58875419	1058	+	1.39796	1.73339	1.3715	1.01987	1.50866	0.969281	-0.342274	0.465443	2.99043	0.0837579	0.0935591	TOMM20L	0	0	protein_coding	translocase of outer mitochondrial membrane 20 homolog (yeast)-like [Source:HGNC Symbol;Acc:33752]
ENSG00000119782	chr2	24272571	24286551	6512	+	1.06512	1.12161	1.0972	0.914363	0.452598	0.858506	-0.341907	0.0178808	2.24378	0.134153	0.147434	FKBP1B	0	0	protein_coding	FK506 binding protein 1B, 12.6 kDa [Source:HGNC Symbol;Acc:3712]
ENSG00000117407	chr1	44398992	44402913	9935	+	1.79738	1.68241	2.28583	1.54738	1.50866	1.41238	-0.341183	0.840504	3.63892	0.0564436	0.0637378	ARTN	0	0	protein_coding	artemin [Source:HGNC Symbol;Acc:727]
ENSG00000222521	chr15	82336635	82336717	83	+	1.06512	1.01964	0.845756	0.633021	0.528031	0.830812	-0.340916	-0.147324	1.94981	0.162607	0.177598	AC026956.1	0	0	miRNA
ENSG00000260063	chr1	27018623	27020622	2000	-	1.23154	1.12161	1.73723	0.914363	1.58409	0.941587	-0.338688	0.398046	2.08838	0.148423	0.162566	RP5-968P14.2	0	0	antisense
ENSG00000161955	chr17	7461609	7464925	9591	+	1.89724	1.93732	2.21725	1.61772	1.50866	1.46777	-0.337605	0.891858	4.10476	0.0427628	0.0487506	TNFSF13	0	0	protein_coding	tumor necrosis factor (ligand) superfamily, member 13 [Source:HGNC Symbol;Acc:11928]
ENSG00000254964	chr11	62373633	62373877	92	+	1.93052	1.88634	1.73723	1.44188	0.905196	1.46777	-0.337387	0.72708	3.65415	0.0559298	0.063184	RP11-831H9.3	0	0	antisense
ENSG00000212673	chr1	32379174	32380745	1572	+	3.09549	3.21188	3.22302	1.79356	2.41386	2.82476	-0.337033	1.5053	4.63084	0.0314021	0.0360987	AL136115.1	0	0	protein_coding	HCG2032337; PRO1848; Uncharacterized protein [Source:UniProtKB/TrEMBL;Acc:Q9UHT5]
ENSG00000213977	chr17	3566196	3571976	1377	-	1.99709	2.90599	2.58299	2.0749	1.58409	1.74471	-0.336903	1.15513	3.94799	0.0469274	0.0533111	TAX1BP3	0	0	protein_coding	Tax1 (human T-cell leukemia virus type I) binding protein 3 [Source:HGNC Symbol;Acc:30684]
ENSG00000213212	chr9	139707240	139709988	1963	-	1.0984	0.713751	0.960048	0.457182	1.35779	0.636956	-0.336658	-0.127072	1.51516	0.218353	0.235476	NCLP1	0	0	pseudogene	nucleolin pseudogene 1 [Source:HGNC Symbol;Acc:35472]
ENSG00000226711	chr12	8332805	8368747	11102	+	2.23009	2.34518	2.05725	1.79356	1.43323	1.55085	-0.335643	0.985399	4.29135	0.0383067	0.0438216	FAM66C	0	0	antisense	family with sequence similarity 66, member C [Source:HGNC Symbol;Acc:21644]
ENSG00000248968	chr5	10248437	10250027	688	+	1.29811	1.12161	1.07434	0.844028	1.20693	0.747731	-0.335641	0.143164	2.29338	0.129927	0.142955	CTD-2256P15.1	0	0	antisense
ENSG00000143994	chr2	27346682	27353680	5815	+	1.99709	2.34518	1.50865	1.51222	1.43323	1.27391	-0.335639	0.796366	2.86805	0.090354	0.100657	ABHD1	0	0	protein_coding	abhydrolase domain containing 1 [Source:HGNC Symbol;Acc:17553]
ENSG00000167619	chr19	42817477	42829214	5027	+	1.36468	1.32554	1.12006	1.12537	0.980629	0.747731	-0.335234	0.234646	2.40125	0.121239	0.133667	TMEM145	0	0	protein_coding	transmembrane protein 145 [Source:HGNC Symbol;Acc:26912]
ENSG00000213920	chr14	24683143	24685276	6188	-	2.79593	3.1609	3.04015	2.81343	1.65953	1.99395	-0.333416	1.41579	4.50883	0.0337203	0.0386894	MDP1	0	0	protein_coding	magnesium-dependent phosphatase 1 [Source:HGNC Symbol;Acc:28781]
ENSG00000203321	chr9	77567884	77611209	719	+	1.29811	1.07063	0.891473	0.949531	0.452598	0.803118	-0.332346	0.000503482	1.86281	0.172301	0.187605	RP11-197P3.4	0	0	antisense
ENSG00000241528	chr22	30770930	30773862	1443	-	1.03183	1.01964	0.66289	0.597853	0.678897	0.66465	-0.330345	-0.252771	1.5574	0.212046	0.228959	RP1-130H16.16	0	0	antisense
ENSG00000147257	chrX	132669773	133119922	7364	-	2.16352	1.98831	1.8058	1.37154	1.65953	1.46777	-0.330303	0.854971	3.75593	0.0526204	0.0595698	GPC3	0	0	protein_coding	glypican 3 [Source:HGNC Symbol;Acc:4451]
ENSG00000244723	chr22	23991400	23995521	637	-	2.09695	2.65107	1.98867	1.61772	1.73496	1.57854	-0.328914	1.00388	4.07653	0.0434829	0.0495507	ASLP1	0	0	pseudogene	argininosuccinate lyase pseudogene 1 [Source:HGNC Symbol;Acc:747]
ENSG00000236861	chr7	93598754	93640425	1117	+	2.36323	2.14125	2.03439	1.82873	1.65953	1.44007	-0.328497	0.98784	4.10089	0.0428607	0.0488588	AC006378.2	0	0	antisense
ENSG00000261779	chr15	75503642	75504508	206	-	1.23154	1.47848	1.16577	0.773692	1.50866	0.858506	-0.326741	0.273799	2.29488	0.129801	0.142826	RP11-69H7.3	0	0	antisense
ENSG00000272844	chr3	112709294	112710000	707	-	4.16061	4.53742	4.41165	4.29047	2.18756	2.96323	-0.326077	1.94789	4.15525	0.0415056	0.047364	RP11-484K9.4	0	0	antisense
ENSG00000241859	chrY	15863536	16027704	3185	+	1.13169	0.764733	1.07434	0.738524	0.829763	0.775424	-0.324788	-0.0496165	1.91844	0.166028	0.181152	KALP	0	0	pseudogene	Kallmann syndrome sequence pseudogene [Source:HGNC Symbol;Acc:6214]
ENSG00000221016	chr17	45195868	45195957	90	+	2.82921	2.855	2.69728	2.25074	1.96126	1.99395	-0.324719	1.32708	5.13801	0.0234075	0.0271121	AC002558.1	0	0	miRNA
ENSG00000174483	chr11	66278077	66301098	29342	+	3.82776	2.855	3.93162	2.46175	3.24362	2.76937	-0.321317	1.70373	5.30361	0.0212812	0.0247146	BBS1	0	0	protein_coding	Bardet-Biedl syndrome 1 [Source:HGNC Symbol;Acc:966]
ENSG00000254995	chr20	57226490	57290466	3990	+	2.4298	3.26286	3.06301	1.89906	2.33842	2.35397	-0.32101	1.39357	4.32604	0.0375336	0.0429705	STX16-NPEPL1	0	0	protein_coding	STX16-NPEPL1 readthrough (NMD candidate) [Source:HGNC Symbol;Acc:41993]
ENSG00000273002	chr1	155948590	155952777	2157	+	2.03038	2.09027	2.14868	1.65289	1.43323	1.57854	-0.31976	0.92994	3.78278	0.0517826	0.0586829	RP11-336K24.12	0	0	antisense
ENSG00000169213	chr1	52373628	52456436	12844	-	1.13169	1.27456	1.41721	0.597853	1.05606	1.24622	-0.317996	0.261689	1.71855	0.18988	0.205888	RAB3B	0	0	protein_coding	RAB3B, member RAS oncogene family [Source:HGNC Symbol;Acc:9778]
ENSG00000110042	chr11	58938903	58976060	8495	+	2.62951	2.2942	2.88014	2.1804	2.18756	1.82779	-0.317373	1.26977	4.6386	0.0312604	0.0359409	DTX4	0	0	protein_coding	deltex homolog 4 (Drosophila) [Source:HGNC Symbol;Acc:29151]
ENSG00000196132	chr20	62783144	62873604	13206	+	2.06366	1.93732	2.14868	1.65289	1.35779	1.57854	-0.316735	0.909202	3.67787	0.0551391	0.0623429	MYT1	0	0	protein_coding	myelin transcription factor 1 [Source:HGNC Symbol;Acc:7622]
ENSG00000183154	chr8	37592279	37594944	2086	-	1.13169	1.37652	1.48579	1.23087	1.05606	0.830812	-0.316227	0.331737	2.206	0.137475	0.150952	RP11-863K10.7	0	0	protein_coding	Uncharacterized protein [Source:UniProtKB/TrEMBL;Acc:B7WP66]
ENSG00000260884	chr16	74347235	74349532	513	+	3.69462	4.48643	3.95448	2.77826	2.64015	3.35094	-0.315938	1.83412	6.24781	0.0124347	0.0146293	AC009120.5	0	0	lincRNA
ENSG00000179761	chr17	27277531	27384234	11050	+	1.36468	1.27456	1.50865	1.12537	0.226299	1.41238	-0.315386	0.35387	1.49774	0.221019	0.238267	PIPOX	0	0	protein_coding	pipecolic acid oxidase [Source:HGNC Symbol;Acc:17804]
ENSG00000235042	chr2	217250011	217277419	666	-	0.965261	1.27456	1.16577	1.0902	0.905196	0.636956	-0.313613	0.100925	1.79009	0.180915	0.196654	AC098820.2	0	0	antisense
ENSG00000225889	chr2	64370373	64479993	4200	+	1.93052	1.83536	1.62294	1.16054	1.28236	1.49546	-0.313367	0.705718	3.06878	0.0798093	0.0892407	AC074289.1	0	0	antisense
ENSG00000224825	chr9	77100467	77114043	1178	-	2.29666	1.98831	2.46869	1.9694	1.96126	1.49546	-0.310856	1.07331	3.71198	0.0540232	0.0611238	RP11-171A24.3	0	0	antisense
ENSG00000248445	chr5	115783243	115843972	3836	+	1.69753	1.37652	1.32578	0.703356	0.980629	1.52316	-0.310729	0.437869	1.50901	0.21929	0.236435	CTB-118N6.3	0	0	antisense
ENSG00000181619	chr14	59895740	59932060	7118	-	3.66134	2.75304	3.04015	2.81343	1.96126	2.27089	-0.310135	1.5077	4.24968	0.0392578	0.044881	GPR135	0	0	protein_coding	G protein-coupled receptor 135 [Source:HGNC Symbol;Acc:19991]
ENSG00000235313	chr20	30150969	30151879	356	+	1.66424	1.4275	1.39436	0.879195	2.03669	0.941587	-0.309304	0.508557	1.81417	0.178009	0.193599	HM13-IT1	0	0	sense_intronic	HM13 intronic transcript 1 (non-protein coding) [Source:HGNC Symbol;Acc:41424]
ENSG00000271781	chr5	675941	676731	791	+	0.998546	1.32554	1.00576	0.984699	1.13149	0.553875	-0.308058	0.0654161	1.55571	0.212294	0.229181	CTD-2589H19.6	0	0	antisense
ENSG00000203739	chr1	173386932	173430501	2831	-	1.83067	1.37652	1.55436	1.01987	1.50866	1.27391	-0.30632	0.580532	2.67415	0.10199	0.113114	RP11-296O14.3	0	0	antisense
ENSG00000164764	chr8	73976775	74036323	5773	-	1.23154	1.37652	1.28006	1.01987	0.75433	1.02467	-0.30612	0.26196	2.14035	0.14347	0.157343	SBSPON	0	0	protein_coding	somatomedin B and thrombospondin, type 1 domain containing [Source:HGNC Symbol;Acc:30362]
ENSG00000238035	chr5	180733503	180755068	5402	+	3.2952	3.10991	3.52018	2.70792	2.11212	2.60321	-0.305866	1.57819	5.55941	0.0183816	0.0214208	AC138035.2	0	0	lincRNA
ENSG00000268204	chr19	7698652	7701876	843	-	1.13169	1.07063	0.982906	0.879195	1.20693	0.581568	-0.304368	0.0338729	1.65367	0.19846	0.214876	CTD-3214H19.6	0	0	antisense
ENSG00000269951	chr15	77359996	77360667	672	-	1.63096	1.83536	1.62294	1.19571	1.05606	1.41238	-0.303509	0.624281	2.7324	0.0983313	0.109236	RP11-797A18.6	0	0	sense_intronic
ENSG00000244627	chr22	38731767	38794934	6828	-	5.0593	6.32179	4.98311	3.51678	4.14881	4.51408	-0.303265	2.26958	5.72199	0.0167538	0.0195589	RP3-449O17.1	0	0	pseudogene
ENSG00000228157	chr17	18996287	19000150	5420	+	1.39796	0.713751	1.28006	1.01987	0.528031	0.969281	-0.302453	0.130725	1.61363	0.203983	0.22062	AC007952.5	0	0	protein_coding	Uncharacterized protein ENSP00000382042 [Source:UniProtKB/Swiss-Prot;Acc:A8MWP6]
ENSG00000229368	chr11	3875842	3876629	527	+	1.46453	1.68241	1.3715	1.12537	0.980629	1.16314	-0.302425	0.458232	2.38561	0.122457	0.134946	AC090587.4	0	0	sense_overlapping
ENSG00000267317	chr19	1457664	1462764	1559	-	1.16497	1.12161	1.0972	0.703356	0.528031	1.10775	-0.301473	0.0695041	1.69922	0.19239	0.20847	CTB-25B13.12	0	0	processed_transcript
ENSG00000267254	chr19	37288420	37319017	2700	+	1.89724	2.03929	1.98867	1.72322	1.50866	1.3293	-0.300749	0.86472	3.16416	0.075271	0.0843289	CTD-2162K18.5	0	0	antisense
ENSG00000229047	chr21	16333630	16336554	562	+	4.69317	5.65902	4.70881	3.9388	2.56472	4.20945	-0.298557	2.13467	5.25464	0.0218883	0.0253905	AF127577.10	0	0	antisense
ENSG00000233122	chr10	131904273	131907095	5259	+	4.22718	5.1492	4.96025	3.58712	4.29968	3.43402	-0.297337	2.116	6.54458	0.0105204	0.0124413	CTAGE7P	0	0	pseudogene	CTAGE family, member 7, pseudogene [Source:HGNC Symbol;Acc:25111]
ENSG00000261324	chr12	14915438	14920865	5428	-	3.32849	3.82367	3.29159	2.39141	2.33842	2.90784	-0.294621	1.62905	5.10418	0.0238682	0.0276358	RP11-174G6.5	0	0	sense_overlapping
ENSG00000187667	chr15	23187728	23208737	8740	-	4.85959	4.89429	5.50885	3.86846	3.24362	4.32022	-0.293683	2.1849	6.7085	0.00959546	0.0113698	WHAMMP3	0	0	pseudogene	WAS protein homolog associated with actin, golgi membranes and microtubules pseudogene 3 [Source:HGNC Symbol;Acc:27892]
ENSG00000203659	chr9	32553187	32553801	609	+	1.56439	3.00795	1.98867	1.47705	1.43323	1.85548	-0.292274	0.967439	1.74558	0.186433	0.202354	AL353671.3	0	0	pseudogene
ENSG00000254837	chr11	74204411	74209578	2493	+	3.32849	3.77268	3.54303	2.46175	3.77165	2.49244	-0.29084	1.71024	4.75112	0.0292793	0.033742	AP001372.2	0	0	lincRNA
ENSG00000202532	chr2	128602810	128602915	106	+	5.15916	4.07858	5.00596	3.44645	4.29968	3.73865	-0.290717	2.12469	6.64057	0.0099682	0.011802	RNU6-395P	0	0	snRNA	RNA, U6 small nuclear 395, pseudogene [Source:HGNC Symbol;Acc:47358]
ENSG00000259813	chr16	88762909	88765018	213	+	4.06076	2.54911	3.04015	2.42658	2.11212	2.76937	-0.289977	1.54796	2.88276	0.0895324	0.0997963	RP5-1142A6.5	0	0	antisense
ENSG00000225976	chr10	29986832	29987157	566	+	2.06366	1.47848	1.62294	0.949531	1.50866	1.57854	-0.289831	0.685693	1.90663	0.167338	0.182471	RP11-192N10.2	0	0	pseudogene
ENSG00000238142	chr1	17215033	17216144	1088	-	1.06512	1.73339	1.02862	0.633021	1.35779	0.996974	-0.28803	0.231112	1.21491	0.270361	0.289058	RP11-108M9.4	0	0	lincRNA
ENSG00000140323	chr15	40650436	40663257	5885	+	3.72791	2.95697	3.70304	2.63759	2.48929	2.90784	-0.287999	1.66171	5.15456	0.0231855	0.0268625	DISP2	0	0	protein_coding	dispatched homolog 2 (Drosophila) [Source:HGNC Symbol;Acc:19712]
ENSG00000203724	chr1	197871777	197876497	1323	+	1.49782	1.52947	1.41721	0.984699	1.28236	1.19083	-0.285968	0.469055	2.14565	0.142974	0.156821	C1orf53	0	0	protein_coding	chromosome 1 open reading frame 53 [Source:HGNC Symbol;Acc:30003]
ENSG00000151612	chr4	146678779	146859787	18752	-	1.66424	1.93732	2.0801	1.40671	1.65953	1.46777	-0.285875	0.826479	2.79659	0.094465	0.105071	ZNF827	0	0	protein_coding	zinc finger protein 827 [Source:HGNC Symbol;Acc:27193]
ENSG00000225264	chr7	29638411	29724871	1673	-	5.09259	5.55706	5.50885	3.55195	4.14881	4.65255	-0.285742	2.27187	6.28508	0.0121758	0.0143383	ZNRF2P2	0	0	pseudogene	zinc and ring finger 2 pseudogene 2 [Source:HGNC Symbol;Acc:42793]
ENSG00000260589	chr10	17683283	17685877	2595	-	4.69317	4.23152	4.61737	3.1651	3.77165	3.71096	-0.284675	2.03814	6.57638	0.0103341	0.0122254	RP11-390B4.5	0	0	antisense
ENSG00000150667	chr15	39892232	40075031	3275	-	1.06512	1.22357	1.28006	0.738524	1.28236	0.941587	-0.284553	0.198076	1.74047	0.18708	0.203015	FSIP1	0	0	protein_coding	fibrous sheath interacting protein 1 [Source:HGNC Symbol;Acc:21674]
ENSG00000235863	chr6	33244917	33252609	2486	+	3.16206	2.75304	3.4516	2.56725	2.26299	2.49244	-0.284201	1.52276	4.62239	0.0315572	0.0362717	B3GALT4	0	0	protein_coding	UDP-Gal:betaGlcNAc beta 1,3-galactosyltransferase, polypeptide 4 [Source:HGNC Symbol;Acc:919]
ENSG00000222019	chr16	90106169	90114181	4462	-	3.5282	4.07858	2.85729	2.88376	2.03669	2.6586	-0.283849	1.62573	3.25205	0.0713341	0.0800565	URAHP	0	0	pseudogene	urate (hydroxyiso-) hydrolase, pseudogene [Source:HGNC Symbol;Acc:43695]
ENSG00000235408	chr20	37053843	37053979	270	-	1.36468	1.27456	1.44007	0.80886	1.58409	1.08006	-0.283455	0.393714	1.98767	0.158584	0.173357	SNORA71B	0	0	lincRNA	small nucleolar RNA, H/ACA box 71B [Source:HGNC Symbol;Acc:10233]
ENSG00000137825	chr15	41785591	41795747	4035	+	2.66279	2.855	2.53727	1.86389	2.79102	1.91087	-0.283249	1.31245	3.78512	0.0517102	0.0586049	ITPKA	0	0	protein_coding	inositol-trisphosphate 3-kinase A [Source:HGNC Symbol;Acc:6178]
ENSG00000226530	chrX	51139363	51208513	992	+	1.39796	1.22357	1.18863	0.844028	1.20693	0.996974	-0.281934	0.271287	1.80103	0.179589	0.195252	RP11-348F1.2	0	0	lincRNA
ENSG00000269886	chr3	9854446	9854781	336	-	4.85959	4.63938	4.93739	3.30577	4.45055	3.84943	-0.281531	2.13916	6.84616	0.00888322	0.0105498	RP11-266J6.2	0	0	antisense
ENSG00000265656	chr18	19253589	19262522	447	+	1.46453	1.27456	1.18863	0.879195	0.829763	1.16314	-0.280751	0.284006	1.83178	0.175918	0.191415	RP11-13N13.6	0	0	antisense
ENSG00000260185	chr16	71688930	71698115	406	+	1.59767	1.37652	1.50865	1.0902	1.50866	1.10775	-0.279137	0.513536	2.10875	0.146459	0.160524	RP11-432I5.6	0	0	antisense
ENSG00000112419	chr6	143857982	144152322	25487	+	3.59477	3.82367	2.99444	2.60242	3.31905	2.35397	-0.278373	1.6603	3.70736	0.0541729	0.061276	PHACTR2	0	0	protein_coding	phosphatase and actin regulator 2 [Source:HGNC Symbol;Acc:20956]
ENSG00000260630	chr16	88729706	88753594	10686	+	1.43125	1.52947	1.62294	0.879195	1.28236	1.41238	-0.278293	0.521626	1.98119	0.159265	0.174078	SNAI3-AS1	0	0	antisense	SNAI3 antisense RNA 1 [Source:HGNC Symbol;Acc:28327]
ENSG00000237605	chr1	206807994	206808967	358	-	1.0984	1.22357	1.28006	1.19571	0.75433	0.803118	-0.277307	0.192377	1.64759	0.199287	0.215714	RP11-343H5.6	0	0	antisense
ENSG00000156042	chr10	75013517	75118617	27049	-	5.52529	5.65902	5.5317	3.55195	4.29968	4.98487	-0.275291	2.323	5.25508	0.0218828	0.0253878	TTC18	0	0	protein_coding	tetratricopeptide repeat domain 18 [Source:HGNC Symbol;Acc:30726]
ENSG00000100448	chr14	25042728	25045466	2250	-	4.75974	6.16885	6.78891	5.27517	4.60141	4.04328	-0.27469	2.41964	3.57482	0.0586619	0.0661552	CTSG	0	0	protein_coding	cathepsin G [Source:HGNC Symbol;Acc:2532]
ENSG00000224165	chr2	25194259	25262563	7577	+	1.79738	1.98831	1.41721	1.44188	0.75433	1.41238	-0.273744	0.63989	1.87042	0.171427	0.186679	DNAJC27-AS1	0	0	antisense	DNAJC27 antisense RNA 1 [Source:HGNC Symbol;Acc:42943]
ENSG00000162490	chr1	11751786	11785914	7346	+	2.16352	2.24322	2.58299	1.79356	2.11212	1.80009	-0.272188	1.12927	3.15572	0.0756615	0.0847515	DRAXIN	0	0	protein_coding	dorsal inhibitory axon guidance protein [Source:HGNC Symbol;Acc:25054]
ENSG00000260439	chr16	971033	984495	2472	+	0.998546	0.968662	1.25721	0.984699	1.13149	0.66465	-0.272079	0.0920748	1.36701	0.242327	0.26032	LA16c-366D3.1	0	0	antisense
ENSG00000179899	chr12	55804263	55808633	12144	-	1.46453	1.37652	1.3715	0.984699	0.980629	1.21852	-0.271425	0.395039	1.85863	0.172783	0.188104	PHC1P1	0	0	pseudogene	polyhomeotic homolog 1 (Drosophila) pseudogene 1 [Source:HGNC Symbol;Acc:34502]
ENSG00000269371	chr19	7584802	7585346	293	-	1.43125	1.27456	1.44007	1.0902	0.905196	1.16314	-0.27141	0.385325	1.85843	0.172806	0.188117	CTD-2207O23.11	0	0	antisense
ENSG00000183307	chr22	17597189	17602257	8915	-	1.63096	1.22357	1.39436	1.23087	1.05606	1.05236	-0.270537	0.429028	1.88904	0.169311	0.18451	CECR6	0	0	protein_coding	cat eye syndrome chromosome region, candidate 6 [Source:HGNC Symbol;Acc:1844]
ENSG00000154240	chr17	63631656	64188202	24402	-	3.26192	3.51777	3.36017	2.32108	3.24362	2.6309	-0.270098	1.63843	4.39132	0.0361224	0.0413812	CEP112	0	0	protein_coding	centrosomal protein 112kDa [Source:HGNC Symbol;Acc:28514]
ENSG00000241860	chr1	141474	173862	6957	-	2.39651	2.70206	2.81157	2.03973	2.64015	1.88317	-0.269616	1.30439	3.37346	0.0662544	0.0744793	RP11-34P13.13	0	0	processed_transcript
ENSG00000114993	chr2	74652963	74669549	12954	-	1.13169	0.815715	1.07434	1.01987	0.678897	0.692343	-0.268958	-0.0161029	1.33051	0.248714	0.266934	RTKN	0	0	protein_coding	rhotekin [Source:HGNC Symbol;Acc:10466]
ENSG00000214967	chr16	16472912	16487811	3634	+	1.29811	0.764733	1.23435	0.773692	1.20693	0.886199	-0.267983	0.135323	1.4235	0.232829	0.250532	NPIPA7	0	0	protein_coding	nuclear pore complex interacting protein family, member A7 [Source:HGNC Symbol;Acc:41982]
ENSG00000269480	chr19	17317947	17318819	629	-	5.32558	5.09822	5.50885	4.00913	4.52598	4.20945	-0.267976	2.27883	6.89181	0.00865915	0.0102897	CTD-3032J10.3	0	0	antisense
ENSG00000229644	chr10	36810649	36813162	3157	-	6.69026	6.8826	5.69171	3.86846	7.0907	4.70793	-0.267379	2.54848	3.12798	0.0769591	0.0861368	NAMPTL	0	0	protein_coding	nicotinamide phosphoribosyltransferase-like [Source:HGNC Symbol;Acc:17633]
ENSG00000158555	chr11	75145685	75236948	33728	-	5.95799	4.33349	4.8231	4.11463	3.99795	3.84943	-0.266185	2.19956	4.62956	0.0314256	0.0361231	GDPD5	0	0	protein_coding	glycerophosphodiester phosphodiesterase domain containing 5 [Source:HGNC Symbol;Acc:28804]
ENSG00000225602	chr1	11203955	11209594	1378	+	2.8625	1.93732	2.28583	1.89906	1.73496	1.91087	-0.265802	1.13287	2.66794	0.102388	0.113541	MTOR-AS1	0	0	antisense	MTOR antisense RNA 1 [Source:HGNC Symbol;Acc:40242]
ENSG00000116985	chr1	40222854	40254533	6370	-	5.15916	3.67072	4.70881	4.25531	2.79102	3.43402	-0.264239	2.03854	3.36074	0.0667682	0.0750466	BMP8B	0	0	protein_coding	bone morphogenetic protein 8b [Source:HGNC Symbol;Acc:1075]
ENSG00000167123	chr9	131174030	131199626	15091	+	3.22863	2.14125	3.56589	2.49691	2.56472	2.29858	-0.263879	1.48854	2.50556	0.113445	0.125451	CERCAM	0	0	protein_coding	cerebral endothelial cell adhesion molecule [Source:HGNC Symbol;Acc:23723]
ENSG00000106686	chr9	4553386	4666674	24239	-	3.62805	3.61974	3.40588	2.63759	2.11212	3.1017	-0.263849	1.66814	4.2481	0.0392943	0.0449197	SPATA6L	0	0	protein_coding	spermatogenesis associated 6-like [Source:HGNC Symbol;Acc:25472]
ENSG00000188385	chr10	133918175	133998313	12066	+	0.998546	1.88634	1.28006	0.914363	1.13149	1.10775	-0.263681	0.352939	1.30513	0.253277	0.271562	JAKMIP3	0	0	protein_coding	Janus kinase and microtubule interacting protein 3 [Source:HGNC Symbol;Acc:23523]
ENSG00000185437	chr21	40817781	40887433	6881	+	3.32849	3.56875	3.22302	2.49691	2.56472	2.71399	-0.263424	1.61204	4.14728	0.0417016	0.0475843	SH3BGR	0	0	protein_coding	SH3 domain binding glutamic acid-rich protein [Source:HGNC Symbol;Acc:10822]
ENSG00000144681	chr3	36421836	36589499	8877	+	1.23154	1.17259	1.39436	1.05503	0.829763	1.05236	-0.262407	0.277617	1.61078	0.204382	0.221022	STAC	0	0	protein_coding	SH3 and cysteine rich domain [Source:HGNC Symbol;Acc:11353]
ENSG00000233967	chr6	81153061	81175644	1753	+	1.59767	1.4275	1.62294	1.37154	1.28236	1.10775	-0.26219	0.563262	1.9509	0.16249	0.177483	RP11-250B2.3	0	0	lincRNA
ENSG00000258365	chr12	94671534	94676620	1197	-	0.698982	0.866697	1.02862	0.562685	1.05606	0.66465	-0.260183	-0.199861	1.02378	0.311623	0.331338	RP11-1105G2.3	0	0	protein_coding	Uncharacterized protein [Source:UniProtKB/TrEMBL;Acc:F8VV41]
ENSG00000099282	chr10	71211229	71267425	6404	+	2.1968	2.44715	2.3544	1.65289	1.58409	2.04934	-0.259627	1.09248	2.81967	0.0931153	0.103612	TSPAN15	0	0	protein_coding	tetraspanin 15 [Source:HGNC Symbol;Acc:23298]
ENSG00000228775	chr7	141404138	141438146	11937	-	1.79738	1.32554	1.87438	1.37154	1.13149	1.44007	-0.2595	0.666459	2.10674	0.146652	0.160724	WEE2-AS1	0	0	antisense	WEE2 antisense RNA 1 [Source:HGNC Symbol;Acc:48669]
ENSG00000163633	chr4	87797358	87857354	11717	-	5.69171	6.06688	5.23455	4.07947	4.52598	4.54177	-0.259149	2.34782	6.53972	0.0105492	0.0124745	C4orf36	0	0	protein_coding	chromosome 4 open reading frame 36 [Source:HGNC Symbol;Acc:28386]
ENSG00000273148	chr20	18775173	18776711	1539	+	3.86105	4.12956	3.97734	3.1651	3.39448	2.99092	-0.258454	1.86944	4.76773	0.0289981	0.0334322	RP5-1068E13.7	0	0	lincRNA
ENSG00000187959	chr17	71244588	71258491	1922	-	6.62369	6.78063	5.806	4.81799	4.45055	5.26181	-0.258291	2.5115	6.47643	0.0109314	0.012918	CPSF4L	0	0	protein_coding	cleavage and polyadenylation specific factor 4-like [Source:HGNC Symbol;Acc:33632]
ENSG00000246263	chr8	103251622	103265561	2848	+	2.16352	1.63143	1.69151	1.47705	1.50866	1.38469	-0.258203	0.779993	2.15188	0.142395	0.156218	KB-431C1.4	0	0	antisense
ENSG00000227001	chr1	21751118	21754460	1307	-	1.03183	1.47848	1.02862	0.773692	0.75433	1.02467	-0.257308	0.121074	1.29378	0.255352	0.273678	NBPF2P	0	0	pseudogene	neuroblastoma breakpoint family, member 2, pseudogene [Source:HGNC Symbol;Acc:31987]
ENSG00000261879	chr17	5095379	5151364	2679	+	2.39651	2.14125	2.44584	1.75839	2.26299	1.80009	-0.255731	1.13796	2.78962	0.0948766	0.105514	RP11-333E1.1	0	0	antisense
ENSG00000255150	chr12	104697517	104698980	1464	+	2.16352	1.78438	1.78295	1.26604	1.50866	1.68932	-0.254844	0.8296	2.11137	0.146208	0.160281	EID3	0	0	protein_coding	EP300 interacting inhibitor of differentiation 3 [Source:HGNC Symbol;Acc:32961]
ENSG00000245146	chr5	139452442	139488215	6860	-	3.76119	4.07858	3.97734	3.1651	2.86645	3.12939	-0.25478	1.83897	4.58945	0.0321694	0.0369466	LINC01024	0	0	antisense	long intergenic non-protein coding RNA 1024 [Source:HGNC Symbol;Acc:49009]
ENSG00000181039	chr1	145470508	145475646	3611	+	1.96381	1.47848	1.71437	1.23087	1.88582	1.30161	-0.25396	0.726465	2.00266	0.157023	0.171708	ANKRD34A	0	0	protein_coding	ankyrin repeat domain 34A [Source:HGNC Symbol;Acc:27639]
ENSG00000234449	chrX	3771051	3800358	5146	-	2.52965	3.00795	3.97734	2.98926	2.48929	2.1878	-0.253906	1.56076	1.79687	0.180092	0.195772	RP11-706O15.3	0	0	lincRNA
ENSG00000234286	chr7	23719814	23720405	143	-	3.42834	3.56875	2.81157	2.42658	2.94189	2.40935	-0.253359	1.57802	3.22238	0.072638	0.0814861	AC006026.13	0	0	antisense
ENSG00000261349	chr1	25592593	25593627	459	-	3.32849	2.80402	3.33731	2.67275	3.46992	1.96625	-0.253292	1.57617	2.47401	0.115743	0.127895	RP3-465N24.5	0	0	pseudogene
ENSG00000269378	chr19	14732446	14733054	609	-	1.79738	1.07063	1.05148	1.01987	1.05606	1.02467	-0.252878	0.315521	1.08514	0.297551	0.317083	ITGB1P1	0	0	pseudogene	integrin beta 1 pseudogene 1 [Source:HGNC Symbol;Acc:3781]
ENSG00000213204	chr6	88117730	88221352	4726	+	1.39796	1.32554	0.960048	0.703356	1.05606	1.08006	-0.252561	0.201572	1.13693	0.286301	0.305596	C6orf165	0	0	protein_coding	chromosome 6 open reading frame 165 [Source:HGNC Symbol;Acc:21405]
ENSG00000153982	chr17	57297828	57353328	7232	+	4.3936	3.87465	3.88591	3.09477	2.48929	3.57249	-0.251014	1.86735	4.01922	0.0449846	0.0512008	GDPD1	0	0	protein_coding	glycerophosphodiester phosphodiesterase domain containing 1 [Source:HGNC Symbol;Acc:20883]
ENSG00000196391	chr15	90895477	90909324	7185	+	3.66134	3.26286	3.88591	3.0596	3.46992	2.57552	-0.249308	1.75974	3.83434	0.0502127	0.0569595	ZNF774	0	0	protein_coding	zinc finger protein 774 [Source:HGNC Symbol;Acc:33108]
ENSG00000240053	chr6	31637944	31641553	4836	+	5.99128	6.16885	6.40032	5.09933	3.69622	5.26181	-0.248123	2.46914	6.3062	0.0120317	0.0141716	LY6G5B	0	0	protein_coding	lymphocyte antigen 6 complex, locus G5B [Source:HGNC Symbol;Acc:13931]
ENSG00000102890	chr16	67233014	67237932	8753	+	3.92762	2.70206	3.13158	2.70792	2.56472	2.54782	-0.247844	1.59169	2.88089	0.0896367	0.0998989	ELMO3	0	0	protein_coding	engulfment and cell motility 3 [Source:HGNC Symbol;Acc:17289]
ENSG00000046653	chrX	13789150	13956757	16226	-	1.63096	1.63143	1.44007	1.26604	0.75433	1.35699	-0.247673	0.526769	1.71454	0.190397	0.206421	GPM6B	0	0	protein_coding	glycoprotein M6B [Source:HGNC Symbol;Acc:4461]
ENSG00000236772	chr20	31037558	31041410	986	+	9.18663	6.78063	8.61757	7.06873	6.71354	6.1757	-0.247024	2.9085	5.66176	0.0173387	0.0202287	RP5-1184F4.5	0	0	antisense
ENSG00000196639	chr3	11178779	11305243	11643	+	2.06366	2.34518	2.37726	1.9694	1.43323	1.80009	-0.246449	1.06181	2.49424	0.114264	0.126312	HRH1	0	0	protein_coding	histamine receptor H1 [Source:HGNC Symbol;Acc:5182]
ENSG00000232959	chr1	169993218	169993824	341	+	2.82921	4.18054	4.11449	2.88376	2.86645	3.01862	-0.246074	1.76236	2.45131	0.117427	0.129668	RP11-332H17.1	0	0	antisense
ENSG00000069020	chr5	65892176	66465423	59976	+	6.72355	8.56501	6.9032	6.47088	5.28031	5.40028	-0.245246	2.72867	4.98306	0.0255966	0.029599	MAST4	0	0	protein_coding	microtubule associated serine/threonine kinase family member 4 [Source:HGNC Symbol;Acc:19037]
ENSG00000133246	chr19	8554940	8567996	7452	-	1.79738	1.52947	2.21725	1.51222	1.58409	1.52316	-0.245155	0.831538	1.88999	0.169203	0.184415	PRAM1	0	0	protein_coding	PML-RARA regulated adaptor molecule 1 [Source:HGNC Symbol;Acc:30091]
ENSG00000169258	chr5	176022803	176037134	4211	-	5.89142	4.99626	6.67462	4.85316	3.77165	5.15103	-0.244591	2.4149	3.96378	0.0464893	0.0528392	GPRIN1	0	0	protein_coding	G protein regulated inducer of neurite outgrowth 1 [Source:HGNC Symbol;Acc:24835]
ENSG00000188167	chr3	33131913	33138293	7413	-	4.69317	3.61974	4.18307	3.65745	3.24362	3.15709	-0.244003	1.94252	4.0612	0.0438793	0.0499743	TMPPE	0	0	protein_coding	transmembrane protein with metallophosphoesterase domain [Source:HGNC Symbol;Acc:33865]
ENSG00000197813	chr19	49834874	49843865	1354	-	2.56294	2.80402	3.06301	2.42658	2.18756	2.16011	-0.243718	1.38686	3.05994	0.0802445	0.0897212	CTC-301O7.4	0	0	lincRNA
ENSG00000177855	chr2	184472170	184472847	678	-	2.79593	2.39616	2.42298	1.9694	2.03669	2.04934	-0.242001	1.23584	2.69132	0.100896	0.111948	CACYBPP2	0	0	pseudogene	calcyclin binding protein pseudogene 2 [Source:HGNC Symbol;Acc:45123]
ENSG00000185453	chr19	48673949	48700877	2596	+	4.56003	4.69036	5.96601	4.29047	3.46992	4.29253	-0.240068	2.21619	3.26573	0.0707414	0.0794243	C19orf68	0	0	protein_coding	chromosome 19 open reading frame 68 [Source:HGNC Symbol;Acc:34495]
ENSG00000235301	chr6	32864193	32864267	75	+	1.03183	1.01964	0.93719	0.668188	0.829763	0.858506	-0.239972	-0.0560378	1.0351	0.308964	0.328641	HLA-Z	0	0	pseudogene	major histocompatibility complex, class I, Z (pseudogene) [Source:HGNC Symbol;Acc:19394]
ENSG00000126353	chr17	38710021	38721724	4834	-	5.99128	5.50608	5.9203	4.67732	5.05401	4.51408	-0.239651	2.41948	6.07852	0.0136835	0.016059	CCR7	0	0	protein_coding	chemokine (C-C motif) receptor 7 [Source:HGNC Symbol;Acc:1608]
ENSG00000231340	chrX	53172014	53173095	1082	-	5.99128	5.60804	5.98887	3.9388	5.20488	5.12334	-0.239281	2.42797	4.9738	0.025734	0.0297515	ACTG1P10	0	0	pseudogene	actin, gamma 1 pseudogene 10 [Source:HGNC Symbol;Acc:155]
ENSG00000167363	chr17	80693451	80709073	5648	+	4.09404	3.41581	3.20016	2.9541	2.56472	2.82476	-0.238832	1.70379	3.08715	0.078913	0.088275	FN3K	0	0	protein_coding	fructosamine 3 kinase [Source:HGNC Symbol;Acc:24822]
ENSG00000174871	chr11	66045661	66052772	5868	+	1.16497	1.22357	1.23435	0.844028	0.905196	1.08006	-0.238734	0.207713	1.25645	0.262323	0.280723	CNIH2	0	0	protein_coding	cornichon family AMPA receptor auxiliary protein 2 [Source:HGNC Symbol;Acc:28744]
ENSG00000235355	chr9	66951142	66951845	704	-	1.26483	0.968662	1.28006	0.914363	0.75433	1.08006	-0.238725	0.186759	1.25636	0.262342	0.280724	RP11-381O7.4	0	0	pseudogene
ENSG00000253326	chr1	243218163	243219696	1243	-	1.59767	1.32554	1.30292	1.05503	0.905196	1.24622	-0.238014	0.406417	1.44647	0.229095	0.246677	RP11-261C10.7	0	0	pseudogene
ENSG00000087076	chr19	49316274	49339935	3458	-	3.76119	2.855	3.52018	3.34094	2.48929	2.35397	-0.237569	1.65215	2.40051	0.121296	0.133721	HSD17B14	0	0	protein_coding	hydroxysteroid (17-beta) dehydrogenase 14 [Source:HGNC Symbol;Acc:23238]
ENSG00000267030	chr19	4447301	4448214	540	+	2.09695	1.63143	1.60008	1.47705	1.96126	1.13544	-0.235104	0.766091	1.42757	0.232161	0.249847	CTB-50L17.7	0	0	antisense
ENSG00000135736	chr16	57546090	57570511	3341	-	3.2952	4.43545	3.61161	3.1651	2.64015	2.90784	-0.234579	1.77286	3.18652	0.0742478	0.0832228	CCDC102A	0	0	protein_coding	coiled-coil domain containing 102A [Source:HGNC Symbol;Acc:28097]
ENSG00000164403	chr5	132157833	132166590	11698	-	1.23154	1.22357	1.18863	1.30121	0.980629	0.692343	-0.23395	0.229535	1.03798	0.308293	0.327948	SHROOM1	0	0	protein_coding	shroom family member 1 [Source:HGNC Symbol;Acc:24084]
ENSG00000234500	chr7	65976543	66010053	712	+	1.59767	1.58045	1.6458	1.72322	1.43323	0.858506	-0.233755	0.621431	1.07735	0.299292	0.318896	GS1-124K5.10	0	0	pseudogene
ENSG00000131242	chr17	29718642	29865236	20418	+	5.2923	4.69036	5.0974	3.9388	3.46992	4.37561	-0.233108	2.19267	4.99698	0.0253915	0.0293702	RAB11FIP4	0	0	protein_coding	RAB11 family interacting protein 4 (class II) [Source:HGNC Symbol;Acc:30267]
ENSG00000247400	chr13	96300987	96329179	3309	-	3.9609	3.21188	3.65733	2.70792	2.79102	3.15709	-0.233024	1.7376	3.57397	0.0586919	0.0661831	DNAJC3-AS1	0	0	lincRNA	DNAJC3 antisense RNA 1 (head to head) [Source:HGNC Symbol;Acc:39808]
ENSG00000268049	chr19	58869365	58870969	1154	+	4.19389	3.82367	4.2745	3.34094	3.62078	3.21247	-0.2311	1.93296	4.02533	0.044822	0.0510193	CTD-2619J13.9	0	0	antisense
ENSG00000234160	chr9	37509147	37510296	289	+	3.46163	3.36483	3.33731	2.53208	3.09275	2.71399	-0.230662	1.65523	3.26897	0.0706019	0.0792731	RP11-613M10.6	0	0	antisense
ENSG00000246851	chr9	134065297	134069592	3084	-	1.23154	0.866697	1.57722	0.984699	1.43323	0.913893	-0.23047	0.308055	0.976468	0.323072	0.342927	RP11-544A12.8	0	0	antisense
ENSG00000254681	chr16	18458147	18495797	15991	-	0.998546	1.4275	1.32578	1.16054	1.43323	0.66465	-0.22912	0.279915	0.862143	0.35314	0.373376	PKD1P5	0	0	pseudogene	polycystic kidney disease 1 (autosomal dominant) pseudogene 5 [Source:HGNC Symbol;Acc:30069]
ENSG00000180953	chr15	80191182	80216044	2227	-	7.12296	6.93358	6.49175	5.34551	5.12944	5.64952	-0.228653	2.63029	6.43751	0.0111735	0.0131867	ST20	0	0	protein_coding	suppressor of tumorigenicity 20 [Source:HGNC Symbol;Acc:33520]
ENSG00000176973	chr11	65339820	65341669	4009	+	3.56148	3.21188	3.29159	2.67275	2.94189	2.6309	-0.228357	1.64271	3.18639	0.074254	0.0832241	FAM89B	0	0	protein_coding	family with sequence similarity 89, member B [Source:HGNC Symbol;Acc:16708]
ENSG00000213839	chr9	37885680	37886387	708	+	3.5282	2.80402	3.77162	2.67275	2.18756	3.12939	-0.227861	1.64283	2.46965	0.116064	0.128224	RP11-3J10.4	0	0	pseudogene
ENSG00000119862	chr2	64681103	64688515	8848	+	4.16061	3.7217	3.84019	3.0596	2.94189	3.29555	-0.227141	1.84298	3.67416	0.055262	0.0624643	LGALSL	0	0	protein_coding	lectin, galactoside-binding-like [Source:HGNC Symbol;Acc:25012]
ENSG00000134590	chrX	134166333	134167576	2430	+	4.42689	4.38447	3.93162	3.55195	3.54535	3.15709	-0.225694	1.96355	3.87651	0.0489663	0.0555923	FAM127A	0	0	protein_coding	family with sequence similarity 127, member A [Source:HGNC Symbol;Acc:2569]
ENSG00000243452	chr1	148555979	148596267	14164	+	2.16352	1.98831	1.9201	1.65289	2.03669	1.44007	-0.225065	0.944407	1.86016	0.172607	0.187925	NBPF15	0	0	protein_coding	neuroblastoma breakpoint family, member 15 [Source:HGNC Symbol;Acc:28791]
ENSG00000090661	chr19	8271620	8327305	16870	+	2.99564	3.05893	2.67442	2.56725	1.81039	2.27089	-0.224908	1.4056	2.63344	0.104635	0.11596	CERS4	0	0	protein_coding	ceramide synthase 4 [Source:HGNC Symbol;Acc:23747]
ENSG00000271738	chr10	82194765	82196869	2105	+	7.72209	8.15715	6.83463	6.08403	6.8644	5.53875	-0.224594	2.79097	5.28861	0.0214654	0.0249213	RP11-137H2.6	0	0	lincRNA
ENSG00000269974	chr15	30941000	30941732	733	+	3.72791	3.36483	3.97734	2.46175	2.71559	3.62788	-0.223951	1.76885	2.19788	0.138201	0.151729	RP11-932O9.10	0	0	lincRNA
ENSG00000124334	chrX	155227246	155240482	8892	+	3.5282	3.05893	3.49732	2.67275	2.64015	2.85245	-0.223941	1.64493	3.11787	0.0774377	0.0866666	IL9R	0	0	protein_coding	interleukin 9 receptor [Source:HGNC Symbol;Acc:6030]
ENSG00000265787	chr18	14337422	14342524	3539	+	5.79157	4.79233	5.94315	4.0443	4.67685	4.8741	-0.223672	2.35207	4.08882	0.0431677	0.0491985	CYP4F35P	0	0	lincRNA	cytochrome P450, family 4, subfamily F, polypeptide 35, pseudogene [Source:HGNC Symbol;Acc:39954]
ENSG00000256966	chr9	37512544	37592466	5230	-	2.26337	2.855	2.30869	2.03973	2.03669	1.82779	-0.223285	1.19238	2.19041	0.138872	0.152425	RP11-613M10.8	0	0	protein_coding	Uncharacterized protein [Source:UniProtKB/TrEMBL;Acc:H3BUX3]
ENSG00000138068	chr2	37394963	37423741	4097	-	2.1968	1.73339	2.60584	1.61772	2.11212	1.88317	-0.222392	1.07372	1.64219	0.200025	0.216484	SULT6B1	0	0	protein_coding	sulfotransferase family, cytosolic, 6B, member 1 [Source:HGNC Symbol;Acc:33433]
ENSG00000241764	chr7	107383262	107385026	1861	-	3.49491	3.92563	3.15444	2.77826	2.71559	2.76937	-0.221834	1.68197	3.0715	0.0796758	0.0891037	AC002467.7	0	0	antisense
ENSG00000159263	chr21	38071433	38122218	14757	+	1.39796	1.17259	1.50865	1.33638	1.05606	0.996974	-0.221521	0.410166	1.26037	0.261582	0.280003	SIM2	0	0	protein_coding	single-minded family bHLH transcription factor 2 [Source:HGNC Symbol;Acc:10883]
ENSG00000240429	chr3	178976816	178979061	2246	-	1.46453	1.17259	1.39436	1.12537	0.905196	1.16314	-0.221284	0.372299	1.22921	0.26756	0.286176	LRRFIP1P1	0	0	pseudogene	leucine rich repeat (in FLII) interacting protein 1 pseudogene 1 [Source:HGNC Symbol;Acc:32937]
ENSG00000236266	chr1	7870302	7887402	830	-	2.13023	1.37652	2.10296	2.0749	1.05606	1.35699	-0.219677	0.840151	1.01859	0.312853	0.332558	RP3-467L1.4	0	0	antisense
ENSG00000244371	chr1	146392310	146392852	543	-	1.13169	1.07063	1.32578	0.914363	1.05606	0.996974	-0.219675	0.21341	1.07113	0.30069	0.320217	PFN1P8	0	0	pseudogene	profilin 1 pseudogene 8 [Source:HGNC Symbol;Acc:42986]
ENSG00000231154	chrX	102942212	102946700	2086	+	6.42398	7.13751	6.99463	5.09933	5.80834	5.7603	-0.21965	2.64984	5.93764	0.0148209	0.0173549	MORF4L2-AS1	0	0	antisense	MORF4L2 antisense RNA 1 [Source:HGNC Symbol;Acc:27991]
ENSG00000265683	chr17	25678884	25679610	727	-	2.09695	2.39616	1.9201	1.44188	1.35779	2.02164	-0.219252	0.967805	1.53076	0.215998	0.233087	RP11-173M1.5	0	0	pseudogene
ENSG00000186854	chr2	85048774	85134132	15233	-	9.71918	9.7376	11.0863	8.79195	9.50456	7.31115	-0.219106	3.23659	5.35382	0.020677	0.0240352	TRABD2A	0	0	protein_coding	TraB domain containing 2A [Source:HGNC Symbol;Acc:27013]
ENSG00000228661	chr11	3875548	3876739	494	-	1.56439	1.01964	1.25721	1.12537	1.28236	0.913893	-0.219015	0.335616	1.11335	0.291354	0.310744	AC090587.5	0	0	antisense
ENSG00000226647	chr10	5754137	5786030	1681	-	6.02456	6.16885	5.62314	4.46631	5.43118	4.70793	-0.218714	2.45	5.11068	0.023779	0.0275345	RP11-336A10.2	0	0	antisense
ENSG00000171368	chr5	660883	693510	5116	-	5.92471	6.06688	5.85172	4.00913	5.88377	4.98487	-0.217735	2.46208	4.20965	0.0401945	0.0459132	TPPP	0	0	protein_coding	tubulin polymerization promoting protein [Source:HGNC Symbol;Acc:24164]
ENSG00000146197	chr6	35182190	35220856	12519	+	8.72064	6.72965	8.04612	7.2094	6.33637	5.78799	-0.21764	2.85264	4.14275	0.0418132	0.047705	SCUBE3	0	0	protein_coding	signal peptide, CUB domain, EGF-like 3 [Source:HGNC Symbol;Acc:13655]
ENSG00000259321	chr14	24608654	24609653	747	+	5.39215	5.65902	5.05168	5.16967	3.09275	4.15406	-0.215647	2.27773	2.95464	0.0856315	0.0955861	RP11-468E2.5	0	0	lincRNA
ENSG00000250365	chr14	31889492	31922089	2341	+	1.23154	1.32554	1.78295	1.40671	1.20693	1.05236	-0.214895	0.502451	1.0128	0.314232	0.333915	CTD-2213F21.2	0	0	antisense
ENSG00000175898	chr19	10332111	10333870	2137	-	1.46453	1.37652	1.60008	1.72322	1.05606	0.858506	-0.214573	0.514906	0.826985	0.363146	0.383556	CTD-2369P2.2	0	0	lincRNA
ENSG00000156968	chr16	15489611	15507125	7386	+	4.6266	4.43545	4.91453	3.83329	3.24362	4.04328	-0.21359	2.0969	3.93135	0.0473938	0.0538333	MPV17L	0	0	protein_coding	MPV17 mitochondrial membrane protein-like [Source:HGNC Symbol;Acc:26827]
ENSG00000163817	chr3	45796942	45838027	17500	-	4.75974	4.69036	4.36593	3.51678	4.37511	3.60019	-0.212879	2.09663	3.77386	0.0520593	0.0589552	SLC6A20	0	0	protein_coding	solute carrier family 6 (proline IMINO transporter), member 20 [Source:HGNC Symbol;Acc:30927]
ENSG00000188511	chr22	49808176	50051190	11516	-	2.46308	2.54911	1.76009	1.86389	2.03669	1.57854	-0.212528	1.0664	1.31241	0.251958	0.270219	C22orf34	0	0	protein_coding	chromosome 22 open reading frame 34 [Source:HGNC Symbol;Acc:28010]
ENSG00000267342	chr17	73893141	73896229	1419	+	8.5875	7.34144	8.09183	6.96323	6.56267	6.25878	-0.212321	2.88409	6.27371	0.0122542	0.0144265	RP11-552F3.10	0	0	antisense
ENSG00000233360	chr22	38037839	38054384	1945	-	3.69462	3.82367	3.52018	2.88376	3.39448	2.85245	-0.211944	1.77529	2.98878	0.0838432	0.093648	Z83844.1	0	0	antisense
ENSG00000225205	chr2	173345568	173421324	3889	-	3.86105	4.12956	4.57166	3.83329	3.92252	2.88015	-0.211601	1.97554	2.43719	0.118489	0.130787	AC093818.1	0	0	antisense
ENSG00000122477	chr1	100614409	100643771	4258	-	8.05494	9.02385	7.95468	6.2247	6.78897	7.00651	-0.211421	2.92196	6.12218	0.0133496	0.0156808	LRRC39	0	0	protein_coding	leucine rich repeat containing 39 [Source:HGNC Symbol;Acc:28228]
ENSG00000144134	chr2	114384806	114400973	27300	+	7.32267	7.08653	7.49752	6.04886	5.20488	6.2034	-0.211295	2.73395	5.99314	0.0143616	0.016828	RABL2A	0	0	protein_coding	RAB, member of RAS oncogene family-like 2A [Source:HGNC Symbol;Acc:9799]
ENSG00000120875	chr8	29190581	29208185	8496	-	3.02892	3.00795	2.33154	2.74309	1.88582	1.93856	-0.210712	1.35917	1.45127	0.228324	0.245864	DUSP4	0	0	protein_coding	dual specificity phosphatase 4 [Source:HGNC Symbol;Acc:3070]
ENSG00000220804	chr2	243030784	243102304	5609	+	3.32849	3.05893	2.85729	2.56725	1.96126	2.60321	-0.210444	1.49564	2.47315	0.115806	0.127956	AC093642.5	0	0	pseudogene
ENSG00000186868	chr17	43971748	44105700	65751	+	1.56439	1.22357	1.21149	1.01987	1.20693	1.08006	-0.20945	0.363827	1.07164	0.300575	0.320116	MAPT	0	0	protein_coding	microtubule-associated protein tau [Source:HGNC Symbol;Acc:6893]
ENSG00000134461	chr10	5903580	5931869	6692	-	6.22427	7.64733	7.33751	5.09933	7.16613	5.59413	-0.208842	2.7144	3.583	0.0583735	0.0658438	ANKRD16	0	0	protein_coding	ankyrin repeat domain 16 [Source:HGNC Symbol;Acc:23471]
ENSG00000238184	chr11	2349979	2399222	2631	-	4.75974	3.77268	4.93739	3.76296	3.77165	3.76635	-0.207504	2.07612	3.29004	0.0697015	0.0782893	CD81-AS1	0	0	processed_transcript	CD81 antisense RNA 1 [Source:HGNC Symbol;Acc:49384]
ENSG00000108797	chr17	40834631	40851832	11226	+	5.22573	6.32179	5.94315	5.09933	5.20488	4.20945	-0.20701	2.43219	3.57518	0.0586492	0.0661456	CNTNAP1	0	0	protein_coding	contactin associated protein 1 [Source:HGNC Symbol;Acc:8011]
ENSG00000097096	chr1	85622556	85666729	8512	-	3.99419	3.7217	3.93162	3.34094	3.54535	2.93554	-0.205575	1.86686	3.02469	0.0820058	0.0916525	SYDE2	0	0	protein_coding	synapse defective 1, Rho GTPase, homolog 2 (C. elegans) [Source:HGNC Symbol;Acc:25841]
ENSG00000228477	chr1	40428352	40429076	725	+	1.36468	1.68241	1.16577	1.05503	0.678897	1.30161	-0.205192	0.371762	0.913612	0.339158	0.359202	RP3-342P20.2	0	0	pseudogene
ENSG00000223642	chr2	160242878	160261147	2288	+	2.59622	2.39616	2.14868	2.1804	1.81039	1.74471	-0.204687	1.15121	1.71823	0.189921	0.205919	AC008277.1	0	0	antisense
ENSG00000099785	chr19	8478154	8503901	9190	+	3.39506	4.12956	3.86305	2.81343	3.84708	2.99092	-0.204483	1.83191	2.66324	0.102691	0.113861	2020-03-02	0	0	protein_coding	membrane-associated ring finger (C3HC4) 2, E3 ubiquitin protein ligase [Source:HGNC Symbol;Acc:28038]
ENSG00000266101	chr17	37329543	37333756	573	+	2.59622	2.70206	2.85729	2.42658	2.86645	1.82779	-0.203504	1.37924	1.79849	0.179895	0.195572	RP5-906A24.2	0	0	antisense
ENSG00000099337	chr19	38810484	38819660	3143	+	6.55712	6.11786	6.44604	5.31034	4.37511	5.51105	-0.202211	2.53977	4.80253	0.028418	0.0327821	KCNK6	0	0	protein_coding	potassium channel, subfamily K, member 6 [Source:HGNC Symbol;Acc:6281]
ENSG00000138823	chr4	100484918	100545156	16356	+	1.13169	1.58045	1.16577	1.12537	1.13149	0.886199	-0.201757	0.295961	0.933293	0.334009	0.35398	MTTP	0	0	protein_coding	microsomal triglyceride transfer protein [Source:HGNC Symbol;Acc:7467]
ENSG00000125631	chr2	118617003	118692518	2347	+	5.95799	5.65902	6.6289	4.46631	5.12944	5.51105	-0.201661	2.49666	3.53099	0.0602317	0.0678595	HTR5BP	0	0	pseudogene	5-hydroxytryptamine (serotonin) receptor 5B, pseudogene [Source:HGNC Symbol;Acc:16291]
ENSG00000163154	chr1	151129105	151132225	1178	+	4.02747	3.61974	3.77162	3.37611	3.62078	2.74168	-0.201578	1.84425	2.73504	0.0981693	0.109079	TNFAIP8L2	0	0	protein_coding	tumor necrosis factor, alpha-induced protein 8-like 2 [Source:HGNC Symbol;Acc:26277]
ENSG00000072134	chr17	19118928	19240028	37327	+	2.26337	1.58045	2.10296	1.86389	1.58409	1.55085	-0.201388	0.934725	1.46589	0.225996	0.243422	EPN2	0	0	protein_coding	epsin 2 [Source:HGNC Symbol;Acc:18639]
ENSG00000272510	chr1	15892106	15892451	346	-	1.0984	1.01964	1.48579	1.01987	1.20693	0.969281	-0.201032	0.273598	0.875357	0.349476	0.369672	RP4-680D5.8	0	0	antisense
ENSG00000215440	chr20	57264187	57294294	20904	+	8.25465	8.3101	8.93759	7.24457	8.07133	6.39725	-0.201028	2.98831	5.35071	0.0207138	0.0240711	NPEPL1	0	0	protein_coding	aminopeptidase-like 1 [Source:HGNC Symbol;Acc:16244]
ENSG00000151729	chr4	186064395	186071536	6106	+	8.92035	9.68662	9.39475	7.77209	7.24157	7.64347	-0.199572	3.09146	6.78983	0.00916787	0.0108775	SLC25A4	0	0	protein_coding	solute carrier family 25 (mitochondrial carrier; adenine nucleotide translocator), member 4 [Source:HGNC Symbol;Acc:10990]
ENSG00000055118	chr7	150642049	150675403	24001	-	0.965261	1.22357	1.16577	0.879195	1.05606	0.886199	-0.198154	0.129873	0.808936	0.368435	0.388843	KCNH2	0	0	protein_coding	potassium voltage-gated channel, subfamily H (eag-related), member 2 [Source:HGNC Symbol;Acc:6251]
ENSG00000106526	chr7	149941005	150020814	9375	-	6.35741	6.93358	6.67462	5.45101	5.50661	5.40028	-0.197473	2.61546	4.74099	0.0294521	0.0339388	ACTR3C	0	0	protein_coding	ARP3 actin-related protein 3 homolog C (yeast) [Source:HGNC Symbol;Acc:37282]
ENSG00000198933	chr17	45771447	45789416	5559	+	1.63096	1.83536	1.73723	1.47705	1.28236	1.41238	-0.19735	0.714753	1.23832	0.265795	0.284345	TBKBP1	0	0	protein_coding	TBK1 binding protein 1 [Source:HGNC Symbol;Acc:30140]
ENSG00000168000	chr11	62457747	62477317	25068	-	5.69171	6.06688	6.33174	4.71249	4.37511	5.42797	-0.197283	2.46618	3.83056	0.050326	0.057084	BSCL2	0	0	protein_coding	Berardinelli-Seip congenital lipodystrophy 2 (seipin) [Source:HGNC Symbol;Acc:15832]
ENSG00000256973	chr12	22613453	22616848	738	-	1.03183	0.968662	1.16577	0.844028	1.05606	0.858506	-0.197113	0.0804527	0.777866	0.377795	0.398224	RP11-359J14.2	0	0	lincRNA
ENSG00000183444	chr7	97595402	97596386	985	-	3.66134	3.67072	4.43451	2.74309	4.14881	3.32325	-0.196795	1.89791	1.95501	0.162048	0.177012	OR7E38P	0	0	pseudogene	olfactory receptor, family 7, subfamily E, member 38 pseudogene [Source:HGNC Symbol;Acc:8411]
ENSG00000163131	chr1	150702672	150738433	7993	-	8.05494	7.18849	7.36037	6.04886	6.6381	6.14801	-0.196784	2.80305	5.36236	0.0205759	0.0239212	CTSS	0	0	protein_coding	cathepsin S [Source:HGNC Symbol;Acc:2545]
ENSG00000267395	chr19	46271054	46275762	2035	+	6.95654	6.72965	7.33751	5.31034	5.58204	6.31417	-0.195683	2.69123	4.47933	0.0343071	0.0393433	AC074212.6	0	0	antisense
ENSG00000169403	chr1	28473677	28520447	10221	-	0.998546	0.611786	1.39436	0.633021	0.75433	1.13544	-0.195421	0.0370977	0.446989	0.503768	0.524566	PTAFR	0	0	protein_coding	platelet-activating factor receptor [Source:HGNC Symbol;Acc:9582]
ENSG00000259116	chr14	64980872	65007086	558	-	2.79593	2.80402	2.42298	2.21557	1.58409	2.32627	-0.194561	1.29227	1.77673	0.182552	0.198327	RP11-973N13.4	0	0	antisense
ENSG00000266999	chr17	34220711	34238027	5854	-	2.23009	2.75304	2.30869	2.00457	1.58409	2.04934	-0.194498	1.1618	1.65706	0.198001	0.214393	AC015849.16	0	0	lincRNA
ENSG00000140398	chr15	75639296	75647592	22851	+	8.65407	9.83956	8.59471	7.35007	7.317	7.25576	-0.194234	3.04242	6.01971	0.0141469	0.0165861	NEIL1	0	0	protein_coding	nei endonuclease VIII-like 1 (E. coli) [Source:HGNC Symbol;Acc:18448]
ENSG00000182327	chr17	4692254	4693685	1023	+	2.29666	2.34518	3.01729	2.63759	2.18756	1.68932	-0.19406	1.28815	1.06591	0.30187	0.32139	GLTPD2	0	0	protein_coding	glycolipid transfer protein domain containing 2 [Source:HGNC Symbol;Acc:33756]
ENSG00000261485	chr13	28710980	28712330	1351	-	4.3936	5.09822	4.45737	4.32564	3.54535	3.40633	-0.194038	2.09712	2.67236	0.102105	0.113234	PAN3-AS1	0	0	antisense	PAN3 antisense RNA 1 [Source:HGNC Symbol;Acc:39932]
ENSG00000162522	chr1	33207486	33240571	17587	+	1.3314	0.968662	1.18863	0.984699	1.13149	0.913893	-0.19401	0.211504	0.8284	0.362736	0.383148	KIAA1522	0	0	protein_coding	KIAA1522 [Source:HGNC Symbol;Acc:29301]
ENSG00000232871	chr19	49141328	49184461	4502	+	1.36468	1.01964	1.50865	1.0902	1.35779	1.05236	-0.19333	0.384736	0.940358	0.332186	0.35214	SEC1P	0	0	pseudogene	secretory blood group 1, pseudogene [Source:HGNC Symbol;Acc:44149]
ENSG00000203761	chr1	155581011	155720105	4450	+	9.08677	8.66697	8.16041	6.89289	6.48724	7.42192	-0.191877	2.97625	5.29016	0.0214463	0.0249009	MSTO2P	0	0	pseudogene	misato family member 2, pseudogene [Source:HGNC Symbol;Acc:26329]
ENSG00000188859	chr1	166026674	166136206	12035	-	4.95945	5.25117	4.61737	3.83329	5.20488	3.68327	-0.191113	2.21334	2.82272	0.092939	0.10343	FAM78B	0	0	protein_coding	family with sequence similarity 78, member B [Source:HGNC Symbol;Acc:13495]
ENSG00000226455	chr6	90659835	90662905	1294	+	3.09549	3.67072	2.51441	2.49691	2.03669	2.6309	-0.190264	1.49396	1.4162	0.234029	0.251757	RP3-512E2.2	0	0	antisense
ENSG00000171574	chr19	58912871	58929694	12850	+	4.92616	5.25117	6.03459	4.74765	5.12944	4.04328	-0.190162	2.34814	2.57	0.108908	0.120597	ZNF584	0	0	protein_coding	zinc finger protein 584 [Source:HGNC Symbol;Acc:27318]
ENSG00000168487	chr8	22022249	22069839	42541	+	7.38924	6.83161	7.08607	6.04886	6.93984	5.34489	-0.18964	2.73753	4.46614	0.0345729	0.0396425	BMP1	0	0	protein_coding	bone morphogenetic protein 1 [Source:HGNC Symbol;Acc:1067]
ENSG00000179057	chr11	18725852	18747777	13008	-	1.5311	1.12161	1.44007	1.33638	1.13149	1.02467	-0.189223	0.428316	0.930365	0.334768	0.354761	IGSF22	0	0	protein_coding	immunoglobulin superfamily, member 22 [Source:HGNC Symbol;Acc:26750]
ENSG00000100228	chr22	23487513	23506537	5318	+	1.46453	1.47848	1.89724	1.19571	1.20693	1.57854	-0.18921	0.643868	0.95059	0.329569	0.349526	RAB36	0	0	protein_coding	RAB36, member RAS oncogene family [Source:HGNC Symbol;Acc:9775]
ENSG00000113273	chr5	78073032	78281910	11682	-	11.2503	11.471	11.0634	10.1987	8.14676	8.97277	-0.186613	3.36052	6.32668	0.0118935	0.014015	ARSB	0	0	protein_coding	arylsulfatase B [Source:HGNC Symbol;Acc:714]
ENSG00000207741	chr7	73605528	73605624	97	+	1.93052	0.866697	1.05148	0.703356	1.05606	1.41238	-0.186553	0.328922	0.352207	0.552866	0.573262	MIR590	0	0	miRNA	microRNA 590 [Source:HGNC Symbol;Acc:32846]
ENSG00000139133	chr12	34175216	34182629	6578	+	10.2185	11.0122	11.132	9.21397	7.92046	9.11124	-0.186293	3.30129	6.34897	0.0117449	0.013846	ALG10	0	0	protein_coding	ALG10, alpha-1,2-glucosyltransferase [Source:HGNC Symbol;Acc:23162]
ENSG00000158769	chr1	160965001	160991138	7786	-	11.0839	11.2671	11.2006	8.82712	7.9959	10.1359	-0.185215	3.34737	5.59912	0.0179695	0.0209519	F11R	0	0	protein_coding	F11 receptor [Source:HGNC Symbol;Acc:14685]
ENSG00000150637	chr18	67498394	67629039	10413	-	1.36468	1.32554	1.18863	1.12537	1.05606	0.996974	-0.18491	0.318461	0.808922	0.368439	0.388843	CD226	0	0	protein_coding	CD226 molecule [Source:HGNC Symbol;Acc:16961]
ENSG00000179476	chr14	45366498	45376460	8030	+	3.19535	3.77268	3.84019	2.56725	3.09275	3.29555	-0.184612	1.75276	1.84312	0.174586	0.190004	C14orf28	0	0	protein_coding	chromosome 14 open reading frame 28 [Source:HGNC Symbol;Acc:19834]
ENSG00000261659	chr16	739001	742554	3820	+	7.75538	6.8826	6.6289	6.1192	6.03464	5.53875	-0.184333	2.71504	3.82269	0.050563	0.0573328	LA16c-313D11.12	0	0	processed_transcript
ENSG00000212928	chr14	57671888	57673291	1404	+	8.05494	9.22778	7.58895	6.92806	6.8644	6.50803	-0.182913	2.92496	4.17092	0.0411235	0.0469511	AL391152.1	0	0	protein_coding
ENSG00000237037	chr22	42486935	42535286	15498	+	5.35887	4.48643	5.646	4.25531	4.97858	4.26483	-0.182811	2.29491	2.92731	0.0870923	0.0971766	NDUFA6-AS1	0	0	processed_transcript	NDUFA6 antisense RNA 1 (head to head) [Source:HGNC Symbol;Acc:45273]
ENSG00000157429	chr16	71498453	71598992	19684	-	6.19099	5.09822	4.45737	3.79812	5.12944	4.34792	-0.182767	2.29094	1.70229	0.191989	0.208078	ZNF19	0	0	protein_coding	zinc finger protein 19 [Source:HGNC Symbol;Acc:12981]
ENSG00000165714	chr12	12510013	12619840	3735	+	6.52384	6.11786	6.14888	4.85316	5.12944	5.48336	-0.182305	2.53348	3.83996	0.0500447	0.0567768	LOH12CR1	0	0	protein_coding	loss of heterozygosity, 12, chromosomal region 1 [Source:HGNC Symbol;Acc:17950]
ENSG00000196576	chr22	50713408	50746056	26502	-	2.13023	1.63143	1.94295	1.82873	1.43323	1.49546	-0.181926	0.8724	1.18872	0.275587	0.294529	PLXNB2	0	0	protein_coding	plexin B2 [Source:HGNC Symbol;Acc:9104]
ENSG00000225259	chr8	134420249	134421471	1468	+	1.03183	1.27456	0.93719	0.949531	0.75433	0.830812	-0.181343	0.0477267	0.636143	0.425111	0.445522	ST13P6	0	0	pseudogene	suppression of tumorigenicity 13 (colon carcinoma) (Hsp70 interacting protein) pseudogene 6 [Source:HGNC Symbol;Acc:18557]
ENSG00000138735	chr4	120415550	120550146	22367	-	11.7496	13.0005	11.612	9.88216	8.82566	10.4405	-0.180816	3.45971	6.10729	0.0134625	0.0158077	PDE5A	0	0	protein_coding	phosphodiesterase 5A, cGMP-specific [Source:HGNC Symbol;Acc:8784]
ENSG00000170293	chr3	32280171	32411817	2170	+	3.26192	3.51777	3.36017	3.0596	3.24362	2.40935	-0.180022	1.67909	1.94435	0.163197	0.178231	CMTM8	0	0	protein_coding	CKLF-like MARVEL transmembrane domain containing 8 [Source:HGNC Symbol;Acc:19179]
ENSG00000249492	chr5	43484061	43509458	922	+	4.85959	6.67867	5.3717	5.029	4.67685	4.18175	-0.179908	2.37745	2.1174	0.145633	0.159683	RP11-159F24.3	0	0	processed_transcript
ENSG00000269531	chr12	80198742	80202321	30	+	4.82631	6.27081	5.28026	4.22014	4.75228	4.51408	-0.17954	2.3336	2.69808	0.100469	0.111527	AC073569.1	0	0	protein_coding
ENSG00000162004	chr16	772582	776954	24177	-	1.79738	1.78438	1.60008	1.33638	1.96126	1.27391	-0.179323	0.742897	1.01634	0.313388	0.333084	CCDC78	0	0	protein_coding	coiled-coil domain containing 78 [Source:HGNC Symbol;Acc:14153]
ENSG00000257545	chr12	106889736	107168696	1139	-	4.36032	3.77268	3.95448	3.12994	2.94189	3.71096	-0.17899	1.90164	2.23889	0.134578	0.147872	RP11-144F15.1	0	0	protein_coding	Uncharacterized protein [Source:UniProtKB/TrEMBL;Acc:F8VWV3]
ENSG00000272842	chr9	19371384	19371943	560	-	3.16206	3.56875	2.33154	2.88376	1.96126	2.29858	-0.178478	1.47266	0.966526	0.325548	0.345533	RP11-513M16.7	0	0	antisense
ENSG00000227775	chr1	1655951	1668690	3164	+	11.7496	11.1141	11.772	9.49531	10.108	9.63742	-0.178446	3.42282	6.83399	0.00894392	0.010618	RP1-283E3.4	0	0	pseudogene
ENSG00000238287	chr1	40958829	40974333	605	-	1.13169	1.22357	1.34864	1.0902	0.829763	1.08006	-0.178165	0.269161	0.740255	0.389579	0.410033	RP11-656D10.3	0	0	antisense
ENSG00000162729	chr1	160061130	160068733	6644	-	12.8147	11.8279	11.5663	9.67115	9.65542	10.4405	-0.176869	3.46965	6.06918	0.0137561	0.0161371	IGSF8	0	0	protein_coding	immunoglobulin superfamily, member 8 [Source:HGNC Symbol;Acc:17813]
ENSG00000120519	chr4	147175127	147443123	16624	-	15.6106	17.13	17.9666	13.9968	13.4271	14.5946	-0.176281	3.95822	6.56628	0.0103929	0.0122932	SLC10A7	0	0	protein_coding	solute carrier family 10, member 7 [Source:HGNC Symbol;Acc:23088]
ENSG00000229628	chr7	46030504	46040497	532	+	1.63096	1.32554	1.6458	1.54738	0.75433	1.3293	-0.175591	0.564044	0.875755	0.349367	0.36958	AC073115.7	0	0	lincRNA
ENSG00000145331	chr4	100467866	100485189	11545	-	14.9782	16.1104	13.7835	12.2032	13.1253	11.9637	-0.175429	3.78219	6.36259	0.0116551	0.0137441	TRMT10A	0	0	protein_coding	tRNA methyltransferase 10 homolog A (S. cerevisiae) [Source:HGNC Symbol;Acc:28403]
ENSG00000258682	chr14	58731380	58736399	576	+	3.76119	4.33349	4.13735	3.34094	3.54535	3.35094	-0.175252	1.93188	2.30729	0.128768	0.141699	CTD-2002H8.2	0	0	sense_overlapping
ENSG00000235066	chr2	118752973	118770295	3072	+	6.22427	6.62769	5.98887	5.48618	4.60141	5.12334	-0.174634	2.52553	3.49724	0.0614713	0.0692225	AC009303.1	0	0	antisense
ENSG00000204642	chr6	29690552	29706305	15832	+	3.09549	3.26286	3.47446	2.49691	3.99795	2.40935	-0.174366	1.66212	1.37031	0.241758	0.259744	HLA-F	0	0	protein_coding	major histocompatibility complex, class I, F [Source:HGNC Symbol;Acc:4963]
ENSG00000179611	chr13	44542560	44545335	5551	+	1.16497	0.866697	1.05148	1.01987	1.05606	0.692343	-0.17398	0.0593202	0.58649	0.44378	0.464397	DGKZP1	0	0	pseudogene	diacylglycerol kinase, zeta pseudogene 1 [Source:HGNC Symbol;Acc:39263]
ENSG00000248881	chr5	74894307	74895205	754	-	8.95363	8.36108	8.45756	6.40054	7.69417	7.58808	-0.173776	2.99693	4.18989	0.0406658	0.0464383	CTC-366B18.2	0	0	antisense
ENSG00000114547	chr3	125687987	125702297	9872	+	3.02892	2.90599	2.60584	2.39141	2.71559	2.16011	-0.173662	1.43005	1.56943	0.210289	0.227168	ROPN1B	0	0	protein_coding	rhophilin associated tail protein 1B [Source:HGNC Symbol;Acc:31927]
ENSG00000267383	chr19	20236186	20432114	4577	-	11.6497	12.0318	11.6577	10.4097	9.42912	9.44356	-0.172658	3.43975	6.47024	0.0109696	0.0129583	CTC-260E6.6	0	0	antisense
ENSG00000249042	chr5	79778112	79783882	1988	-	2.46308	2.65107	2.37726	1.86389	2.41386	2.07703	-0.171565	1.2436	1.34656	0.245881	0.264034	CTD-2015H6.3	0	0	antisense
ENSG00000244291	chr7	156431057	156433348	2292	-	7.88852	6.67867	7.13178	6.29504	6.78897	5.64952	-0.168981	2.76748	3.42059	0.064388	0.0724314	C7orf13	0	0	protein_coding	chromosome 7 open reading frame 13 [Source:HGNC Symbol;Acc:17126]
ENSG00000253102	chr17	48473799	48475249	715	+	13.1475	11.6239	13.0064	10.7965	9.57999	10.9944	-0.168899	3.53871	5.99695	0.0143307	0.0167954	RP1-117B12.4	0	0	antisense
ENSG00000215041	chr17	7218947	7232712	31525	-	25.5961	22.6871	24.1383	22.4722	18.4056	19.441	-0.168052	4.47368	6.44482	0.0111276	0.0131373	NEURL4	0	0	protein_coding	neuralized E3 ubiquitin protein ligase 4 [Source:HGNC Symbol;Acc:34410]
ENSG00000106070	chr7	50657760	50861159	49066	-	10.2517	11.0122	9.48619	8.82712	8.52393	8.11426	-0.166917	3.23868	4.44162	0.035073	0.0402045	GRB10	0	0	protein_coding	growth factor receptor-bound protein 10 [Source:HGNC Symbol;Acc:4564]
ENSG00000131669	chr9	95883771	95896570	5490	-	6.62369	6.11786	5.48599	5.48618	4.67685	4.81871	-0.166841	2.48908	2.45617	0.117064	0.129284	NINJ1	0	0	protein_coding	ninjurin 1 [Source:HGNC Symbol;Acc:7824]
ENSG00000160446	chr9	131483148	131486406	7131	-	11.9493	11.471	13.0749	9.53048	11.0132	10.6898	-0.166839	3.50714	4.74021	0.0294654	0.0339517	ZDHHC12	0	0	protein_coding	zinc finger, DHHC-type containing 12 [Source:HGNC Symbol;Acc:19159]
ENSG00000189227	chr15	67813406	67819628	3374	+	14.3458	14.0201	14.9265	12.5901	13.3516	11.3821	-0.166588	3.75604	6.46708	0.0109891	0.0129804	C15orf61	0	0	protein_coding	chromosome 15 open reading frame 61 [Source:HGNC Symbol;Acc:34453]
ENSG00000134245	chr1	113009163	113072787	18137	+	8.18808	7.95322	7.04035	6.82256	6.48724	6.00954	-0.16655	2.83882	3.13772	0.0765009	0.0856594	WNT2B	0	0	protein_coding	wingless-type MMTV integration site family, member 2B [Source:HGNC Symbol;Acc:12781]
ENSG00000164050	chr3	48445261	48471594	45481	-	6.79011	6.06688	6.88034	5.94336	5.28031	5.45567	-0.165394	2.62261	3.39139	0.0655378	0.0736943	PLXNB1	0	0	protein_coding	plexin B1 [Source:HGNC Symbol;Acc:9103]
ENSG00000226167	chr1	114399257	114443859	1734	+	21.036	20.7498	18.3095	16.6344	16.9724	16.5055	-0.164893	4.2048	6.47643	0.0109315	0.012918	AP4B1-AS1	0	0	antisense	AP4B1 antisense RNA 1 [Source:HGNC Symbol;Acc:44114]
ENSG00000212127	chr12	11090005	11324172	3520	-	1.19826	1.37652	1.50865	0.879195	1.43323	1.27391	-0.164414	0.426473	0.650041	0.420098	0.440638	TAS2R14	0	0	protein_coding	taste receptor, type 2, member 14 [Source:HGNC Symbol;Acc:14920]
ENSG00000138642	chr4	89299891	89364263	13375	+	1.5311	2.09027	2.12582	1.86389	1.20693	1.57854	-0.164265	0.866743	0.784345	0.375816	0.396241	HERC6	0	0	protein_coding	HECT and RLD domain containing E3 ubiquitin protein ligase family member 6 [Source:HGNC Symbol;Acc:26072]
ENSG00000215513	chr22	20383524	20427835	19860	-	4.85959	4.48643	5.73743	4.46631	4.14881	4.29253	-0.164185	2.25007	2.0306	0.154159	0.168667	PI4KAP1	0	0	pseudogene	phosphatidylinositol 4-kinase, catalytic, alpha pseudogene 1 [Source:HGNC Symbol;Acc:33576]
ENSG00000264098	chr17	26729128	26731067	1940	+	3.82776	3.1609	3.47446	2.42658	3.31905	3.24017	-0.163191	1.72873	1.43775	0.230504	0.248146	CTD-2350C19.1	0	0	antisense
ENSG00000196366	chr9	139377947	139380518	2572	+	3.69462	3.77268	4.0002	3.41128	2.71559	3.29555	-0.162717	1.83766	1.89818	0.168282	0.183451	C9orf163	0	0	protein_coding	chromosome 9 open reading frame 163 [Source:HGNC Symbol;Acc:26718]
ENSG00000149016	chr11	62342517	62359649	10852	-	11.8827	11.2671	9.44047	9.00296	8.75023	9.19432	-0.161657	3.32165	3.02529	0.0819759	0.0916254	TUT1	0	0	protein_coding	terminal uridylyl transferase 1, U6 snRNA-specific [Source:HGNC Symbol;Acc:26184]
ENSG00000110811	chr12	6937572	6949018	18611	+	5.32558	4.53742	4.13735	3.9388	4.90314	3.37864	-0.161304	2.14415	1.38007	0.240089	0.258002	LEPREL2	0	0	polymorphic_pseudogene	leprecan-like 2 [Source:HGNC Symbol;Acc:19318]
ENSG00000079257	chr3	158363611	158390482	1865	-	11.8827	10.6043	11.0406	9.60081	9.05196	9.47126	-0.160132	3.37319	5.31149	0.0211853	0.0246049	LXN	0	0	protein_coding	latexin [Source:HGNC Symbol;Acc:13347]
ENSG00000020129	chr1	36023074	36032875	13750	+	15.5108	13.9181	14.7207	12.7659	14.1814	11.4375	-0.160088	3.7893	5.22255	0.0222958	0.0258521	NCDN	0	0	protein_coding	neurochondrin [Source:HGNC Symbol;Acc:17597]
ENSG00000165915	chr11	47428683	47438047	15851	+	13.8465	12.9495	12.2749	10.9372	10.8624	10.8836	-0.159805	3.58943	5.3515	0.0207045	0.0240622	SLC39A13	0	0	protein_coding	solute carrier family 39 (zinc transporter), member 13 [Source:HGNC Symbol;Acc:20859]
ENSG00000185010	chrX	154064063	154255215	13470	-	5.12587	6.27081	5.57742	5.31034	4.52598	4.29253	-0.15961	2.39445	2.07213	0.150012	0.16424	F8	0	0	protein_coding	coagulation factor VIII, procoagulant component [Source:HGNC Symbol;Acc:3546]
ENSG00000122547	chr7	36192758	36341152	9338	+	2.36323	2.49813	2.30869	1.61772	1.81039	2.38166	-0.159267	1.1673	0.946415	0.330633	0.350609	EEPD1	0	0	protein_coding	endonuclease/exonuclease/phosphatase family domain containing 1 [Source:HGNC Symbol;Acc:22223]
ENSG00000166147	chr15	48700503	48938046	26939	-	5.25901	5.40411	5.00596	4.39598	3.62078	4.59716	-0.159018	2.26415	2.43351	0.118767	0.131085	FBN1	0	0	protein_coding	fibrillin 1 [Source:HGNC Symbol;Acc:3603]
ENSG00000182109	chr1	39987952	40011859	5691	-	11.3834	11.2161	11.3834	9.81182	9.80629	9.2774	-0.158935	3.40031	5.32898	0.0209736	0.0243626	RP11-69E11.4	0	0	antisense
ENSG00000267549	chr19	56826072	56852656	3002	+	1.06512	1.47848	1.07434	0.914363	0.678897	1.13544	-0.158546	0.187849	0.527384	0.467709	0.488555	AC006116.17	0	0	antisense
ENSG00000213904	chr19	42901280	43156507	7926	+	3.36177	4.5884	3.54303	3.23544	2.71559	3.24017	-0.158516	1.81715	1.4136	0.234459	0.252175	LIPE-AS1	0	0	antisense	LIPE antisense RNA 1 [Source:HGNC Symbol;Acc:48589]
ENSG00000248256	chr4	48854025	48862220	265	-	4.79302	5.81197	4.80024	4.29047	5.43118	3.68327	-0.158073	2.27633	1.60258	0.205538	0.222168	OCIAD1-AS1	0	0	antisense	OCIAD1 antisense RNA 1 [Source:HGNC Symbol;Acc:40751]
ENSG00000103544	chr16	19566562	19718115	35070	+	17.2083	18.9654	18.2409	14.876	13.9551	16.1178	-0.15794	4.05746	6.29774	0.0120892	0.0142384	C16orf62	0	0	protein_coding	chromosome 16 open reading frame 62 [Source:HGNC Symbol;Acc:24641]
ENSG00000264772	chr17	7476144	7485342	4691	+	3.06221	3.21188	3.22302	2.91893	2.26299	2.6309	-0.157129	1.57189	1.45942	0.227022	0.244511	SNORA67	0	0	processed_transcript	small nucleolar RNA, H/ACA box 67 [Source:HGNC Symbol;Acc:10224]
ENSG00000181218	chr1	228645065	228645560	496	-	4.42689	3.56875	3.63447	3.55195	2.86645	3.21247	-0.156995	1.8607	1.52643	0.216649	0.233758	HIST3H2A	0	0	protein_coding	histone cluster 3, H2a [Source:HGNC Symbol;Acc:20507]
ENSG00000273218	chr19	15456879	15459228	1769	-	1.36468	1.27456	1.71437	1.37154	1.13149	1.24622	-0.156965	0.5259	0.681978	0.408906	0.429622	LLNLR-246C6.1	0	0	lincRNA
ENSG00000100197	chr22	42522501	42526908	8218	-	2.72936	2.03929	3.24588	2.03973	2.56472	2.49244	-0.156761	1.38142	0.843205	0.358482	0.378852	CYP2D6	0	0	protein_coding	cytochrome P450, family 2, subfamily D, polypeptide 6 [Source:HGNC Symbol;Acc:2625]
ENSG00000244161	chr3	58148274	58156363	4280	-	16.7756	15.3456	17.2351	14.1375	13.5025	14.2346	-0.156729	3.93535	6.80738	0.00907819	0.0107735	FLNB-AS1	0	0	antisense	FLNB antisense RNA 1 [Source:HGNC Symbol;Acc:40239]
ENSG00000153086	chr2	135596117	135659604	6290	+	1.13169	1.07063	1.28006	1.0902	0.75433	1.02467	-0.156715	0.201849	0.547815	0.459212	0.479988	ACMSD	0	0	protein_coding	aminocarboxymuconate semialdehyde decarboxylase [Source:HGNC Symbol;Acc:19288]
ENSG00000100092	chr22	38030661	38062939	20426	+	6.95654	6.62769	7.20036	6.47088	6.33637	5.26181	-0.156349	2.71146	2.70155	0.100251	0.1113	SH3BP1	0	0	protein_coding	SH3-domain binding protein 1 [Source:HGNC Symbol;Acc:10824]
ENSG00000243701	chr3	106959539	107045811	5836	+	7.28939	7.08653	6.72034	5.73235	6.26094	5.89876	-0.154622	2.7157	3.10906	0.0778578	0.0871307	LINC00883	0	0	lincRNA	long intergenic non-protein coding RNA 883 [Source:HGNC Symbol;Acc:48569]
ENSG00000268530	chr19	48968850	48972950	2856	-	7.28939	8.46305	8.11469	7.06873	6.48724	6.48033	-0.15456	2.88683	3.20627	0.0733567	0.0822581	CTC-273B12.5	0	0	antisense
ENSG00000187634	chr1	860260	879955	9865	+	8.12151	8.51403	8.02326	7.27974	7.16613	6.50803	-0.153108	2.94003	3.56398	0.0590461	0.0665654	SAMD11	0	0	protein_coding	sterile alpha motif domain containing 11 [Source:HGNC Symbol;Acc:28706]
ENSG00000089876	chr10	127524906	127585005	9089	-	32.2863	34.0051	28.87	27.6419	26.9296	25.5059	-0.153032	4.87192	6.27277	0.0122607	0.014432	DHX32	0	0	protein_coding	DEAH (Asp-Glu-Ala-His) box polypeptide 32 [Source:HGNC Symbol;Acc:16717]
ENSG00000140368	chr15	77285700	77329673	21888	+	13.3472	13.5613	12.1377	11.4647	11.3149	10.2467	-0.15244	3.59488	4.42253	0.0354674	0.0406452	PSTPIP1	0	0	protein_coding	proline-serine-threonine phosphatase interacting protein 1 [Source:HGNC Symbol;Acc:9580]
ENSG00000227508	chr6	170581562	170588975	3929	+	3.32849	3.05893	3.20016	2.03973	2.94189	3.18478	-0.15235	1.60131	0.954543	0.328566	0.348507	RP5-894D12.3	0	0	lincRNA
ENSG00000260196	chr11	17402196	17405078	2883	+	3.72791	3.51777	3.38303	3.23544	3.16819	2.71399	-0.152077	1.74861	1.5216	0.217378	0.234497	RP1-239B22.5	0	0	antisense
ENSG00000211767	chr7	142494531	142494579	49	+	2.13023	2.65107	2.69728	1.9694	2.03669	2.27089	-0.152052	1.24635	0.994562	0.31863	0.338456	TRBJ2-3	0	0	TR_J_gene	T cell receptor beta joining 2-3 [Source:HGNC Symbol;Acc:12171]
ENSG00000219891	chr6	28058932	28061442	2076	+	1.3314	0.91768	1.6458	1.19571	0.905196	1.24622	-0.151812	0.390233	0.488918	0.48441	0.50535	ZSCAN12P1	0	0	pseudogene	zinc finger and SCAN domain containing 12 pseudogene 1 [Source:HGNC Symbol;Acc:13850]
ENSG00000248367	chr5	179720245	179722253	393	+	2.26337	2.09027	1.8058	2.03973	1.58409	1.49546	-0.150913	0.966172	0.747988	0.387114	0.407518	CTB-129O4.1	0	0	antisense
ENSG00000269888	chr3	161146900	161147401	248	+	2.06366	1.98831	2.3544	1.82873	1.96126	1.82779	-0.150454	1.05729	0.926082	0.335883	0.35585	RP11-3P17.5	0	0	lincRNA
ENSG00000124444	chr19	44100544	44105309	9498	+	11.0506	11.6749	10.9263	9.67115	9.35369	9.2774	-0.149637	3.37899	4.64586	0.0311285	0.0357993	ZNF576	0	0	protein_coding	zinc finger protein 576 [Source:HGNC Symbol;Acc:28357]
ENSG00000255857	chr12	120639094	120650941	4066	+	17.5078	16.0594	16.8694	15.1573	13.0499	14.1792	-0.149557	3.96024	6.26993	0.0122804	0.0144541	PXN-AS1	0	0	antisense	PXN antisense RNA 1 [Source:HGNC Symbol;Acc:44123]
ENSG00000213071	chr6	160874460	160932156	6652	-	5.35887	4.89429	6.81177	5.06417	5.05401	4.79102	-0.149456	2.43808	1.4074	0.235488	0.253226	LPAL2	0	0	pseudogene	lipoprotein, Lp(a)-like 2, pseudogene [Source:HGNC Symbol;Acc:21210]
ENSG00000121964	chr2	144695635	145090135	39974	-	14.2126	14.7339	13.9436	12.0977	11.4658	12.2129	-0.149288	3.72187	5.90012	0.0151399	0.0177207	GTDC1	0	0	protein_coding	glycosyltransferase-like domain containing 1 [Source:HGNC Symbol;Acc:20887]
ENSG00000100399	chr22	41625517	41636938	5536	-	3.92762	4.33349	3.90877	3.37611	2.56472	3.73865	-0.14922	1.90155	1.56148	0.211448	0.228359	CHADL	0	0	protein_coding	chondroadherin-like [Source:HGNC Symbol;Acc:25165]
ENSG00000198483	chr1	145549230	145568526	4211	+	1.03183	0.968662	1.0972	1.12537	1.20693	0.553875	-0.14905	0.0737926	0.344572	0.557202	0.577572	ANKRD35	0	0	protein_coding	ankyrin repeat domain 35 [Source:HGNC Symbol;Acc:26323]
ENSG00000065413	chr2	197831741	198175897	30132	-	6.95654	7.69831	6.92606	5.87302	6.26094	6.06493	-0.147688	2.74425	2.89147	0.0890495	0.0992854	ANKRD44	0	0	protein_coding	ankyrin repeat domain 44 [Source:HGNC Symbol;Acc:25259]
ENSG00000107104	chr9	470291	746105	35036	+	1.96381	2.54911	2.12582	2.03973	1.81039	1.68932	-0.146485	1.06885	0.864474	0.35249	0.372786	KANK1	0	0	protein_coding	KN motif and ankyrin repeat domains 1 [Source:HGNC Symbol;Acc:19309]
ENSG00000218283	chr1	220426912	220427878	967	+	2.79593	2.70206	2.58299	2.14524	1.81039	2.54782	-0.146331	1.33467	1.07405	0.300033	0.31956	MORF4L1P1	0	0	pseudogene	mortality factor 4 like 1 pseudogene 1 [Source:HGNC Symbol;Acc:20400]
ENSG00000268047	chr19	50356144	50358224	484	-	6.65698	6.83161	6.85748	5.66202	6.6381	5.53875	-0.145943	2.68469	2.70184	0.100232	0.111293	AC018766.6	0	0	antisense
ENSG00000215302	chr15	30762982	30799826	3455	+	3.89433	3.36483	3.42874	3.23544	2.33842	3.12939	-0.145557	1.73498	1.39098	0.238239	0.256065	CTD-3092A11.1	0	0	pseudogene
ENSG00000145545	chr5	6633456	6669675	9398	+	11.7496	10.7063	11.2006	9.14363	10.3343	9.66511	-0.145505	3.39827	4.45852	0.0347276	0.039817	SRD5A1	0	0	protein_coding	steroid-5-alpha-reductase, alpha polypeptide 1 (3-oxo-5 alpha-steroid delta 4-dehydrogenase alpha 1) [Source:HGNC Symbol;Acc:11284]
ENSG00000138166	chr10	112257596	112271302	3376	+	1.89724	2.44715	2.14868	1.68806	1.96126	1.85548	-0.145093	1.04598	0.841907	0.358852	0.379218	DUSP5	0	0	protein_coding	dual specificity phosphatase 5 [Source:HGNC Symbol;Acc:3071]
ENSG00000099974	chr22	24309089	24314721	1545	+	24.3645	28.3461	25.7156	22.0854	22.2527	21.9611	-0.144614	4.59703	6.82954	0.00896622	0.0106437	DDTL	0	0	protein_coding	D-dopachrome tautomerase-like [Source:HGNC Symbol;Acc:33446]
ENSG00000167771	chr11	63678693	63684316	3672	-	1.96381	1.93732	1.94295	1.33638	2.03669	1.7724	-0.144533	0.921089	0.764605	0.381891	0.402359	RCOR2	0	0	protein_coding	REST corepressor 2 [Source:HGNC Symbol;Acc:27455]
ENSG00000259652	chr15	77336022	77337502	264	+	1.19826	0.968662	1.0972	0.984699	0.980629	0.886199	-0.144376	0.129085	0.433635	0.510211	0.530967	RP11-797A18.3	0	0	lincRNA
ENSG00000101986	chrX	152990323	153010216	5348	+	5.59186	5.91394	5.50885	4.32564	6.03464	4.68024	-0.144216	2.4316	2.07503	0.149727	0.16394	ABCD1	0	0	protein_coding	ATP-binding cassette, sub-family D (ALD), member 1 [Source:HGNC Symbol;Acc:61]
ENSG00000226706	chr9	138395119	138398293	1117	-	16.3096	14.0201	16.1151	13.1528	14.7094	12.9884	-0.14253	3.87096	4.67812	0.0305492	0.0351505	RP11-426A6.5	0	0	antisense
ENSG00000148291	chr9	136223428	136228045	1832	+	13.4471	12.0828	12.4349	12.5197	10.3343	9.58203	-0.142053	3.56308	2.44979	0.117541	0.129785	SURF2	0	0	protein_coding	surfeit 2 [Source:HGNC Symbol;Acc:11475]
ENSG00000254788	chr16	66586490	66613038	2154	+	1.46453	0.91768	1.62294	1.23087	0.980629	1.27391	-0.141987	0.432338	0.472351	0.491907	0.512742	CKLF-CMTM1	0	0	protein_coding	CKLF-CMTM1 readthrough [Source:HGNC Symbol;Acc:39977]
ENSG00000257557	chr12	80328681	80334448	1190	+	4.82631	5.25117	5.00596	4.67732	4.75228	3.73865	-0.141958	2.25474	1.67202	0.195989	0.212271	RP11-84G21.1	0	0	antisense
ENSG00000196659	chr2	178413726	178417742	4017	-	8.3545	8.92189	9.30332	7.24457	8.37306	7.58808	-0.141478	3.06534	3.07121	0.0796899	0.0891134	TTC30B	0	0	protein_coding	tetratricopeptide repeat domain 30B [Source:HGNC Symbol;Acc:26425]
ENSG00000154710	chr7	66147151	66276451	18602	+	9.48619	9.83956	10.0805	8.40511	8.37306	8.3912	-0.141231	3.19823	3.67208	0.0553312	0.0625383	RABGEF1	0	0	protein_coding	RAB guanine nucleotide exchange factor (GEF) 1 [Source:HGNC Symbol;Acc:17676]
ENSG00000233885	chr3	183524245	183528571	4369	-	24.1315	20.8517	21.4868	19.7291	16.6707	19.4964	-0.140782	4.35726	4.49228	0.0340483	0.0390575	YEATS2-AS1	0	0	antisense	YEATS2 antisense RNA 1 [Source:HGNC Symbol;Acc:41101]
ENSG00000117242	chr1	20969150	20978686	4443	-	10.7177	11.318	10.9948	9.24914	7.7696	10.1636	-0.140338	3.34105	3.19781	0.0737369	0.0826675	PINK1-AS	0	0	antisense	PINK1 antisense RNA [Source:HGNC Symbol;Acc:38872]
ENSG00000196597	chr9	99578754	99637905	12048	-	8.08823	7.95322	8.13755	6.92806	5.95921	7.22806	-0.139849	2.90244	2.96017	0.0853388	0.0952725	ZNF782	0	0	protein_coding	zinc finger protein 782 [Source:HGNC Symbol;Acc:33110]
ENSG00000083444	chr1	11994262	12035595	13264	+	11.9826	13.4083	11.3834	10.4097	9.88172	10.3575	-0.139707	3.50002	3.62958	0.0567611	0.0640829	PLOD1	0	0	protein_coding	procollagen-lysine, 2-oxoglutarate 5-dioxygenase 1 [Source:HGNC Symbol;Acc:9081]
ENSG00000116991	chr1	232533711	232697304	17616	-	6.52384	7.03554	7.79467	5.90819	6.6381	6.14801	-0.139276	2.75524	2.11008	0.146332	0.160395	SIPA1L2	0	0	protein_coding	signal-induced proliferation-associated 1 like 2 [Source:HGNC Symbol;Acc:23800]
ENSG00000106868	chr9	114803065	114937688	15639	-	7.18953	6.32179	7.13178	5.62685	5.73291	6.31417	-0.138931	2.69506	2.4829	0.11509	0.1272	SUSD1	0	0	protein_coding	sushi domain containing 1 [Source:HGNC Symbol;Acc:25413]
ENSG00000184319	chr22	51195376	51239737	8433	+	13.3472	14.6319	15.0865	12.2384	12.371	12.3791	-0.137625	3.74714	4.16051	0.041377	0.0472272	RPL23AP82	0	0	pseudogene	ribosomal protein L23a pseudogene 82 [Source:HGNC Symbol;Acc:33730]
ENSG00000228649	chr7	22893797	22901021	2602	+	6.29084	5.1492	6.3546	5.55651	4.67685	5.09565	-0.137298	2.48994	1.90033	0.168041	0.183201	AC005682.5	0	0	processed_transcript
ENSG00000259498	chr15	63338233	63341586	4764	-	1.86395	2.2942	1.82866	1.58255	1.88582	1.63393	-0.13664	0.930816	0.681579	0.409044	0.429738	RP11-244F12.3	0	0	antisense
ENSG00000255062	chr11	126164193	126174213	925	-	5.85814	4.63938	6.53747	4.78282	5.12944	5.12334	-0.136357	2.44272	1.34545	0.246075	0.264224	RP11-712L6.5	0	0	protein_coding	Uncharacterized protein [Source:UniProtKB/TrEMBL;Acc:E9PPV0]
ENSG00000198440	chr19	56909335	56947404	13159	+	6.32413	6.93358	5.96601	5.90819	4.52598	5.3172	-0.13622	2.56443	1.95582	0.161961	0.176929	ZNF583	0	0	protein_coding	zinc finger protein 583 [Source:HGNC Symbol;Acc:26427]
ENSG00000223989	chr1	9908376	9910212	424	+	3.09549	3.31384	3.40588	2.35624	3.01732	3.1017	-0.135263	1.64248	1.02288	0.311837	0.331544	RP11-84A14.5	0	0	antisense
ENSG00000123739	chr4	110631145	110651233	7415	-	21.8349	20.6988	19.8181	18.4279	18.5565	16.8101	-0.134592	4.28072	5.18072	0.0228389	0.0264667	PLA2G12A	0	0	protein_coding	phospholipase A2, group XIIA [Source:HGNC Symbol;Acc:18554]
ENSG00000162946	chr1	231762561	232177018	55777	+	2.79593	2.03929	2.67442	2.35624	2.18756	2.10472	-0.134173	1.28991	0.863489	0.352764	0.373028	DISC1	0	0	protein_coding	disrupted in schizophrenia 1 [Source:HGNC Symbol;Acc:2888]
ENSG00000214353	chr16	70789001	70807154	6998	+	4.79302	5.76099	5.32598	4.64215	4.37511	4.431	-0.133656	2.31162	1.75999	0.184625	0.200486	VAC14-AS1	0	0	antisense	VAC14 antisense RNA 1 [Source:HGNC Symbol;Acc:48605]
ENSG00000186026	chr19	44576297	44593766	4351	+	3.39506	4.12956	3.81733	3.12994	3.31905	3.24017	-0.133598	1.83832	1.25729	0.262164	0.280571	ZNF284	0	0	protein_coding	zinc finger protein 284 [Source:HGNC Symbol;Acc:13078]
ENSG00000160318	chr19	51870352	51872257	1966	-	1.73081	1.93732	1.78295	1.68806	1.28236	1.52316	-0.133436	0.79883	0.604283	0.436949	0.457543	CLDND2	0	0	protein_coding	claudin domain containing 2 [Source:HGNC Symbol;Acc:28511]
ENSG00000204685	chr2	96874154	96908359	3248	+	27.4267	23.1969	27.1099	23.4218	22.6299	21.5734	-0.133428	4.60436	4.79261	0.0285821	0.0329667	STARD7-AS1	0	0	processed_transcript	STARD7 antisense RNA 1 [Source:HGNC Symbol;Acc:40827]
ENSG00000105290	chr19	36358801	36370693	14181	+	1.86395	1.83536	1.46293	1.58255	1.96126	1.10775	-0.131999	0.747384	0.425998	0.513959	0.534731	APLP1	0	0	protein_coding	amyloid beta (A4) precursor-like protein 1 [Source:HGNC Symbol;Acc:597]
ENSG00000198150	chr17	8261731	8263538	1808	-	4.95945	4.5884	5.05168	3.79812	4.37511	4.51408	-0.131694	2.21047	1.59733	0.206282	0.222928	AC135178.1	0	0	protein_coding	HCG1985372; Uncharacterized protein; cDNA FLJ37541 fis, clone BRCAN2026340 [Source:UniProtKB/TrEMBL;Acc:Q8N1U9]
ENSG00000272489	chr10	81422948	81424542	1595	+	0.965261	0.866697	1.18863	1.0902	0.678897	0.830812	-0.13164	0.0409753	0.332541	0.564167	0.584419	RP11-182L21.5	0	0	sense_intronic
ENSG00000272037	chr8	103268620	103270049	1430	+	9.18663	8.76894	8.11469	6.47088	7.5433	8.16965	-0.13155	3.02148	1.82955	0.176181	0.191688	KB-431C1.5	0	0	antisense
ENSG00000125485	chr9	135468384	135545788	18801	-	23.2661	24.1146	21.6239	20.7842	19.8389	18.444	-0.131461	4.42121	4.76624	0.0290231	0.0334587	DDX31	0	0	protein_coding	DEAD (Asp-Glu-Ala-Asp) box polypeptide 31 [Source:HGNC Symbol;Acc:16715]
ENSG00000272565	chr3	141876369	141880820	4452	-	28.7914	26.0009	25.9899	22.7184	22.1773	23.9551	-0.131355	4.64583	5.73557	0.0166246	0.0194124	RP11-485G4.2	0	0	lincRNA
ENSG00000269621	chr1	151728017	151732387	629	+	21.8682	20.9537	21.6468	17.6191	16.6707	20.2164	-0.13134	4.31698	4.16594	0.0412444	0.0470793	RP11-98D18.15	0	0	antisense
ENSG00000232838	chr20	18118517	18123813	1141	+	9.48619	9.53367	8.0004	8.79195	6.93984	7.03421	-0.130745	3.06661	1.5454	0.213816	0.230793	PET117	0	0	protein_coding	PET117 homolog (S. cerevisiae) [Source:HGNC Symbol;Acc:40045]
ENSG00000105737	chr19	42502473	42573650	14971	-	26.8609	23.6048	25.167	21.6985	22.479	21.6011	-0.130503	4.56439	6.43782	0.0111716	0.0131854	GRIK5	0	0	protein_coding	glutamate receptor, ionotropic, kainate 5 [Source:HGNC Symbol;Acc:4583]
ENSG00000139154	chr12	19556979	19873735	11077	+	23.5324	27.2755	23.9098	20.2918	21.7247	21.7119	-0.130205	4.53321	4.72414	0.029742	0.0342583	AEBP2	0	0	protein_coding	AE binding protein 2 [Source:HGNC Symbol;Acc:24051]
ENSG00000153815	chr16	81478775	81745367	18592	+	22.201	23.1459	21.9211	20.0457	19.0845	18.4717	-0.130146	4.3852	6.42414	0.0112579	0.0132854	CMIP	0	0	protein_coding	c-Maf inducing protein [Source:HGNC Symbol;Acc:24319]
ENSG00000107262	chr9	33247818	33264761	12780	-	30.9882	30.7423	30.9044	28.2749	27.6839	24.592	-0.129526	4.85566	6.12257	0.0133467	0.0156784	BAG1	0	0	protein_coding	BCL2-associated athanogene [Source:HGNC Symbol;Acc:937]
ENSG00000117479	chr1	169433147	169455241	6647	-	17.2749	17.6908	18.0352	15.7903	13.9551	15.2869	-0.129373	4.03865	5.25245	0.0219159	0.0254207	SLC19A2	0	0	protein_coding	solute carrier family 19 (thiamine transporter), member 2 [Source:HGNC Symbol;Acc:10938]
ENSG00000147535	chr8	38120648	38126761	14262	-	20.9695	20.3929	21.3268	17.7597	17.5759	18.5548	-0.127732	4.28721	6.26218	0.0123343	0.0145154	PPAPDC1B	0	0	protein_coding	phosphatidic acid phosphatase type 2 domain containing 1B [Source:HGNC Symbol;Acc:25026]
ENSG00000210195	chrM	15888	15953	66	+	1.49782	1.37652	1.05148	0.914363	0.75433	1.41238	-0.127449	0.328867	0.285715	0.59298	0.613013	MT-TT	0	0	Mt_tRNA	mitochondrially encoded tRNA threonine [Source:HGNC Symbol;Acc:7499]
ENSG00000170175	chr17	7348380	7361026	11575	+	15.0115	15.0907	14.3093	11.8516	12.0693	13.653	-0.127343	3.78157	3.43059	0.0639991	0.072009	CHRNB1	0	0	protein_coding	cholinergic receptor, nicotinic, beta 1 (muscle) [Source:HGNC Symbol;Acc:1961]
ENSG00000179978	chr5	69390202	69424261	5986	-	1.43125	1.78438	1.18863	1.01987	1.20693	1.35699	-0.126937	0.48023	0.377393	0.539002	0.559422	RP11-1319K7.1	0	0	pseudogene
ENSG00000267534	chr19	10334520	10341948	1173	-	0.765552	1.27456	1.07434	0.984699	1.05606	0.720037	-0.12688	0.050054	0.283528	0.594398	0.614362	S1PR2	0	0	protein_coding	sphingosine-1-phosphate receptor 2 [Source:HGNC Symbol;Acc:3169]
ENSG00000007341	chr1	113066140	113163447	49745	-	20.0042	19.985	20.5725	18.4631	19.0091	15.8408	-0.126491	4.2524	3.9806	0.0460273	0.0523325	ST7L	0	0	protein_coding	suppression of tumorigenicity 7 like [Source:HGNC Symbol;Acc:18441]
ENSG00000104635	chr8	22224762	22291642	18180	+	24.3978	25.5931	25.807	22.1909	21.1212	21.795	-0.125742	4.55946	6.82068	0.0090108	0.0106951	SLC39A14	0	0	protein_coding	solute carrier family 39 (zinc transporter), member 14 [Source:HGNC Symbol;Acc:20858]
ENSG00000104863	chr19	49617581	49621717	4573	+	3.36177	3.41581	3.70304	2.74309	3.77165	3.01862	-0.125658	1.76414	1.05192	0.305066	0.324728	LIN7B	0	0	protein_coding	lin-7 homolog B (C. elegans) [Source:HGNC Symbol;Acc:17788]
ENSG00000184209	chr12	123942188	123957701	7161	+	10.1852	9.99251	10.9491	8.2996	10.7869	8.88969	-0.125542	3.31017	2.43001	0.119032	0.131342	SNRNP35	0	0	protein_coding	small nuclear ribonucleoprotein 35kDa (U11/U12) [Source:HGNC Symbol;Acc:30852]
ENSG00000239763	chr16	74346507	74347288	473	-	2.59622	2.2942	3.24588	2.46175	2.18756	2.49244	-0.125267	1.40215	0.654186	0.41862	0.43923	AC009120.3	0	0	pseudogene
ENSG00000239884	chr17	2584242	2584528	287	+	1.36468	1.4275	1.50865	1.01987	1.50866	1.3293	-0.124809	0.510819	0.426779	0.513574	0.534364	RN7SL608P	0	0	misc_RNA	RNA, 7SL, cytoplasmic 608, pseudogene [Source:HGNC Symbol;Acc:46624]
ENSG00000136295	chr7	2671585	2704436	16274	+	26.1286	26.6637	24.4812	21.2765	24.742	21.518	-0.124233	4.5975	5.17921	0.0228588	0.0264878	TTYH3	0	0	protein_coding	tweety family member 3 [Source:HGNC Symbol;Acc:22222]
ENSG00000100034	chr22	22273793	22307209	17002	-	28.5917	29.0599	28.7557	25.2153	27.6839	23.2627	-0.124131	4.76433	6.00722	0.0142475	0.0167003	PPM1F	0	0	protein_coding	protein phosphatase, Mg2+/Mn2+ dependent, 1F [Source:HGNC Symbol;Acc:19388]
ENSG00000237471	chr7	46009256	46019790	555	+	1.39796	1.07063	1.32578	1.19571	1.13149	1.05236	-0.123781	0.349555	0.376704	0.539373	0.559771	AC073115.6	0	0	lincRNA
ENSG00000261872	chr17	45247192	45248415	673	+	18.2068	19.5772	18.6066	16.142	14.3323	16.9486	-0.123415	4.12088	4.2366	0.0395613	0.0452185	RP5-867C24.5	0	0	antisense
ENSG00000171045	chr8	143293441	143484601	10161	-	12.5484	11.2161	12.9378	11.0779	12.0693	9.77589	-0.122771	3.54615	2.46995	0.116042	0.128208	TSNARE1	0	0	protein_coding	t-SNARE domain containing 1 [Source:HGNC Symbol;Acc:26437]
ENSG00000205808	chr9	4662298	4665256	2959	+	15.1113	15.0907	13.9207	12.0274	13.8797	12.5453	-0.122314	3.79009	3.52352	0.0605039	0.0681615	PPAPDC2	0	0	protein_coding	phosphatidic acid phosphatase type 2 domain containing 2 [Source:HGNC Symbol;Acc:23682]
ENSG00000256747	chr12	27932754	27934000	679	-	6.22427	5.09822	5.28026	5.41584	4.52598	4.4033	-0.122211	2.39022	1.14362	0.284888	0.304148	RP11-860B13.1	0	0	antisense
ENSG00000171790	chr1	41481269	41488909	14870	-	6.75683	5.50608	6.0803	5.69719	5.80834	4.8464	-0.121821	2.55014	1.43325	0.231234	0.24888	SLFNL1	0	0	protein_coding	schlafen-like 1 [Source:HGNC Symbol;Acc:26313]
ENSG00000163704	chr3	9987226	9994078	8604	-	3.2952	2.65107	3.24588	2.84859	2.79102	2.57552	-0.121741	1.57644	0.878313	0.348664	0.368861	PRRT3	0	0	protein_coding	proline-rich transmembrane protein 3 [Source:HGNC Symbol;Acc:26591]
ENSG00000151470	chr4	130014472	130037795	10264	+	15.1113	14.5299	13.5321	13.3989	11.4658	11.9083	-0.121569	3.74545	2.88246	0.0895493	0.0998083	C4orf33	0	0	protein_coding	chromosome 4 open reading frame 33 [Source:HGNC Symbol;Acc:27025]
ENSG00000130653	chr9	140354404	140444986	27803	-	1.86395	1.73339	1.78295	1.58255	1.35779	1.60624	-0.121486	0.798138	0.503051	0.478162	0.499089	PNPLA7	0	0	protein_coding	patatin-like phospholipase domain containing 7 [Source:HGNC Symbol;Acc:24768]
ENSG00000249592	chr4	756175	775637	2233	-	18.3733	18.2516	18.1495	16.5289	13.3516	16.2008	-0.121351	4.07995	4.09769	0.0429418	0.0489444	RP11-440L14.1	0	0	antisense
ENSG00000170190	chr17	73083822	73102257	13079	+	4.79302	4.18054	4.8231	4.36081	4.07338	3.79404	-0.120427	2.14407	1.28067	0.257775	0.276183	SLC16A5	0	0	protein_coding	solute carrier family 16 (monocarboxylate transporter), member 5 [Source:HGNC Symbol;Acc:10926]
ENSG00000236104	chr6	33282183	33285719	5877	-	14.0462	12.9495	14.835	12.4846	13.3516	11.5483	-0.120345	3.7318	3.00707	0.0829022	0.0926352	ZBTB22	0	0	protein_coding	zinc finger and BTB domain containing 22 [Source:HGNC Symbol;Acc:13085]
ENSG00000197863	chr19	37308330	37341689	5656	-	11.683	11.8279	10.5377	9.42497	9.57999	9.96974	-0.120184	3.40359	2.63214	0.10472	0.116047	ZNF790	0	0	protein_coding	zinc finger protein 790 [Source:HGNC Symbol;Acc:33114]
ENSG00000186076	chr12	94034598	94035362	1200	-	1.36468	0.866697	0.845756	0.703356	0.905196	1.02467	-0.120131	0.0378791	0.223264	0.636564	0.655312	RP11-887P2.3	0	0	pseudogene
ENSG00000198252	chr14	53196898	53241716	10251	+	31.0548	31.8639	28.9614	25.1802	26.4015	27.2506	-0.120051	4.83499	5.31524	0.0211397	0.0245537	STYX	0	0	protein_coding	serine/threonine/tyrosine interacting protein [Source:HGNC Symbol;Acc:11447]
ENSG00000186047	chr13	51285144	51418075	5505	-	6.95654	7.49438	7.29179	5.80269	6.11007	6.67419	-0.119657	2.76628	1.90077	0.167992	0.183159	DLEU7	0	0	protein_coding	deleted in lymphocytic leukemia, 7 [Source:HGNC Symbol;Acc:17567]
ENSG00000271975	chr8	125318430	125320617	2188	-	1.23154	1.12161	1.66865	1.05503	1.58409	1.19083	-0.119541	0.461331	0.322351	0.570198	0.590403	RP11-383J24.6	0	0	lincRNA
ENSG00000237786	chr6	13486526	13487084	332	+	1.5311	0.91768	1.73723	1.23087	1.58409	1.19083	-0.119408	0.528077	0.316523	0.573705	0.593806	GFOD1-AS1	0	0	antisense	GFOD1 antisense RNA 1 [Source:HGNC Symbol;Acc:40956]
ENSG00000176871	chr12	118470712	118500235	13542	-	16.4427	14.0711	14.515	12.9769	12.0693	13.5422	-0.118945	3.81064	2.82169	0.0929983	0.103489	WSB2	0	0	protein_coding	WD repeat and SOCS box containing 2 [Source:HGNC Symbol;Acc:19222]
ENSG00000135144	chr12	113494514	113535833	7465	+	77.587	70.7123	75.5466	67.0299	69.0966	60.2893	-0.118681	6.13266	6.77458	0.00924653	0.0109668	DTX1	0	0	protein_coding	deltex homolog 1 (Drosophila) [Source:HGNC Symbol;Acc:3060]
ENSG00000155329	chr5	132332677	132362296	9870	-	44.7682	53.0215	46.9738	39.7045	41.1864	43.7284	-0.118581	5.49194	4.03751	0.0444995	0.0506593	ZCCHC10	0	0	protein_coding	zinc finger, CCHC domain containing 10 [Source:HGNC Symbol;Acc:25954]
ENSG00000225335	chr22	18559293	18561650	2504	-	6.62369	7.29045	7.31465	6.1192	6.4118	6.06493	-0.118045	2.74704	1.8642	0.17214	0.187443	XXbac-B476C20.9	0	0	antisense
ENSG00000213865	chr8	67579850	67597799	5562	+	7.88852	8.36108	8.04612	6.92806	6.18551	7.33884	-0.117367	2.91616	2.09635	0.147651	0.161749	C8orf44	0	0	protein_coding	chromosome 8 open reading frame 44 [Source:HGNC Symbol;Acc:25646]
ENSG00000122965	chr12	114254543	114404176	15336	-	28.1257	28.2441	28.2986	25.8483	24.8175	23.235	-0.117252	4.72911	5.84336	0.0156359	0.0182842	RBM19	0	0	protein_coding	RNA binding motif protein 19 [Source:HGNC Symbol;Acc:29098]
ENSG00000249379	chr6	53367983	53371717	547	+	4.06076	4.74134	3.56589	3.41128	4.07338	3.26786	-0.11709	1.96489	0.817977	0.365772	0.386204	RP1-27K12.4	0	0	antisense
ENSG00000166426	chr15	78632666	78640572	1756	+	11.7828	10.0435	11.3606	9.60081	9.73086	9.83127	-0.11668	3.38981	2.68906	0.101039	0.112098	CRABP1	0	0	protein_coding	cellular retinoic acid binding protein 1 [Source:HGNC Symbol;Acc:2338]
ENSG00000042493	chr2	85621871	85645555	12433	-	19.4384	18.9144	20.2296	16.9861	16.5198	17.3917	-0.116259	4.19724	4.69312	0.0302836	0.0348548	CAPG	0	0	protein_coding	capping protein (actin filament), gelsolin-like [Source:HGNC Symbol;Acc:1474]
ENSG00000188163	chr9	140138036	140142222	4420	-	15.9102	13.7652	16.5265	12.5197	15.162	13.6807	-0.115224	3.8757	2.34663	0.125554	0.138265	FAM166A	0	0	protein_coding	family with sequence similarity 166, member A [Source:HGNC Symbol;Acc:33818]
ENSG00000228506	chr6	99872798	99879249	1638	+	22.2676	27.3774	26.9728	21.6985	23.9123	21.5457	-0.114983	4.58779	2.43125	0.118938	0.131247	RP11-98I9.4	0	0	antisense
ENSG00000262662	chr17	78934566	78935513	549	-	1.13169	1.63143	1.30292	1.33638	0.980629	1.05236	-0.114875	0.391874	0.32941	0.566007	0.586175	CTD-2561B21.3	0	0	antisense
ENSG00000272030	chr1	153603914	153606873	1383	-	15.9767	18.7614	16.5723	16.0365	14.106	13.9023	-0.114674	3.99784	2.46037	0.116751	0.128965	RP1-178F15.4	0	0	antisense
ENSG00000144821	chr3	108099216	108248169	10809	-	2.79593	2.855	2.92586	2.49691	2.11212	2.6309	-0.114353	1.44661	0.711011	0.399109	0.4196	MYH15	0	0	protein_coding	myosin, heavy chain 15 [Source:HGNC Symbol;Acc:31073]
ENSG00000237977	chr22	31298206	31298768	563	+	0.765552	0.968662	1.12006	0.633021	1.35779	0.803118	-0.114323	-0.0143998	0.20559	0.650246	0.668803	EIF4HP2	0	0	pseudogene	eukaryotic translation initiation factor 4H pseudogene 2 [Source:HGNC Symbol;Acc:49036]
ENSG00000224969	chr1	947377	948573	471	-	0.965261	1.4275	1.00576	0.879195	1.43323	0.803118	-0.114308	0.166167	0.247505	0.618837	0.638361	RP11-54O7.11	0	0	antisense
ENSG00000135931	chr2	232063260	232239548	18218	+	4.56003	4.07858	3.86305	3.23544	3.84708	3.79404	-0.113371	1.98825	0.906556	0.34103	0.361114	ARMC9	0	0	protein_coding	armadillo repeat containing 9 [Source:HGNC Symbol;Acc:20730]
ENSG00000152782	chr10	91342745	91405215	12512	-	22.667	22.7381	22.4468	18.7796	19.4617	20.4103	-0.113271	4.40438	4.99307	0.0254491	0.0294326	PANK1	0	0	protein_coding	pantothenate kinase 1 [Source:HGNC Symbol;Acc:8598]
ENSG00000242071	chr14	70352057	70352869	1614	-	11.0506	10.0945	10.5377	9.38981	8.44849	9.38817	-0.113206	3.30915	2.56981	0.108921	0.120599	RPL7AP6	0	0	pseudogene	ribosomal protein L7a pseudogene 6 [Source:HGNC Symbol;Acc:19785]
ENSG00000222611	chr1	156047164	156047245	82	+	1.63096	1.98831	1.18863	1.30121	1.28236	1.35699	-0.113087	0.603	0.293148	0.58821	0.608198	AL355388.1	0	0	miRNA
ENSG00000143257	chr1	161199456	161208092	32917	-	6.69026	6.47474	7.40608	5.80269	6.26094	6.2034	-0.112975	2.71303	1.59796	0.206193	0.222846	NR1I3	0	0	protein_coding	nuclear receptor subfamily 1, group I, member 3 [Source:HGNC Symbol;Acc:7969]
ENSG00000268895	chr19	58859117	58866549	8111	+	13.314	12.6946	12.3435	11.8867	10.0326	10.8559	-0.112959	3.57851	2.69211	0.100846	0.111907	A1BG-AS1	0	0	antisense	A1BG antisense RNA 1 [Source:HGNC Symbol;Acc:37133]
ENSG00000267274	chr19	12050774	12064196	468	+	0.931977	1.12161	1.05148	0.562685	0.905196	1.16314	-0.112811	0.0441695	0.202851	0.652429	0.671006	CTD-2006C1.12	0	0	sense_overlapping
ENSG00000214063	chr11	842808	867116	24093	+	8.62078	7.85126	8.25184	7.45558	6.71354	7.20037	-0.11261	2.95838	1.98699	0.158656	0.173423	TSPAN4	0	0	protein_coding	tetraspanin 4 [Source:HGNC Symbol;Acc:11859]
ENSG00000143450	chr1	151735445	151743808	7980	+	29.2574	27.2245	27.6357	25.3208	22.8562	24.3705	-0.112603	4.71223	5.50293	0.0189846	0.0221092	OAZ3	0	0	protein_coding	ornithine decarboxylase antizyme 3 [Source:HGNC Symbol;Acc:8097]
ENSG00000164953	chr8	94767072	94831462	26958	+	8.45436	8.36108	7.52038	6.50605	6.93984	7.39423	-0.111387	2.92735	1.57639	0.209281	0.226139	TMEM67	0	0	protein_coding	transmembrane protein 67 [Source:HGNC Symbol;Acc:28396]
ENSG00000177738	chr5	43014516	43067521	5267	-	17.2416	18.0987	18.5609	15.3683	16.0672	15.8408	-0.111007	4.08338	3.80355	0.051144	0.0579713	CTD-2201E18.3	0	0	sense_overlapping
ENSG00000134014	chr8	27947190	28048673	27714	+	38.8435	38.3896	37.0761	32.7061	32.059	33.8694	-0.11018	5.15357	6.93128	0.00847008	0.0100702	ELP3	0	0	protein_coding	elongator acetyltransferase complex subunit 3 [Source:HGNC Symbol;Acc:20696]
ENSG00000183513	chr2	99215773	99224978	4520	-	48.6958	54.347	49.8996	44.2411	45.7124	43.3407	-0.110125	5.57925	6.44356	0.0111355	0.0131447	COA5	0	0	protein_coding	cytochrome c oxidase assembly factor 5 [Source:HGNC Symbol;Acc:33848]
ENSG00000203865	chr1	116934869	116961244	3632	-	43.1705	42.4172	42.105	38.2626	39.6023	34.8941	-0.110122	5.32825	6.24934	0.012424	0.0146178	ATP1A1OS	0	0	processed_transcript	ATP1A1 opposite strand [Source:HGNC Symbol;Acc:28262]
ENSG00000125351	chrX	118967985	118986961	5461	-	86.4741	95.9995	90.5417	76.5603	77.8468	82.555	-0.109947	6.41182	6.76212	0.00931133	0.0110421	UPF3B	0	0	protein_coding	UPF3 regulator of nonsense transcripts homolog B (yeast) [Source:HGNC Symbol;Acc:20439]
ENSG00000114656	chr3	128628709	128721533	11385	-	2.46308	2.75304	2.33154	2.00457	2.41386	2.16011	-0.109933	1.27223	0.565263	0.452148	0.472787	KIAA1257	0	0	protein_coding	KIAA1257 [Source:HGNC Symbol;Acc:29231]
ENSG00000066855	chr8	66556969	66683496	15576	+	27.0606	28.3461	26.0356	23.0349	21.423	24.9797	-0.109875	4.65804	3.77999	0.0518689	0.0587601	MTFR1	0	0	protein_coding	mitochondrial fission regulator 1 [Source:HGNC Symbol;Acc:29510]
ENSG00000235381	chr6	155574273	155577858	3088	-	1.79738	1.4275	1.71437	1.40671	1.13149	1.63393	-0.109774	0.69128	0.385633	0.534604	0.555355	RP11-477D19.2	0	0	antisense
ENSG00000237296	chr16	22448329	22503541	16049	+	8.78721	9.38072	8.549	7.84242	8.14676	7.36653	-0.109691	3.07317	2.00428	0.156855	0.171536	SMG1P1	0	0	pseudogene	SMG1 pseudogene 1 [Source:HGNC Symbol;Acc:44186]
ENSG00000107185	chr9	35749203	35758572	9900	+	14.6121	15.7025	14.835	13.3989	13.7288	12.4899	-0.109422	3.82841	3.25428	0.0712371	0.0799532	RGP1	0	0	protein_coding	RGP1 retrograde golgi transport homolog (S. cerevisiae) [Source:HGNC Symbol;Acc:21965]
ENSG00000100429	chr22	50683612	50689834	28701	-	8.78721	7.64733	7.1775	6.92806	6.4118	6.92343	-0.109262	2.88699	1.30753	0.252843	0.271133	HDAC10	0	0	protein_coding	histone deacetylase 10 [Source:HGNC Symbol;Acc:18128]
ENSG00000270696	chr2	75887588	75889334	1747	+	10.3183	10.5533	9.50905	8.65128	8.14676	9.00046	-0.109258	3.2399	2.1016	0.147146	0.161211	RP11-342K6.1	0	0	antisense
ENSG00000214182	chr13	82264046	82265207	1495	+	2.56294	2.70206	2.6287	2.0749	2.48929	2.38166	-0.109042	1.34617	0.592394	0.441495	0.462065	PTMAP5	0	0	pseudogene	prothymosin, alpha pseudogene 5 [Source:HGNC Symbol;Acc:9628]
ENSG00000227766	chr6	29909852	29910844	993	-	41.6727	37.9817	38.6305	35.1326	33.9448	34.1464	-0.10863	5.21045	6.06976	0.0137516	0.0161331	HCG4P5	0	0	pseudogene	HLA complex group 4 pseudogene 5 [Source:HGNC Symbol;Acc:22925]
ENSG00000165757	chr10	30301729	30404423	10539	-	1.73081	1.83536	1.9201	1.58255	1.43323	1.68932	-0.108543	0.833797	0.412987	0.520457	0.541353	KIAA1462	0	0	protein_coding	KIAA1462 [Source:HGNC Symbol;Acc:29283]
ENSG00000254414	chr15	85175129	85177218	845	-	2.03038	2.70206	2.33154	1.89906	2.18756	2.04934	-0.108392	1.17875	0.516531	0.472325	0.493187	RP11-182J1.1	0	0	antisense
ENSG00000161267	chr3	197236654	197300194	23239	-	59.6465	57.0491	64.8261	53.5254	55.4432	51.538	-0.108296	5.83626	5.33321	0.0209228	0.0243053	BDH1	0	0	protein_coding	3-hydroxybutyrate dehydrogenase, type 1 [Source:HGNC Symbol;Acc:1027]
ENSG00000187840	chr8	37887859	37917883	1715	+	27.3602	24.0636	25.6013	22.6832	21.8001	22.7642	-0.107846	4.59383	4.36253	0.0367376	0.0420771	EIF4EBP1	0	0	protein_coding	eukaryotic translation initiation factor 4E binding protein 1 [Source:HGNC Symbol;Acc:3288]
ENSG00000011376	chr3	45429998	45590913	14912	+	50.7594	43.7937	48.1624	43.5378	38.9989	41.9283	-0.107084	5.48079	4.32501	0.0375562	0.0429934	LARS2	0	0	protein_coding	leucyl-tRNA synthetase 2, mitochondrial [Source:HGNC Symbol;Acc:17095]
ENSG00000154099	chr16	84178865	84212373	15707	+	7.52238	7.59635	7.86325	6.04886	7.0907	7.11729	-0.107077	2.86494	1.52571	0.216757	0.233859	DNAAF1	0	0	protein_coding	dynein, axonemal, assembly factor 1 [Source:HGNC Symbol;Acc:30539]
ENSG00000229313	chr6	25042067	25056892	577	+	1.23154	1.17259	2.05725	1.44188	1.28236	1.3293	-0.106783	0.59812	0.209473	0.647181	0.665735	RP3-425P12.5	0	0	antisense
ENSG00000053524	chr3	182895831	183146566	37140	-	3.79448	3.56875	3.26873	2.70792	3.77165	3.074	-0.106334	1.77402	0.695471	0.40431	0.42482	MCF2L2	0	0	protein_coding	MCF.2 cell line derived transforming sequence-like 2 [Source:HGNC Symbol;Acc:30319]
ENSG00000164219	chr5	114546527	114598569	5314	-	35.0823	33.8012	36.4132	30.9125	29.7206	31.4324	-0.106264	5.04471	5.80164	0.0160112	0.0187095	PGGT1B	0	0	protein_coding	protein geranylgeranyltransferase type I, beta subunit [Source:HGNC Symbol;Acc:8895]
ENSG00000229387	chr11	22646860	22647369	510	+	8.45436	8.41206	8.52614	7.73692	7.61873	7.0896	-0.105177	3.0094	1.77837	0.182349	0.198134	AC103801.2	0	0	protein_coding
ENSG00000243150	chr3	158263009	158288855	2112	-	8.52093	9.78858	8.06897	7.66658	6.33637	8.03118	-0.105116	3.02818	1.26395	0.260904	0.279297	RP11-538P18.2	0	0	antisense
ENSG00000099203	chr19	10943114	10946994	5314	-	17.408	16.3143	17.3037	15.1925	14.7849	14.8992	-0.104788	4.007	3.56252	0.059098	0.0666193	TMED1	0	0	protein_coding	transmembrane emp24 protein transport domain containing 1 [Source:HGNC Symbol;Acc:17291]
ENSG00000260206	chr15	75928480	75931580	572	+	12.5484	12.2867	13.7378	10.6558	13.2008	11.1606	-0.104553	3.62539	1.96705	0.160761	0.175665	CTD-2026K11.2	0	0	antisense
ENSG00000178429	chr10	86320199	86321019	821	+	4.36032	4.2825	3.70304	3.97396	3.09275	3.37864	-0.104345	1.95624	0.713892	0.398155	0.418651	RPS3AP5	0	0	pseudogene	ribosomal protein S3A pseudogene 5 [Source:HGNC Symbol;Acc:23744]
ENSG00000161013	chr5	179224597	179233952	23619	-	24.7972	21.3615	22.8811	19.7643	20.2915	20.6872	-0.104139	4.44155	3.40644	0.0649423	0.0730398	MGAT4B	0	0	protein_coding	mannosyl (alpha-1,3-)-glycoprotein beta-1,4-N-acetylglucosaminyltransferase, isozyme B [Source:HGNC Symbol;Acc:7048]
ENSG00000261167	chr3	131173970	131177442	3473	-	1.26483	1.27456	1.60008	1.75839	1.05606	0.858506	-0.104123	0.470921	0.169464	0.680589	0.698639	RP11-517B11.7	0	0	sense_overlapping
ENSG00000157227	chr14	23305766	23318236	7601	+	3.99419	3.31384	3.7259	2.77826	3.99795	3.35094	-0.104003	1.84435	0.673323	0.411895	0.432594	MMP14	0	0	protein_coding	matrix metallopeptidase 14 (membrane-inserted) [Source:HGNC Symbol;Acc:7160]
ENSG00000170089	chr5	177236408	177377733	10445	+	11.7163	10.9612	11.452	9.49531	9.88172	10.4682	-0.103628	3.42643	2.27305	0.13164	0.144781	RP11-423H2.1	0	0	pseudogene
ENSG00000214087	chr17	79648204	79650954	13220	-	23.3993	22.891	23.1326	21.4524	19.9143	19.4964	-0.103577	4.44695	4.18557	0.0407695	0.0465536	ARL16	0	0	protein_coding	ADP-ribosylation factor-like 16 [Source:HGNC Symbol;Acc:27902]
ENSG00000224934	chr10	101190948	101197874	2998	+	5.59186	6.47474	5.48599	5.34551	5.73291	4.48638	-0.103572	2.47946	0.954244	0.328641	0.348565	RP11-441O15.3	0	0	lincRNA
ENSG00000230289	chr9	134391945	134397616	473	-	2.49637	1.68241	2.03439	1.75839	2.33842	1.71701	-0.103367	1.04759	0.374096	0.54078	0.561196	RP11-334J6.6	0	0	antisense
ENSG00000103044	chr16	69139467	69152622	8933	+	32.4195	28.1422	31.7044	27.8881	26.3261	27.0568	-0.10316	4.85971	3.99657	0.0455929	0.0518531	HAS3	0	0	protein_coding	hyaluronan synthase 3 [Source:HGNC Symbol;Acc:4820]
ENSG00000237854	chr17	66098049	66111659	838	+	4.36032	5.04724	4.18307	4.0443	4.75228	3.40633	-0.102073	2.12034	0.698134	0.403411	0.423931	LINC00674	0	0	pseudogene	long intergenic non-protein coding RNA 674 [Source:HGNC Symbol;Acc:44355]
ENSG00000139974	chr14	61447832	61550451	23426	+	9.6859	10.5533	10.1262	8.61611	10.1835	8.50198	-0.101424	3.27466	1.88836	0.169387	0.184569	SLC38A6	0	0	protein_coding	solute carrier family 38, member 6 [Source:HGNC Symbol;Acc:19863]
ENSG00000176700	chr15	85174682	85185695	11399	+	23.7987	22.3302	24.8698	20.3973	21.4984	21.2688	-0.101037	4.48939	3.67461	0.0552472	0.062452	SCAND2P	0	0	pseudogene	SCAN domain containing 2 pseudogene [Source:HGNC Symbol;Acc:10567]
ENSG00000170340	chr2	62423248	62451866	5199	+	46.6321	46.1899	43.7736	40.7595	37.4902	40.0451	-0.101024	5.41261	5.7169	0.0168024	0.0196129	B3GNT2	0	0	protein_coding	UDP-GlcNAc:betaGal beta-1,3-N-acetylglucosaminyltransferase 2 [Source:HGNC Symbol;Acc:15629]
ENSG00000188921	chr9	20995306	21031635	11524	-	35.6148	36.2483	32.6873	29.4355	30.1732	31.2385	-0.100921	5.02964	3.95126	0.0468364	0.0532151	PTPLAD2	0	0	protein_coding	protein tyrosine phosphatase-like A domain containing 2 [Source:HGNC Symbol;Acc:20920]
ENSG00000271848	chr10	75413797	75434477	1012	+	1.0984	1.47848	0.777182	0.80886	0.678897	1.13544	-0.100537	0.0951428	0.143486	0.70484	0.721934	RP11-464F9.21	0	0	antisense
ENSG00000253875	chr8	27590855	27613943	584	+	1.5311	1.63143	2.10296	1.65289	1.20693	1.68932	-0.100306	0.794936	0.290521	0.589887	0.609854	RP11-16P20.3	0	0	antisense
ENSG00000197008	chr7	64254766	64294054	14978	+	60.7782	60.5669	59.0201	50.8527	51.747	54.7782	-0.100194	5.81805	6.74266	0.00941341	0.0111607	ZNF138	0	0	protein_coding	zinc finger protein 138 [Source:HGNC Symbol;Acc:12922]
ENSG00000235231	chr22	24373117	24374043	844	+	2.29666	1.83536	2.10296	2.00457	2.03669	1.66162	-0.100191	1.04348	0.403891	0.525086	0.545958	AP000351.10	0	0	pseudogene
ENSG00000184441	chr21	45751117	45755734	4354	+	20.2372	19.0164	19.1552	18.0411	17.7268	16.0624	-0.100065	4.2064	2.92778	0.0870673	0.0971555	AP001062.7	0	0	antisense
ENSG00000228981	chr4	144270428	144271270	843	-	4.56003	4.84331	5.30312	4.60698	4.14881	4.23714	-0.0997931	2.23346	0.883179	0.347333	0.367548	RP11-364L4.1	0	0	pseudogene
ENSG00000184752	chr12	95290831	95397546	4800	-	65.1052	63.8807	66.1976	55.3541	56.1221	59.6246	-0.0997605	5.93511	6.88881	0.0086737	0.0103055	NDUFA12	0	0	protein_coding	NADH dehydrogenase (ubiquinone) 1 alpha subcomplex, 12 [Source:HGNC Symbol;Acc:23987]
ENSG00000104450	chr8	101170134	101271506	12851	+	18.2401	18.6085	18.3095	15.7903	14.7849	16.9209	-0.0994052	4.10495	3.03636	0.0814185	0.0910149	SPAG1	0	0	protein_coding	sperm associated antigen 1 [Source:HGNC Symbol;Acc:11212]
ENSG00000007376	chr16	834974	838397	12756	-	21.3023	18.6595	19.8638	17.3729	17.8776	17.724	-0.0992263	4.23992	3.14447	0.0761849	0.0853174	RPUSD1	0	0	protein_coding	RNA pseudouridylate synthase domain containing 1 [Source:HGNC Symbol;Acc:14173]
ENSG00000266993	chr1	52259637	52264824	2783	+	38.0779	35.1267	34.1274	30.9125	30.0223	32.5124	-0.0991497	5.06916	3.71624	0.0538855	0.0609723	RP4-657D16.3	0	0	antisense
ENSG00000170043	chr17	7833663	7835441	3930	-	37.3789	40.8367	40.1163	34.1831	33.4922	35.5311	-0.0990991	5.21083	4.58693	0.0322167	0.0369984	TRAPPC1	0	0	protein_coding	trafficking protein particle complex 1 [Source:HGNC Symbol;Acc:19894]
ENSG00000225265	chr1	222763167	222766374	2522	+	4.19389	4.2825	4.22878	3.41128	3.39448	4.07098	-0.0990611	2.00594	0.78958	0.374227	0.394669	RP11-378J18.3	0	0	antisense
ENSG00000166401	chr18	61637159	61672278	11785	+	2.76264	2.24322	2.37726	2.00457	2.56472	2.16011	-0.0989892	1.27342	0.462106	0.496641	0.517377	SERPINB8	0	0	protein_coding	serpin peptidase inhibitor, clade B (ovalbumin), member 8 [Source:HGNC Symbol;Acc:8952]
ENSG00000109445	chr4	142142041	142155851	8349	+	45.0677	49.3508	48.1624	42.1662	38.3954	43.2022	-0.0984019	5.47625	4.20429	0.0403218	0.0460553	ZNF330	0	0	protein_coding	zinc finger protein 330 [Source:HGNC Symbol;Acc:15462]
ENSG00000203993	chr9	140509784	140513358	2833	-	18.0071	17.9967	17.7837	16.2124	16.0672	15.2316	-0.0982674	4.08498	3.28121	0.0700773	0.0787005	C9orf37	0	0	protein_coding	chromosome 9 open reading frame 37 [Source:HGNC Symbol;Acc:23395]
ENSG00000013725	chr11	60739115	60787849	24974	+	23.9651	20.4948	21.944	19.4126	20.4423	19.3302	-0.0980334	4.39407	2.95314	0.0857106	0.0956679	CD6	0	0	protein_coding	CD6 molecule [Source:HGNC Symbol;Acc:1691]
ENSG00000198467	chr9	35681989	35691017	9278	-	12.5151	13.7652	14.4922	12.1329	12.2956	11.7975	-0.0979794	3.69159	1.8831	0.169982	0.185179	TPM2	0	0	protein_coding	tropomyosin 2 (beta) [Source:HGNC Symbol;Acc:12011]
ENSG00000259781	chr15	71457109	71457754	646	-	29.4904	26.9186	25.9899	25.567	23.6105	23.0966	-0.0978347	4.69356	2.7323	0.0983379	0.109236	RP11-673C5.1	0	0	pseudogene
ENSG00000261088	chr16	66923072	66924996	2632	+	37.978	41.3466	35.9789	31.9324	33.9448	34.7279	-0.0977807	5.17327	3.22423	0.0725559	0.0814052	RP11-61A14.3	0	0	lincRNA
ENSG00000144426	chr2	203879602	204091101	23056	+	12.4818	13.3064	11.772	11.2537	11.1641	10.4128	-0.0976099	3.56161	1.97296	0.160134	0.175015	NBEAL1	0	0	protein_coding	neurobeachin-like 1 [Source:HGNC Symbol;Acc:20681]
ENSG00000128000	chr19	40534167	40562116	13950	-	54.6538	58.7315	58.6544	49.0239	52.7277	50.5134	-0.0973987	5.75954	5.72284	0.0167456	0.0195508	ZNF780B	0	0	protein_coding	zinc finger protein 780B [Source:HGNC Symbol;Acc:33109]
ENSG00000083544	chr13	60970591	61148012	14394	+	40.8405	39.8171	37.9905	34.2535	36.8867	33.9525	-0.0973384	5.22457	4.99763	0.025382	0.0293613	TDRD3	0	0	protein_coding	tudor domain containing 3 [Source:HGNC Symbol;Acc:20612]
ENSG00000171522	chr5	40679600	40693837	6458	+	17.5411	16.2633	16.5265	15.8959	14.0305	14.1792	-0.0970865	3.98498	2.43279	0.118821	0.131136	PTGER4	0	0	protein_coding	prostaglandin E receptor 4 (subtype EP4) [Source:HGNC Symbol;Acc:9596]
ENSG00000067533	chr1	218458629	218511325	8263	+	52.224	53.8882	53.4655	45.683	43.6757	49.5164	-0.0969753	5.64017	4.72203	0.0297786	0.034298	RRP15	0	0	protein_coding	ribosomal RNA processing 15 homolog (S. cerevisiae) [Source:HGNC Symbol;Acc:24255]
ENSG00000163611	chr3	113161565	113234034	12253	-	52.69	50.2175	50.4254	42.9751	48.6543	44.9469	-0.0969645	5.59788	5.68108	0.0171488	0.0200129	SPICE1	0	0	protein_coding	spindle and centriole associated protein 1 [Source:HGNC Symbol;Acc:25083]
ENSG00000213465	chr11	64781585	64789656	4714	+	22.5671	21.6165	23.0183	19.7995	20.7441	19.5795	-0.0969245	4.4139	3.95575	0.0467114	0.0530805	ARL2	0	0	protein_coding	ADP-ribosylation factor-like 2 [Source:HGNC Symbol;Acc:693]
ENSG00000266978	chr19	10362944	10395784	918	-	14.2792	14.8358	14.4236	13.1176	14.0305	11.9083	-0.0966432	3.79094	2.31491	0.128139	0.141026	CTD-2369P2.5	0	0	antisense
ENSG00000037749	chr5	153418466	153600038	15236	+	78.8519	85.0383	78.2439	69.5971	69.7755	72.2253	-0.0965677	6.24343	6.69999	0.00964133	0.0114234	MFAP3	0	0	protein_coding	microfibrillar-associated protein 3 [Source:HGNC Symbol;Acc:7034]
ENSG00000151611	chr4	146539415	146581187	12186	+	12.2488	13.1534	11.5206	10.0932	9.50456	11.8806	-0.0963985	3.52266	1.30006	0.254202	0.272482	MMAA	0	0	protein_coding	methylmalonic aciduria (cobalamin deficiency) cblA type [Source:HGNC Symbol;Acc:18871]
ENSG00000089091	chr20	18364011	18447925	33730	-	4.19389	4.18054	4.32022	3.97396	3.01732	3.82173	-0.0963859	2.00504	0.751997	0.385845	0.406287	DZANK1	0	0	protein_coding	double zinc ribbon and ankyrin repeat domains 1 [Source:HGNC Symbol;Acc:15858]
ENSG00000167912	chr8	60031599	60033905	2877	+	8.38779	6.62769	7.24608	6.57638	7.16613	6.34186	-0.0960005	2.83478	1.03265	0.309536	0.329206	RP11-25K19.1	0	0	antisense
ENSG00000224861	chr14	66479548	66480507	960	-	6.3907	4.69036	5.78315	5.45101	3.77165	5.2895	-0.0959607	2.4176	0.602495	0.437628	0.458225	YBX1P1	0	0	pseudogene	Y box binding protein 1 pseudogene 1 [Source:HGNC Symbol;Acc:8015]
ENSG00000197530	chr1	1550795	1565990	70139	+	19.1721	17.0281	19.361	17.3026	17.1987	15.4808	-0.0959515	4.14442	2.26726	0.132134	0.145284	MIB2	0	0	protein_coding	mindbomb E3 ubiquitin protein ligase 2 [Source:HGNC Symbol;Acc:30577]
ENSG00000135951	chr2	99613724	99771427	30057	-	10.3516	11.6239	10.5605	9.35464	9.27826	9.55434	-0.0959239	3.35066	1.87538	0.17086	0.186077	TSGA10	0	0	protein_coding	testis specific, 10 [Source:HGNC Symbol;Acc:14927]
ENSG00000198873	chr10	120967101	121215131	4858	+	4.12732	4.43545	4.89167	4.00913	4.37511	3.84943	-0.0959025	2.12258	0.741311	0.389241	0.409704	GRK5	0	0	protein_coding	G protein-coupled receptor kinase 5 [Source:HGNC Symbol;Acc:4544]
ENSG00000235036	chr20	10593509	10594877	2128	-	1.39796	1.32554	1.5315	1.26604	0.905196	1.41238	-0.095498	0.488503	0.252512	0.615312	0.634885	RP5-1099D15.1	0	0	pseudogene
ENSG00000145979	chr6	13266774	13328815	22736	-	21.0028	20.3419	20.1153	18.3928	17.2742	17.9732	-0.0954598	4.26898	3.53917	0.0599355	0.0675351	TBC1D7	0	0	protein_coding	TBC1 domain family, member 7 [Source:HGNC Symbol;Acc:21066]
ENSG00000155666	chr16	27214807	27233089	14930	+	7.82195	8.76894	7.86325	7.77209	7.69417	6.28648	-0.095208	2.95745	1.01281	0.314231	0.333915	KDM8	0	0	protein_coding	lysine (K)-specific demethylase 8 [Source:HGNC Symbol;Acc:25840]
ENSG00000261460	chr15	72571208	72644135	3148	+	39.2096	39.2563	40.2077	35.203	35.6798	34.451	-0.0951753	5.22676	6.15841	0.0130789	0.0153739	RP11-106M3.3	0	0	antisense
ENSG00000165288	chrX	79926353	80065187	16886	-	65.3049	58.3746	58.5401	52.1187	54.6135	54.2797	-0.0950123	5.84127	4.39692	0.036004	0.0412484	BRWD3	0	0	protein_coding	bromodomain and WD repeat domain containing 3 [Source:HGNC Symbol;Acc:17342]
ENSG00000132256	chr11	5684425	5959849	23291	-	7.08968	7.39242	6.12602	6.29504	5.50661	5.81568	-0.0950029	2.68913	0.941717	0.331837	0.351839	TRIM5	0	0	protein_coding	tripartite motif containing 5 [Source:HGNC Symbol;Acc:16276]
ENSG00000203394	chr1	21069480	21070455	572	+	60.645	59.0884	57.8543	53.7716	50.1629	51.538	-0.0949439	5.798	6.75396	0.009354	0.0110918	RP5-930J4.4	0	0	antisense
ENSG00000260350	chr16	8941507	8942581	430	-	10.1519	8.81992	9.34904	8.15893	8.14676	8.61275	-0.0948179	3.1639	1.5558	0.212281	0.229181	RP11-152P23.2	0	0	antisense
ENSG00000236404	chr9	2422702	2641395	5670	-	10.1186	10.4004	8.34327	9.35464	8.44849	7.44961	-0.094793	3.1841	0.797611	0.371809	0.392194	RP11-125B21.2	0	0	antisense
ENSG00000187105	chr14	73945189	74025651	13245	-	7.65552	6.42376	6.94892	6.43571	5.28031	6.42495	-0.0946374	2.72852	1.08786	0.296945	0.316479	HEATR4	0	0	protein_coding	HEAT repeat containing 4 [Source:HGNC Symbol;Acc:16761]
ENSG00000259332	chr15	80137537	80216096	1491	-	2.32994	1.27456	1.78295	1.65289	1.13149	1.82779	-0.0942261	0.826783	0.206872	0.649231	0.667801	ST20-MTHFS	0	0	protein_coding	ST20-MTHFS readthrough [Source:HGNC Symbol;Acc:44655]
ENSG00000147121	chrX	46306292	46356857	10687	+	15.311	14.7339	14.035	12.5901	14.4831	12.4622	-0.09422	3.80828	2.1121	0.146139	0.160216	KRBOX4	0	0	protein_coding	KRAB box domain containing 4 [Source:HGNC Symbol;Acc:26007]
ENSG00000172663	chr11	67231824	67236743	12201	-	14.6121	13.7142	14.4236	11.8867	12.899	13.1268	-0.094057	3.75843	2.23613	0.134818	0.148125	TMEM134	0	0	protein_coding	transmembrane protein 134 [Source:HGNC Symbol;Acc:26142]
ENSG00000117533	chr1	171669300	171711387	11333	-	28.5251	30.5893	28.7557	25.1098	25.3455	26.226	-0.0938646	4.78259	4.13485	0.0420087	0.0479179	VAMP4	0	0	protein_coding	vesicle-associated membrane protein 4 [Source:HGNC Symbol;Acc:12645]
ENSG00000160584	chr11	116714118	116969153	55255	-	24.7307	23.2989	25.807	20.6435	21.1212	23.3458	-0.0934873	4.54024	2.42333	0.11954	0.131867	SIK3	0	0	protein_coding	SIK family kinase 3 [Source:HGNC Symbol;Acc:29165]
ENSG00000076706	chr11	119179241	119192231	22981	-	1.49782	1.12161	1.71437	1.16054	1.88582	1.24622	-0.0934655	0.583565	0.217935	0.640618	0.659235	MCAM	0	0	protein_coding	melanoma cell adhesion molecule [Source:HGNC Symbol;Acc:6934]
ENSG00000177971	chr15	75931426	75941047	3616	-	83.9777	85.0383	86.0843	79.7606	71.9631	72.7514	-0.093444	6.32351	6.07962	0.0136751	0.0160502	IMP3	0	0	protein_coding	IMP3, U3 small nucleolar ribonucleoprotein, homolog (yeast) [Source:HGNC Symbol;Acc:14497]
ENSG00000178467	chr3	49027319	49044587	19356	+	10.4182	10.4514	10.2862	9.56565	9.27826	8.75122	-0.0934386	3.30351	1.72237	0.189389	0.205383	P4HTM	0	0	protein_coding	prolyl 4-hydroxylase, transmembrane (endoplasmic reticulum) [Source:HGNC Symbol;Acc:28858]
ENSG00000188818	chr5	710471	851101	14604	-	5.0593	5.30215	5.0974	4.11463	4.45055	4.8741	-0.0927425	2.29165	0.840723	0.35919	0.379551	ZDHHC11	0	0	protein_coding	zinc finger, DHHC-type containing 11 [Source:HGNC Symbol;Acc:19158]
ENSG00000258651	chr14	39572344	39573016	500	+	1.36468	1.32554	1.85152	1.44188	1.50866	1.30161	-0.0925063	0.626428	0.229316	0.632031	0.650936	RP11-545M17.1	0	0	lincRNA
ENSG00000243678	chr17	49230920	49249108	9535	+	54.3875	53.8882	53.3741	52.7869	45.7124	44.033	-0.0923279	5.66742	2.77582	0.0956977	0.10642	NME1-NME2	0	0	protein_coding	NME1-NME2 readthrough [Source:HGNC Symbol;Acc:33531]
ENSG00000175727	chr12	122516628	122631894	23966	+	27.46	24.9813	29.03	24.2658	24.1386	24.3428	-0.092323	4.69011	2.84074	0.0919016	0.102332	MLXIP	0	0	protein_coding	MLX interacting protein [Source:HGNC Symbol;Acc:17055]
ENSG00000136044	chr12	105567074	105630016	19276	-	32.486	37.115	32.6188	29.9278	32.1345	28.4968	-0.0919721	5.00984	2.72566	0.0987472	0.109675	APPL2	0	0	protein_coding	adaptor protein, phosphotyrosine interaction, PH domain and leucine zipper containing 2 [Source:HGNC Symbol;Acc:18242]
ENSG00000170142	chr3	23847394	23932807	10301	+	79.8171	85.1913	85.0328	76.279	71.1333	72.7237	-0.0914316	6.29501	6.03367	0.0140355	0.0164578	UBE2E1	0	0	protein_coding	ubiquitin-conjugating enzyme E2E 1 [Source:HGNC Symbol;Acc:12477]
ENSG00000231365	chr1	119683019	119818596	6946	+	9.18663	7.80028	10.1719	7.87759	8.59936	8.22504	-0.0914275	3.12671	0.964974	0.325937	0.345877	RP11-418J17.1	0	0	antisense
ENSG00000143324	chr1	180601140	180859387	14388	+	49.2949	47.1076	47.0881	43.5378	38.9234	42.7868	-0.0912548	5.48915	4.85901	0.027502	0.0317525	XPR1	0	0	protein_coding	xenotropic and polytropic retrovirus receptor 1 [Source:HGNC Symbol;Acc:12827]
ENSG00000205758	chr21	34961647	35016232	23673	-	58.1154	59.1903	59.5001	50.9933	52.1996	52.9781	-0.0911873	5.79774	6.917	0.00853799	0.0101502	CRYZL1	0	0	protein_coding	crystallin, zeta (quinone reductase)-like 1 [Source:HGNC Symbol;Acc:2420]
ENSG00000112304	chr6	24667263	24705293	9171	+	37.3456	37.268	37.899	33.6204	32.6625	33.0663	-0.0911106	5.14664	5.556	0.0184174	0.0214609	ACOT13	0	0	protein_coding	acyl-CoA thioesterase 13 [Source:HGNC Symbol;Acc:20999]
ENSG00000116586	chr1	156024543	156028301	3716	+	31.3544	32.0678	33.3045	28.0991	28.2874	29.1615	-0.0908866	4.93024	4.00958	0.0452425	0.0514817	LAMTOR2	0	0	protein_coding	late endosomal/lysosomal adaptor, MAPK and MTOR activator 2 [Source:HGNC Symbol;Acc:29796]
ENSG00000139668	chr13	52158644	52336171	4044	+	27.6264	28.703	29.0757	25.4967	24.5912	25.2013	-0.0908019	4.74888	4.03916	0.0444558	0.0506132	WDFY2	0	0	protein_coding	WD repeat and FYVE domain containing 2 [Source:HGNC Symbol;Acc:20482]
ENSG00000204954	chr12	104343980	104359486	10297	-	14.7785	14.4789	15.5893	13.9968	13.3516	12.7668	-0.0907634	3.8332	2.10242	0.147066	0.161135	C12orf73	0	0	protein_coding	chromosome 12 open reading frame 73 [Source:HGNC Symbol;Acc:34450]
ENSG00000256591	chr11	61196692	61253294	4510	+	4.89288	5.81197	6.26317	5.06417	4.67685	5.17873	-0.090676	2.43409	0.645697	0.421655	0.4421	RP11-286N22.8	0	0	protein_coding	Uncharacterized protein [Source:UniProtKB/TrEMBL;Acc:F5GXW4]
ENSG00000107679	chr10	124134212	124191867	29783	+	29.7567	30.0795	28.9843	24.8285	26.9296	26.7245	-0.0901995	4.80639	3.79947	0.0512689	0.0581088	PLEKHA1	0	0	protein_coding	pleckstrin homology domain containing, family A (phosphoinositide binding specific) member 1 [Source:HGNC Symbol;Acc:14335]
ENSG00000204634	chr2	101624079	101869328	12379	-	43.1039	42.0093	42.3793	38.9659	36.5096	36.9988	-0.0890566	5.32599	5.34746	0.0207525	0.0241144	TBC1D8	0	0	protein_coding	TBC1 domain family, member 8 (with GRAM domain) [Source:HGNC Symbol;Acc:17791]
ENSG00000131437	chr5	132028320	132073330	14344	-	84.0443	89.3208	88.873	77.2637	81.9957	74.8008	-0.0888349	6.3728	6.10065	0.0135132	0.015866	KIF3A	0	0	protein_coding	kinesin family member 3A [Source:HGNC Symbol;Acc:6319]
ENSG00000176681	chr17	44370099	44415160	14034	+	6.85668	7.18849	7.36037	6.40054	5.80834	6.48033	-0.088706	2.75974	1.0751	0.299796	0.319391	LRRC37A	0	0	protein_coding	leucine rich repeat containing 37A [Source:HGNC Symbol;Acc:29069]
ENSG00000236753	chr7	130994503	131012981	5299	-	8.32122	8.8709	8.2747	6.96323	7.16613	7.9481	-0.0886383	3.00138	1.17718	0.27793	0.296915	MKLN1-AS	0	0	processed_transcript	MKLN1 antisense RNA [Source:HGNC Symbol;Acc:40374]
ENSG00000104936	chr19	46272975	46285810	30163	-	34.8493	30.0285	34.2874	30.385	29.0417	29.0784	-0.0885591	4.97249	2.8534	0.091181	0.101564	DMPK	0	0	protein_coding	dystrophia myotonica-protein kinase [Source:HGNC Symbol;Acc:2933]
ENSG00000204619	chr6	30034486	30038110	9783	+	51.525	51.3901	50.2196	45.7533	43.2985	45.2516	-0.0884807	5.58587	6.14334	0.0131908	0.0154986	PPP1R11	0	0	protein_coding	protein phosphatase 1, regulatory (inhibitor) subunit 11 [Source:HGNC Symbol;Acc:9285]
ENSG00000132846	chr5	76367897	76383148	7146	-	25.7958	23.4008	25.5327	22.5777	20.6686	22.6258	-0.0884301	4.55737	3.03509	0.0814822	0.0910799	ZBED3	0	0	protein_coding	zinc finger, BED-type containing 3 [Source:HGNC Symbol;Acc:20711]
ENSG00000198846	chr8	59717977	60031767	4131	-	37.9448	37.8798	35.3389	31.3345	33.9448	33.0663	-0.0883886	5.13009	3.64511	0.0562342	0.0635102	TOX	0	0	protein_coding	thymocyte selection-associated high mobility group box [Source:HGNC Symbol;Acc:18988]
ENSG00000225963	chr2	230990026	231038939	4052	+	5.15916	5.04724	5.23455	4.18497	5.05401	4.70793	-0.0883704	2.31323	0.770883	0.379944	0.400412	AC009950.2	0	0	antisense
ENSG00000227155	chr9	454304	492112	12706	-	2.32994	2.65107	2.97158	1.82873	2.86645	2.60321	-0.0882133	1.38272	0.274775	0.600147	0.620066	RP11-165F24.3	0	0	antisense
ENSG00000170365	chr4	146402346	146479231	15654	+	14.1461	11.9298	12.7549	10.902	11.2395	12.1852	-0.0878657	3.6191	1.36686	0.242352	0.26033	SMAD1	0	0	protein_coding	SMAD family member 1 [Source:HGNC Symbol;Acc:6767]
ENSG00000196072	chr10	102033713	102046469	4058	-	50.2602	51.0842	49.5796	44.9445	43.6003	44.2823	-0.0877792	5.56722	6.28065	0.0122063	0.0143732	BLOC1S2	0	0	protein_coding	biogenesis of lysosomal organelles complex-1, subunit 2 [Source:HGNC Symbol;Acc:20984]
ENSG00000265413	chr18	8402845	8405159	2315	+	1.3314	1.68241	1.02862	0.984699	1.13149	1.24622	-0.0874681	0.37294	0.159584	0.68954	0.707111	RP11-789C17.1	0	0	sense_intronic
ENSG00000221883	chr3	48955221	48956818	1598	-	9.51947	8.97287	8.86901	7.87759	7.5433	8.3912	-0.0873333	3.10741	1.32433	0.249816	0.268046	ARIH2OS	0	0	protein_coding	ariadne homolog 2 opposite strand [Source:HGNC Symbol;Acc:34425]
ENSG00000238186	chr1	40981426	40982846	546	-	4.3936	4.38447	4.68595	3.69262	4.22425	4.18175	-0.0873268	2.1169	0.65973	0.416655	0.437338	RP11-656D10.6	0	0	antisense
ENSG00000138641	chr4	89442199	89629693	21542	+	79.0516	79.5832	74.7009	70.0543	67.8897	67.7389	-0.0871808	6.196	6.32973	0.011873	0.013994	HERC3	0	0	protein_coding	HECT and RLD domain containing E3 ubiquitin protein ligase 3 [Source:HGNC Symbol;Acc:4876]
ENSG00000132323	chr2	239079042	239112370	11021	-	48.7623	49.7076	47.5452	44.5576	41.7144	42.1499	-0.0870604	5.51915	5.07611	0.0242577	0.0280827	ILKAP	0	0	protein_coding	integrin-linked kinase-associated serine/threonine phosphatase [Source:HGNC Symbol;Acc:15566]
ENSG00000153339	chr18	29409136	29533099	24498	-	115.499	122.051	114.931	100.932	101.835	107.95	-0.0867479	6.79082	5.98566	0.0144227	0.0168971	TRAPPC8	0	0	protein_coding	trafficking protein particle complex 8 [Source:HGNC Symbol;Acc:29169]
ENSG00000132286	chr11	6502677	6505909	5366	+	41.5395	42.1113	40.5735	37.0317	34.5483	36.9988	-0.086697	5.28231	4.80393	0.0283949	0.0327601	TIMM10B	0	0	protein_coding	translocase of inner mitochondrial membrane 10 homolog B (yeast) [Source:HGNC Symbol;Acc:4022]
ENSG00000132603	chr16	69373333	69377014	8441	+	63.0416	63.8297	63.3174	56.9719	58.008	54.6397	-0.0866159	5.90935	6.90391	0.00860073	0.0102225	NIP7	0	0	protein_coding	NIP7, nucleolar pre-rRNA processing protein [Source:HGNC Symbol;Acc:24328]
ENSG00000258666	chr14	100800127	100820398	385	+	8.98692	7.69831	8.32041	6.78739	7.39243	8.00349	-0.0862963	2.99157	0.94886	0.33001	0.34997	RP11-638I2.8	0	0	antisense
ENSG00000179294	chr17	36827961	36831187	3227	-	14.4456	11.6239	14.2864	12.4142	12.4464	11.7421	-0.0861201	3.69177	1.29644	0.254864	0.273173	C17orf96	0	0	protein_coding	chromosome 17 open reading frame 96 [Source:HGNC Symbol;Acc:34493]
ENSG00000106692	chr9	108320411	108403399	23490	+	42.0721	41.7034	41.4192	36.047	35.6798	38.3281	-0.0859507	5.29744	4.42006	0.0355188	0.0407012	FKTN	0	0	protein_coding	fukutin [Source:HGNC Symbol;Acc:3622]
ENSG00000197566	chr17	16524051	16557170	9922	-	12.3154	11.7769	10.7434	9.84699	11.3904	9.99744	-0.0848062	3.47008	1.23678	0.266092	0.284625	ZNF624	0	0	protein_coding	zinc finger protein 624 [Source:HGNC Symbol;Acc:29254]
ENSG00000106571	chr7	42000548	42277469	15416	-	2.62951	3.56875	2.17154	2.25074	2.41386	2.46474	-0.0841592	1.40034	0.227299	0.633534	0.652442	GLI3	0	0	protein_coding	GLI family zinc finger 3 [Source:HGNC Symbol;Acc:4319]
ENSG00000110442	chr11	36295051	36310999	6094	-	29.0244	29.6207	28.5957	26.2	24.0631	25.949	-0.0840095	4.77339	3.6045	0.0576232	0.0650201	COMMD9	0	0	protein_coding	COMM domain containing 9 [Source:HGNC Symbol;Acc:25014]
ENSG00000162148	chr11	61248592	61258403	5729	+	4.6266	3.82367	4.02306	4.00913	2.94189	3.76635	-0.0839143	1.98682	0.502681	0.478324	0.499193	PPP1R32	0	0	protein_coding	protein phosphatase 1, regulatory subunit 32 [Source:HGNC Symbol;Acc:28869]
ENSG00000185798	chr3	196281056	196295545	4837	-	22.3009	23.2479	21.8982	19.483	21.4984	19.441	-0.0837521	4.41933	2.81279	0.0935158	0.104036	WDR53	0	0	protein_coding	WD repeat domain 53 [Source:HGNC Symbol;Acc:28786]
ENSG00000132965	chr13	31309645	31338556	1444	+	31.3211	32.3737	32.8931	28.8376	29.1926	28.2753	-0.0837225	4.93498	3.78246	0.0517924	0.0586899	ALOX5AP	0	0	protein_coding	arachidonate 5-lipoxygenase-activating protein [Source:HGNC Symbol;Acc:436]
ENSG00000023318	chr9	102741461	102861322	4854	-	51.8246	52.9705	52.9398	46.5622	43.0722	48.7133	-0.0835704	5.62888	4.00052	0.0454863	0.05175	ERP44	0	0	protein_coding	endoplasmic reticulum protein 44 [Source:HGNC Symbol;Acc:18311]
ENSG00000196465	chr12	56546040	56553431	8994	+	50.0272	46.2918	50.654	43.8894	44.2037	43.673	-0.0833854	5.54191	4.41343	0.035657	0.0408567	MYL6B	0	0	protein_coding	myosin, light chain 6B, alkali, smooth muscle and non-muscle [Source:HGNC Symbol;Acc:29823]
ENSG00000198003	chr19	11531272	11546603	10699	-	5.15916	4.48643	5.41741	4.74765	4.60141	4.4033	-0.0832565	2.28935	0.678563	0.410082	0.430773	CCDC151	0	0	protein_coding	coiled-coil domain containing 151 [Source:HGNC Symbol;Acc:28303]
ENSG00000110046	chr11	64662007	64684722	21508	-	13.2807	13.0514	13.395	12.0274	12.5973	11.3267	-0.0831975	3.66628	1.75644	0.185069	0.200941	ATG2A	0	0	protein_coding	autophagy related 2A [Source:HGNC Symbol;Acc:29028]
ENSG00000127580	chr16	734622	740444	6877	-	14.9782	15.4986	14.675	13.7154	15.162	12.1299	-0.0831676	3.85114	1.47355	0.224786	0.242199	WDR24	0	0	protein_coding	WD repeat domain 24 [Source:HGNC Symbol;Acc:20852]
ENSG00000100296	chr22	29901868	29951205	26570	-	58.0821	59.3433	61.6031	50.6768	54.2363	54.8059	-0.0829054	5.82267	3.99786	0.045558	0.0518207	THOC5	0	0	protein_coding	THO complex 5 [Source:HGNC Symbol;Acc:19074]
ENSG00000119812	chr2	33808725	33824449	13758	-	40.6741	42.3662	42.105	38.1571	37.3393	36.0019	-0.0828768	5.30586	4.23351	0.0396335	0.0452882	FAM98A	0	0	protein_coding	family with sequence similarity 98, member A [Source:HGNC Symbol;Acc:24520]
ENSG00000124787	chr6	4994966	5004297	5399	-	13.9131	15.8555	14.1721	12.5549	13.7288	12.7391	-0.082783	3.79734	1.65236	0.198638	0.21504	RPP40	0	0	protein_coding	ribonuclease P/MRP 40kDa subunit [Source:HGNC Symbol;Acc:20992]
ENSG00000224043	chr2	135493034	135676280	2833	-	1.69753	1.93732	1.9201	1.47705	1.43323	1.85548	-0.0827811	0.851658	0.243848	0.621441	0.640761	CCNT2-AS1	0	0	antisense	CCNT2 antisense RNA 1 [Source:HGNC Symbol;Acc:40130]
ENSG00000177842	chr3	40547483	40560227	6267	+	2.39651	2.60009	2.37726	2.25074	1.65953	2.27089	-0.0824739	1.23206	0.317136	0.573334	0.59346	ZNF620	0	0	protein_coding	zinc finger protein 620 [Source:HGNC Symbol;Acc:28742]
ENSG00000250615	chr5	76369706	76370345	385	+	5.15916	4.84331	4.84596	4.43114	4.60141	4.29253	-0.0821433	2.25406	0.638612	0.424214	0.444697	CTC-564N23.2	0	0	antisense
ENSG00000168538	chr4	184580420	184634745	18649	+	52.0908	51.441	52.8941	46.2808	46.165	46.8024	-0.0821119	5.62677	5.67552	0.0172033	0.0200736	TRAPPC11	0	0	protein_coding	trafficking protein particle complex 11 [Source:HGNC Symbol;Acc:25751]
ENSG00000173486	chr11	64008475	64011604	4253	+	15.1113	13.1534	14.4464	12.9066	11.2395	13.3207	-0.0818088	3.75168	1.44367	0.229546	0.247147	FKBP2	0	0	protein_coding	FK506 binding protein 2, 13kDa [Source:HGNC Symbol;Acc:3718]
ENSG00000135926	chr2	219138915	219157309	21946	-	1.49782	2.03929	2.21725	1.82873	1.73496	1.63393	-0.0817517	0.926754	0.201428	0.65357	0.672137	TMBIM1	0	0	protein_coding	transmembrane BAX inhibitor motif containing 1 [Source:HGNC Symbol;Acc:23410]
ENSG00000214837	chr1	243242159	243265035	4020	-	2.62951	2.95697	2.42298	2.14524	2.11212	2.52013	-0.0817186	1.34531	0.330675	0.565262	0.585478	RP11-261C10.3	0	0	lincRNA
ENSG00000151233	chr12	42475647	42538681	9434	-	60.1125	60.8727	62.6317	54.0178	53.1803	55.7198	-0.0816058	5.85549	5.14569	0.0233041	0.0269942	GXYLT1	0	0	protein_coding	glucoside xylosyltransferase 1 [Source:HGNC Symbol;Acc:27482]
ENSG00000110693	chr11	15987995	16761138	50049	-	2.56294	2.54911	2.56013	2.49691	1.65953	2.32627	-0.0814956	1.29601	0.326052	0.567993	0.588157	SOX6	0	0	protein_coding	SRY (sex determining region Y)-box 6 [Source:HGNC Symbol;Acc:16421]
ENSG00000133997	chr14	71047974	71067384	10835	-	57.8158	61.7904	56.2085	51.5912	50.9173	52.3965	-0.0814834	5.78786	4.13675	0.0419616	0.0478676	MED6	0	0	protein_coding	mediator complex subunit 6 [Source:HGNC Symbol;Acc:19970]
ENSG00000143977	chr2	70508494	70520903	5032	-	164.061	175.583	172.877	156.462	150.413	148.992	-0.0808416	7.33677	6.74446	0.00940392	0.0111502	SNRPG	0	0	protein_coding	small nuclear ribonucleoprotein polypeptide G [Source:HGNC Symbol;Acc:11163]
ENSG00000104980	chr19	7991603	8008805	13365	-	73.3599	76.1674	74.7009	66.643	69.1721	64.9972	-0.0800467	6.14953	6.32211	0.0119242	0.0140491	TIMM44	0	0	protein_coding	translocase of inner mitochondrial membrane 44 homolog (yeast) [Source:HGNC Symbol;Acc:17316]
ENSG00000136371	chr15	80125927	80189721	2454	-	11.0173	10.6553	11.3606	9.77665	11.3149	9.41587	-0.0798537	3.41484	1.28892	0.256247	0.274602	MTHFS	0	0	protein_coding	5,10-methenyltetrahydrofolate synthetase (5-formyltetrahydrofolate cyclo-ligase) [Source:HGNC Symbol;Acc:7437]
ENSG00000160226	chr21	45748827	45759285	12012	-	30.4224	30.0795	30.6072	26.5517	30.0223	26.3367	-0.0796882	4.86305	3.13237	0.0767519	0.0859227	C21orf2	0	0	protein_coding	chromosome 21 open reading frame 2 [Source:HGNC Symbol;Acc:1260]
ENSG00000116171	chr1	53392901	53517375	27352	+	96.1933	96.6113	92.7361	83.2422	85.0884	85.3521	-0.0795939	6.49248	6.86593	0.00878547	0.0104352	SCP2	0	0	protein_coding	sterol carrier protein 2 [Source:HGNC Symbol;Acc:10606]
ENSG00000128872	chr15	52043758	52108565	17106	+	62.5423	62.7081	63.1803	55.952	51.8979	58.1568	-0.0795858	5.88806	4.24275	0.0394184	0.0450583	TMOD2	0	0	protein_coding	tropomodulin 2 (neuronal) [Source:HGNC Symbol;Acc:11872]
ENSG00000270015	chr15	31218717	31220610	1894	+	27.693	29.2638	27.6814	24.4768	25.4209	25.1736	-0.0793839	4.73966	3.1328	0.0767316	0.0859059	RP11-540B6.6	0	0	sense_intronic
ENSG00000180530	chr21	16333556	16437321	23509	-	83.2122	85.803	78.9754	72.516	71.435	75.1054	-0.0793265	6.28536	4.54741	0.0329686	0.0378431	NRIP1	0	0	protein_coding	nuclear receptor interacting protein 1 [Source:HGNC Symbol;Acc:8001]
ENSG00000259521	chr15	41309005	41320091	756	+	3.66134	3.26286	3.10873	2.63759	3.39448	3.04631	-0.0791681	1.70027	0.380411	0.537383	0.557885	RP11-540O11.4	0	0	antisense
ENSG00000121310	chr1	53361656	53392884	32095	-	2.8625	2.54911	2.46869	2.53208	1.88582	2.32627	-0.079138	1.33724	0.314127	0.575159	0.595235	ECHDC2	0	0	protein_coding	enoyl CoA hydratase domain containing 2 [Source:HGNC Symbol;Acc:23408]
ENSG00000160284	chr21	47581062	47604390	3485	-	4.02747	3.92563	3.88591	3.27061	3.92252	3.5448	-0.0790302	1.93758	0.471684	0.492213	0.513028	SPATC1L	0	0	protein_coding	spermatogenesis and centriole associated 1-like [Source:HGNC Symbol;Acc:1298]
ENSG00000220842	chr10	122114177	122114718	1025	-	2.89578	1.68241	2.12582	1.89906	2.48929	1.91087	-0.0789217	1.15911	0.179337	0.671943	0.69007	RP11-572P18.1	0	0	pseudogene
ENSG00000151881	chr5	43444354	43483995	11586	-	18.4065	18.5575	17.6009	16.6695	16.2935	15.5639	-0.0789203	4.11023	2.01749	0.155496	0.170084	C5orf28	0	0	protein_coding	chromosome 5 open reading frame 28 [Source:HGNC Symbol;Acc:26139]
ENSG00000169629	chr2	113127669	113192065	17878	-	5.42543	4.99626	4.75452	4.60698	3.99795	4.54177	-0.0788288	2.26525	0.597727	0.439447	0.459951	RGPD8	0	0	protein_coding	RANBP2-like and GRIP domain containing 8 [Source:HGNC Symbol;Acc:9849]
ENSG00000272114	chr6	43738166	43738353	188	-	6.72355	6.83161	7.70324	6.40054	6.18551	6.50803	-0.0779966	2.76897	0.757032	0.384259	0.404696	RP1-261G23.7	0	0	antisense
ENSG00000269038	chr11	64546426	64546877	452	+	0.998546	1.17259	1.00576	1.0902	0.678897	0.886199	-0.0779915	0.0746547	0.12211	0.726757	0.742927	AP001462.6	0	0	lincRNA
ENSG00000132530	chr17	6658766	6678966	23325	+	60.3455	56.8961	58.4715	49.4811	54.01	53.9751	-0.077909	5.79876	3.62363	0.0569644	0.064308	XAF1	0	0	protein_coding	XIAP associated factor 1 [Source:HGNC Symbol;Acc:30932]
ENSG00000259049	chr14	53241955	53244458	1426	+	23.832	23.5538	22.584	20.5732	22.4036	20.1056	-0.0777898	4.47663	2.42218	0.119629	0.131955	RP11-589M4.1	0	0	antisense
ENSG00000268745	chr6	41759148	41759215	68	+	2.13023	2.19223	2.17154	1.72322	2.48929	1.88317	-0.0775155	1.10627	0.249888	0.617154	0.636664	RP11-298J23.9	0	0	antisense
ENSG00000172167	chr8	121457640	121554373	11484	+	42.7045	43.6917	41.7849	38.2274	34.85	39.242	-0.0774387	5.32939	3.21912	0.0727828	0.0816371	MTBP	0	0	protein_coding	Mdm2, transformed 3T3 cell double minute 2, p53 binding protein (mouse) binding protein, 104kDa [Source:HGNC Symbol;Acc:7417]
ENSG00000235944	chr7	5862791	5894066	7143	+	3.12878	3.36483	2.74299	2.81343	2.86645	2.49244	-0.0773404	1.56743	0.340539	0.559518	0.579826	ZNF815P	0	0	pseudogene	zinc finger protein 815, pseudogene [Source:HGNC Symbol;Acc:22029]
ENSG00000186654	chr22	45064593	45133561	20318	+	6.85668	5.09822	6.46889	5.55651	6.26094	5.34489	-0.0772437	2.58738	0.557049	0.455452	0.476119	PRR5	0	0	protein_coding	proline rich 5 (renal) [Source:HGNC Symbol;Acc:31682]
ENSG00000116273	chr1	6673745	6684093	4479	+	26.2618	24.7264	27.5214	24.7933	23.0825	22.7642	-0.0770478	4.64212	2.05295	0.151912	0.166287	PHF13	0	0	protein_coding	PHD finger protein 13 [Source:HGNC Symbol;Acc:22983]
ENSG00000169246	chr16	21413558	21459888	15633	-	18.8392	17.4359	18.8124	18.2873	15.162	15.5916	-0.0768581	4.12602	1.27537	0.258761	0.277167	NPIPB3	0	0	protein_coding	nuclear pore complex interacting protein family, member B3 [Source:HGNC Symbol;Acc:28989]
ENSG00000226179	chrX	281725	282586	428	+	1.56439	1.37652	2.28583	1.40671	1.81039	1.71701	-0.0767332	0.829755	0.134208	0.714108	0.730826	LINC00685	0	0	antisense	long intergenic non-protein coding RNA 685 [Source:HGNC Symbol;Acc:27560]
ENSG00000134056	chr5	68513587	68525956	4272	+	30.6221	30.7423	31.1558	27.7474	26.9296	27.666	-0.0764488	4.87061	3.38518	0.0657849	0.0739669	MRPS36	0	0	protein_coding	mitochondrial ribosomal protein S36 [Source:HGNC Symbol;Acc:16631]
ENSG00000215912	chr1	2567415	2718286	8434	-	0.865407	1.01964	1.3715	0.668188	0.829763	1.35699	-0.0760926	0.155716	0.073963	0.785652	0.799153	TTC34	0	0	protein_coding	tetratricopeptide repeat domain 34 [Source:HGNC Symbol;Acc:34297]
ENSG00000137221	chr6	43445261	43474294	29211	+	36.2139	32.5776	32.8702	28.6618	31.3047	31.1831	-0.0759723	5.01095	2.08811	0.14845	0.162574	TJAP1	0	0	protein_coding	tight junction associated protein 1 (peripheral) [Source:HGNC Symbol;Acc:17949]
ENSG00000112293	chr6	24424793	24495433	7782	-	10.7843	9.02385	10.6062	9.14363	8.67479	9.47126	-0.0754304	3.28051	0.960296	0.327112	0.347057	GPLD1	0	0	protein_coding	glycosylphosphatidylinositol specific phospholipase D1 [Source:HGNC Symbol;Acc:4459]
ENSG00000114166	chr3	20081515	20195896	7066	+	20.6033	20.3419	20.1839	18.7093	17.6513	17.9455	-0.0753084	4.27333	2.20824	0.137275	0.150744	KAT2B	0	0	protein_coding	K(lysine) acetyltransferase 2B [Source:HGNC Symbol;Acc:8638]
ENSG00000068097	chr17	58120555	58156292	15786	-	33.6843	33.6483	32.7559	28.5211	28.74	31.2108	-0.0752572	4.97908	2.53812	0.111127	0.122954	HEATR6	0	0	protein_coding	HEAT repeat containing 6 [Source:HGNC Symbol;Acc:24076]
ENSG00000230524	chr3	15193340	15247466	9700	-	1.73081	1.47848	1.8058	1.65289	1.50866	1.44007	-0.0752042	0.751274	0.186726	0.665655	0.683958	COL6A4P1	0	0	pseudogene	collagen, type VI, alpha 4 pseudogene 1 [Source:HGNC Symbol;Acc:33484]
ENSG00000161091	chr19	3538259	3574288	15080	-	34.4166	32.3227	33.8303	30.5608	28.3628	30.4077	-0.0751011	4.98958	3.07455	0.0795265	0.0889429	MFSD12	0	0	protein_coding	major facilitator superfamily domain containing 12 [Source:HGNC Symbol;Acc:28299]
ENSG00000175463	chr11	67171386	67177560	14014	+	53.8216	53.0725	53.2598	46.6677	49.484	47.8271	-0.0749525	5.66732	4.82251	0.0280904	0.0324179	TBC1D10C	0	0	protein_coding	TBC1 domain family, member 10C [Source:HGNC Symbol;Acc:24702]
ENSG00000106392	chr7	7196565	7288282	16253	+	79.8504	78.5636	74.5866	67.909	68.116	70.9513	-0.0747792	6.19938	4.19354	0.0405782	0.0463416	C1GALT1	0	0	protein_coding	core 1 synthase, glycoprotein-N-acetylgalactosamine 3-beta-galactosyltransferase, 1 [Source:HGNC Symbol;Acc:24337]
ENSG00000107263	chr9	134452157	134615461	22515	-	34.8493	33.5463	35.4989	32.3544	31.531	29.9092	-0.0747266	5.04719	2.83428	0.0922719	0.102709	RAPGEF1	0	0	protein_coding	Rap guanine nucleotide exchange factor (GEF) 1 [Source:HGNC Symbol;Acc:4568]
ENSG00000137574	chr8	56685701	56738007	7491	+	79.2513	84.0187	80.5069	72.4105	71.0579	73.0007	-0.074716	6.26433	5.37332	0.020447	0.0237782	TGS1	0	0	protein_coding	trimethylguanosine synthase 1 [Source:HGNC Symbol;Acc:17843]
ENSG00000171130	chr7	149570057	149577784	13852	+	25.0968	22.0753	25.0527	21.7337	23.0071	21.2411	-0.0745862	4.5322	1.91066	0.16689	0.182019	ATP6V0E2	0	0	protein_coding	ATPase, H+ transporting V0 subunit e2 [Source:HGNC Symbol;Acc:21723]
ENSG00000139146	chr12	31433518	31479992	16161	-	170.618	173.951	171.094	146.685	161.125	155.196	-0.0744419	7.35202	6.35287	0.0117191	0.0138186	FAM60A	0	0	protein_coding	family with sequence similarity 60, member A [Source:HGNC Symbol;Acc:30702]
ENSG00000131747	chr17	38544768	38574202	8193	-	1614.65	1659.01	1579.23	1424.86	1447.86	1471.2	-0.0742594	10.5838	6.64162	0.00996233	0.0117959	TOP2A	0	0	protein_coding	topoisomerase (DNA) II alpha 170kDa [Source:HGNC Symbol;Acc:11989]
ENSG00000247121	chr5	96149731	96271513	3648	-	3.49491	3.21188	3.22302	3.23544	2.48929	2.90784	-0.0742397	1.67057	0.350329	0.553927	0.574288	CTD-2260A17.2	0	0	protein_coding	Uncharacterized protein [Source:UniProtKB/TrEMBL;Acc:D6RER1]
ENSG00000018189	chr4	71569921	71673032	19763	+	85.6753	88.5051	87.3872	78.8462	76.7154	77.5701	-0.074212	6.36843	6.27345	0.0122561	0.0144276	RUFY3	0	0	protein_coding	RUN and FYVE domain containing 3 [Source:HGNC Symbol;Acc:30285]
ENSG00000257913	chr12	49392150	49412988	5200	+	4.12732	4.02759	4.57166	3.97396	3.69622	3.82173	-0.0740248	2.04374	0.453862	0.500506	0.52137	RP11-386G11.5	0	0	antisense
ENSG00000178105	chr11	108535752	108811657	13398	+	63.3078	67.7044	64.4375	59.0116	55.4432	58.4892	-0.0739763	5.94357	4.09799	0.0429342	0.0489392	DDX10	0	0	protein_coding	DEAD (Asp-Glu-Ala-Asp) box polypeptide 10 [Source:HGNC Symbol;Acc:2735]
ENSG00000269292	chr19	47112534	47114036	296	-	60.8448	60.261	61.9231	56.5147	53.6329	53.6428	-0.07387	5.85673	4.52011	0.0334986	0.0384378	CTB-12A17.3	0	0	antisense
ENSG00000132128	chr1	46726868	46769280	13994	-	85.0761	81.3676	85.4671	74.0282	76.1119	76.2408	-0.0737629	6.31993	5.57984	0.0181684	0.0211799	LRRC41	0	0	protein_coding	leucine rich repeat containing 41 [Source:HGNC Symbol;Acc:16917]
ENSG00000076864	chr1	21922708	21995801	28447	-	1.86395	1.78438	1.44007	1.44188	1.20693	1.60624	-0.0737122	0.712077	0.164284	0.685242	0.703148	RAP1GAP	0	0	protein_coding	RAP1 GTPase activating protein [Source:HGNC Symbol;Acc:9858]
ENSG00000124429	chrX	84532402	84634748	5913	-	4.29375	4.99626	4.38879	4.07947	4.07338	3.93251	-0.0736928	2.12595	0.467687	0.494053	0.514747	POF1B	0	0	protein_coding	premature ovarian failure, 1B [Source:HGNC Symbol;Acc:13711]
ENSG00000196954	chr11	104813593	104840163	15549	-	13.8465	11.8789	10.9034	10.2338	11.9938	10.8282	-0.0732374	3.54685	0.644076	0.422239	0.442683	CASP4	0	0	protein_coding	caspase 4, apoptosis-related cysteine peptidase [Source:HGNC Symbol;Acc:1505]
ENSG00000155330	chr16	46830519	46865323	9577	-	30.3558	32.5776	31.3616	27.8529	26.7787	28.663	-0.0729721	4.89283	2.59658	0.107094	0.118638	C16orf87	0	0	protein_coding	chromosome 16 open reading frame 87 [Source:HGNC Symbol;Acc:33754]
ENSG00000266036	chr17	72743458	72745051	565	-	11.6164	10.9612	11.6806	10.058	9.80629	10.6621	-0.0727702	3.44531	1.16864	0.27968	0.298726	MIR3615	0	0	antisense	microRNA 3615 [Source:HGNC Symbol;Acc:38905]
ENSG00000196655	chr11	118889142	118896164	13773	+	57.4164	57.202	59.9116	53.2792	53.1803	51.0119	-0.072596	5.79383	3.95188	0.0468189	0.053199	TRAPPC4	0	0	protein_coding	trafficking protein particle complex 4 [Source:HGNC Symbol;Acc:19943]
ENSG00000241685	chr7	98923521	98985787	8486	+	94.6955	98.2427	95.2505	85.8798	86.5216	85.2967	-0.0725114	6.51032	6.38084	0.0115359	0.0136094	ARPC1A	0	0	protein_coding	actin related protein 2/3 complex, subunit 1A, 41kDa [Source:HGNC Symbol;Acc:703]
ENSG00000267427	chr19	6210390	6212492	2659	-	20.5368	19.6281	20.4353	18.2521	17.8022	18.2225	-0.072507	4.26661	2.04368	0.15284	0.167257	CTC-503J8.6	0	0	lincRNA
ENSG00000224886	chr10	81444250	81444739	490	-	1.26483	0.91768	1.02862	0.984699	1.43323	0.775424	-0.0721005	0.160323	0.102096	0.749329	0.764701	BEND3P3	0	0	pseudogene	BEN domain containing 3 pseudogene 3 [Source:HGNC Symbol;Acc:45016]
ENSG00000180787	chr17	4981543	4999669	5206	+	6.8234	4.69036	5.50885	5.029	5.20488	5.20642	-0.0720632	2.4586	0.361165	0.54786	0.568325	ZFP3	0	0	protein_coding	ZFP3 zinc finger protein [Source:HGNC Symbol;Acc:12861]
ENSG00000167523	chr16	89724210	89737680	13292	+	12.0158	12.5926	12.9606	11.324	10.8624	11.3544	-0.071914	3.57834	1.22537	0.268309	0.286902	SPATA33	0	0	protein_coding	spermatogenesis associated 33 [Source:HGNC Symbol;Acc:26463]
ENSG00000270933	chr7	25988277	25989023	747	-	1.0984	1.12161	1.25721	1.01987	1.13149	1.05236	-0.07184	0.24617	0.117618	0.731632	0.747628	CTD-2227E11.1	0	0	lincRNA
ENSG00000105855	chr7	20370325	20455377	20888	+	1.86395	2.855	2.10296	1.9694	1.58409	2.13242	-0.0716721	1.11275	0.173059	0.677408	0.695461	ITGB8	0	0	protein_coding	integrin, beta 8 [Source:HGNC Symbol;Acc:6163]
ENSG00000125817	chr20	3764498	3767337	2840	-	57.5828	53.4293	55.157	52.7166	49.7103	47.0793	-0.0716255	5.7211	2.56976	0.108924	0.120599	CENPB	0	0	protein_coding	centromere protein B, 80kDa [Source:HGNC Symbol;Acc:1852]
ENSG00000089902	chr14	103058998	103196913	12376	+	65.3715	64.1866	65.5804	59.0116	55.9713	58.9046	-0.0716179	5.9462	4.80181	0.0284298	0.0327934	RCOR1	0	0	protein_coding	REST corepressor 1 [Source:HGNC Symbol;Acc:17441]
ENSG00000273387	chr22	31478142	31479551	1410	-	1.93052	1.73339	1.85152	1.75839	1.43323	1.66162	-0.0715639	0.859082	0.182975	0.668829	0.687002	RP3-412A9.16	0	0	antisense
ENSG00000114302	chr3	48782030	48885279	13918	-	17.2416	18.0987	18.4695	15.509	15.8409	16.6993	-0.0714358	4.09378	1.48835	0.222472	0.239786	PRKAR2A	0	0	protein_coding	protein kinase, cAMP-dependent, regulatory, type II, alpha [Source:HGNC Symbol;Acc:9391]
ENSG00000117676	chr1	26856252	26901521	29143	+	41.6061	40.021	41.2821	38.1571	38.1691	35.0326	-0.0714334	5.29147	2.85199	0.091261	0.101646	RPS6KA1	0	0	protein_coding	ribosomal protein S6 kinase, 90kDa, polypeptide 1 [Source:HGNC Symbol;Acc:10430]
ENSG00000168282	chr14	50087489	50090198	2710	+	51.3586	49.7586	50.974	45.9995	44.9581	45.3623	-0.0713021	5.59107	4.30478	0.0380055	0.0434892	MGAT2	0	0	protein_coding	mannosyl (alpha-1,6-)-glycoprotein beta-1,2-N-acetylglucosaminyltransferase [Source:HGNC Symbol;Acc:7045]
ENSG00000111640	chr12	6643093	6647537	12773	+	2947.48	2847.76	2964.7	2657.98	2624.62	2579.31	-0.071237	11.4376	6.70862	0.00959478	0.0113698	GAPDH	0	0	protein_coding	glyceraldehyde-3-phosphate dehydrogenase [Source:HGNC Symbol;Acc:4141]
ENSG00000198521	chr19	21987752	22034927	20095	-	100.487	98.9055	94.6104	85.7743	89.6898	88.0384	-0.071081	6.54064	4.87308	0.0272788	0.0315015	ZNF43	0	0	protein_coding	zinc finger protein 43 [Source:HGNC Symbol;Acc:13109]
ENSG00000076053	chr11	114270752	114284925	17777	+	35.6481	31.9658	34.6532	30.7367	31.0784	30.6847	-0.0708261	5.02589	2.55724	0.10979	0.121524	RBM7	0	0	protein_coding	RNA binding motif protein 7 [Source:HGNC Symbol;Acc:9904]
ENSG00000155850	chr5	149340300	149373018	9268	+	76.6551	73.3634	74.0608	65.588	67.2862	68.0712	-0.070593	6.14969	4.75455	0.029221	0.033682	SLC26A2	0	0	protein_coding	solute carrier family 26 (anion exchanger), member 2 [Source:HGNC Symbol;Acc:10994]
ENSG00000131848	chr19	56732681	56879752	17918	-	8.25465	7.74929	8.59471	7.03356	7.16613	7.86502	-0.0705367	2.97637	0.737676	0.390406	0.41085	ZSCAN5A	0	0	protein_coding	zinc finger and SCAN domain containing 5A [Source:HGNC Symbol;Acc:23710]
ENSG00000260778	chr16	2318156	2323419	1446	+	2.62951	3.87465	3.4516	2.14524	3.84708	3.15709	-0.0702719	1.69208	0.141478	0.706817	0.723867	MIR940	0	0	lincRNA	microRNA 940 [Source:HGNC Symbol;Acc:33683]
ENSG00000144468	chr2	227700297	227863931	17892	+	22.7336	23.5538	23.8183	20.0105	19.8389	22.3211	-0.0698768	4.46953	1.52809	0.216399	0.233504	RHBDD1	0	0	protein_coding	rhomboid domain containing 1 [Source:HGNC Symbol;Acc:23081]
ENSG00000196476	chr20	251504	271390	4017	-	21.4687	19.5772	21.2582	19.7995	19.4617	17.5855	-0.0697596	4.31883	1.43317	0.231247	0.24888	C20orf96	0	0	protein_coding	chromosome 20 open reading frame 96 [Source:HGNC Symbol;Acc:16227]
ENSG00000174365	chr20	37075221	37079564	16391	+	15.0448	16.3653	15.1322	14.4891	13.9551	13.1545	-0.0696595	3.88511	1.26686	0.260357	0.278729	SNHG11	0	0	processed_transcript	small nucleolar RNA host gene 11 (non-protein coding) [Source:HGNC Symbol;Acc:25046]
ENSG00000229186	chr12	112337067	112340042	4737	+	5.85814	5.71001	5.60028	4.95866	5.35574	5.15103	-0.0696487	2.46315	0.531894	0.465812	0.486667	ADAM1A	0	0	pseudogene	ADAM metallopeptidase domain 1A, pseudogene [Source:HGNC Symbol;Acc:187]
ENSG00000156261	chr21	30428126	30446118	13447	-	910.242	938.225	893.507	812.201	807.51	840.892	-0.069506	9.76201	5.54122	0.0185736	0.0216383	CCT8	0	0	protein_coding	chaperonin containing TCP1, subunit 8 (theta) [Source:HGNC Symbol;Acc:1623]
ENSG00000168939	chrX	154997474	155012121	9019	+	2.46308	2.80402	2.65156	1.89906	2.71559	2.57552	-0.0693494	1.36837	0.21916	0.63968	0.65834	SPRY3	0	0	protein_coding	sprouty homolog 3 (Drosophila) [Source:HGNC Symbol;Acc:11271]
ENSG00000177752	chr4	44624086	44680573	3948	-	1.79738	1.78438	1.76009	1.72322	1.43323	1.55085	-0.0690066	0.811449	0.163441	0.686008	0.70389	YIPF7	0	0	protein_coding	Yip1 domain family, member 7 [Source:HGNC Symbol;Acc:26825]
ENSG00000138814	chr4	101944566	102269435	22703	-	16.243	16.3653	16.3894	13.7858	15.6146	14.9823	-0.0688651	3.96815	1.41768	0.233786	0.251512	PPP3CA	0	0	protein_coding	protein phosphatase 3, catalytic subunit, alpha isozyme [Source:HGNC Symbol;Acc:9314]
ENSG00000106028	chr7	141438121	141487722	13146	+	168.887	180.222	172.374	154.527	155.618	156.913	-0.0686421	7.3666	5.95571	0.0146697	0.0171791	SSBP1	0	0	protein_coding	single-stranded DNA binding protein 1, mitochondrial [Source:HGNC Symbol;Acc:11317]
ENSG00000154310	chr3	170779128	171178197	54132	-	7.15625	7.03554	6.85748	6.47088	6.26094	6.12031	-0.0684982	2.75073	0.630342	0.42723	0.447627	TNIK	0	0	protein_coding	TRAF2 and NCK interacting kinase [Source:HGNC Symbol;Acc:30765]
ENSG00000152942	chr5	68665120	68710628	33803	+	100.321	98.9055	95.0676	88.3415	85.8427	88.4538	-0.0684565	6.53925	4.78688	0.0286773	0.0330741	RAD17	0	0	protein_coding	RAD17 homolog (S. pombe) [Source:HGNC Symbol;Acc:9807]
ENSG00000260296	chr4	40168295	40169451	1157	+	2.69608	2.19223	2.17154	2.21557	1.65953	2.1878	-0.0679516	1.18832	0.198096	0.656262	0.674777	RP11-395I6.3	0	0	sense_overlapping
ENSG00000135341	chr6	91223292	91296764	24474	-	139.963	135.715	138.704	124.283	121.221	125.896	-0.0678123	7.03567	6.31818	0.0119507	0.0140783	MAP3K7	0	0	protein_coding	mitogen-activated protein kinase kinase kinase 7 [Source:HGNC Symbol;Acc:6859]
ENSG00000262180	chr1	186369704	186370587	884	+	1.23154	1.22357	1.05148	1.05503	0.905196	1.05236	-0.067623	0.217169	0.101552	0.749975	0.765215	OCLM	0	0	protein_coding	oculomedin [Source:HGNC Symbol;Acc:8103]
ENSG00000272606	chr2	55845044	55845508	465	+	3.86105	3.36483	3.63447	3.55195	2.86645	3.21247	-0.0675309	1.80977	0.320541	0.571283	0.59145	RP11-554J4.1	0	0	antisense
ENSG00000267871	chr19	57778588	57791702	1227	-	1.96381	2.19223	1.57722	1.89906	1.28236	1.60624	-0.067477	0.873177	0.138762	0.709515	0.726493	CTC-444N24.6	0	0	antisense
ENSG00000111641	chr12	6666029	6677857	27344	-	72.2948	67.3985	69.4206	62.8801	65.5513	61.3139	-0.0674259	6.05813	3.85486	0.049602	0.0562864	NOP2	0	0	protein_coding	NOP2 nucleolar protein [Source:HGNC Symbol;Acc:7867]
ENSG00000173757	chr17	40351186	40428725	10390	-	111.904	108.337	111.388	99.2787	98.7418	100.141	-0.0673783	6.71663	5.97797	0.0144857	0.0169685	STAT5B	0	0	protein_coding	signal transducer and activator of transcription 5B [Source:HGNC Symbol;Acc:11367]
ENSG00000165669	chr10	120065401	120101840	12961	-	57.8491	56.6922	56.4142	50.4658	51.3699	51.6211	-0.067292	5.76045	4.06398	0.0438071	0.0499061	FAM204A	0	0	protein_coding	family with sequence similarity 204, member A [Source:HGNC Symbol;Acc:25794]
ENSG00000262413	chr17	79825597	79826428	1044	+	38.7436	34.2091	34.5389	32.5654	31.3801	32.374	-0.0671113	5.09115	1.72682	0.188817	0.204805	RP11-498C9.3	0	0	antisense
ENSG00000131873	chr15	101715928	101792137	8574	-	32.5526	31.405	33.2588	29.119	31.003	28.7461	-0.0669946	4.96007	2.42902	0.119107	0.131416	CHSY1	0	0	protein_coding	chondroitin sulfate synthase 1 [Source:HGNC Symbol;Acc:17198]
ENSG00000242553	chr21	38593720	38610045	520	+	1.59767	1.27456	1.41721	1.12537	1.28236	1.44007	-0.0667313	0.52186	0.124577	0.724123	0.740468	AP001432.14	0	0	lincRNA
ENSG00000006715	chr7	38762563	38971994	15994	-	80.7158	78.0537	77.0781	70.9686	69.5492	70.7298	-0.0666406	6.22267	4.5426	0.0330613	0.0379441	VPS41	0	0	protein_coding	vacuolar protein sorting 41 homolog (S. cerevisiae) [Source:HGNC Symbol;Acc:12713]
ENSG00000219201	chr1	78276507	78277621	2036	-	1.39796	1.93732	1.5315	1.47705	1.13149	1.46777	-0.0665001	0.6498	0.134642	0.713667	0.730467	RP11-181C21.4	0	0	pseudogene
ENSG00000166532	chr12	8834196	8935691	22429	+	47.1647	47.7193	46.5166	41.9904	44.5055	41.5406	-0.0660089	5.49281	3.33892	0.0676591	0.0760373	RIMKLB	0	0	protein_coding	ribosomal modification protein rimK-like family member B [Source:HGNC Symbol;Acc:29228]
ENSG00000111361	chr12	124104953	124118313	6756	-	61.6436	61.3316	59.9344	51.0637	55.745	57.5476	-0.0659905	5.85854	2.24347	0.13418	0.147454	EIF2B1	0	0	protein_coding	eukaryotic translation initiation factor 2B, subunit 1 alpha, 26kDa [Source:HGNC Symbol;Acc:3257]
ENSG00000213380	chr16	69354043	69373570	8317	-	48.9953	47.8213	47.4767	42.5882	43.374	43.6453	-0.0656579	5.51664	3.34904	0.0672444	0.0755766	COG8	0	0	protein_coding	component of oligomeric golgi complex 8 [Source:HGNC Symbol;Acc:18623]
ENSG00000267710	chr19	56784138	56821819	3547	+	1.69753	1.93732	2.37726	1.58255	2.94189	1.44007	-0.0655995	1.02251	0.0863286	0.768897	0.782946	AC006116.20	0	0	protein_coding	Uncharacterized protein [Source:UniProtKB/TrEMBL;Acc:K7EKJ0]
ENSG00000273014	chr7	32798494	32798965	472	+	1.19826	1.47848	0.982906	0.914363	1.28236	1.05236	-0.0646436	0.265312	0.0911271	0.762749	0.777271	RP11-225B17.2	0	0	lincRNA
ENSG00000115539	chr2	101179152	101193197	2656	+	42.8044	43.5388	41.8535	39.1769	38.0937	37.6358	-0.0645875	5.34478	2.88682	0.089307	0.0995588	PDCL3	0	0	protein_coding	phosducin-like 3 [Source:HGNC Symbol;Acc:28860]
ENSG00000136875	chr9	116037623	116055185	6566	+	72.8939	75.5556	75.2952	66.5727	67.0599	67.6004	-0.0643924	6.14964	4.12156	0.0423401	0.0482824	PRPF4	0	0	protein_coding	pre-mRNA processing factor 4 [Source:HGNC Symbol;Acc:17349]
ENSG00000198157	chrX	80369200	80457441	6144	-	60.4453	73.2614	74.1523	65.4121	59.5921	61.8401	-0.064159	6.04342	0.956355	0.328107	0.348044	HMGN5	0	0	protein_coding	high mobility group nucleosome binding domain 5 [Source:HGNC Symbol;Acc:8013]
ENSG00000168067	chr11	64556290	64570713	19832	-	12.5484	11.7259	12.5721	11.1482	13.2008	10.219	-0.064036	3.58198	0.751381	0.386039	0.406465	MAP4K2	0	0	protein_coding	mitogen-activated protein kinase kinase kinase kinase 2 [Source:HGNC Symbol;Acc:6864]
ENSG00000152778	chr10	91174343	91180758	5528	+	12.9145	11.7769	10.4234	10.269	11.5412	10.0528	-0.0639201	3.48974	0.538076	0.463231	0.484096	IFIT5	0	0	protein_coding	interferon-induced protein with tetratricopeptide repeats 5 [Source:HGNC Symbol;Acc:13328]
ENSG00000127022	chr5	179105629	179157926	25706	+	568.472	568.604	559.434	496.781	512.492	520.116	-0.0635809	9.07259	6.44539	0.011124	0.0131341	CANX	0	0	protein_coding	calnexin [Source:HGNC Symbol;Acc:1473]
ENSG00000100711	chr14	104182067	104200005	15796	+	26.8609	30.2324	29.3272	25.6022	25.9489	26.0875	-0.0631826	4.77876	1.51709	0.218061	0.235203	ZFYVE21	0	0	protein_coding	zinc finger, FYVE domain containing 21 [Source:HGNC Symbol;Acc:20760]
ENSG00000081923	chr18	55313658	55470333	13841	-	2.23009	2.44715	2.76585	1.9694	2.11212	2.57552	-0.0631485	1.28528	0.159186	0.689907	0.707442	ATP8B1	0	0	protein_coding	ATPase, aminophospholipid transporter, class I, type 8B, member 1 [Source:HGNC Symbol;Acc:3706]
ENSG00000070501	chr8	42195972	42229326	13942	+	23.599	22.5341	23.6812	20.3973	22.479	21.1026	-0.0628992	4.48537	1.69714	0.192662	0.208752	POLB	0	0	protein_coding	polymerase (DNA directed), beta [Source:HGNC Symbol;Acc:9174]
ENSG00000169740	chr10	44139307	44144304	2809	-	34.8493	34.5149	35.7504	33.2336	28.6645	31.7647	-0.0626329	5.05563	1.82135	0.177152	0.192681	ZNF32	0	0	protein_coding	zinc finger protein 32 [Source:HGNC Symbol;Acc:13095]
ENSG00000107669	chr10	123499939	123688316	18331	-	49.5279	52.3077	50.4711	44.9796	46.9193	45.5285	-0.0624688	5.59753	2.95484	0.085621	0.0955811	ATE1	0	0	protein_coding	arginyltransferase 1 [Source:HGNC Symbol;Acc:782]
ENSG00000170085	chr5	175665365	175772994	15631	+	26.761	23.6557	27.4985	23.2459	24.0631	23.9274	-0.0622968	4.64232	1.27956	0.25798	0.276385	SIMC1	0	0	protein_coding	SUMO-interacting motifs containing 1 [Source:HGNC Symbol;Acc:24779]
ENSG00000160299	chr21	47744036	47865682	26230	+	144.889	146.931	146.27	129.769	132.837	132.625	-0.0622748	7.1204	5.85891	0.0154984	0.0181273	PCNT	0	0	protein_coding	pericentrin [Source:HGNC Symbol;Acc:16068]
ENSG00000112893	chr5	109025067	109205326	14246	+	70.098	71.2731	69.1463	62.9152	60.4973	64.4987	-0.062129	6.05668	3.45688	0.0629891	0.0708972	MAN2A1	0	0	protein_coding	mannosidase, alpha, class 2A, member 1 [Source:HGNC Symbol;Acc:6824]
ENSG00000266980	chr17	73814896	73816136	890	-	6.22427	5.91394	5.9203	5.34551	5.50661	5.45567	-0.0616195	2.53786	0.440206	0.507023	0.527684	RP11-552F3.4	0	0	antisense
ENSG00000163703	chr3	9975506	9987097	12801	+	11.9493	12.4397	12.9606	11.9571	10.7869	10.939	-0.0615346	3.577	0.812028	0.367521	0.387975	CRELD1	0	0	protein_coding	cysteine-rich with EGF-like domains 1 [Source:HGNC Symbol;Acc:14630]
ENSG00000196712	chr17	29421945	29709134	81980	+	166.99	170.994	162.431	146.439	152.148	152.26	-0.0615124	7.31122	4.81981	0.0281345	0.0324666	NF1	0	0	protein_coding	neurofibromin 1 [Source:HGNC Symbol;Acc:7765]
ENSG00000272053	chr6	25015180	25042398	1030	-	1.73081	1.22357	1.28006	1.26604	1.58409	1.16314	-0.0614794	0.521268	0.0970597	0.755387	0.770398	RP11-367G6.3	0	0	lincRNA
ENSG00000213988	chr19	20188803	20237885	8001	+	1.16497	1.01964	1.3715	0.773692	1.20693	1.3293	-0.0614226	0.291344	0.0739898	0.785614	0.799153	ZNF90	0	0	protein_coding	zinc finger protein 90 [Source:HGNC Symbol;Acc:13165]
ENSG00000069667	chr15	60780483	61521518	25228	-	25.8623	26.6127	24.8241	23.5273	21.8756	23.152	-0.0610102	4.60961	1.60727	0.204876	0.221512	RORA	0	0	protein_coding	RAR-related orphan receptor A [Source:HGNC Symbol;Acc:10258]
ENSG00000131508	chr5	138906016	139008018	10205	+	96.1933	92.5327	91.2274	83.3126	81.8448	86.1552	-0.0609688	6.47141	3.4361	0.0637861	0.0717792	UBE2D2	0	0	protein_coding	ubiquitin-conjugating enzyme E2D 2 [Source:HGNC Symbol;Acc:12475]
ENSG00000141522	chr17	79825597	79829282	14010	-	84.3439	79.3793	80.9183	74.2744	76.7908	71.6437	-0.0609638	6.2866	3.46415	0.0627126	0.0705958	ARHGDIA	0	0	protein_coding	Rho GDP dissociation inhibitor (GDI) alpha [Source:HGNC Symbol;Acc:678]
ENSG00000227329	chrX	53193573	53193739	167	-	2.03038	2.34518	2.24011	1.89906	2.33842	1.91087	-0.0608677	1.12924	0.157293	0.691661	0.709151	RP11-258C19.4	0	0	pseudogene
ENSG00000112511	chr6	33378176	33384230	13885	+	30.6221	27.0715	30.7901	26.9034	27.4576	26.6691	-0.0608356	4.82629	1.46662	0.22588	0.243313	PHF1	0	0	protein_coding	PHD finger protein 1 [Source:HGNC Symbol;Acc:8919]
ENSG00000259661	chr15	91463448	91464416	795	-	10.285	10.2474	10.492	9.60081	10.0326	8.91738	-0.0608186	3.32328	0.739086	0.389954	0.410401	AC068831.15	0	0	antisense
ENSG00000115841	chr2	38150330	38294285	16396	+	3.12878	3.51777	3.26873	3.51678	2.71559	2.60321	-0.0606296	1.67958	0.196017	0.657955	0.676432	RMDN2	0	0	protein_coding	regulator of microtubule dynamics 2 [Source:HGNC Symbol;Acc:26567]
ENSG00000156345	chr9	90581356	90589668	23226	-	3.92762	3.46679	4.02306	3.48161	3.84708	3.37864	-0.0605655	1.91155	0.27433	0.600442	0.620332	CDK20	0	0	protein_coding	cyclin-dependent kinase 20 [Source:HGNC Symbol;Acc:21420]
ENSG00000234636	chrX	40594652	40597950	897	+	1.19826	1.4275	1.8058	1.37154	1.20693	1.44007	-0.0605499	0.58233	0.0908253	0.763131	0.777562	MED14-AS1	0	0	antisense	MED14 antisense RNA 1 [Source:HGNC Symbol;Acc:40162]
ENSG00000213619	chr11	47586888	47606114	9246	+	97.6911	96.9681	99.7307	90.3813	92.0282	85.629	-0.0605039	6.5536	3.77524	0.0520165	0.0589109	NDUFS3	0	0	protein_coding	NADH dehydrogenase (ubiquinone) Fe-S protein 3, 30kDa (NADH-coenzyme Q reductase) [Source:HGNC Symbol;Acc:7710]
ENSG00000111203	chr12	2921788	2968957	17376	+	49.1618	46.8526	47.4309	42.9399	43.7511	43.1745	-0.0604903	5.51364	2.83837	0.0920374	0.102476	ITFG2	0	0	protein_coding	integrin alpha FG-GAP repeat containing 2 [Source:HGNC Symbol;Acc:30879]
ENSG00000259083	chr14	39644089	39645084	530	-	14.5122	16.1614	17.3952	14.9815	15.3129	13.7638	-0.0602996	3.94915	0.633023	0.426249	0.446628	RP11-407N17.4	0	0	lincRNA
ENSG00000167986	chr11	61066923	61110068	36897	-	184.032	174.665	184.946	166.906	160.144	164.141	-0.0602372	7.43282	4.69394	0.0302692	0.0348457	DDB1	0	0	protein_coding	damage-specific DNA binding protein 1, 127kDa [Source:HGNC Symbol;Acc:2717]
ENSG00000242797	chr3	52322599	52333083	1197	-	1.49782	1.63143	1.6458	1.54738	1.73496	1.24622	-0.0599305	0.68736	0.111089	0.738908	0.75473	GLYCTK-AS1	0	0	processed_transcript	GLYCTK antisense RNA 1 [Source:HGNC Symbol;Acc:41043]
ENSG00000120647	chr12	498439	551811	14173	+	32.1532	32.7306	30.8358	30.5608	26.8541	27.9153	-0.0598543	4.92074	1.44287	0.229676	0.247271	CCDC77	0	0	protein_coding	coiled-coil domain containing 77 [Source:HGNC Symbol;Acc:28203]
ENSG00000110987	chr12	122457328	122499948	9697	+	58.9475	57.6099	60.643	56.0927	53.6329	51.2611	-0.0598509	5.8206	2.2292	0.135424	0.148761	BCL7A	0	0	protein_coding	B-cell CLL/lymphoma 7A [Source:HGNC Symbol;Acc:1004]
ENSG00000203772	chr10	135234170	135382916	6300	-	17.2416	17.4869	16.5037	15.6145	14.2568	15.4531	-0.0596779	4.01705	1.11995	0.289929	0.309326	SPRN	0	0	protein_coding	shadow of prion protein homolog (zebrafish) [Source:HGNC Symbol;Acc:16871]
ENSG00000267576	chr19	11432832	11434871	906	+	3.32849	3.92563	3.33731	3.09477	3.16819	3.12939	-0.0588786	1.76547	0.231576	0.630358	0.649295	CTC-510F12.6	0	0	sense_intronic
ENSG00000101199	chr20	61904137	61921142	34885	+	131.575	122.051	130.909	119.395	116.997	113.074	-0.0588286	6.93752	3.33102	0.0679846	0.0763979	ARFGAP1	0	0	protein_coding	ADP-ribosylation factor GTPase activating protein 1 [Source:HGNC Symbol;Acc:15852]
ENSG00000138660	chr4	113152893	113191203	7553	+	34.7827	35.3307	33.8303	31.5104	30.0223	31.2939	-0.0587498	5.0405	2.04369	0.152839	0.167257	AP1AR	0	0	protein_coding	adaptor-related protein complex 1 associated regulatory protein [Source:HGNC Symbol;Acc:28808]
ENSG00000006114	chr17	35874900	35969544	51456	-	98.3901	97.2231	96.8505	87.8492	88.332	88.1768	-0.0583188	6.53916	4.5631	0.032668	0.0375059	SYNRG	0	0	protein_coding	synergin, gamma [Source:HGNC Symbol;Acc:557]
ENSG00000135148	chr12	112563305	112591407	11437	+	48.4295	44.9153	47.2938	43.1861	43.5248	41.6514	-0.0582732	5.49086	2.31296	0.128299	0.141193	TRAFD1	0	0	protein_coding	TRAF-type zinc finger domain containing 1 [Source:HGNC Symbol;Acc:24808]
ENSG00000213903	chr14	24780656	24787242	8581	+	37.2458	33.8012	34.836	32.7764	31.3801	31.5985	-0.0582386	5.07587	1.69223	0.193308	0.209423	LTB4R	0	0	protein_coding	leukotriene B4 receptor [Source:HGNC Symbol;Acc:6713]
ENSG00000186907	chr11	57228022	57245007	3422	+	1.59767	1.17259	1.30292	1.37154	1.58409	0.996974	-0.0578905	0.481289	0.0816478	0.775077	0.788891	RTN4RL2	0	0	protein_coding	reticulon 4 receptor-like 2 [Source:HGNC Symbol;Acc:23053]
ENSG00000099977	chr22	24313554	24322660	4712	-	31.8536	30.3854	31.0873	28.9431	24.5912	29.3	-0.0578287	4.88205	1.26023	0.261607	0.280012	DDT	0	0	protein_coding	D-dopachrome tautomerase [Source:HGNC Symbol;Acc:2732]
ENSG00000144909	chr3	125247702	125313934	4191	-	36.2472	36.0444	34.2188	33.1632	30.5504	31.5432	-0.0576431	5.07662	1.68656	0.194055	0.210205	OSBPL11	0	0	protein_coding	oxysterol binding protein-like 11 [Source:HGNC Symbol;Acc:16397]
ENSG00000178177	chr4	17842822	18023499	18609	-	77.4539	81.3166	74.9066	68.5421	67.588	73.2499	-0.0574977	6.20974	1.99329	0.157997	0.172738	LCORL	0	0	protein_coding	ligand dependent nuclear receptor corepressor-like [Source:HGNC Symbol;Acc:30776]
ENSG00000272159	chr8	38265566	38266260	695	-	1.39796	1.83536	1.6458	1.33638	1.58409	1.49546	-0.0568112	0.690781	0.100605	0.751104	0.766319	RP11-350N15.6	0	0	antisense
ENSG00000119522	chr9	126141933	126692431	29497	-	13.5802	13.5613	13.9893	12.7659	12.7482	12.1022	-0.0566033	3.7241	0.85054	0.3564	0.376725	DENND1A	0	0	protein_coding	DENN/MADD domain containing 1A [Source:HGNC Symbol;Acc:29324]
ENSG00000132768	chr1	44435672	44439041	19673	+	36.9795	35.3816	37.1676	32.7412	36.2833	32.2355	-0.0564767	5.13948	1.73044	0.188354	0.20433	DPH2	0	0	protein_coding	DPH2 homolog (S. cerevisiae) [Source:HGNC Symbol;Acc:3004]
ENSG00000226526	chr1	17305421	17331586	636	+	1.56439	1.52947	1.48579	1.16054	1.73496	1.41238	-0.0564279	0.622413	0.0940073	0.759143	0.773985	RP1-37C10.3	0	0	antisense
ENSG00000233137	chr9	37079893	37090398	9995	+	81.8808	83.9167	81.7641	73.3249	73.6226	76.0193	-0.0562198	6.29645	3.29158	0.069636	0.0782212	RP11-220I1.1	0	0	lincRNA
ENSG00000147601	chr8	73921099	73960357	14124	+	53.1559	57.6609	55.5685	51.5208	51.0681	48.2979	-0.0562119	5.72844	1.91306	0.166624	0.181753	TERF1	0	0	protein_coding	telomeric repeat binding factor (NIMA-interacting) 1 [Source:HGNC Symbol;Acc:11728]
ENSG00000213780	chr6	30875961	30881883	8105	+	6.52384	6.5767	6.40032	5.80269	6.8644	5.53875	-0.0561451	2.66637	0.394157	0.530123	0.550982	GTF2H4	0	0	protein_coding	general transcription factor IIH, polypeptide 4, 52kDa [Source:HGNC Symbol;Acc:4658]
ENSG00000231822	chr2	99718481	99719215	735	+	0.931977	1.22357	1.39436	0.984699	1.13149	1.16314	-0.0561439	0.279616	0.0687095	0.793225	0.806199	AC019097.7	0	0	pseudogene
ENSG00000052802	chr4	166248775	166264312	6539	+	49.7609	52.6646	50.5397	45.3665	43.902	47.6055	-0.056109	5.59834	1.91801	0.166077	0.181193	MSMO1	0	0	protein_coding	methylsterol monooxygenase 1 [Source:HGNC Symbol;Acc:10545]
ENSG00000130675	chr7	156786745	156803345	7979	-	1.06512	0.611786	1.00576	1.01987	0.905196	0.692343	-0.0560674	-0.0568925	0.053377	0.817288	0.829045	MNX1	0	0	protein_coding	motor neuron and pancreas homeobox 1 [Source:HGNC Symbol;Acc:4979]
ENSG00000155438	chr2	122484521	122494499	5871	-	71.7289	73.9242	66.9976	63.8648	62.3831	64.6095	-0.0560655	6.07487	1.99223	0.158107	0.172847	NIFK	0	0	protein_coding	nucleolar protein interacting with the FHA domain of MKI67 [Source:HGNC Symbol;Acc:17838]
ENSG00000179979	chr4	1385340	1389780	4441	+	3.39506	3.82367	3.36017	2.88376	2.71559	3.5171	-0.0560398	1.75174	0.194278	0.65938	0.677811	CRIPAK	0	0	protein_coding	cysteine-rich PAK1 inhibitor [Source:HGNC Symbol;Acc:26619]
ENSG00000149231	chr11	96085933	96123087	14096	-	70.0647	75.5046	67.8434	64.1461	65.0987	63.2525	-0.0559422	6.08333	2.03566	0.153647	0.168118	CCDC82	0	0	protein_coding	coiled-coil domain containing 82 [Source:HGNC Symbol;Acc:26282]
ENSG00000254721	chr11	70052397	70053496	1695	-	22.9999	23.7577	23.7269	20.8193	21.1212	21.6842	-0.055827	4.48905	1.36925	0.241941	0.259923	RP11-805J14.5	0	0	antisense
ENSG00000162585	chr1	2115903	2144159	26641	-	42.7711	41.4995	41.0763	38.8253	37.6411	36.9988	-0.0555219	5.31934	2.02738	0.154487	0.169003	C1orf86	0	0	protein_coding	chromosome 1 open reading frame 86 [Source:HGNC Symbol;Acc:26428]
ENSG00000090266	chr7	140390577	140422590	10427	+	110.905	112.722	116.692	99.5953	108.246	102.965	-0.055172	6.7648	2.83185	0.0924117	0.102857	NDUFB2	0	0	protein_coding	NADH dehydrogenase (ubiquinone) 1 beta subcomplex, 2, 8kDa [Source:HGNC Symbol;Acc:7697]
ENSG00000196648	chr15	83098710	83108085	12862	+	3.16206	2.90599	2.74299	2.53208	3.84708	2.1878	-0.0551486	1.55213	0.118404	0.730772	0.746796	GOLGA6L20	0	0	protein_coding	golgin A6 family-like 20 [Source:HGNC Symbol;Acc:49391]
ENSG00000102409	chrX	102470020	102472174	2394	+	47.9302	47.7703	49.5568	44.1708	43.4494	44.1715	-0.0549154	5.53346	2.25142	0.133492	0.146738	BEX4	0	0	protein_coding	brain expressed, X-linked 4 [Source:HGNC Symbol;Acc:25475]
ENSG00000070814	chr5	149737202	149779871	55479	+	65.7043	64.9003	66.289	62.1064	59.3658	57.5199	-0.054747	5.9729	2.38016	0.122885	0.135409	TCOF1	0	0	protein_coding	Treacher Collins-Franceschetti syndrome 1 [Source:HGNC Symbol;Acc:11654]
ENSG00000226950	chr4	53578597	53586518	2746	+	40.2081	37.9817	41.6706	35.3085	38.2445	36.6665	-0.0546003	5.2659	1.51148	0.218913	0.236044	DANCR	0	0	processed_transcript	differentiation antagonizing non-protein coding RNA [Source:HGNC Symbol;Acc:28964]
ENSG00000163219	chr2	68906733	69053965	29623	+	35.3818	34.311	35.0417	30.0685	33.4168	32.3186	-0.0544405	5.0678	1.55941	0.211751	0.228656	ARHGAP25	0	0	protein_coding	Rho GTPase activating protein 25 [Source:HGNC Symbol;Acc:28951]
ENSG00000166173	chr15	71123863	71146498	4597	-	1.89724	1.47848	1.76009	1.68806	1.28236	1.60624	-0.0544073	0.774831	0.1003	0.751469	0.766644	LARP6	0	0	protein_coding	La ribonucleoprotein domain family, member 6 [Source:HGNC Symbol;Acc:24012]
ENSG00000205246	chr19	23945807	24010937	4485	+	44.4686	40.6838	36.7333	38.5439	35.1518	36.0849	-0.054388	5.27555	0.731001	0.392559	0.413008	RPSAP58	0	0	protein_coding	ribosomal protein SA pseudogene 58 [Source:HGNC Symbol;Acc:36809]
ENSG00000163702	chr3	9958758	9975314	44776	+	2.32994	2.19223	2.97158	2.28591	2.48929	2.32627	-0.0542652	1.32994	0.123958	0.724781	0.741094	IL17RC	0	0	protein_coding	interleukin 17 receptor C [Source:HGNC Symbol;Acc:18358]
ENSG00000132196	chr1	162760492	162782607	10360	+	20.4702	21.0047	22.104	18.9906	18.3302	20.0226	-0.053663	4.34087	0.924736	0.336235	0.356199	HSD17B7	0	0	protein_coding	hydroxysteroid (17-beta) dehydrogenase 7 [Source:HGNC Symbol;Acc:5215]
ENSG00000175548	chr12	38710380	38717784	7229	+	13.3472	15.6006	14.1493	13.1879	13.2762	12.4899	-0.0535582	3.78221	0.64616	0.421489	0.441954	ALG10B	0	0	protein_coding	ALG10B, alpha-1,2-glucosyltransferase [Source:HGNC Symbol;Acc:31088]
ENSG00000079277	chr1	47023090	47082515	33104	-	30.1894	29.5697	29.2129	26.8682	27.6839	26.5029	-0.053478	4.83017	1.59603	0.206467	0.223113	MKNK1	0	0	protein_coding	MAP kinase interacting serine/threonine kinase 1 [Source:HGNC Symbol;Acc:7110]
ENSG00000068903	chr19	39369197	39390502	22762	-	29.2907	28.55	28.4814	27.4661	26.3261	24.8413	-0.0534408	4.7867	1.25788	0.262054	0.280472	SIRT2	0	0	protein_coding	sirtuin 2 [Source:HGNC Symbol;Acc:10886]
ENSG00000255237	chr11	462930	463899	664	-	0.931977	1.17259	1.07434	0.984699	0.980629	0.913893	-0.053353	0.108284	0.0582405	0.809299	0.821455	RP13-317D12.3	0	0	antisense
ENSG00000188092	chr1	147400506	147465753	13115	+	1.79738	2.24322	2.14868	1.75839	1.88582	1.93856	-0.053268	1.0248	0.113181	0.736552	0.752466	GPR89B	0	0	protein_coding	G protein-coupled receptor 89B [Source:HGNC Symbol;Acc:13840]
ENSG00000158828	chr1	20959948	20978004	8139	+	11.217	11.7259	10.7663	10.0228	10.2589	10.0528	-0.0532244	3.42698	0.607969	0.435554	0.456112	PINK1	0	0	protein_coding	PTEN induced putative kinase 1 [Source:HGNC Symbol;Acc:14581]
ENSG00000137337	chr6	30667584	30685666	19183	-	53.4888	52.1038	54.1284	50.1845	48.2017	47.1347	-0.0532212	5.67303	2.07695	0.149538	0.163744	MDC1	0	0	protein_coding	mediator of DNA-damage checkpoint 1 [Source:HGNC Symbol;Acc:21163]
ENSG00000154957	chr17	11880756	11900827	10980	-	17.874	15.4986	17.3952	15.509	15.162	15.7023	-0.0530863	4.02639	0.801887	0.37053	0.390922	ZNF18	0	0	protein_coding	zinc finger protein 18 [Source:HGNC Symbol;Acc:12969]
ENSG00000127125	chr1	42921788	42939056	8942	+	41.1734	42.6721	41.1449	37.2075	35.7552	38.9097	-0.0530582	5.30768	1.65337	0.198501	0.214905	PPCS	0	0	protein_coding	phosphopantothenoylcysteine synthetase [Source:HGNC Symbol;Acc:25686]
ENSG00000234630	chr22	22648098	22649159	524	+	4.59331	4.38447	4.32022	3.97396	4.52598	3.84943	-0.0528443	2.11805	0.238839	0.625046	0.644232	LL22NC03-2H8.4	0	0	lincRNA
ENSG00000203879	chrX	153665266	153671814	16876	+	42.0388	37.9817	40.4363	36.7504	36.585	36.5834	-0.0526301	5.26782	1.60865	0.204681	0.221331	GDI1	0	0	protein_coding	GDP dissociation inhibitor 1 [Source:HGNC Symbol;Acc:4226]
ENSG00000179526	chr8	145153536	145163027	8714	-	29.1908	27.0206	29.8986	26.7979	25.5718	26.226	-0.0525707	4.78517	1.22592	0.268201	0.286805	SHARPIN	0	0	protein_coding	SHANK-associated RH domain interactor [Source:HGNC Symbol;Acc:25321]
ENSG00000137266	chr6	3269196	3457256	26604	-	19.5049	19.4242	20.1839	18.2169	17.5759	17.9178	-0.052465	4.24095	1.0517	0.305116	0.32476	SLC22A23	0	0	protein_coding	solute carrier family 22, member 23 [Source:HGNC Symbol;Acc:21106]
ENSG00000227617	chr2	169628463	169643471	7715	-	27.3602	30.3344	28.0928	26.3055	26.0244	25.1736	-0.0523752	4.77186	1.18258	0.276831	0.29578	CERS6-AS1	0	0	antisense	CERS6 antisense RNA 1 [Source:HGNC Symbol;Acc:44485]
ENSG00000175387	chr18	45357922	45457515	42906	-	204.968	207.141	201.816	183.752	177.871	193.191	-0.0522287	7.60841	2.89849	0.0886626	0.0988676	SMAD2	0	0	protein_coding	SMAD family member 2 [Source:HGNC Symbol;Acc:6768]
ENSG00000074842	chr19	4641386	4670382	2529	-	40.8738	42.825	42.1735	40.232	39.3006	35.4757	-0.0521413	5.33165	1.16258	0.280931	0.300022	C19orf10	0	0	protein_coding	chromosome 19 open reading frame 10 [Source:HGNC Symbol;Acc:16948]
ENSG00000106603	chr7	43648055	43769316	24164	-	152.411	158.555	153.333	141.48	138.344	140.269	-0.0519439	7.20629	3.88033	0.0488551	0.0554699	COA1	0	0	protein_coding	cytochrome c oxidase assembly factor 1 homolog (S. cerevisiae) [Source:HGNC Symbol;Acc:21868]
ENSG00000161542	chr17	74305567	74380602	13665	-	51.0923	52.4097	51.0425	44.839	49.0314	47.107	-0.0519246	5.62614	1.93139	0.164606	0.179685	PRPSAP1	0	0	protein_coding	phosphoribosyl pyrophosphate synthetase-associated protein 1 [Source:HGNC Symbol;Acc:9466]
ENSG00000225648	chr7	72300004	72307909	4641	+	57.4497	63.5748	59.5687	54.2288	53.7083	54.9721	-0.0515271	5.843	1.66657	0.196718	0.213047	SBDSP1	0	0	pseudogene	Shwachman-Bodian-Diamond syndrome pseudogene 1 [Source:HGNC Symbol;Acc:21646]
ENSG00000189195	chr1	92545862	92613393	4050	+	1.63096	1.78438	1.82866	1.44188	2.11212	1.52316	-0.0515012	0.826851	0.0905116	0.763528	0.77782	BTBD8	0	0	protein_coding	BTB (POZ) domain containing 8 [Source:HGNC Symbol;Acc:21019]
ENSG00000142166	chr21	34696734	34732168	10708	+	110.14	111.702	111.548	102.549	97.8366	101.138	-0.0513939	6.72851	3.31417	0.0686849	0.0771634	IFNAR1	0	0	protein_coding	interferon (alpha, beta and omega) receptor 1 [Source:HGNC Symbol;Acc:5432]
ENSG00000173801	chr17	39775692	39943183	18652	-	1.46453	1.17259	1.18863	1.19571	0.980629	1.19083	-0.0511325	0.358238	0.0648992	0.798914	0.811523	JUP	0	0	protein_coding	junction plakoglobin [Source:HGNC Symbol;Acc:6207]
ENSG00000132341	chr12	131356424	131362223	15743	+	737.393	741.281	754.849	682.678	668.487	680.13	-0.0508359	9.47555	4.64633	0.0311199	0.035792	RAN	0	0	protein_coding	RAN, member RAS oncogene family [Source:HGNC Symbol;Acc:9846]
ENSG00000112541	chr6	165740776	166400091	23286	-	4.82631	4.94527	4.98311	4.81799	4.22425	4.29253	-0.0508267	2.25261	0.246201	0.619763	0.639153	PDE10A	0	0	protein_coding	phosphodiesterase 10A [Source:HGNC Symbol;Acc:8772]
ENSG00000206567	chr3	10048102	10052893	5877	-	5.52529	6.78063	5.21169	4.64215	5.28031	5.59413	-0.0508006	2.4787	0.190801	0.662251	0.680633	AC022007.5	0	0	lincRNA
ENSG00000166333	chr11	6624961	6632102	20492	+	49.0952	45.2212	46.128	41.92	43.6003	42.7591	-0.0504401	5.48938	1.60381	0.205364	0.221995	ILK	0	0	protein_coding	integrin-linked kinase [Source:HGNC Symbol;Acc:6040]
ENSG00000132570	chr5	134240596	134343649	8166	+	9.38634	11.0122	10.1719	8.93262	8.82566	9.52664	-0.0504324	3.28232	0.429372	0.512297	0.533105	PCBD2	0	0	protein_coding	pterin-4 alpha-carbinolamine dehydratase/dimerization cofactor of hepatocyte nuclear factor 1 alpha (TCF1) 2 [Source:HGNC Symbol;Acc:24474]
ENSG00000141933	chr19	507299	519654	4185	+	8.75392	8.20813	9.6462	8.79195	6.78897	8.30812	-0.050185	3.09199	0.311465	0.576782	0.596839	TPGS1	0	0	protein_coding	tubulin polyglutamylase complex subunit 1 [Source:HGNC Symbol;Acc:25058]
ENSG00000236603	chr6	30453717	30454367	981	+	1.49782	1.17259	0.914331	1.19571	1.20693	0.886199	-0.0499145	0.26784	0.0441029	0.833662	0.844704	RANP1	0	0	pseudogene	RAN, member RAS oncogene family pseudogene 1 [Source:HGNC Symbol;Acc:21631]
ENSG00000124608	chr6	44267391	44281063	4589	-	29.2241	30.8442	29.7843	28.0287	26.9296	26.4752	-0.0496748	4.84093	1.24821	0.263896	0.282368	AARS2	0	0	protein_coding	alanyl-tRNA synthetase 2, mitochondrial [Source:HGNC Symbol;Acc:21022]
ENSG00000108582	chr17	28705923	28797007	19806	+	62.9417	64.0336	61.3516	57.4994	53.6329	57.963	-0.0496584	5.90035	1.88991	0.169212	0.184415	CPD	0	0	protein_coding	carboxypeptidase D [Source:HGNC Symbol;Acc:2301]
ENSG00000261938	chr16	3631182	3633267	329	+	2.59622	2.34518	2.94872	2.81343	2.18756	2.27089	-0.049482	1.38849	0.114075	0.735551	0.751491	RP11-461A8.1	0	0	lincRNA
ENSG00000244265	chr3	150479724	150480325	441	+	5.35887	4.33349	5.21169	4.64215	4.52598	4.62485	-0.0491452	2.28453	0.237305	0.626159	0.645298	SIAH2-AS1	0	0	antisense	SIAH2 antisense RNA 1 [Source:HGNC Symbol;Acc:40526]
ENSG00000260160	chr19	52561743	52566956	675	-	1.0984	1.78438	1.0972	1.01987	1.05606	1.27391	-0.0488587	0.361942	0.0486994	0.825342	0.836797	CTC-471J1.2	0	0	sense_overlapping
ENSG00000244701	chr7	141352181	141356610	770	-	9.91889	9.89055	9.8062	8.51061	8.52393	9.49895	-0.0488506	3.24029	0.442115	0.506103	0.52693	RP5-894A10.2	0	0	antisense
ENSG00000186564	chr1	47901689	47906363	4675	+	11.0173	10.0945	10.3777	9.24914	9.65542	9.80358	-0.0482705	3.33933	0.474432	0.490955	0.511782	FOXD2	0	0	protein_coding	forkhead box D2 [Source:HGNC Symbol;Acc:3803]
ENSG00000153896	chr19	35248981	35264134	8909	-	13.0477	12.8475	14.0121	12.8011	11.6167	12.0191	-0.0479325	3.68091	0.534329	0.464793	0.485665	ZNF599	0	0	protein_coding	zinc finger protein 599 [Source:HGNC Symbol;Acc:26408]
ENSG00000230185	chr9	115196096	115249484	2454	-	2.32994	2.19223	2.44584	2.53208	2.64015	1.55085	-0.0475773	1.22563	0.0664838	0.796527	0.809251	C9orf147	0	0	protein_coding	chromosome 9 open reading frame 147 [Source:HGNC Symbol;Acc:31438]
ENSG00000121864	chr3	179040779	179053323	11566	+	60.5452	63.4728	59.8658	53.9826	55.5941	56.9383	-0.0473711	5.87166	1.61901	0.20323	0.21982	ZNF639	0	0	protein_coding	zinc finger protein 639 [Source:HGNC Symbol;Acc:30950]
ENSG00000178538	chr8	61099906	61193971	7844	-	24.4311	25.9499	24.0241	23.1756	23.5351	21.2965	-0.0472507	4.57482	0.826837	0.363189	0.383576	CA8	0	0	protein_coding	carbonic anhydrase VIII [Source:HGNC Symbol;Acc:1382]
ENSG00000234231	chr2	88000503	88038766	3264	+	3.22863	3.87465	3.52018	3.1651	3.24362	3.18478	-0.0472371	1.78282	0.151525	0.697082	0.714451	AC093616.4	0	0	pseudogene
ENSG00000150403	chr13	114145310	114204542	9812	+	33.8507	34.7189	33.1674	31.0883	31.4556	30.1308	-0.0471892	5.02306	1.31793	0.250963	0.269224	TMCO3	0	0	protein_coding	transmembrane and coiled-coil domains 3 [Source:HGNC Symbol;Acc:20329]
ENSG00000143153	chr1	169074935	169101960	8329	+	4.65988	4.18054	4.29736	3.90363	3.77165	4.15406	-0.0470237	2.08638	0.188146	0.664464	0.682821	ATP1B1	0	0	protein_coding	ATPase, Na+/K+ transporting, beta 1 polypeptide [Source:HGNC Symbol;Acc:804]
ENSG00000140350	chr15	69070874	69113236	14466	-	521.674	499.014	520.186	471.214	466.176	468.883	-0.0470123	8.94248	3.82792	0.0504055	0.0571622	ANP32A	0	0	protein_coding	acidic (leucine-rich) nuclear phosphoprotein 32 family, member A [Source:HGNC Symbol;Acc:13233]
ENSG00000087302	chr14	52456193	52471420	5133	+	255.162	258.786	246.618	227.114	229.769	234.954	-0.0466929	7.92177	3.08595	0.0789709	0.0883337	C14orf166	0	0	protein_coding	chromosome 14 open reading frame 166 [Source:HGNC Symbol;Acc:23169]
ENSG00000137145	chr9	19230433	19374139	41392	+	84.1775	85.803	84.1871	78.3891	78.9029	75.1054	-0.0466792	6.34485	2.41347	0.120295	0.132673	DENND4C	0	0	protein_coding	DENN/MADD domain containing 4C [Source:HGNC Symbol;Acc:26079]
ENSG00000089012	chr20	1609798	1638425	7841	-	1.03183	0.611786	1.28006	1.12537	0.829763	0.858506	-0.0465658	0.071584	0.0357923	0.849945	0.860181	SIRPG	0	0	protein_coding	signal-regulatory protein gamma [Source:HGNC Symbol;Acc:15757]
ENSG00000067601	chr7	66752528	66767894	2232	-	9.81904	9.89055	10.4005	9.77665	9.12739	8.77891	-0.0464131	3.28123	0.40281	0.525641	0.5465	PMS2P4	0	0	pseudogene	postmeiotic segregation increased 2 pseudogene 4 [Source:HGNC Symbol;Acc:9129]
ENSG00000163485	chr1	203059782	203136533	14796	+	1.16497	1.01964	1.30292	1.05503	1.20693	1.08006	-0.0460896	0.277658	0.0497419	0.823513	0.834994	ADORA1	0	0	protein_coding	adenosine A1 receptor [Source:HGNC Symbol;Acc:262]
ENSG00000174428	chr7	74508364	74565623	22491	+	3.22863	3.92563	4.34307	4.07947	2.64015	3.48941	-0.0460346	1.89569	0.0929435	0.760468	0.77519	GTF2IRD2B	0	0	protein_coding	GTF2I repeat domain containing 2B [Source:HGNC Symbol;Acc:33125]
ENSG00000119685	chr14	76099968	76421421	31339	+	33.7176	31.7109	33.8303	30.4202	29.4189	30.7123	-0.0459415	4.98925	1.16615	0.280195	0.299255	TTLL5	0	0	protein_coding	tubulin tyrosine ligase-like family, member 5 [Source:HGNC Symbol;Acc:19963]
ENSG00000128203	chr22	26825239	26840981	3357	+	7.2561	7.90224	7.04035	6.64672	7.0907	6.48033	-0.0458147	2.83595	0.296482	0.586096	0.60609	ASPHD2	0	0	protein_coding	aspartate beta-hydroxylase domain containing 2 [Source:HGNC Symbol;Acc:30437]
ENSG00000138439	chr2	203499901	203634480	12303	+	16.5093	15.8555	16.4122	14.6298	14.4077	15.2592	-0.0455044	3.96472	0.654206	0.418613	0.43923	FAM117B	0	0	protein_coding	family with sequence similarity 117, member B [Source:HGNC Symbol;Acc:14440]
ENSG00000108848	chr17	48796905	48833574	25908	+	554.426	568.503	553.376	511.586	511.436	507.183	-0.0451226	9.06415	4.26186	0.0389772	0.0445728	LUC7L3	0	0	protein_coding	LUC7-like 3 (S. cerevisiae) [Source:HGNC Symbol;Acc:24309]
ENSG00000126016	chrX	112017731	112084043	22855	-	5.82485	6.11786	6.10316	4.99383	5.88377	5.7326	-0.0446255	2.5487	0.232297	0.629826	0.648788	AMOT	0	0	protein_coding	angiomotin [Source:HGNC Symbol;Acc:17810]
ENSG00000102081	chrX	146993469	147032645	27923	+	70.1312	75.0968	68.2091	66.01	65.9284	62.5048	-0.0445484	6.09046	1.27372	0.25907	0.277443	FMR1	0	0	protein_coding	fragile X mental retardation 1 [Source:HGNC Symbol;Acc:3775]
ENSG00000172613	chr11	67159176	67165881	9775	+	41.0735	43.1309	42.6307	39.7748	39.0743	37.2758	-0.0444381	5.34426	1.18712	0.275912	0.294856	RAD9A	0	0	protein_coding	RAD9 homolog A (S. pombe) [Source:HGNC Symbol;Acc:9827]
ENSG00000107643	chr10	49514698	49647403	36479	+	70.7636	68.1632	70.1292	63.5482	62.0059	64.7479	-0.0444008	6.06039	1.90972	0.166995	0.182121	MAPK8	0	0	protein_coding	mitogen-activated protein kinase 8 [Source:HGNC Symbol;Acc:6881]
ENSG00000100522	chr14	53241912	53258386	7533	-	48.5626	49.0449	46.0137	42.4476	42.8459	44.67	-0.0441643	5.51518	1.14209	0.285211	0.304452	GNPNAT1	0	0	protein_coding	glucosamine-phosphate N-acetyltransferase 1 [Source:HGNC Symbol;Acc:19980]
ENSG00000120053	chr10	101156627	101190381	4741	-	54.92	54.7039	56.8943	51.5208	51.0681	50.2364	-0.043944	5.73823	1.56133	0.211471	0.228368	GOT1	0	0	protein_coding	glutamic-oxaloacetic transaminase 1, soluble [Source:HGNC Symbol;Acc:4432]
ENSG00000267532	chr17	6919137	6922978	4807	-	40.1416	40.9387	40.962	37.9812	35.6798	37.0542	-0.0438313	5.28269	1.30421	0.253446	0.271725	MIR497HG	0	0	antisense	mir-497-195 cluster host gene (non-protein coding) [Source:HGNC Symbol;Acc:39523]
ENSG00000182872	chrX	47004268	47046212	11362	+	80.8157	73.7203	80.7583	73.2194	73.7735	70.0098	-0.0437845	6.23979	1.37277	0.241337	0.259325	RBM10	0	0	protein_coding	RNA binding motif protein 10 [Source:HGNC Symbol;Acc:9896]
ENSG00000118564	chr4	15606162	15683302	21858	-	106.745	107.47	103.594	97.5203	95.1964	96.208	-0.0437381	6.66306	2.35023	0.125264	0.137984	FBXL5	0	0	protein_coding	F-box and leucine-rich repeat protein 5 [Source:HGNC Symbol;Acc:13602]
ENSG00000121022	chr8	67955314	67996018	19574	-	123.986	130.311	123.32	115.808	118.882	111.135	-0.0433081	6.91666	1.99572	0.157744	0.172484	COPS5	0	0	protein_coding	COP9 signalosome subunit 5 [Source:HGNC Symbol;Acc:2240]
ENSG00000126653	chr17	28442539	28513493	14371	+	74.2586	76.7792	78.061	69.3158	68.1914	71.1729	-0.0432454	6.1928	1.612	0.204211	0.220852	NSRP1	0	0	protein_coding	nuclear speckle splicing regulatory protein 1 [Source:HGNC Symbol;Acc:25305]
ENSG00000111727	chr12	104458235	104498639	10119	+	19.1721	18.7614	18.7438	16.775	16.8216	17.7794	-0.0430826	4.1788	0.661887	0.415895	0.436597	HCFC2	0	0	protein_coding	host cell factor C2 [Source:HGNC Symbol;Acc:24972]
ENSG00000267122	chr19	2212028	2215564	2738	-	11.5831	11.522	10.2177	11.0075	9.20282	9.60972	-0.0429664	3.40787	0.272407	0.601722	0.621567	AC004490.1	0	0	antisense
ENSG00000241481	chr2	98086678	98100408	2128	+	21.269	22.2282	21.4182	20.0105	19.6126	19.441	-0.042497	4.37605	0.75291	0.385557	0.40601	AC159540.2	0	0	lincRNA
ENSG00000128340	chr22	37621301	37640488	5723	-	60.3455	55.1118	60.4602	55.108	51.747	54.1136	-0.0424412	5.81549	1.09608	0.295129	0.314626	RAC2	0	0	protein_coding	ras-related C3 botulinum toxin substrate 2 (rho family, small GTP binding protein Rac2) [Source:HGNC Symbol;Acc:9802]
ENSG00000251417	chr16	28814097	28829149	1930	+	2.06366	2.75304	2.26297	2.21557	1.58409	2.2155	-0.0421612	1.18183	0.0758242	0.783038	0.796645	RP11-1348G14.4	0	0	lincRNA
ENSG00000229944	chr17	47500970	47502298	1983	-	3.89433	3.97661	3.65733	3.76296	3.99795	3.04631	-0.0417619	1.91936	0.119477	0.729602	0.745695	AC004797.1	0	0	pseudogene
ENSG00000213341	chr10	101948055	101989376	9569	-	80.15	82.5912	79.844	74.9778	70.6807	74.1638	-0.0416293	6.27157	1.74351	0.186694	0.202624	CHUK	0	0	protein_coding	conserved helix-loop-helix ubiquitous kinase [Source:HGNC Symbol;Acc:1974]
ENSG00000180879	chrX	153058971	153063960	12411	+	96.626	93.3484	98.1078	90.944	87.276	86.1552	-0.0415056	6.52817	1.7082	0.191219	0.207285	SSR4	0	0	protein_coding	signal sequence receptor, delta [Source:HGNC Symbol;Acc:11326]
ENSG00000005059	chr4	110481361	110609874	5627	+	79.5841	81.4696	80.5069	73.9227	71.8876	74.0253	-0.041317	6.26844	1.92182	0.165657	0.180777	CCDC109B	0	0	protein_coding	coiled-coil domain containing 109B [Source:HGNC Symbol;Acc:26076]
ENSG00000086102	chr9	33290509	33371155	13670	+	59.9793	57.202	61.4202	56.3037	53.3311	54.1689	-0.0412644	5.83885	1.22868	0.267663	0.286267	NFX1	0	0	protein_coding	nuclear transcription factor, X-box binding 1 [Source:HGNC Symbol;Acc:7803]
ENSG00000084453	chr12	21417534	21572528	38690	-	9.6859	10.0945	9.5319	9.0733	9.42912	8.50198	-0.0412207	3.24233	0.319719	0.571777	0.591924	SLCO1A2	0	0	protein_coding	solute carrier organic anion transporter family, member 1A2 [Source:HGNC Symbol;Acc:10956]
ENSG00000120896	chr8	22402499	22433301	23240	+	5.92471	5.04724	6.26317	5.06417	6.11007	5.34489	-0.040843	2.51181	0.168408	0.681531	0.699558	SORBS3	0	0	protein_coding	sorbin and SH3 domain containing 3 [Source:HGNC Symbol;Acc:30907]
ENSG00000117020	chr1	243651535	244014381	15430	-	42.3384	45.731	42.105	37.5592	39.4515	41.2083	-0.0406456	5.37607	0.725809	0.394245	0.414675	AKT3	0	0	protein_coding	v-akt murine thymoma viral oncogene homolog 3 [Source:HGNC Symbol;Acc:393]
ENSG00000254901	chr19	19287712	19303400	12896	-	8.72064	8.56501	9.02902	8.05343	6.93984	8.52967	-0.0405675	3.07192	0.267054	0.605315	0.625043	MEF2BNB	0	0	protein_coding	MEF2B neighbor [Source:HGNC Symbol;Acc:37247]
ENSG00000151327	chr14	35514113	35582336	14723	+	40.3413	43.7427	39.3162	36.9965	38.1691	37.165	-0.0403723	5.30049	0.829084	0.362538	0.382963	FAM177A1	0	0	protein_coding	family with sequence similarity 177, member A1 [Source:HGNC Symbol;Acc:19829]
ENSG00000182957	chr13	24553944	24881212	37166	+	64.373	64.9513	59.7287	57.3939	55.1415	58.7107	-0.0400753	5.91194	0.943495	0.331381	0.351378	SPATA13	0	0	protein_coding	spermatogenesis associated 13 [Source:HGNC Symbol;Acc:23222]
ENSG00000103415	chr16	4524691	4560348	17340	+	38.8767	37.319	38.4476	36.1877	34.1711	34.5618	-0.0400141	5.19876	1.01902	0.312752	0.332473	HMOX2	0	0	protein_coding	heme oxygenase (decycling) 2 [Source:HGNC Symbol;Acc:5014]
ENSG00000071189	chr7	17830385	17980124	32453	-	78.6854	80.9088	76.3238	71.3907	71.8876	71.7545	-0.0398998	6.23531	1.57082	0.210087	0.226965	SNX13	0	0	protein_coding	sorting nexin 13 [Source:HGNC Symbol;Acc:21335]
ENSG00000132024	chr19	14017014	14041692	17611	+	26.9275	26.3068	27.5214	24.5471	24.0631	25.229	-0.0397662	4.694	0.776654	0.378166	0.39859	CC2D1A	0	0	protein_coding	coiled-coil and C2 domain containing 1A [Source:HGNC Symbol;Acc:30237]
ENSG00000083223	chr9	88902648	88969369	26031	-	47.2978	47.8723	48.7567	45.261	41.4127	44.1438	-0.0394821	5.5217	1.04776	0.306024	0.325619	ZCCHC6	0	0	protein_coding	zinc finger, CCHC domain containing 6 [Source:HGNC Symbol;Acc:25817]
ENSG00000225973	chr15	55609382	55611359	2038	-	17.3414	18.3026	17.2351	16.2124	15.7655	15.9516	-0.0394612	4.07871	0.528195	0.467367	0.488229	RP11-139H15.1	0	0	antisense
ENSG00000269343	chr19	58331099	58370018	7992	+	19.6048	20.3419	20.5496	17.8652	17.3496	19.4964	-0.0394222	4.27137	0.476726	0.489909	0.510758	ZNF587B	0	0	protein_coding	zinc finger protein 587B [Source:HGNC Symbol;Acc:37142]
ENSG00000108506	chr17	59942731	60005377	12778	-	112.37	106.553	107.274	97.7314	97.6103	102.661	-0.0392844	6.70415	1.45418	0.227858	0.245379	INTS2	0	0	protein_coding	integrator complex subunit 2 [Source:HGNC Symbol;Acc:29241]
ENSG00000198816	chr19	7580178	7585912	4440	+	3.22863	2.60009	3.4516	2.63759	3.99795	2.6309	-0.0391667	1.6534	0.067233	0.795409	0.808216	ZNF358	0	0	protein_coding	zinc finger protein 358 [Source:HGNC Symbol;Acc:16838]
ENSG00000101574	chr18	2537524	2571508	15080	-	63.441	68.4181	63.1346	57.6049	61.0253	59.6523	-0.039135	5.9628	1.04714	0.306167	0.325751	METTL4	0	0	protein_coding	methyltransferase like 4 [Source:HGNC Symbol;Acc:24726]
ENSG00000114346	chr3	172468472	172539264	29839	+	191.621	207.192	189.747	175.241	182.246	181.172	-0.0391039	7.5563	1.40697	0.23556	0.253286	ECT2	0	0	protein_coding	epithelial cell transforming sequence 2 oncogene [Source:HGNC Symbol;Acc:3155]
ENSG00000177479	chr3	48956254	49023815	26160	+	141.294	132.962	135.092	128.609	120.542	125.01	-0.0386353	7.0319	1.60077	0.205794	0.22243	ARIH2	0	0	protein_coding	ariadne RBR E3 ubiquitin protein ligase 2 [Source:HGNC Symbol;Acc:690]
ENSG00000115041	chr2	95963052	96051825	14412	+	1.23154	1.78438	1.62294	1.37154	1.73496	1.30161	-0.0381768	0.643887	0.0416017	0.838381	0.849114	KCNIP3	0	0	protein_coding	Kv channel interacting protein 3, calsenilin [Source:HGNC Symbol;Acc:15523]
ENSG00000230155	chr20	34064028	34078808	1569	-	8.65407	7.90224	8.57186	7.77209	8.29763	7.53269	-0.0379542	3.03628	0.236656	0.626632	0.645621	RP3-477O4.14	0	0	antisense
ENSG00000106617	chr7	151253197	151574210	22480	-	3.39506	3.41581	4.02306	3.20027	3.39448	3.5171	-0.037675	1.83798	0.0942471	0.758846	0.773731	PRKAG2	0	0	protein_coding	protein kinase, AMP-activated, gamma 2 non-catalytic subunit [Source:HGNC Symbol;Acc:9386]
ENSG00000115368	chr2	190306159	190340291	11636	+	109.674	112.773	108.577	96.9928	101.457	104.405	-0.0375851	6.72629	1.27035	0.259701	0.278064	WDR75	0	0	protein_coding	WD repeat domain 75 [Source:HGNC Symbol;Acc:25725]
ENSG00000182400	chr14	39617015	39639736	14079	-	46.8318	47.3625	46.1737	41.4277	41.7899	44.4761	-0.0375326	5.48605	0.862199	0.353124	0.373376	TRAPPC6B	0	0	protein_coding	trafficking protein particle complex 6B [Source:HGNC Symbol;Acc:23066]
ENSG00000165480	chr13	21727734	21750741	10982	-	174.28	174.257	171.437	159.486	156.976	159.377	-0.0371603	7.37761	2.3517	0.125147	0.137864	SKA3	0	0	protein_coding	spindle and kinetochore associated complex subunit 3 [Source:HGNC Symbol;Acc:20262]
ENSG00000078140	chr4	39699664	39784412	13822	+	77.6869	83.6618	76.7124	69.8081	73.3209	74.4407	-0.0365968	6.25025	0.86422	0.35256	0.372837	UBE2K	0	0	protein_coding	ubiquitin-conjugating enzyme E2K [Source:HGNC Symbol;Acc:4914]
ENSG00000198938	chrM	9207	9990	784	+	5743.9	5570.57	5891.72	5209.9	5377.17	5232.92	-0.036481	12.4286	1.34495	0.246163	0.264301	MT-CO3	0	0	protein_coding	mitochondrially encoded cytochrome c oxidase III [Source:HGNC Symbol;Acc:7422]
ENSG00000261226	chr16	89003187	89006059	3404	-	7.52238	7.29045	7.90897	7.63142	7.16613	6.45264	-0.0364614	2.89003	0.173398	0.67711	0.695199	RP11-830F9.7	0	0	sense_intronic
ENSG00000178952	chr16	28853732	28857729	4145	-	143.724	137.142	141.767	135.185	128.84	124.982	-0.0363054	7.08277	1.36228	0.243142	0.261144	TUFM	0	0	protein_coding	Tu translation elongation factor, mitochondrial [Source:HGNC Symbol;Acc:12420]
ENSG00000169895	chrX	16737755	16783459	6733	+	46.965	49.4018	48.1853	45.8237	43.4494	43.0084	-0.0362456	5.5324	0.852502	0.355846	0.376188	SYAP1	0	0	protein_coding	synapse associated protein 1 [Source:HGNC Symbol;Acc:16273]
ENSG00000186487	chr2	1792885	2335032	26145	-	1.46453	1.4275	1.55436	1.19571	1.28236	1.55085	-0.0360468	0.580008	0.0381044	0.845234	0.85568	MYT1L	0	0	protein_coding	myelin transcription factor 1-like [Source:HGNC Symbol;Acc:7623]
ENSG00000175895	chr8	96146032	96168912	4025	+	19.7046	16.8241	18.3552	17.4081	15.162	17.3363	-0.0357255	4.13596	0.309684	0.577874	0.597931	PLEKHF2	0	0	protein_coding	pleckstrin homology domain containing, family F (with FYVE domain) member 2 [Source:HGNC Symbol;Acc:20757]
ENSG00000069509	chrX	44382885	44402247	2265	-	18.2068	18.3536	16.8008	16.4585	16.5953	15.7577	-0.0355765	4.09755	0.371866	0.541989	0.562379	FUNDC1	0	0	protein_coding	FUN14 domain containing 1 [Source:HGNC Symbol;Acc:28746]
ENSG00000228302	chr10	12286750	12289844	2791	-	50.593	48.0762	50.1968	45.7533	46.7685	45.3623	-0.0354333	5.58321	1.01177	0.31448	0.334157	RP11-186N15.3	0	0	antisense
ENSG00000214145	chr3	194014254	194030592	5809	-	0.931977	1.47848	1.07434	1.37154	1.20693	0.66465	-0.0353724	0.226788	0.0172665	0.895457	0.903367	LINC00887	0	0	lincRNA	long intergenic non-protein coding RNA 887 [Source:HGNC Symbol;Acc:48574]
ENSG00000166133	chr15	40861499	40866659	3433	+	18.7061	18.8124	18.2638	17.4784	16.4444	16.8378	-0.035312	4.15853	0.448393	0.503099	0.523926	RPUSD2	0	0	protein_coding	RNA pseudouridylate synthase domain containing 2 [Source:HGNC Symbol;Acc:24180]
ENSG00000119414	chr9	127908852	127952218	14168	-	94.2961	91.9209	89.2845	84.5083	84.0324	83.9674	-0.0352704	6.46282	1.31839	0.250881	0.269153	PPP6C	0	0	protein_coding	protein phosphatase 6, catalytic subunit [Source:HGNC Symbol;Acc:9323]
ENSG00000198663	chr6	36839646	36896740	13611	+	128.18	127.456	126.703	117.566	116.921	116.618	-0.0351633	6.93669	1.88698	0.169543	0.184714	C6orf89	0	0	protein_coding	chromosome 6 open reading frame 89 [Source:HGNC Symbol;Acc:21114]
ENSG00000119403	chr9	123617977	123639606	13017	-	68.1674	67.5004	70.7692	64.5329	64.4952	62.0617	-0.0351359	6.05389	1.07451	0.299929	0.31949	PHF19	0	0	protein_coding	PHD finger protein 19 [Source:HGNC Symbol;Acc:24566]
ENSG00000004897	chr17	45195069	45266788	27855	-	197.546	200.972	191.85	175.909	182.02	183.831	-0.0349521	7.56264	1.62229	0.202773	0.219355	CDC27	0	0	protein_coding	cell division cycle 27 [Source:HGNC Symbol;Acc:1728]
ENSG00000004766	chr7	92861653	92988338	34180	+	52.8564	52.1038	48.1624	45.6478	47.9754	46.8578	-0.034639	5.61687	0.638149	0.424382	0.444844	CCDC132	0	0	protein_coding	coiled-coil domain containing 132 [Source:HGNC Symbol;Acc:25956]
ENSG00000144231	chr2	128603840	128615731	5928	-	81.5147	82.999	81.6726	75.0129	74.8295	75.7147	-0.0345951	6.30047	1.43598	0.230791	0.248438	POLR2D	0	0	protein_coding	polymerase (RNA) II (DNA directed) polypeptide D [Source:HGNC Symbol;Acc:9191]
ENSG00000204316	chr17	73894724	73905899	14493	-	13.081	11.9298	15.0179	12.6604	11.9938	12.573	-0.034067	3.69883	0.176501	0.674398	0.692546	MRPL38	0	0	protein_coding	mitochondrial ribosomal protein L38 [Source:HGNC Symbol;Acc:14033]
ENSG00000125818	chr20	1093906	1160596	18789	+	103.416	93.1445	101.422	92.1045	90.2933	92.4971	-0.0333095	6.58065	0.86749	0.351651	0.371924	PSMF1	0	0	protein_coding	proteasome (prosome, macropain) inhibitor subunit 1 (PI31) [Source:HGNC Symbol;Acc:9571]
ENSG00000257727	chr12	56703626	56710120	8564	-	23.9651	23.5538	23.5897	21.1007	21.7247	22.3765	-0.0331089	4.51271	0.486547	0.485472	0.506424	CNPY2	0	0	protein_coding	canopy FGF signaling regulator 2 [Source:HGNC Symbol;Acc:13529]
ENSG00000100941	chr14	39644387	39652422	6952	+	635.608	642.478	640.055	588.955	590.188	587.633	-0.0328384	9.26494	2.66392	0.102647	0.11382	PNN	0	0	protein_coding	pinin, desmosome associated protein [Source:HGNC Symbol;Acc:9162]
ENSG00000104979	chr19	13884982	13889276	3390	+	87.9386	82.7951	87.6387	80.0771	82.1465	77.9025	-0.0327518	6.3801	1.06906	0.301157	0.320652	C19orf53	0	0	protein_coding	chromosome 19 open reading frame 53 [Source:HGNC Symbol;Acc:24991]
ENSG00000168237	chr3	52321105	52329272	16047	+	6.59041	6.27081	6.53747	6.0137	6.26094	5.84338	-0.0327441	2.6627	0.135643	0.712652	0.729474	GLYCTK	0	0	protein_coding	glycerate kinase [Source:HGNC Symbol;Acc:24247]
ENSG00000211455	chr12	27396901	27478892	14736	+	29.8232	29.7736	28.4814	26.3759	26.6278	27.3614	-0.0327164	4.81702	0.535864	0.464152	0.485027	STK38L	0	0	protein_coding	serine/threonine kinase 38 like [Source:HGNC Symbol;Acc:17848]
ENSG00000144815	chr3	101498046	101547073	25970	+	56.4179	58.1197	56.94	51.4505	57.7062	50.818	-0.0326789	5.79161	0.702667	0.401889	0.422495	NXPE3	0	0	protein_coding	neurexophilin and PC-esterase domain family, member 3 [Source:HGNC Symbol;Acc:28238]
ENSG00000233830	chr7	27497782	27498468	687	-	2.46308	2.90599	2.28583	2.42658	2.26299	2.16011	-0.032467	1.31253	0.050915	0.821479	0.833088	EIF4HP1	0	0	pseudogene	eukaryotic translation initiation factor 4H pseudogene 1 [Source:HGNC Symbol;Acc:49035]
ENSG00000164663	chr6	41757634	41863099	21571	-	152.844	160.645	155.436	141.339	142.04	146.777	-0.0324075	7.23036	1.27905	0.258076	0.276452	USP49	0	0	protein_coding	ubiquitin specific peptidase 49 [Source:HGNC Symbol;Acc:20078]
ENSG00000005469	chr7	86974997	87029111	10991	+	11.7496	12.8985	12.6635	11.2185	11.5412	11.5483	-0.032197	3.58812	0.243185	0.621915	0.641209	CROT	0	0	protein_coding	carnitine O-octanoyltransferase [Source:HGNC Symbol;Acc:2366]
ENSG00000185829	chr17	44594068	44657088	7418	-	83.1456	85.803	86.4729	77.967	77.3188	79.3979	-0.0319997	6.35564	1.04594	0.306443	0.326023	ARL17A	0	0	protein_coding	ADP-ribosylation factor-like 17A [Source:HGNC Symbol;Acc:24096]
ENSG00000112029	chr6	153291664	153304714	6858	-	146.886	148.97	143.093	135.888	126.275	138.884	-0.0318434	7.1324	0.934383	0.333727	0.353704	FBXO5	0	0	protein_coding	F-box protein 5 [Source:HGNC Symbol;Acc:13584]
ENSG00000188687	chr2	74443369	74570541	51313	-	12.8812	13.0005	12.3892	11.1834	11.4658	12.1299	-0.0318046	3.61663	0.242549	0.622371	0.641638	SLC4A5	0	0	protein_coding	solute carrier family 4 (sodium bicarbonate cotransporter), member 5 [Source:HGNC Symbol;Acc:18168]
ENSG00000212998	chr8	94752349	94753001	653	+	5.82485	6.32179	6.49175	5.24	5.73291	6.14801	-0.0317736	2.59552	0.109529	0.740681	0.756446	RBM12B-AS1	0	0	protein_coding	RBM12B antisense RNA 1 [Source:HGNC Symbol;Acc:28818]
ENSG00000161513	chr17	72858619	72869156	29029	-	15.1779	16.2123	15.4293	14.7353	15.6146	13.4038	-0.0310463	3.92404	0.250585	0.616664	0.636199	FDXR	0	0	protein_coding	ferredoxin reductase [Source:HGNC Symbol;Acc:3642]
ENSG00000163820	chr3	45959396	46037316	19073	-	66.3035	64.7984	67.0205	60.0315	63.8917	60.5939	-0.0309543	5.99887	0.915663	0.338616	0.358676	FYCO1	0	0	protein_coding	FYVE and coiled-coil domain containing 1 [Source:HGNC Symbol;Acc:14673]
ENSG00000137817	chr15	72533522	72565340	33909	-	72.4612	74.6889	74.4266	67.5574	67.8143	68.5143	-0.0308738	6.15174	0.98351	0.321334	0.341171	PARP6	0	0	protein_coding	poly (ADP-ribose) polymerase family, member 6 [Source:HGNC Symbol;Acc:26921]
ENSG00000033170	chr14	65877310	66210839	26948	+	43.3702	45.1192	43.7279	41.1815	37.5656	41.236	-0.0307709	5.39841	0.580411	0.446151	0.466698	FUT8	0	0	protein_coding	fucosyltransferase 8 (alpha (1,6) fucosyltransferase) [Source:HGNC Symbol;Acc:4019]
ENSG00000224614	chr3	195634947	195638128	2096	+	1.66424	1.78438	1.39436	1.47705	1.35779	1.44007	-0.0307571	0.668773	0.0289772	0.864832	0.874374	TNK2-AS1	0	0	antisense	TNK2 antisense RNA 1 [Source:HGNC Symbol;Acc:49093]
ENSG00000226245	chr10	44139320	44140495	434	+	7.28939	7.69831	6.85748	6.75222	6.78897	6.42495	-0.0307393	2.81627	0.13203	0.716336	0.732875	ZNF32-AS1	0	0	antisense	ZNF32 antisense RNA 1 [Source:HGNC Symbol;Acc:23577]
ENSG00000149489	chr11	62379194	62382592	4160	+	2.56294	2.75304	2.33154	2.77826	1.43323	2.29858	-0.0306546	1.29752	0.0359806	0.849556	0.859841	ROM1	0	0	protein_coding	retinal outer segment membrane protein 1 [Source:HGNC Symbol;Acc:10254]
ENSG00000184887	chr14	105714827	105717430	10590	+	46.8984	44.9663	45.8537	42.9751	41.8653	42.0945	-0.0305722	5.46777	0.728055	0.393515	0.413933	BTBD6	0	0	protein_coding	BTB (POZ) domain containing 6 [Source:HGNC Symbol;Acc:19897]
ENSG00000107566	chr10	101909851	101948091	8207	-	97.6245	93.7053	98.3592	89.4669	89.9916	88.9246	-0.030546	6.54289	1.10871	0.292363	0.311759	ERLIN1	0	0	protein_coding	ER lipid raft associated 1 [Source:HGNC Symbol;Acc:16947]
ENSG00000180867	chr1	146649692	146651206	2344	+	1.63096	1.78438	1.71437	1.40671	1.81039	1.60624	-0.0303866	0.784215	0.0307876	0.860715	0.870592	PDIA3P1	0	0	pseudogene	protein disulfide isomerase family A, member 3 pseudogene 1 [Source:HGNC Symbol;Acc:4607]
ENSG00000074582	chr2	219523487	219528166	20474	+	29.3905	27.9382	29.7615	27.3254	28.2874	26.0598	-0.0303475	4.81994	0.448345	0.503122	0.523926	BCS1L	0	0	protein_coding	BC1 (ubiquinol-cytochrome c reductase) synthesis-like [Source:HGNC Symbol;Acc:1020]
ENSG00000114742	chr3	39093489	39138155	26964	+	173.447	168.037	165.083	152.206	152.601	160.845	-0.030177	7.34317	0.992303	0.31918	0.338996	WDR48	0	0	protein_coding	WD repeat domain 48 [Source:HGNC Symbol;Acc:30914]
ENSG00000173207	chr1	154947129	154951725	5388	+	189.657	197.658	196.856	181.642	179.078	177.905	-0.0301135	7.55084	1.3551	0.244388	0.262448	CKS1B	0	0	protein_coding	CDC28 protein kinase regulatory subunit 1B [Source:HGNC Symbol;Acc:19083]
ENSG00000111726	chr12	22199108	22218608	5344	+	47.9635	48.5351	45.9451	43.3619	42.9968	43.9223	-0.0297824	5.51082	0.616348	0.432408	0.452876	CMAS	0	0	protein_coding	cytidine monophosphate N-acetylneuraminic acid synthetase [Source:HGNC Symbol;Acc:18290]
ENSG00000149600	chr20	31290493	31331803	5718	-	40.6408	44.1506	42.7907	38.5791	39.2252	39.4913	-0.0295496	5.35579	0.510996	0.474708	0.495579	COMMD7	0	0	protein_coding	COMM domain containing 7 [Source:HGNC Symbol;Acc:16223]
ENSG00000126698	chr1	28525967	28559536	5630	-	242.347	247.926	241.086	225.18	224.866	223.987	-0.0293009	7.87457	1.64854	0.199157	0.215587	DNAJC8	0	0	protein_coding	DnaJ (Hsp40) homolog, subfamily C, member 8 [Source:HGNC Symbol;Acc:15470]
ENSG00000151348	chr11	44117099	44266979	17787	+	20.8363	21.0047	21.944	20.0808	19.0845	19.6625	-0.0292879	4.36089	0.335868	0.562224	0.582443	EXT2	0	0	protein_coding	exostosin glycosyltransferase 2 [Source:HGNC Symbol;Acc:3513]
ENSG00000157426	chr4	57204456	57253666	26974	-	32.2198	32.7306	30.6987	28.2046	31.531	29.0507	-0.0291178	4.94716	0.399001	0.527606	0.548507	AASDH	0	0	protein_coding	aminoadipate-semialdehyde dehydrogenase [Source:HGNC Symbol;Acc:23993]
ENSG00000113558	chr5	133484633	133512729	20667	-	290.444	300.03	290.506	272.621	261.677	275.94	-0.0290285	8.14167	1.14328	0.28496	0.304205	SKP1	0	0	protein_coding	S-phase kinase-associated protein 1 [Source:HGNC Symbol;Acc:10899]
ENSG00000087995	chr17	60501228	60527454	4665	+	35.3818	36.1974	34.7446	31.651	32.5871	33.2602	-0.028869	5.09147	0.480325	0.488275	0.509152	METTL2A	0	0	protein_coding	methyltransferase like 2A [Source:HGNC Symbol;Acc:25755]
ENSG00000226605	chr2	63053199	63085573	251	-	4.75974	3.67072	3.84019	3.44645	3.24362	4.34792	-0.0285864	1.99334	0.0414183	0.838733	0.849417	AC007098.1	0	0	antisense
ENSG00000074696	chr15	65822756	65870687	16219	+	250.602	251.801	247.601	229.54	227.808	233.43	-0.0285399	7.91047	1.50841	0.219382	0.236518	PTPLAD1	0	0	protein_coding	protein tyrosine phosphatase-like A domain containing 1 [Source:HGNC Symbol;Acc:24175]
ENSG00000101457	chr20	44420576	44440066	4859	+	38.9433	38.1347	39.362	36.258	37.4148	35.088	-0.0284268	5.23523	0.539756	0.462534	0.483398	DNTTIP1	0	0	protein_coding	deoxynucleotidyltransferase, terminal, interacting protein 1 [Source:HGNC Symbol;Acc:16160]
ENSG00000169188	chrX	55026790	55035490	3973	+	27.3935	26.8166	27.1785	25.778	26.0998	24.0935	-0.0283338	4.71912	0.388284	0.533203	0.553971	APEX2	0	0	protein_coding	APEX nuclease (apurinic/apyrimidinic endonuclease) 2 [Source:HGNC Symbol;Acc:17889]
ENSG00000143740	chr1	227916240	227968927	18341	+	46.3658	46.5467	46.288	41.4277	43.9774	43.4238	-0.0281967	5.4859	0.580778	0.446008	0.46658	SNAP47	0	0	protein_coding	synaptosomal-associated protein, 47kDa [Source:HGNC Symbol;Acc:30669]
ENSG00000151006	chr16	31094746	31100949	9452	-	3.49491	3.7217	3.33731	3.41128	3.01732	3.1017	-0.0281851	1.77593	0.0538204	0.816544	0.828343	PRSS53	0	0	protein_coding	protease, serine, 53 [Source:HGNC Symbol;Acc:34407]
ENSG00000212123	chr19	5782971	5784776	3032	-	1.93052	1.78438	2.42298	1.75839	2.18756	2.02164	-0.0280528	1.0666	0.0284137	0.86614	0.875588	PRR22	0	0	protein_coding	proline rich 22 [Source:HGNC Symbol;Acc:28354]
ENSG00000011478	chr19	46195741	46207247	5050	+	11.3834	11.6239	11.452	10.902	12.0693	9.7205	-0.028023	3.49397	0.150413	0.698141	0.715479	QPCTL	0	0	protein_coding	glutaminyl-peptide cyclotransferase-like [Source:HGNC Symbol;Acc:25952]
ENSG00000164199	chr5	89825161	90460038	40163	+	3.46163	3.67072	3.97734	3.65745	3.16819	3.40633	-0.0280214	1.8657	0.0574518	0.81057	0.822694	GPR98	0	0	protein_coding	G protein-coupled receptor 98 [Source:HGNC Symbol;Acc:17416]
ENSG00000177337	chr18	3593730	3598350	3703	+	4.79302	5.65902	5.96601	4.50148	6.18551	5.04026	-0.0279598	2.43815	0.0556437	0.813519	0.825583	DLGAP1-AS1	0	0	antisense	DLGAP1 antisense RNA 1 [Source:HGNC Symbol;Acc:31676]
ENSG00000206573	chr3	9391373	9440263	22741	-	72.0618	77.1871	71.615	67.6277	68.3423	67.1573	-0.0278893	6.1466	0.65255	0.419202	0.439813	SETD5-AS1	0	0	antisense	SETD5 antisense RNA 1 [Source:HGNC Symbol;Acc:44478]
ENSG00000185730	chr8	144371846	144380231	6868	+	6.32413	6.78063	7.68038	6.15437	7.0907	6.48033	-0.0277965	2.77218	0.0795805	0.777867	0.791433	ZNF696	0	0	protein_coding	zinc finger protein 696 [Source:HGNC Symbol;Acc:25872]
ENSG00000251634	chr5	70398725	70424580	2851	-	1.56439	1.52947	1.60008	1.47705	1.20693	1.52316	-0.0277607	0.650711	0.0237924	0.877414	0.886378	RP11-1280N14.3	0	0	pseudogene
ENSG00000258410	chr15	20333998	20353206	572	-	1.49782	1.37652	1.71437	1.54738	1.65953	1.30161	-0.0276852	0.665422	0.0236633	0.877745	0.886656	RP11-173D3.1	0	0	lincRNA
ENSG00000126903	chrX	153715645	153719016	8812	-	11.6164	10.9612	11.132	10.48	9.80629	10.5236	-0.0276802	3.43958	0.168028	0.68187	0.699821	SLC10A3	0	0	protein_coding	solute carrier family 10, member 3 [Source:HGNC Symbol;Acc:22979]
ENSG00000147117	chrX	47229982	47273704	2318	+	1.39796	0.764733	0.80004	0.773692	0.75433	1.10775	-0.0274094	0.0274689	0.0101211	0.919865	0.926319	ZNF157	0	0	protein_coding	zinc finger protein 157 [Source:HGNC Symbol;Acc:12942]
ENSG00000151502	chr11	134094539	134117686	10341	+	73.2267	67.0926	71.1578	65.3066	64.0426	66.188	-0.0273622	6.08804	0.602261	0.437717	0.458289	VPS26B	0	0	protein_coding	vacuolar protein sorting 26 homolog B (S. pombe) [Source:HGNC Symbol;Acc:28119]
ENSG00000243015	chr12	93903263	93903544	282	+	1.23154	1.83536	1.02862	1.51222	1.35779	0.858506	-0.0271037	0.430489	0.0107296	0.9175	0.924109	RN7SL737P	0	0	misc_RNA	RNA, 7SL, cytoplasmic 737, pseudogene [Source:HGNC Symbol;Acc:46753]
ENSG00000258428	chr14	57099962	57115376	818	-	4.26046	4.38447	3.58875	3.37611	3.31905	4.12637	-0.0270253	1.97241	0.0427645	0.836169	0.847139	RP11-1085N6.2	0	0	antisense
ENSG00000170473	chr12	56295197	56326402	6000	-	40.1416	41.7034	41.4421	40.021	38.2445	36.0295	-0.0267479	5.31227	0.35273	0.552572	0.572993	WIBG	0	0	protein_coding	within bgcn homolog (Drosophila) [Source:HGNC Symbol;Acc:30258]
ENSG00000122566	chr7	26229547	26241149	20413	-	2621.75	2731.12	2698.12	2487.53	2473	2491.49	-0.0263516	11.3378	0.891809	0.344987	0.365185	HNRNPA2B1	0	0	protein_coding	heterogeneous nuclear ribonucleoprotein A2/B1 [Source:HGNC Symbol;Acc:5033]
ENSG00000088888	chr20	3827487	3849280	7394	+	78.4857	77.5949	79.2497	71.7775	73.698	72.9453	-0.0259089	6.24462	0.77828	0.377668	0.398116	MAVS	0	0	protein_coding	mitochondrial antiviral signaling protein [Source:HGNC Symbol;Acc:29233]
ENSG00000235173	chr8	145192672	145195746	8247	+	1.16497	1.58045	1.3715	1.37154	0.829763	1.30161	-0.0256507	0.441756	0.017444	0.894924	0.902902	FAM203A	0	0	protein_coding	family with sequence similarity 203, member A [Source:HGNC Symbol;Acc:24161]
ENSG00000172840	chr16	66912492	66929657	8419	+	94.3959	91.2072	91.136	84.8248	84.0324	86.3491	-0.0255346	6.47375	0.736133	0.390902	0.411319	PDP2	0	0	protein_coding	pyruvate dehyrogenase phosphatase catalytic subunit 2 [Source:HGNC Symbol;Acc:30263]
ENSG00000017260	chr3	130569439	130735556	66135	+	76.8215	79.4812	76.5067	69.8433	73.0191	72.2529	-0.0255287	6.22584	0.652355	0.419272	0.439857	ATP2C1	0	0	protein_coding	ATPase, Ca++ transporting, type 2C, member 1 [Source:HGNC Symbol;Acc:13211]
ENSG00000162736	chr1	160313062	160328742	21425	+	37.0128	33.0365	35.7275	32.3192	34.4729	32.5124	-0.0255253	5.10057	0.322014	0.5704	0.590574	NCSTN	0	0	protein_coding	nicastrin [Source:HGNC Symbol;Acc:17091]
ENSG00000054654	chr14	64319683	64693165	153798	+	302.027	308.646	301.546	280.956	277.895	283.445	-0.0254162	8.19467	1.22692	0.268007	0.286616	SYNE2	0	0	protein_coding	spectrin repeat containing, nuclear envelope 2 [Source:HGNC Symbol;Acc:17084]
ENSG00000223820	chr10	89577685	89605369	3425	+	2.82921	2.65107	2.65156	2.53208	1.73496	2.76937	-0.0253426	1.39505	0.0332846	0.855237	0.865213	CFL1P1	0	0	pseudogene	cofilin 1 (non-muscle) pseudogene 1 [Source:HGNC Symbol;Acc:28560]
ENSG00000102898	chr16	67880635	67906470	9391	+	145.255	148.103	148.122	140.284	135.779	132.736	-0.0250468	7.14999	0.820691	0.364978	0.385391	NUTF2	0	0	protein_coding	nuclear transport factor 2 [Source:HGNC Symbol;Acc:13722]
ENSG00000171159	chr9	130922539	130926207	3290	+	17.7076	17.9967	18.2181	15.7552	17.6513	16.9763	-0.0250122	4.12771	0.20093	0.653971	0.672507	C9orf16	0	0	protein_coding	chromosome 9 open reading frame 16 [Source:HGNC Symbol;Acc:17823]
ENSG00000106608	chr7	43915493	43966010	32708	-	35.4151	34.311	34.7903	32.073	33.5677	31.9309	-0.0247822	5.07928	0.397787	0.528235	0.549099	URGCP	0	0	protein_coding	upregulator of cell proliferation [Source:HGNC Symbol;Acc:30890]
ENSG00000110435	chr11	34937376	35042138	8818	+	46.6987	48.4841	49.0539	44.5928	48.2017	42.6483	-0.0244441	5.54712	0.336106	0.562085	0.582349	PDHX	0	0	protein_coding	pyruvate dehydrogenase complex, component X [Source:HGNC Symbol;Acc:21350]
ENSG00000262728	chr15	32898619	32907361	966	-	1.39796	1.58045	1.69151	1.23087	2.03669	1.41238	-0.0244314	0.686146	0.0176011	0.894455	0.90258	AC123768.4	0	0	lincRNA
ENSG00000065600	chr1	212537273	212588243	6399	-	29.8898	29.1618	29.6472	27.4309	30.6258	25.949	-0.0240874	4.8527	0.247039	0.619168	0.63862	TMEM206	0	0	protein_coding	transmembrane protein 206 [Source:HGNC Symbol;Acc:25593]
ENSG00000142546	chr19	50058968	50093519	17035	-	68.6667	63.5238	68.9177	62.9504	63.8163	61.3416	-0.0239155	6.02363	0.446249	0.504122	0.5249	NOSIP	0	0	protein_coding	nitric oxide synthase interacting protein [Source:HGNC Symbol;Acc:17946]
ENSG00000261641	chr16	1495344	1496520	1124	+	9.98546	9.53367	10.3777	9.56565	10.108	8.8343	-0.0233641	3.29544	0.103527	0.747637	0.76307	LA16c-390E6.5	0	0	antisense
ENSG00000267858	chr19	59070496	59086164	3691	+	10.3183	9.07483	10.2177	9.21397	9.05196	9.38817	-0.0232637	3.26918	0.105767	0.745015	0.760681	AC016629.8	0	0	antisense
ENSG00000197020	chr19	21905568	21950430	9628	-	42.4715	46.6487	41.1906	40.5837	38.3954	40.1005	-0.0232392	5.38204	0.237096	0.626311	0.645372	ZNF100	0	0	protein_coding	zinc finger protein 100 [Source:HGNC Symbol;Acc:12880]
ENSG00000108518	chr17	4848947	4852356	3003	-	562.415	508.242	567.823	513.239	515.735	493.225	-0.0231998	9.04365	0.383351	0.535815	0.556507	PFN1	0	0	protein_coding	profilin 1 [Source:HGNC Symbol;Acc:8881]
ENSG00000164542	chr7	36363830	36429734	25168	-	25.7625	26.5107	27.0413	24.6526	23.3842	24.9244	-0.0230387	4.67247	0.244341	0.621088	0.640479	KIAA0895	0	0	protein_coding	KIAA0895 [Source:HGNC Symbol;Acc:22206]
ENSG00000244513	chr3	69063092	69105773	7870	+	46.8651	46.5977	45.9451	43.2564	38.5463	45.3069	-0.0229045	5.47828	0.237309	0.626156	0.645298	CTD-2013N24.2	0	0	antisense
ENSG00000124562	chr6	34725183	34741571	3007	+	206.599	203.878	210.822	192.755	188.507	194.216	-0.0228938	7.64302	0.832162	0.361648	0.382049	SNRPC	0	0	protein_coding	small nuclear ribonucleoprotein polypeptide C [Source:HGNC Symbol;Acc:11157]
ENSG00000067191	chr17	37329709	37353956	16375	-	19.4717	17.6908	20.0924	17.8301	18.4811	17.7517	-0.0227784	4.222	0.163223	0.686206	0.704048	CACNB1	0	0	protein_coding	calcium channel, voltage-dependent, beta 1 subunit [Source:HGNC Symbol;Acc:1401]
ENSG00000143224	chr1	161136200	161147803	20299	+	21.968	21.8204	22.3325	20.0105	20.8949	20.6872	-0.0227078	4.41912	0.222178	0.637385	0.656075	PPOX	0	0	protein_coding	protoporphyrinogen oxidase [Source:HGNC Symbol;Acc:9280]
ENSG00000188599	chr16	15198178	15225458	8654	-	2.89578	3.31384	2.92586	2.63759	3.09275	2.76937	-0.0227035	1.58582	0.0302564	0.86191	0.871746	NPIPP1	0	0	pseudogene	nuclear pore complex interacting protein pseudogene 1 [Source:HGNC Symbol;Acc:35407]
ENSG00000100580	chr14	77801364	77843452	7784	-	120.691	121.949	121.126	111.693	110.736	113.683	-0.0225694	6.86935	0.698321	0.403349	0.423892	TMED8	0	0	protein_coding	transmembrane emp24 protein transport domain containing 8 [Source:HGNC Symbol;Acc:18633]
ENSG00000185055	chr7	105205567	105241322	5444	-	14.1794	17.079	13.8521	13.2231	14.1814	13.8746	-0.022418	3.85594	0.0868389	0.768235	0.782369	EFCAB10	0	0	protein_coding	EF-hand calcium binding domain 10 [Source:HGNC Symbol;Acc:34531]
ENSG00000151151	chr10	59951278	60027694	6133	-	14.9782	15.8045	15.4751	14.3485	14.634	14.0407	-0.0221176	3.90434	0.14689	0.701525	0.718674	IPMK	0	0	protein_coding	inositol polyphosphate multikinase [Source:HGNC Symbol;Acc:20739]
ENSG00000156256	chr21	30396950	30426809	17062	+	168.188	176.245	165.517	150.096	157.202	164.445	-0.0220372	7.35728	0.383171	0.535911	0.556571	USP16	0	0	protein_coding	ubiquitin specific peptidase 16 [Source:HGNC Symbol;Acc:12614]
ENSG00000165434	chr11	74041363	74109518	8515	-	29.1576	30.7932	28.7329	27.8529	24.6666	27.8599	-0.0217701	4.82281	0.197186	0.657002	0.675495	PGM2L1	0	0	protein_coding	phosphoglucomutase 2-like 1 [Source:HGNC Symbol;Acc:20898]
ENSG00000123636	chr2	160175490	160473203	54254	-	27.7596	27.1225	27.2242	26.622	24.8175	24.592	-0.0216874	4.72656	0.219125	0.639707	0.65834	BAZ2B	0	0	protein_coding	bromodomain adjacent to zinc finger domain, 2B [Source:HGNC Symbol;Acc:963]
ENSG00000124766	chr6	21593972	21598847	6958	+	249.736	246.55	258.116	239.915	229.015	231.27	-0.0216509	7.92442	0.63579	0.425239	0.445628	SOX4	0	0	protein_coding	SRY (sex determining region Y)-box 4 [Source:HGNC Symbol;Acc:11200]
ENSG00000048405	chr7	126986844	127071978	14281	-	48.9953	50.4724	48.8253	44.8038	46.0141	46.2485	-0.0214593	5.57621	0.356938	0.550212	0.570655	ZNF800	0	0	protein_coding	zinc finger protein 800 [Source:HGNC Symbol;Acc:27267]
ENSG00000118503	chr6	138188351	138204449	6620	+	30.2892	31.558	29.9444	28.5563	30.0978	27.1399	-0.0214393	4.89286	0.225928	0.634559	0.653373	TNFAIP3	0	0	protein_coding	tumor necrosis factor, alpha-induced protein 3 [Source:HGNC Symbol;Acc:11896]
ENSG00000131732	chr5	80597409	80609116	12176	+	37.7118	38.5425	36.8933	34.4645	34.85	35.0326	-0.0213909	5.18503	0.298271	0.584968	0.604962	ZCCHC9	0	0	protein_coding	zinc finger, CCHC domain containing 9 [Source:HGNC Symbol;Acc:25424]
ENSG00000181638	chr8	144328991	144344875	9055	+	5.39215	4.89429	5.44027	5.20484	4.67685	4.79102	-0.0212798	2.36619	0.0470224	0.828328	0.83969	ZFP41	0	0	protein_coding	ZFP41 zinc finger protein [Source:HGNC Symbol;Acc:26786]
ENSG00000163508	chr3	27757440	27764206	8888	-	1.23154	1.22357	1.21149	1.40671	1.13149	0.913893	-0.0212771	0.329384	0.0107067	0.917587	0.92414	EOMES	0	0	protein_coding	eomesodermin [Source:HGNC Symbol;Acc:3372]
ENSG00000101132	chr20	52824386	52844591	3653	+	76.8215	85.956	76.5981	73.1491	71.6613	75.4377	-0.0210884	6.26311	0.236022	0.627094	0.646056	PFDN4	0	0	protein_coding	prefoldin subunit 4 [Source:HGNC Symbol;Acc:8868]
ENSG00000073849	chr3	186648274	186796341	28924	+	20.5701	20.8007	19.9324	18.6038	19.8389	18.6656	-0.0209293	4.30983	0.173648	0.67689	0.695017	ST6GAL1	0	0	protein_coding	ST6 beta-galactosamide alpha-2,6-sialyltranferase 1 [Source:HGNC Symbol;Acc:10860]
ENSG00000253607	chr8	124014800	124042991	625	+	2.09695	2.49813	2.67442	2.39141	2.64015	2.02164	-0.0208203	1.29303	0.0183187	0.892338	0.900612	RP11-557C18.3	0	0	antisense
ENSG00000174485	chr15	65950384	66084631	21287	-	49.661	50.4724	48.6653	46.8435	43.9774	45.8331	-0.0206183	5.57678	0.318371	0.572588	0.592726	DENND4A	0	0	protein_coding	DENN/MADD domain containing 4A [Source:HGNC Symbol;Acc:24321]
ENSG00000272906	chr1	179850742	179851730	989	-	1.96381	1.83536	1.85152	1.82873	1.96126	1.60624	-0.0202271	0.931015	0.0151459	0.902053	0.909624	RP11-533E19.7	0	0	lincRNA
ENSG00000126882	chr9	134133463	134151934	12977	-	22.6337	21.8714	22.4468	20.8545	21.7247	20.3549	-0.0200539	4.44324	0.175619	0.675166	0.693291	FAM78A	0	0	protein_coding	family with sequence similarity 78, member A [Source:HGNC Symbol;Acc:25465]
ENSG00000186141	chr1	145592605	145611025	6666	-	57.2833	56.6922	57.8772	54.5453	51.6716	52.9781	-0.0194078	5.79042	0.328289	0.566668	0.586822	POLR3C	0	0	protein_coding	polymerase (RNA) III (DNA directed) polypeptide C (62kD) [Source:HGNC Symbol;Acc:30076]
ENSG00000250938	chr4	120988113	121337921	3999	+	1.23154	0.815715	1.00576	0.949531	1.13149	0.913893	-0.0193237	0.106455	0.00765559	0.930277	0.936281	RP11-679C8.2	0	0	antisense
ENSG00000119878	chr2	46843555	46852881	3677	+	28.8247	29.7226	29.4872	27.8881	27.0804	26.7521	-0.0192383	4.8285	0.200443	0.654364	0.672868	CRIPT	0	0	protein_coding	cysteine-rich PDZ-binding protein [Source:HGNC Symbol;Acc:14312]
ENSG00000116213	chr1	3547331	3569325	14617	-	42.7711	43.9976	44.2079	43.2564	38.6217	39.242	-0.0191538	5.398	0.179842	0.671509	0.689667	WRAP73	0	0	protein_coding	WD repeat containing, antisense to TP73 [Source:HGNC Symbol;Acc:12759]
ENSG00000136986	chr8	124025404	124054663	12882	-	59.1139	59.8021	60.483	56.9015	54.8398	54.889	-0.0187884	5.85415	0.31301	0.575839	0.595901	DERL1	0	0	protein_coding	derlin 1 [Source:HGNC Symbol;Acc:28454]
ENSG00000269982	chr3	10000401	10004223	3823	+	4.49346	4.02759	4.11449	4.36081	3.16819	3.84943	-0.0187414	2.03516	0.0278061	0.867565	0.87692	RP11-1020A11.2	0	0	antisense
ENSG00000139651	chr12	53574484	53584596	6212	+	45.101	43.5898	47.6367	41.5332	43.7511	42.7868	-0.0186292	5.46666	0.192079	0.661192	0.679587	ZNF740	0	0	protein_coding	zinc finger protein 740 [Source:HGNC Symbol;Acc:27465]
ENSG00000128272	chr22	39915700	39918691	5349	+	684.004	642.223	691.349	621.661	629.715	627.955	-0.0184807	9.34584	0.397771	0.528243	0.549099	ATF4	0	0	protein_coding	activating transcription factor 4 [Source:HGNC Symbol;Acc:786]
ENSG00000197562	chr16	639357	679272	18105	+	14.9449	14.428	15.2008	15.5442	12.2201	13.2376	-0.0182572	3.84538	0.062383	0.802768	0.815092	RAB40C	0	0	protein_coding	RAB40C, member RAS oncogene family [Source:HGNC Symbol;Acc:18285]
ENSG00000134440	chr18	55267888	55289445	13705	-	510.756	514.818	514.631	477.72	473.417	480.763	-0.0181512	8.95507	0.720857	0.395863	0.416268	NARS	0	0	protein_coding	asparaginyl-tRNA synthetase [Source:HGNC Symbol;Acc:7643]
ENSG00000136381	chr15	78729773	78793798	18056	+	196.314	200.258	194.433	179.954	181.115	186.822	-0.0180912	7.57152	0.481953	0.487539	0.508418	IREB2	0	0	protein_coding	iron-responsive element binding protein 2 [Source:HGNC Symbol;Acc:6115]
ENSG00000224328	chr6	30670844	30680961	738	+	9.65261	9.38072	8.75472	7.91276	8.37306	9.13893	-0.0177195	3.16287	0.0462488	0.829724	0.840924	MDC1-AS1	0	0	antisense	MDC1 antisense RNA 1 [Source:HGNC Symbol;Acc:39764]
ENSG00000214279	chr10	135267432	135337062	24165	+	4.42689	3.77268	4.22878	4.22014	4.45055	3.40633	-0.0176842	2.0541	0.0221028	0.881814	0.890323	RP11-108K14.4	0	0	pseudogene
ENSG00000108557	chr17	17584787	17714767	19020	+	44.6683	41.0407	41.2363	39.4231	42.8459	37.4696	-0.0176494	5.36622	0.137364	0.710916	0.727789	RAI1	0	0	protein_coding	retinoic acid induced 1 [Source:HGNC Symbol;Acc:9834]
ENSG00000139624	chr12	50523575	50561288	28138	-	30.1228	29.9775	31.2244	29.1541	28.74	27.7214	-0.017589	4.8883	0.160968	0.688267	0.705988	CERS5	0	0	protein_coding	ceramide synthase 5 [Source:HGNC Symbol;Acc:23749]
ENSG00000132359	chr17	2680350	2941033	26070	+	9.78575	10.0945	8.75472	8.26444	8.29763	9.36048	-0.0175738	3.19852	0.0426925	0.836305	0.847223	RAP1GAP2	0	0	protein_coding	RAP1 GTPase activating protein 2 [Source:HGNC Symbol;Acc:29176]
ENSG00000260787	chr15	77334178	77335533	1356	-	0.599128	1.63143	1.39436	0.914363	0.980629	1.35699	-0.0173665	0.289594	0.00321015	0.954818	0.958838	RP11-797A18.4	0	0	lincRNA
ENSG00000006744	chr17	12895708	12921504	30944	-	70.2977	61.7904	69.1006	64.4274	62.3077	61.5632	-0.0173662	6.02478	0.162851	0.686545	0.704351	ELAC2	0	0	protein_coding	elaC ribonuclease Z 2 [Source:HGNC Symbol;Acc:14198]
ENSG00000106683	chr7	73497263	73536855	15947	+	18.1403	17.9967	17.4866	15.8959	17.5759	16.6993	-0.017068	4.12048	0.0977212	0.754582	0.769673	LIMK1	0	0	protein_coding	LIM domain kinase 1 [Source:HGNC Symbol;Acc:6613]
ENSG00000234072	chr2	27579113	27590489	3995	+	35.4817	32.5776	35.1103	32.4951	31.6819	32.2355	-0.0170163	5.06184	0.160774	0.688445	0.706122	AC074117.10	0	0	antisense
ENSG00000111605	chr12	69633317	69668138	12966	+	210.094	207.447	207.759	196.342	187.828	195.712	-0.016921	7.65315	0.468376	0.493735	0.514449	CPSF6	0	0	protein_coding	cleavage and polyadenylation specific factor 6, 68kDa [Source:HGNC Symbol;Acc:13871]
ENSG00000115641	chr2	105974169	106054970	21245	-	9.05349	11.2161	9.94335	9.88216	8.75023	8.97277	-0.0165526	3.28146	0.0384894	0.844464	0.855061	FHL2	0	0	protein_coding	four and a half LIM domains 2 [Source:HGNC Symbol;Acc:3703]
ENSG00000198837	chr1	153901977	153919172	18145	-	68.8331	68.4691	70.8378	65.7286	67.2108	62.7263	-0.0164861	6.07666	0.239235	0.624759	0.644018	DENND4B	0	0	protein_coding	DENN/MADD domain containing 4B [Source:HGNC Symbol;Acc:29044]
ENSG00000049759	chr18	55711599	56068772	73692	+	2.59622	1.27456	1.87438	1.75839	2.26299	1.66162	-0.0161591	0.979847	0.00590218	0.938762	0.944235	NEDD4L	0	0	protein_coding	neural precursor cell expressed, developmentally down-regulated 4-like, E3 ubiquitin protein ligase [Source:HGNC Symbol;Acc:7728]
ENSG00000215105	chrX	74960541	74966749	10894	-	1.49782	1.58045	1.00576	1.33638	1.13149	1.13544	-0.016091	0.427783	0.00544054	0.941201	0.946512	TTC3P1	0	0	pseudogene	tetratricopeptide repeat domain 3 pseudogene 1 [Source:HGNC Symbol;Acc:23318]
ENSG00000156500	chrX	133930819	133988640	14789	+	11.5831	12.5926	13.3264	11.9219	11.9938	11.4098	-0.0160468	3.61253	0.0499208	0.823201	0.83473	FAM122C	0	0	protein_coding	family with sequence similarity 122C [Source:HGNC Symbol;Acc:25202]
ENSG00000161960	chr17	7476024	7482323	30992	+	21.9347	24.0126	24.4812	22.4722	23.3088	20.6872	-0.0160342	4.51868	0.0737271	0.785985	0.799392	EIF4A1	0	0	protein_coding	eukaryotic translation initiation factor 4A1 [Source:HGNC Symbol;Acc:3282]
ENSG00000236830	chr21	37504065	37528615	11708	-	2.66279	1.73339	2.01153	1.86389	2.86645	1.71701	-0.0156921	1.13055	0.00661625	0.935171	0.940973	CBR3-AS1	0	0	processed_transcript	CBR3 antisense RNA 1 [Source:HGNC Symbol;Acc:43664]
ENSG00000173762	chr17	80272744	80275478	8012	-	74.9908	70.5594	74.6094	69.5971	73.3209	64.9418	-0.0156827	6.16049	0.160964	0.688271	0.705988	CD7	0	0	protein_coding	CD7 molecule [Source:HGNC Symbol;Acc:1695]
ENSG00000197555	chr14	71787166	72207946	36159	+	44.2023	43.7937	44.2308	40.0913	42.8459	41.1529	-0.0156409	5.42172	0.183073	0.668745	0.686959	SIPA1L1	0	0	protein_coding	signal-induced proliferation-associated 1 like 1 [Source:HGNC Symbol;Acc:20284]
ENSG00000244754	chr13	33006554	33112970	31781	-	185.497	188.685	180.466	167.364	175.608	173.64	-0.0156332	7.4832	0.336087	0.562097	0.582349	N4BP2L2	0	0	protein_coding	NEDD4 binding protein 2-like 2 [Source:HGNC Symbol;Acc:26916]
ENSG00000230510	chr19	46984053	47104457	6741	-	1.63096	0.815715	1.5315	1.58255	1.05606	1.16314	-0.0154358	0.480393	0.00466098	0.94557	0.950552	PPP5D1	0	0	protein_coding	PPP5 tetratricopeptide repeat domain containing 1 [Source:HGNC Symbol;Acc:44209]
ENSG00000260336	chr7	100737328	100741248	3921	+	77.2209	79.7362	77.2839	75.0481	71.2842	71.0067	-0.0152635	6.23776	0.219883	0.639129	0.657828	RP11-395B7.7	0	0	sense_overlapping
ENSG00000175093	chr3	140770244	140867453	5773	+	1.93052	2.14125	1.98867	1.89906	2.26299	1.68932	-0.0152494	1.02943	0.00915967	0.923754	0.930062	SPSB4	0	0	protein_coding	splA/ryanodine receptor domain and SOCS box containing 4 [Source:HGNC Symbol;Acc:30630]
ENSG00000117153	chr1	202860228	202897764	8648	-	88.6709	88.709	89.5816	84.1917	78.224	84.3551	-0.0151591	6.42379	0.225841	0.634625	0.6534	KLHL12	0	0	protein_coding	kelch-like family member 12 [Source:HGNC Symbol;Acc:19360]
ENSG00000271554	chr1	36457710	36479231	752	-	2.76264	3.67072	2.99444	3.09477	2.94189	2.6309	-0.0151099	1.62298	0.0124737	0.911073	0.917978	RP4-665N4.8	0	0	antisense
ENSG00000213906	chr14	24774940	24781259	4893	+	1.49782	1.63143	1.60008	1.23087	1.81039	1.52316	-0.0150528	0.685384	0.00702727	0.933193	0.939041	LTB4R2	0	0	protein_coding	leukotriene B4 receptor 2 [Source:HGNC Symbol;Acc:19260]
ENSG00000132801	chr20	44486256	44507761	5538	+	9.98546	10.1455	10.2862	9.38981	10.0326	9.30509	-0.0149988	3.31343	0.0447569	0.832452	0.84353	ZSWIM3	0	0	protein_coding	zinc finger, SWIM-type containing 3 [Source:HGNC Symbol;Acc:16157]
ENSG00000182621	chr20	8112824	8949003	27130	+	33.9839	32.2717	31.7502	30.9477	29.4943	30.2692	-0.0147251	4.98099	0.112233	0.737616	0.753506	PLCB1	0	0	protein_coding	phospholipase C, beta 1 (phosphoinositide-specific) [Source:HGNC Symbol;Acc:15917]
ENSG00000271918	chr5	115419504	115421113	1610	-	7.32267	7.90224	7.24608	6.75222	6.93984	7.00651	-0.0142113	2.8629	0.0293187	0.864045	0.873688	CTD-2287O16.5	0	0	antisense
ENSG00000115649	chr2	220036619	220042828	6206	-	33.1185	34.5149	33.9446	32.4247	32.7379	30.2139	-0.0141192	5.04225	0.104603	0.746374	0.761972	CNPPD1	0	0	protein_coding	cyclin Pas1/PHO80 domain containing 1 [Source:HGNC Symbol;Acc:25220]
ENSG00000107829	chr10	103370423	103455052	7183	-	19.8711	19.4752	19.4753	17.8652	19.16	18.2502	-0.014043	4.2568	0.0756148	0.783331	0.796892	FBXW4	0	0	protein_coding	F-box and WD repeat domain containing 4 [Source:HGNC Symbol;Acc:10847]
ENSG00000105270	chr19	36505562	36524245	7504	-	8.32122	8.46305	8.89187	7.59625	9.57999	7.75424	-0.0140336	3.08817	0.0297998	0.862945	0.872685	CLIP3	0	0	protein_coding	CAP-GLY domain containing linker protein 3 [Source:HGNC Symbol;Acc:24314]
ENSG00000179008	chr14	60863187	60982261	5825	-	1.43125	1.58045	1.3715	1.23087	1.50866	1.35699	-0.0139461	0.56096	0.00550436	0.940858	0.946226	C14orf39	0	0	protein_coding	chromosome 14 open reading frame 39 [Source:HGNC Symbol;Acc:19849]
ENSG00000164296	chr5	149372681	149380730	7092	-	10.0853	8.25912	9.73763	9.49531	9.50456	7.97579	-0.0138345	3.2114	0.0235292	0.878089	0.886893	TIGD6	0	0	protein_coding	tigger transposable element derived 6 [Source:HGNC Symbol;Acc:18332]
ENSG00000197971	chr18	74690783	74845639	61863	-	30.5555	29.0599	31.453	27.5364	30.3995	28.5245	-0.0137577	4.89303	0.0880556	0.766664	0.780867	MBP	0	0	protein_coding	myelin basic protein [Source:HGNC Symbol;Acc:6925]
ENSG00000132967	chr3	22423310	22424420	1627	+	14.2459	15.4476	15.0865	14.454	13.2762	13.653	-0.0137188	3.85405	0.0513265	0.820771	0.832474	HMGB1P5	0	0	pseudogene	high mobility group box 1 pseudogene 5 [Source:HGNC Symbol;Acc:4997]
ENSG00000172586	chr10	75541805	75543410	2037	+	50.593	52.1548	49.7853	47.6876	44.1283	48.2979	-0.0136293	5.6128	0.121707	0.72719	0.743324	CHCHD1	0	0	protein_coding	coiled-coil-helix-coiled-coil-helix domain containing 1 [Source:HGNC Symbol;Acc:23518]
ENSG00000188343	chr8	94710789	94743755	20479	+	31.7205	34.9228	33.7617	30.5608	33.4922	30.4631	-0.0135718	5.02712	0.0815633	0.77519	0.788957	FAM92A1	0	0	protein_coding	family with sequence similarity 92, member A1 [Source:HGNC Symbol;Acc:30452]
ENSG00000239521	chr7	99798276	99869837	10970	-	18.806	19.5262	19.7953	18.4983	18.7074	17.5578	-0.0131045	4.24171	0.0614127	0.804277	0.816511	GATS	0	0	pseudogene
ENSG00000083067	chr9	73143979	74061820	80900	-	1.13169	0.815715	1.21149	1.0902	1.20693	0.913893	-0.0128064	0.180698	0.00357688	0.952309	0.956615	TRPM3	0	0	protein_coding	transient receptor potential cation channel, subfamily M, member 3 [Source:HGNC Symbol;Acc:17992]
ENSG00000129347	chr19	10663761	10676713	20137	-	81.8142	77.7988	82.2212	77.334	74.3015	74.7177	-0.0120396	6.29004	0.141517	0.706777	0.723867	KRI1	0	0	protein_coding	KRI1 homolog (S. cerevisiae) [Source:HGNC Symbol;Acc:25769]
ENSG00000139160	chr12	31800094	31826048	12749	+	6.1577	6.93358	5.646	5.80269	5.28031	5.7603	-0.0115899	2.58731	0.014543	0.904012	0.911317	METTL20	0	0	protein_coding	methyltransferase like 20 [Source:HGNC Symbol;Acc:28739]
ENSG00000162520	chr1	33145507	33169197	7932	-	137.2	142.24	136.418	124.67	129.594	133.179	-0.011532	7.0682	0.137012	0.711269	0.728105	SYNC	0	0	protein_coding	syncoilin, intermediate filament protein [Source:HGNC Symbol;Acc:28897]
ENSG00000140650	chr16	8882680	8943188	21868	+	23.5324	24.4205	24.1841	22.1909	21.7247	22.875	-0.0114856	4.54044	0.0598623	0.806714	0.818934	PMM2	0	0	protein_coding	phosphomannomutase 2 [Source:HGNC Symbol;Acc:9115]
ENSG00000244274	chr20	44034697	44039250	11309	+	13.7467	12.7965	13.7378	13.7858	11.9938	11.936	-0.0114366	3.71179	0.0274793	0.868339	0.877647	DBNDD2	0	0	protein_coding	dysbindin (dystrobrevin binding protein 1) domain containing 2 [Source:HGNC Symbol;Acc:15881]
ENSG00000140307	chr15	59930261	59949740	7024	-	51.5583	52.0018	51.614	47.4062	48.8806	48.6856	-0.0114097	5.64919	0.111951	0.737934	0.753783	GTF2A2	0	0	protein_coding	general transcription factor IIA, 2, 12kDa [Source:HGNC Symbol;Acc:4647]
ENSG00000224195	chr10	75573276	75574495	445	+	7.32267	7.03554	6.92606	6.96323	6.03464	6.53572	-0.0112419	2.7854	0.0175443	0.894625	0.902695	RP11-574K11.5	0	0	antisense
ENSG00000135392	chr12	56214744	56224608	10914	-	29.6235	28.3971	28.6186	27.4309	27.005	26.6137	-0.0110658	4.81098	0.0669589	0.795817	0.808581	DNAJC14	0	0	protein_coding	DnaJ (Hsp40) homolog, subfamily C, member 14 [Source:HGNC Symbol;Acc:24581]
ENSG00000105327	chr19	47724081	47736023	9195	-	0.931977	0.91768	1.44007	1.16054	1.28236	0.913893	-0.0110537	0.238569	0.00221986	0.962421	0.965875	BBC3	0	0	protein_coding	BCL2 binding component 3 [Source:HGNC Symbol;Acc:17868]
ENSG00000163257	chr4	17802278	17812381	8427	-	80.5827	76.2184	79.6611	71.9885	75.433	74.7731	-0.011047	6.26034	0.117576	0.731678	0.747629	DCAF16	0	0	protein_coding	DDB1 and CUL4 associated factor 16 [Source:HGNC Symbol;Acc:25987]
ENSG00000269983	chr5	69745463	69746180	718	+	8.62078	6.8826	6.97178	7.24457	6.56267	7.00651	-0.0110194	2.86926	0.0122269	0.911953	0.918751	RP11-497H16.9	0	0	lincRNA
ENSG00000176438	chr14	95883831	95942173	17347	-	3.5282	3.77268	2.92586	3.37611	2.48929	3.12939	-0.010917	1.71714	0.00629917	0.93674	0.942494	SYNE3	0	0	protein_coding	spectrin repeat containing, nuclear envelope family member 3 [Source:HGNC Symbol;Acc:19861]
ENSG00000124641	chr6	41873092	41888877	9106	-	60.2123	57.9158	59.4315	53.3496	56.4993	56.6614	-0.010845	5.84605	0.0906863	0.763306	0.777679	MED20	0	0	protein_coding	mediator complex subunit 20 [Source:HGNC Symbol;Acc:16840]
ENSG00000143126	chr1	109792641	109818372	17734	+	22.0679	21.9733	23.0869	19.8698	24.2894	20.4103	-0.0107916	4.46259	0.0349973	0.851601	0.861697	CELSR2	0	0	protein_coding	cadherin, EGF LAG seven-pass G-type receptor 2 [Source:HGNC Symbol;Acc:3231]
ENSG00000101935	chrX	109437414	109683461	12900	-	20.9362	22.3812	23.4297	20.327	18.8582	22.4319	-0.0100951	4.42765	0.0231695	0.879017	0.887776	AMMECR1	0	0	protein_coding	Alport syndrome, mental retardation, midface hypoplasia and elliptocytosis chromosomal region gene 1 [Source:HGNC Symbol;Acc:467]
ENSG00000129197	chr17	5322961	5336196	24042	+	123.387	126.436	124.006	114.542	117.977	117.034	-0.0100231	6.91711	0.138781	0.709496	0.726493	RPAIN	0	0	protein_coding	RPA interacting protein [Source:HGNC Symbol;Acc:28641]
ENSG00000139269	chr12	57846106	57853063	5282	+	2.29666	2.09027	2.33154	2.00457	1.96126	2.27089	-0.00991541	1.16655	0.0043956	0.94714	0.951953	INHBE	0	0	protein_coding	inhibin, beta E [Source:HGNC Symbol;Acc:24029]
ENSG00000214517	chr11	73882144	73965748	17232	+	34.1836	32.3737	31.8873	29.963	31.6064	30.7677	-0.00914383	4.99649	0.0430069	0.835712	0.846728	PPME1	0	0	protein_coding	protein phosphatase methylesterase 1 [Source:HGNC Symbol;Acc:30178]
ENSG00000148429	chr10	11495945	11653753	26497	-	26.1619	26.3578	25.0298	23.4569	24.2894	24.3705	-0.0090276	4.64712	0.037519	0.846412	0.856796	USP6NL	0	0	protein_coding	USP6 N-terminal like [Source:HGNC Symbol;Acc:16858]
ENSG00000266967	chr17	41102543	41116515	12840	-	11.1504	11.7769	12.2978	11.2537	10.4098	11.1329	-0.00843379	3.51572	0.0150619	0.902323	0.909784	AARSD1	0	0	protein_coding	alanyl-tRNA synthetase domain containing 1 [Source:HGNC Symbol;Acc:28417]
ENSG00000118197	chr1	200593024	200639097	11582	-	49.2283	46.6487	49.1682	45.6478	47.1456	44.6146	-0.00822659	5.56181	0.0503567	0.822444	0.834014	DDX59	0	0	protein_coding	DEAD (Asp-Glu-Ala-Asp) box polypeptide 59 [Source:HGNC Symbol;Acc:25360]
ENSG00000100583	chr14	77843032	77857840	2976	+	0.898692	0.866697	1.16577	0.949531	1.20693	0.858506	-0.00802385	0.0788742	0.00129103	0.971338	0.974341	SAMD15	0	0	protein_coding	sterile alpha motif domain containing 15 [Source:HGNC Symbol;Acc:18631]
ENSG00000259539	chr15	45444862	45459724	595	-	1.19826	0.764733	1.32578	0.879195	1.50866	1.08006	-0.00788252	0.252502	0.00126251	0.971656	0.9746	CTD-2651B20.1	0	0	lincRNA
ENSG00000099326	chr19	59073298	59084942	16997	-	32.3196	29.2638	29.3958	29.1541	29.1926	27.3891	-0.00762551	4.88629	0.0228757	0.879781	0.888491	MZF1	0	0	protein_coding	myeloid zinc finger 1 [Source:HGNC Symbol;Acc:13108]
ENSG00000170464	chr5	138744279	138780180	12102	-	16.5093	16.9771	16.298	14.7001	16.897	15.5085	-0.00759799	4.02132	0.0178458	0.893728	0.901903	DNAJC18	0	0	protein_coding	DnaJ (Hsp40) homolog, subfamily C, member 18 [Source:HGNC Symbol;Acc:28429]
ENSG00000164086	chr3	52082935	52090566	9630	-	21.1026	18.6085	19.7267	18.5686	19.9143	18.1948	-0.00753016	4.28217	0.0184768	0.891877	0.900203	DUSP7	0	0	protein_coding	dual specificity phosphatase 7 [Source:HGNC Symbol;Acc:3073]
ENSG00000186951	chr22	46546424	46639653	37532	+	20.6033	21.9733	22.104	20.116	20.8949	20.0226	-0.00707388	4.39645	0.0191906	0.889821	0.898184	PPARA	0	0	protein_coding	peroxisome proliferator-activated receptor alpha [Source:HGNC Symbol;Acc:9232]
ENSG00000228606	chr1	160231534	160232568	557	+	7.02311	5.76099	6.37746	6.1192	6.56267	5.78799	-0.00692255	2.66694	0.00585327	0.939016	0.944432	RP11-574F21.2	0	0	antisense
ENSG00000144580	chr2	219433303	219461803	12987	+	131.009	126.232	130.041	122.736	119.033	121.049	-0.0068917	6.96954	0.0655065	0.797995	0.810641	RQCD1	0	0	protein_coding	RCD1 required for cell differentiation1 homolog (S. pombe) [Source:HGNC Symbol;Acc:10445]
ENSG00000165097	chr6	18155560	18224084	14804	+	13.3472	11.522	12.5035	12.0626	10.4098	12.0745	-0.00689124	3.59657	0.00973913	0.921387	0.927794	KDM1B	0	0	protein_coding	lysine (K)-specific demethylase 1B [Source:HGNC Symbol;Acc:21577]
ENSG00000161203	chr3	183892477	183901879	19523	+	142.925	141.17	146.682	135.044	136.986	133.65	-0.00674834	7.12667	0.0656022	0.797851	0.810545	AP2M1	0	0	protein_coding	adaptor-related protein complex 2, mu 1 subunit [Source:HGNC Symbol;Acc:564]
ENSG00000164902	chr5	125935960	125962944	7591	+	69.3657	75.9635	72.6436	69.5268	66.7582	67.0742	-0.00636686	6.13797	0.029064	0.864631	0.874226	PHAX	0	0	protein_coding	phosphorylated adaptor for RNA export [Source:HGNC Symbol;Acc:10241]
ENSG00000103496	chr16	31044210	31054296	15058	+	13.5802	13.7652	13.6235	12.4142	13.6534	12.7391	-0.0063623	3.74253	0.0108402	0.917077	0.923741	STX4	0	0	protein_coding	syntaxin 4 [Source:HGNC Symbol;Acc:11439]
ENSG00000162738	chr1	160370376	160398468	5689	+	2.16352	2.70206	2.1944	2.21557	1.96126	2.16011	-0.00614115	1.20573	0.00170426	0.967071	0.970181	VANGL2	0	0	protein_coding	VANGL planar cell polarity protein 2 [Source:HGNC Symbol;Acc:15511]
ENSG00000270170	chr3	196669494	196670411	918	+	25.3964	23.2989	24.8012	24.1603	22.2527	22.5981	-0.00591719	4.5774	0.0142405	0.905011	0.912154	NCBP2-AS2	0	0	lincRNA	NCBP2 antisense RNA 2 (head to head) [Source:HGNC Symbol;Acc:25121]
ENSG00000099795	chr19	14676890	14682874	1060	-	51.758	46.8017	50.3568	48.5668	48.428	44.2823	-0.00545027	5.60073	0.0143186	0.904752	0.912006	NDUFB7	0	0	protein_coding	NADH dehydrogenase (ubiquinone) 1 beta subcomplex, 7, 18kDa [Source:HGNC Symbol;Acc:7702]
ENSG00000232104	chr9	3526723	3671646	1048	+	7.62224	6.42376	6.6289	6.78739	5.58204	6.59111	-0.0052824	2.74529	0.00321303	0.954797	0.958838	RP11-509J21.1	0	0	lincRNA
ENSG00000165071	chr8	133697253	133772958	10332	-	21.3023	24.3695	22.6297	21.3469	19.4617	21.9334	-0.00520248	4.45665	0.00799244	0.928764	0.934932	TMEM71	0	0	protein_coding	transmembrane protein 71 [Source:HGNC Symbol;Acc:26572]
ENSG00000127191	chr9	139776364	139821059	10451	+	52.8231	47.6174	49.7396	46.9842	48.428	46.6085	-0.00499467	5.61067	0.0155738	0.900686	0.908416	TRAF2	0	0	protein_coding	TNF receptor-associated factor 2 [Source:HGNC Symbol;Acc:12032]
ENSG00000189159	chr17	73131343	73164376	14376	-	111.571	111.345	116.532	107.93	102.287	107.59	-0.00490835	6.77915	0.0239318	0.877059	0.886073	HN1	0	0	protein_coding	hematological and neurological expressed 1 [Source:HGNC Symbol;Acc:14569]
ENSG00000247077	chr12	133287405	133299228	7343	+	54.5206	54.0921	55.4542	51.6967	53.3311	50.4026	-0.00479613	5.73934	0.019881	0.88787	0.896326	PGAM5	0	0	protein_coding	phosphoglycerate mutase family member 5 [Source:HGNC Symbol;Acc:28763]
ENSG00000196409	chr9	40760700	40836415	12044	-	1.5311	1.4275	1.07434	1.12537	1.13149	1.3293	-0.00463861	0.423766	0.000501867	0.982127	0.983947	ZNF658	0	0	protein_coding	zinc finger protein 658 [Source:HGNC Symbol;Acc:25226]
ENSG00000165795	chr14	21484922	21539031	79654	-	10.1186	9.32974	9.78335	9.53048	9.20282	8.91738	-0.00413903	3.25874	0.00329924	0.954195	0.958391	NDRG2	0	0	protein_coding	NDRG family member 2 [Source:HGNC Symbol;Acc:14460]
ENSG00000259895	chr16	2514951	2518214	3264	-	1.06512	1.07063	1.39436	0.984699	1.05606	1.30161	-0.00406094	0.300614	0.000376002	0.984529	0.98611	RP11-715J22.2	0	0	antisense
ENSG00000134262	chr1	114437370	114447823	21117	-	47.0981	47.6684	47.4309	43.5729	47.2211	44.033	-0.00400367	5.53369	0.0122845	0.911747	0.9186	AP4B1	0	0	protein_coding	adaptor-related protein complex 4, beta 1 subunit [Source:HGNC Symbol;Acc:572]
ENSG00000138376	chr2	215590370	215674428	13941	-	76.8215	73.6693	74.038	68.4014	72.3402	70.9236	-0.00381618	6.18796	0.0140553	0.905628	0.912662	BARD1	0	0	protein_coding	BRCA1 associated RING domain 1 [Source:HGNC Symbol;Acc:952]
ENSG00000090263	chr7	140705854	140715028	5927	-	36.8796	37.6249	35.0875	33.1632	34.7746	34.5064	-0.00333781	5.14852	0.00598662	0.938327	0.943855	MRPS33	0	0	protein_coding	mitochondrial ribosomal protein S33 [Source:HGNC Symbol;Acc:16634]
ENSG00000153767	chr3	120461484	120501916	5176	+	40.5077	42.7741	42.4478	39.2824	36.585	40.7652	-0.00308165	5.34161	0.00482944	0.944596	0.949632	GTF2E1	0	0	protein_coding	general transcription factor IIE, polypeptide 1, alpha 56kDa [Source:HGNC Symbol;Acc:4650]
ENSG00000135070	chr9	88879461	88897676	5198	-	23.2661	23.6557	22.7211	21.4172	21.4984	21.9611	-0.00294433	4.49387	0.00392877	0.950021	0.954553	ISCA1	0	0	protein_coding	iron-sulfur cluster assembly 1 [Source:HGNC Symbol;Acc:28660]
ENSG00000168701	chr16	67261006	67263181	9324	+	36.8796	34.6169	35.5675	33.8314	35.8307	32.4571	-0.00288218	5.12915	0.0045932	0.945966	0.950832	TMEM208	0	0	protein_coding	transmembrane protein 208 [Source:HGNC Symbol;Acc:25015]
ENSG00000161010	chr5	179261436	179289173	27088	-	53.6552	50.9822	51.7969	47.9689	50.9173	49.1287	-0.00281393	5.6698	0.00618227	0.937329	0.943027	C5orf45	0	0	protein_coding	chromosome 5 open reading frame 45 [Source:HGNC Symbol;Acc:30817]
ENSG00000111860	chr6	118781935	119031238	26269	-	67.9344	66.7357	62.7231	61.0513	60.1955	62.8094	-0.0028092	5.99464	0.00523398	0.942326	0.947526	CEP85L	0	0	protein_coding	centrosomal protein 85kDa-like [Source:HGNC Symbol;Acc:21638]
ENSG00000272720	chr22	38486134	38487566	1433	+	1.99709	2.34518	2.1944	2.21557	1.50866	2.07703	-0.00280525	1.10257	0.00033617	0.985372	0.986832	CTA-228A9.3	0	0	lincRNA
ENSG00000069712	chr1	92632542	92650280	9178	+	7.88852	7.69831	7.81753	7.42041	7.16613	7.33884	-0.00274103	2.93425	0.00115525	0.972886	0.975653	KIAA1107	0	0	protein_coding	KIAA1107 [Source:HGNC Symbol;Acc:29192]
ENSG00000173846	chr1	45265897	45271662	9169	+	7.9218	6.0159	6.49175	6.57638	6.8644	6.12031	-0.00244919	2.75386	0.0005586	0.981144	0.983023	PLK3	0	0	protein_coding	polo-like kinase 3 [Source:HGNC Symbol;Acc:2154]
ENSG00000237232	chr21	43429303	43445060	5354	+	1.03183	0.713751	1.16577	1.12537	0.678897	0.941587	-0.00244736	0.0582967	0.000116861	0.991375	0.992231	ZNF295-AS1	0	0	lincRNA	ZNF295 antisense RNA 1 [Source:HGNC Symbol;Acc:23130]
ENSG00000125482	chr9	135251008	135282209	3633	-	81.2484	83.8657	79.1811	75.646	75.2821	77.0993	-0.00224036	6.30261	0.00490685	0.944155	0.949247	TTF1	0	0	protein_coding	transcription termination factor, RNA polymerase I [Source:HGNC Symbol;Acc:12397]
ENSG00000168958	chr2	228189867	228222550	30778	+	65.7376	63.8297	66.449	62.036	63.9672	60.2339	-0.00222683	5.99782	0.00462131	0.945801	0.950726	MFF	0	0	protein_coding	mitochondrial fission factor [Source:HGNC Symbol;Acc:24858]
ENSG00000232593	chrX	53123327	53196196	3772	+	11.8161	10.5533	10.6748	10.5152	10.8624	10.0251	-0.00215377	3.43671	0.00093006	0.975671	0.978144	LINC01155	0	0	lincRNA	long intergenic non-protein coding RNA 1155 [Source:HGNC Symbol;Acc:49510]
ENSG00000148468	chr10	15253642	15413061	5174	-	3.86105	3.00795	3.86305	3.76296	2.79102	3.46172	-0.00196036	1.83267	0.000243228	0.987557	0.988776	FAM171A1	0	0	protein_coding	family with sequence similarity 171, member A1 [Source:HGNC Symbol;Acc:23522]
ENSG00000157045	chr16	15131710	15149921	8215	-	31.0548	30.7932	30.2415	30.4905	29.3434	27.1399	-0.00172569	4.90534	0.00123952	0.971915	0.9748	NTAN1	0	0	protein_coding	N-terminal asparagine amidase [Source:HGNC Symbol;Acc:29909]
ENSG00000198870	chr9	136243117	136271220	9253	+	2.49637	2.14125	2.46869	1.68806	2.18756	2.76937	-0.00155255	1.25025	7.3273e-05	0.99317	0.993906	C9orf96	0	0	protein_coding	chromosome 9 open reading frame 96 [Source:HGNC Symbol;Acc:28669]
ENSG00000165806	chr10	115438942	115490662	15919	+	73.1934	72.3947	70.1978	67.1354	64.4198	69.4005	-0.0014651	6.1223	0.00173471	0.966778	0.969948	CASP7	0	0	protein_coding	caspase 7, apoptosis-related cysteine peptidase [Source:HGNC Symbol;Acc:1508]
ENSG00000068120	chr17	40713485	40718295	19254	+	33.0186	30.1305	34.6074	31.9675	30.0978	30.5462	-0.001288	4.99425	0.000621814	0.980106	0.982044	COASY	0	0	protein_coding	CoA synthase [Source:HGNC Symbol;Acc:29932]
ENSG00000169230	chr5	176730775	176733960	6438	+	87.5059	81.3166	88.5758	79.5496	79.5818	83.4412	-0.00128238	6.38494	0.00119959	0.972371	0.975197	PRELID1	0	0	protein_coding	PRELI domain containing 1 [Source:HGNC Symbol;Acc:30255]
ENSG00000171612	chr1	9599541	9645237	3854	+	27.1272	27.3265	29.0757	27.6067	24.742	26.0044	-0.00110676	4.76098	0.00047255	0.982657	0.984417	SLC25A33	0	0	protein_coding	solute carrier family 25 (pyrimidine nucleotide carrier), member 33 [Source:HGNC Symbol;Acc:29681]
ENSG00000159377	chr1	151372010	151374420	7898	+	276.564	267.198	269.111	257.358	259.112	250.517	-0.00102825	8.04375	0.00198623	0.964452	0.967761	PSMB4	0	0	protein_coding	proteasome (prosome, macropain) subunit, beta type, 4 [Source:HGNC Symbol;Acc:9541]
ENSG00000109062	chr17	72744791	72765492	5328	+	79.1847	76.4733	81.2612	77.2637	73.8489	72.696	-0.00102653	6.26705	0.000877145	0.976373	0.978605	SLC9A3R1	0	0	protein_coding	solute carrier family 9, subfamily A (NHE3, cation proton antiporter 3), member 3 regulator 1 [Source:HGNC Symbol;Acc:11075]
ENSG00000147274	chrX	135930163	135962923	21482	-	533.623	543.929	530.998	501.177	505.929	506.685	-0.000968494	9.02643	0.00198329	0.964479	0.967761	RBMX	0	0	protein_coding	RNA binding motif protein, X-linked [Source:HGNC Symbol;Acc:9910]
ENSG00000066923	chr7	99775186	99819111	32117	+	31.6872	29.9266	31.4073	28.3804	30.1732	29.7154	-0.000909266	4.92341	0.000438703	0.983289	0.98499	STAG3	0	0	protein_coding	stromal antigen 3 [Source:HGNC Symbol;Acc:11356]
ENSG00000224384	chr6	97233013	97243697	481	+	1.3314	2.70206	2.33154	2.1804	1.50866	2.04934	-0.000712108	1.07213	8.75723e-06	0.997639	0.997896	RP3-417O22.3	0	0	antisense
ENSG00000152464	chr10	15139179	15181817	5802	+	24.5975	24.0126	24.5498	23.3866	25.2701	21.7119	-0.000487236	4.58676	9.32189e-05	0.992297	0.993093	RPP38	0	0	protein_coding	ribonuclease P/MRP 38kDa subunit [Source:HGNC Symbol;Acc:30329]
ENSG00000100600	chr14	93170152	93215047	17875	-	9.51947	9.07483	8.34327	8.26444	8.90109	8.22504	-0.000365394	3.13729	2.10615e-05	0.996338	0.996707	LGMN	0	0	protein_coding	legumain [Source:HGNC Symbol;Acc:9472]
ENSG00000155008	chrX	84258832	84343069	1279	+	9.65261	10.8082	10.3777	9.88216	9.73086	9.38817	-0.00034499	3.33054	2.37105e-05	0.996115	0.996606	APOOL	0	0	protein_coding	apolipoprotein O-like [Source:HGNC Symbol;Acc:24009]
ENSG00000270060	chr11	47189832	47191114	574	-	0.998546	1.32554	1.3715	1.23087	0.75433	1.27391	-0.000278779	0.326163	1.73614e-06	0.998949	0.999072	RP11-390K5.6	0	0	sense_intronic
ENSG00000183850	chr19	23258012	23330021	3630	+	8.92035	8.81992	8.41185	8.0886	7.39243	8.47428	-5.56563e-05	3.07824	5.27544e-07	0.99942	0.999482	ZNF730	0	0	protein_coding	zinc finger protein 730 [Source:HGNC Symbol;Acc:32470]
ENSG00000148688	chr10	92631473	92668312	13630	+	91.0341	92.0229	90.0616	84.8248	89.9916	83.9951	1.28606e-05	6.47396	1.87637e-07	0.999654	0.999654	RPP30	0	0	protein_coding	ribonuclease P/MRP 30kDa subunit [Source:HGNC Symbol;Acc:17688]
ENSG00000142687	chr1	35899091	36023551	28099	-	53.1227	53.7352	54.6084	52.189	50.0875	49.821	8.79553e-05	5.71248	6.11391e-06	0.998027	0.998212	KIAA0319L	0	0	protein_coding	KIAA0319-like [Source:HGNC Symbol;Acc:30071]
ENSG00000124193	chr20	42086568	42092245	5363	+	340.538	346.985	344.063	329.558	313.047	326.648	0.000143012	8.38458	3.11003e-05	0.99555	0.996165	SRSF6	0	0	protein_coding	serine/arginine-rich splicing factor 6 [Source:HGNC Symbol;Acc:10788]
ENSG00000182459	chr17	80317123	80321652	1936	+	38.2776	39.5112	38.059	37.3834	38.0182	34.4233	0.00020512	5.23831	2.23755e-05	0.996226	0.996656	TEX19	0	0	protein_coding	testis expressed 19 [Source:HGNC Symbol;Acc:33802]
ENSG00000119537	chr18	60994959	61034743	15922	-	47.9968	46.5977	45.7394	42.7641	44.8072	44.5592	0.000217292	5.50988	3.23796e-05	0.99546	0.996135	KDSR	0	0	protein_coding	3-ketodihydrosphingosine reductase [Source:HGNC Symbol;Acc:4021]
ENSG00000133895	chr11	64570982	64578766	34845	-	23.4326	21.5145	23.4297	21.4875	24.0631	20.6872	0.000290887	4.49468	2.9055e-05	0.995699	0.996252	MEN1	0	0	protein_coding	multiple endocrine neoplasia I [Source:HGNC Symbol;Acc:7010]
ENSG00000232561	chr7	74602783	74653438	4637	-	2.06366	1.98831	2.24011	1.82873	1.96126	2.16011	0.000453797	1.08535	8.67734e-06	0.99765	0.997896	GTF2IP1	0	0	pseudogene	general transcription factor IIi, pseudogene 1 [Source:HGNC Symbol;Acc:4660]
ENSG00000068912	chr2	54014181	54045956	6945	+	58.3484	58.1707	57.3057	53.5606	54.0855	55.3875	0.0005288	5.81561	0.000245579	0.987497	0.988776	ERLEC1	0	0	protein_coding	endoplasmic reticulum lectin 1 [Source:HGNC Symbol;Acc:25222]
ENSG00000023902	chr1	150121373	150136916	13384	+	70.5639	65.92	71.8893	67.1354	65.4004	64.9141	0.00061972	6.08424	0.000292942	0.986344	0.987745	PLEKHO1	0	0	protein_coding	pleckstrin homology domain containing, family O member 1 [Source:HGNC Symbol;Acc:24310]
ENSG00000149532	chr11	61170121	61197503	28941	-	112.503	107.827	112.6	102.303	104.248	107.452	0.000870743	6.75635	0.000797235	0.977474	0.979467	CPSF7	0	0	protein_coding	cleavage and polyadenylation specific factor 7, 59kDa [Source:HGNC Symbol;Acc:30098]
ENSG00000258777	chr14	62147759	62162541	652	-	10.9174	10.5023	11.2234	10.7965	10.108	10.0528	0.0013397	3.41916	0.000387897	0.984287	0.985928	HIF1A-AS1	0	0	lincRNA	HIF1A antisense RNA 1 [Source:HGNC Symbol;Acc:43014]
ENSG00000243762	chr22	20098344	20099398	526	-	9.91889	8.05519	9.05188	8.89746	8.75023	8.25273	0.00138627	3.15581	0.00028959	0.986423	0.987763	AC006547.8	0	0	antisense
ENSG00000086827	chr11	113603909	113644533	6619	-	59.9793	65.1553	63.2946	60.2073	59.1395	58.0184	0.00159391	5.93437	0.0017953	0.966203	0.969431	ZW10	0	0	protein_coding	zw10 kinetochore protein [Source:HGNC Symbol;Acc:13194]
ENSG00000172534	chrX	153213004	153237258	29460	-	124.885	117.718	122.886	115.175	120.542	112.049	0.00159772	6.89697	0.00286226	0.957333	0.961007	HCFC1	0	0	protein_coding	host cell factor C1 (VP16-accessory protein) [Source:HGNC Symbol;Acc:4839]
ENSG00000164823	chr8	90914087	90940116	9276	+	24.8971	24.1146	25.0755	23.9844	20.9704	23.8443	0.00160988	4.58164	0.00106338	0.973986	0.976696	OSGIN2	0	0	protein_coding	oxidative stress induced growth inhibitor family member 2 [Source:HGNC Symbol;Acc:1355]
ENSG00000144677	chr3	37903451	38025960	13526	+	15.4775	16.0594	16.5494	14.1023	16.4444	15.4808	0.00201132	3.98013	0.00103288	0.974362	0.977012	CTDSPL	0	0	protein_coding	CTD (carboxy-terminal domain, RNA polymerase II, polypeptide A) small phosphatase-like [Source:HGNC Symbol;Acc:16890]
ENSG00000117262	chr1	145764411	145827103	18425	-	9.91889	10.0435	9.82906	8.86229	10.2589	9.36048	0.00219748	3.29152	0.000942288	0.975511	0.978044	GPR89A	0	0	protein_coding	G protein-coupled receptor 89A [Source:HGNC Symbol;Acc:31984]
ENSG00000101542	chr18	59000815	59223006	9953	+	2.13023	1.88634	1.94295	1.82873	1.43323	2.07703	0.00227566	0.983426	0.00020421	0.988598	0.989636	CDH20	0	0	protein_coding	cadherin 20, type 2 [Source:HGNC Symbol;Acc:1760]
ENSG00000129562	chr14	23033805	23058175	2603	-	78.6189	80.3479	79.8897	75.7515	71.2087	76.3239	0.00229741	6.27145	0.00508299	0.943163	0.948308	DAD1	0	0	protein_coding	defender against cell death 1 [Source:HGNC Symbol;Acc:2664]
ENSG00000266709	chr17	14207171	14208822	1652	+	2.62951	2.14125	2.42298	2.60242	2.86645	1.74471	0.0023826	1.29711	0.000182278	0.989228	0.990205	RP11-214O1.2	0	0	lincRNA
ENSG00000272153	chr1	3701572	3702102	531	+	7.78866	8.46305	9.05188	7.87759	7.92046	8.16965	0.00240926	3.05376	0.000823725	0.977103	0.979156	RP1-286D6.5	0	0	antisense
ENSG00000235903	chr13	46626941	46687467	6715	+	1.13169	1.68241	1.05148	1.01987	1.43323	1.13544	0.00259138	0.364485	0.000148959	0.990262	0.991179	CPB2-AS1	0	0	antisense	CPB2 antisense RNA 1 [Source:HGNC Symbol;Acc:39898]
ENSG00000122490	chr18	77662420	77711664	21726	-	33.1185	32.2208	32.7788	32.6709	31.2293	29.2169	0.00262072	5.00023	0.00306697	0.955836	0.959682	PQLC1	0	0	protein_coding	PQ loop repeat containing 1 [Source:HGNC Symbol;Acc:26188]
ENSG00000235978	chr3	4855978	4928977	2681	-	1.3314	1.58045	1.46293	1.19571	1.20693	1.55085	0.00273406	0.553669	0.00021442	0.988317	0.989415	AC018816.3	0	0	protein_coding	Uncharacterized protein [Source:UniProtKB/TrEMBL;Acc:C9JFK8]
ENSG00000134597	chrX	129535943	129547317	3413	+	86.341	93.2974	92.5989	85.704	85.013	85.7398	0.00273508	6.46536	0.00607969	0.93785	0.943493	RBMX2	0	0	protein_coding	RNA binding motif protein, X-linked 2 [Source:HGNC Symbol;Acc:24282]
ENSG00000140548	chr15	90544624	90625438	7179	+	22.8001	24.0636	23.9783	23.1053	23.2334	21.158	0.00296121	4.53405	0.00325726	0.954488	0.958625	ZNF710	0	0	protein_coding	zinc finger protein 710 [Source:HGNC Symbol;Acc:25352]
ENSG00000263002	chr19	44645710	44663156	6699	+	22.3342	21.6165	23.4069	20.7842	23.0071	21.158	0.00311042	4.47013	0.00367314	0.951673	0.956094	ZNF234	0	0	protein_coding	zinc finger protein 234 [Source:HGNC Symbol;Acc:13027]
ENSG00000240356	chr2	114368079	114384667	3285	-	5.92471	5.30215	5.34884	5.94336	4.52598	4.90179	0.00318311	2.43774	0.000905717	0.975991	0.978365	RPL23AP7	0	0	pseudogene	ribosomal protein L23a pseudogene 7 [Source:HGNC Symbol;Acc:17336]
ENSG00000255449	chr11	77577458	77581137	712	-	1.59767	2.24322	1.76009	1.51222	1.73496	1.85548	0.00330424	0.887228	0.000370811	0.984637	0.986157	RP11-91P24.6	0	0	antisense
ENSG00000153317	chr8	131064353	131455906	30718	-	14.9782	14.7848	13.4864	12.8714	15.162	13.2376	0.00334512	3.82449	0.00242687	0.960709	0.964217	ASAP1	0	0	protein_coding	ArfGAP with SH3 domain, ankyrin repeat and PH domain 1 [Source:HGNC Symbol;Acc:2720]
ENSG00000235652	chr6	146136048	146207721	7280	+	16.9087	18.5065	16.3208	16.4937	16.8216	15.37	0.00342455	4.07274	0.00309554	0.955631	0.959535	RP11-545I5.3	0	0	antisense
ENSG00000272106	chr1	1549138	1551175	2038	-	7.18953	7.18849	7.10893	7.63142	6.93984	5.92646	0.00366287	2.82302	0.00137657	0.970404	0.973465	RP11-345P4.9	0	0	antisense
ENSG00000180329	chr17	42750437	42767147	7620	-	57.8491	60.057	61.6716	55.952	55.8958	57.5476	0.00369977	5.86675	0.00965043	0.921744	0.928097	CCDC43	0	0	protein_coding	coiled-coil domain containing 43 [Source:HGNC Symbol;Acc:26472]
ENSG00000250902	chr4	146435767	146438270	481	-	4.02747	3.31384	4.06877	4.0443	2.86645	3.68327	0.00376264	1.91572	0.000955869	0.975336	0.977928	SMAD1-AS1	0	0	antisense	SMAD1 antisense RNA 1 [Source:HGNC Symbol;Acc:49379]
ENSG00000114098	chr3	137906109	138017231	45138	+	92.4321	94.9798	93.4904	87.2513	89.4635	88.5369	0.00395274	6.51213	0.0192718	0.88959	0.898006	ARMC8	0	0	protein_coding	armadillo repeat containing 8 [Source:HGNC Symbol;Acc:24999]
ENSG00000188185	chr7	39773231	39832691	3517	+	12.3487	13.0005	12.3892	11.9571	11.2395	11.8806	0.00415611	3.61268	0.00425773	0.947974	0.952614	LINC00265	0	0	lincRNA	long intergenic non-protein coding RNA 265 [Source:HGNC Symbol;Acc:28019]
ENSG00000112655	chr6	43044006	43129457	47078	+	85.0096	85.7521	90.6559	82.996	83.5043	81.7242	0.00421614	6.41255	0.0156268	0.900518	0.908303	PTK7	0	0	protein_coding	protein tyrosine kinase 7 [Source:HGNC Symbol;Acc:9618]
ENSG00000038532	chr16	11038345	11276046	27788	+	34.9824	32.7816	32.6873	33.2336	32.2099	29.9092	0.00431299	5.0341	0.00761987	0.93044	0.936386	CLEC16A	0	0	protein_coding	C-type lectin domain family 16, member A [Source:HGNC Symbol;Acc:29013]
ENSG00000144711	chr3	12938719	13114617	13588	-	23.3993	21.9733	22.5383	22.5074	21.1212	20.6595	0.00448514	4.46924	0.00779035	0.929668	0.935726	IQSEC1	0	0	protein_coding	IQ motif and Sec7 domain 1 [Source:HGNC Symbol;Acc:29112]
ENSG00000164338	chr5	72861268	72877794	12112	+	44.7349	44.6604	42.0364	40.7595	43.374	40.4328	0.00468986	5.41989	0.0131339	0.90876	0.915705	UTP15	0	0	protein_coding	UTP15, U3 small nucleolar ribonucleoprotein, homolog (S. cerevisiae) [Source:HGNC Symbol;Acc:25758]
ENSG00000249637	chr5	139750476	139780952	549	-	2.16352	2.49813	2.03439	2.46175	1.88582	1.80009	0.00472879	1.14549	0.000846998	0.976782	0.978955	CTC-329D1.2	0	0	antisense
ENSG00000099992	chr22	30687979	30723035	19184	-	17.175	16.5692	16.7323	17.6894	16.0672	14.2623	0.00482089	4.04582	0.00434095	0.947469	0.952166	TBC1D10A	0	0	protein_coding	TBC1 domain family, member 10A [Source:HGNC Symbol;Acc:23609]
ENSG00000166260	chr17	53029263	53046146	12453	-	75.4901	74.332	76.3467	71.9885	70.379	71.3114	0.00483747	6.20023	0.0264655	0.870769	0.879938	COX11	0	0	protein_coding	cytochrome c oxidase assembly homolog 11 (yeast) [Source:HGNC Symbol;Acc:2261]
ENSG00000273254	chr21	30396576	30397211	636	-	9.08677	10.2984	10.0348	9.46014	10.1835	8.66814	0.00496201	3.27786	0.00400324	0.949551	0.954139	RP1-100J12.1	0	0	antisense
ENSG00000267136	chr18	13514519	13522887	4745	-	2.03038	2.39616	1.73723	1.65289	2.33842	1.85548	0.00506873	1.03445	0.000902667	0.976032	0.978365	RP11-53B2.3	0	0	antisense
ENSG00000271360	chr10	11653304	11654226	923	+	0.865407	0.305893	1.18863	1.05503	0.377165	0.803118	0.00518271	-0.173035	0.000220562	0.988151	0.98931	RP11-138I18.1	0	0	antisense
ENSG00000187486	chr11	17407406	17410878	6612	-	2.23009	1.63143	1.6458	1.79356	1.43323	1.80009	0.00527199	0.882325	0.000899614	0.976072	0.978365	KCNJ11	0	0	protein_coding	potassium inwardly-rectifying channel, subfamily J, member 11 [Source:HGNC Symbol;Acc:6257]
ENSG00000205250	chr16	67226072	67232821	12408	+	82.0472	79.6342	80.2097	75.6108	77.696	76.0747	0.00542642	6.2996	0.0353921	0.850776	0.860915	E2F4	0	0	protein_coding	E2F transcription factor 4, p107/p130-binding [Source:HGNC Symbol;Acc:3118]
ENSG00000119616	chr14	75179847	75203394	7021	+	82.4134	81.1127	78.7925	78.4594	74.1506	75.1885	0.0054902	6.29603	0.0284514	0.866052	0.875553	FCF1	0	0	protein_coding	FCF1 rRNA-processing protein [Source:HGNC Symbol;Acc:20220]
ENSG00000120832	chr12	107371069	107380944	9251	-	22.0013	23.4008	23.4069	22.3667	22.1019	20.9365	0.00556099	4.49073	0.0118909	0.913167	0.919916	MTERFD3	0	0	protein_coding	MTERF domain containing 3 [Source:HGNC Symbol;Acc:30779]
ENSG00000229320	chr3	160283235	160287036	2395	+	8.82049	9.68662	9.32618	8.72162	9.35369	8.50198	0.00573695	3.19344	0.00599997	0.938258	0.943845	KRT8P12	0	0	pseudogene	keratin 8 pseudogene 12 [Source:HGNC Symbol;Acc:28057]
ENSG00000095261	chr9	123577774	123605262	7863	-	52.8897	53.9392	54.5399	49.3053	51.5207	51.9257	0.00576223	5.71506	0.0246231	0.87531	0.884362	PSMD5	0	0	protein_coding	proteasome (prosome, macropain) 26S subunit, non-ATPase, 5 [Source:HGNC Symbol;Acc:9563]
ENSG00000130717	chr9	134399188	134406655	13204	-	29.3905	29.6716	29.9215	27.5364	29.1926	28.0537	0.00621162	4.86231	0.0218282	0.882545	0.891006	UCK1	0	0	protein_coding	uridine-cytidine kinase 1 [Source:HGNC Symbol;Acc:14859]
ENSG00000261126	chr18	77806900	77853362	7840	+	6.8234	7.13751	7.15464	7.1039	5.50661	6.72958	0.00625866	2.77482	0.00538765	0.941487	0.946741	RBFADN	0	0	processed_transcript	RBFA downstream neighbor (non-protein coding) [Source:HGNC Symbol;Acc:48591]
ENSG00000130764	chr1	3696784	3713068	3657	-	49.2616	49.6567	50.6768	47.9689	47.4474	46.5532	0.0063569	5.60775	0.0324677	0.857005	0.866948	LRRC47	0	0	protein_coding	leucine rich repeat containing 47 [Source:HGNC Symbol;Acc:29207]
ENSG00000239282	chr22	30681106	30685616	11841	-	1.06512	1.07063	0.93719	0.949531	0.603464	1.08006	0.00646697	0.056886	0.000838953	0.976893	0.979006	GATSL3	0	0	protein_coding	GATS protein-like 3 [Source:HGNC Symbol;Acc:34423]
ENSG00000081181	chr14	68086515	68118437	3965	+	57.3498	59.3433	54.4027	52.3649	52.8031	55.1936	0.00670407	5.7923	0.0261743	0.871475	0.880597	ARG2	0	0	protein_coding	arginase 2 [Source:HGNC Symbol;Acc:664]
ENSG00000125977	chr20	32676104	32700138	2656	-	379.181	403.83	388.157	367.117	370.602	370.071	0.00672578	8.57237	0.0630957	0.801668	0.814118	EIF2S2	0	0	protein_coding	eukaryotic translation initiation factor 2, subunit 2 beta, 38kDa [Source:HGNC Symbol;Acc:3266]
ENSG00000069011	chr5	134363425	134370503	6358	-	9.65261	8.51403	9.55476	8.75679	8.82566	8.94508	0.00691517	3.19169	0.00884201	0.925084	0.931343	PITX1	0	0	protein_coding	paired-like homeodomain 1 [Source:HGNC Symbol;Acc:9004]
ENSG00000077044	chr2	234263153	234380750	26113	+	47.5308	45.833	45.7623	44.2411	42.8459	43.9223	0.00701849	5.49775	0.0375044	0.846442	0.856796	DGKD	0	0	protein_coding	diacylglycerol kinase, delta 130kDa [Source:HGNC Symbol;Acc:2851]
ENSG00000214174	chr17	62962668	62971694	6534	-	20.0375	21.5655	22.3554	19.7995	21.1212	20.2164	0.00701889	4.3896	0.0155191	0.90086	0.908534	AMZ2P1	0	0	pseudogene	archaelysin family metallopeptidase 2 pseudogene 1 [Source:HGNC Symbol;Acc:26491]
ENSG00000272216	chr22	22638312	22641586	3275	-	18.34	19.985	17.3266	17.0564	17.3496	17.4747	0.00730289	4.1715	0.0147314	0.903396	0.910752	LL22NC03-2H8.5	0	0	lincRNA
ENSG00000204439	chr6	31626075	31628549	2475	-	15.2445	14.9888	15.4293	15.087	13.9551	14.1238	0.00733191	3.89822	0.0162004	0.898718	0.906544	C6orf47	0	0	protein_coding	chromosome 6 open reading frame 47 [Source:HGNC Symbol;Acc:19076]
ENSG00000118518	chr6	127587755	127609712	16910	+	36.9129	35.2797	36.5504	34.4645	31.531	35.6972	0.00755591	5.13854	0.0282556	0.866509	0.875907	RNF146	0	0	protein_coding	ring finger protein 146 [Source:HGNC Symbol;Acc:21336]
ENSG00000228589	chr1	28421582	28422933	1933	-	2.36323	2.70206	2.44584	2.53208	2.03669	2.29858	0.00766139	1.30891	0.0028764	0.957228	0.960961	SPCS2P4	0	0	pseudogene	signal peptidase complex subunit 2 homolog (S. cerevisiae) pseudogene 4 [Source:HGNC Symbol;Acc:45237]
ENSG00000160746	chr3	43396351	43733086	19221	-	8.68735	8.41206	9.89764	8.47544	8.2222	9.00046	0.0079442	3.15138	0.00875246	0.925463	0.931667	ANO10	0	0	protein_coding	anoctamin 10 [Source:HGNC Symbol;Acc:25519]
ENSG00000181284	chr17	7338762	7340998	3935	+	9.98546	10.9102	9.85192	10.4097	8.2222	9.49895	0.00794558	3.30925	0.0103708	0.918886	0.925391	TMEM102	0	0	protein_coding	transmembrane protein 102 [Source:HGNC Symbol;Acc:26722]
ENSG00000116161	chr1	174968300	174980851	10371	+	203.171	209.231	202.753	194.97	192.58	193.496	0.00794618	7.64267	0.109429	0.740795	0.756515	CACYBP	0	0	protein_coding	calcyclin binding protein [Source:HGNC Symbol;Acc:30423]
ENSG00000117906	chr15	77223960	77242601	10641	+	153.443	158.453	150.933	148.338	140.532	146.528	0.00811049	7.22954	0.0808887	0.776097	0.789781	RCN2	0	0	protein_coding	reticulocalbin 2, EF-hand calcium binding domain [Source:HGNC Symbol;Acc:9935]
ENSG00000268205	chr19	57815673	57819930	4258	+	22.201	23.3498	21.3039	19.8346	21.4984	21.518	0.00811919	4.44118	0.0221637	0.881652	0.890215	CTC-444N24.11	0	0	lincRNA
ENSG00000197265	chr8	30435835	30515768	4445	-	47.3644	47.4134	46.7223	45.5423	43.0722	44.3931	0.00835047	5.52089	0.0547292	0.815029	0.826961	GTF2E2	0	0	protein_coding	general transcription factor IIE, polypeptide 2, beta 34kDa [Source:HGNC Symbol;Acc:4651]
ENSG00000117592	chr1	173446405	173457946	3419	+	166.591	169.516	170.774	161.842	161.276	157.91	0.00859444	7.36682	0.119141	0.729968	0.746022	PRDX6	0	0	protein_coding	peroxiredoxin 6 [Source:HGNC Symbol;Acc:16753]
ENSG00000196843	chr2	97202480	97218375	11478	+	19.0722	17.3849	18.8352	18.2169	18.9337	16.4778	0.00901308	4.19037	0.0228408	0.879872	0.888502	ARID5A	0	0	protein_coding	AT rich interactive domain 5A (MRF1-like) [Source:HGNC Symbol;Acc:17361]
ENSG00000181227	chr1	76209103	76210461	2701	-	1.49782	1.88634	2.03439	1.65289	1.43323	1.91087	0.00929567	0.868208	0.00274751	0.958197	0.961814	RP4-682C21.2	0	0	pseudogene
ENSG00000163399	chr1	116915290	116952883	16926	+	150.547	141.578	150.133	143.344	132.762	142.013	0.00932549	7.16764	0.0829287	0.773367	0.78725	ATP1A1	0	0	protein_coding	ATPase, Na+/K+ transporting, alpha 1 polypeptide [Source:HGNC Symbol;Acc:799]
ENSG00000182986	chr19	53367043	53400946	19622	-	59.9128	60.3629	60.0944	54.5101	58.3851	58.3507	0.00962826	5.87751	0.0705197	0.790582	0.803765	ZNF320	0	0	protein_coding	zinc finger protein 320 [Source:HGNC Symbol;Acc:13842]
ENSG00000184451	chr17	40830907	40835935	4709	-	1.23154	1.12161	1.14291	1.23087	1.28236	0.941587	0.00973248	0.28827	0.00220275	0.962566	0.965961	CCR10	0	0	protein_coding	chemokine (C-C motif) receptor 10 [Source:HGNC Symbol;Acc:4474]
ENSG00000186063	chr1	222841355	222886552	12935	-	127.714	131.228	124.395	120.766	115.941	123.819	0.0097347	6.95767	0.0962717	0.75635	0.771332	AIDA	0	0	protein_coding	axin interactor, dorsalization associated [Source:HGNC Symbol;Acc:25761]
ENSG00000172869	chr5	118373467	118584833	35218	+	49.1285	53.7862	48.3453	48.2854	46.3159	47.2732	0.0100564	5.61528	0.0543204	0.815709	0.827547	DMXL1	0	0	protein_coding	Dmx-like 1 [Source:HGNC Symbol;Acc:2937]
ENSG00000205659	chr14	74551499	74667936	6535	+	43.2038	43.5388	43.1107	39.0363	43.7511	41.4021	0.0105578	5.40909	0.0685857	0.793407	0.806283	LIN52	0	0	protein_coding	lin-52 homolog (C. elegans) [Source:HGNC Symbol;Acc:19856]
ENSG00000160404	chr9	130493803	130497604	16614	-	16.3762	13.7142	15.7722	13.7506	16.2935	14.6777	0.0106951	3.92551	0.0235348	0.878075	0.886893	TOR2A	0	0	protein_coding	torsin family 2, member A [Source:HGNC Symbol;Acc:11996]
ENSG00000136878	chr9	132596977	132644107	18330	+	39.4093	40.7858	39.8877	39.3528	37.4902	36.805	0.01079	5.28924	0.0716275	0.788982	0.802239	USP20	0	0	protein_coding	ubiquitin specific peptidase 20 [Source:HGNC Symbol;Acc:12619]
ENSG00000102871	chr16	67188083	67194201	5662	-	13.5802	10.9102	13.6007	12.9066	13.5779	10.8006	0.0114211	3.66155	0.0153808	0.9013	0.908922	TRADD	0	0	protein_coding	TNFRSF1A-associated via death domain [Source:HGNC Symbol;Acc:12030]
ENSG00000136709	chr2	128458596	128568761	17554	-	143.724	132.554	137.378	131.035	130.348	131.767	0.0114723	7.07486	0.151512	0.697094	0.714451	WDR33	0	0	protein_coding	WD repeat domain 33 [Source:HGNC Symbol;Acc:25651]
ENSG00000180611	chr3	192514604	192635950	3368	-	2.09695	1.73339	1.57722	1.79356	2.41386	1.27391	0.0116626	0.89075	0.00316132	0.955162	0.959124	MB21D2	0	0	protein_coding	Mab-21 domain containing 2 [Source:HGNC Symbol;Acc:30438]
ENSG00000147324	chr8	8640864	8751155	8020	-	31.6539	30.3344	32.0702	29.33	29.1171	30.74	0.011701	4.9393	0.0700675	0.791239	0.804332	MFHAS1	0	0	protein_coding	malignant fibrous histiocytoma amplified sequence 1 [Source:HGNC Symbol;Acc:16982]
ENSG00000160888	chr19	13261229	13265722	6310	+	45.0344	43.5898	45.5566	44.8038	43.6003	40.1282	0.0117227	5.45765	0.0686401	0.793327	0.806253	IER2	0	0	protein_coding	immediate early response 2 [Source:HGNC Symbol;Acc:28871]
ENSG00000164465	chr6	117774980	117891021	15085	+	13.4471	12.3377	12.4349	11.7109	13.3516	11.9083	0.012091	3.65741	0.0343921	0.852875	0.862932	DCBLD1	0	0	protein_coding	discoidin, CUB and LCCL domain containing 1 [Source:HGNC Symbol;Acc:21479]
ENSG00000183486	chr21	42733870	42781317	22271	+	29.3573	28.499	28.7786	27.0089	27.3822	27.7768	0.0121632	4.82084	0.0822403	0.774284	0.788134	MX2	0	0	protein_coding	myxovirus (influenza virus) resistance 2 (mouse) [Source:HGNC Symbol;Acc:7533]
ENSG00000254230	chr8	22423510	22424684	585	-	1.23154	1.07063	1.50865	1.23087	1.13149	1.3293	0.0121671	0.421646	0.00391572	0.950104	0.954578	RP11-582J16.3	0	0	antisense
ENSG00000184500	chr3	93591881	93692910	8902	-	1.16497	1.07063	1.12006	1.30121	0.75433	0.996974	0.012403	0.209689	0.00345073	0.953157	0.957407	PROS1	0	0	protein_coding	protein S (alpha) [Source:HGNC Symbol;Acc:9456]
ENSG00000025293	chr20	34359896	34538303	24013	+	128.546	130.311	126.703	117.707	125.294	123.597	0.0124584	6.97365	0.18503	0.667085	0.685384	PHF20	0	0	protein_coding	PHD finger protein 20 [Source:HGNC Symbol;Acc:16098]
ENSG00000147382	chrX	152853377	152865500	10294	-	22.4007	21.8714	23.224	21.5579	21.1967	21.6011	0.0125312	4.46579	0.0678144	0.794546	0.80739	FAM58A	0	0	protein_coding	family with sequence similarity 58, member A [Source:HGNC Symbol;Acc:28434]
ENSG00000144034	chr2	73956231	73964527	6729	-	64.4395	75.9635	69.672	66.01	67.6634	65.6064	0.0128985	6.09657	0.0718342	0.788685	0.801987	TPRKB	0	0	protein_coding	TP53RK binding protein [Source:HGNC Symbol;Acc:24259]
ENSG00000251455	chr4	152595635	152599045	2565	+	1.29811	0.968662	1.07434	1.26604	1.43323	0.747731	0.0129368	0.244024	0.00298808	0.956407	0.960196	RP11-164P12.3	0	0	antisense
ENSG00000196865	chr10	115614420	115676953	11603	+	71.9286	73.3634	72.8265	68.2607	69.1721	69.539	0.0129949	6.15106	0.184193	0.667795	0.686069	NHLRC2	0	0	protein_coding	NHL repeat containing 2 [Source:HGNC Symbol;Acc:24731]
ENSG00000039319	chr5	79703832	79775169	39643	+	46.6654	49.0449	46.1966	44.6983	48.2017	43.0084	0.0131468	5.53778	0.101756	0.749732	0.765015	ZFYVE16	0	0	protein_coding	zinc finger, FYVE domain containing 16 [Source:HGNC Symbol;Acc:20756]
ENSG00000138801	chr4	108511433	108641608	6971	-	45.3007	46.7507	44.9165	42.4124	44.2037	43.3684	0.0131971	5.48054	0.130599	0.717812	0.734293	PAPSS1	0	0	protein_coding	3'-phosphoadenosine 5'-phosphosulfate synthase 1 [Source:HGNC Symbol;Acc:8603]
ENSG00000119899	chr6	74303102	74363878	5318	-	12.8147	12.8475	13.2121	11.6405	12.4464	12.8776	0.0132273	3.67108	0.0421318	0.837369	0.848142	SLC17A5	0	0	protein_coding	solute carrier family 17 (acidic sugar transporter), member 5 [Source:HGNC Symbol;Acc:10933]
ENSG00000233822	chr6	27806323	27823487	5301	+	0.998546	1.22357	0.845756	0.844028	0.829763	1.02467	0.0136983	0.0431995	0.00365453	0.951795	0.956158	HIST1H2BN	0	0	protein_coding	histone cluster 1, H2bn [Source:HGNC Symbol;Acc:4749]
ENSG00000226441	chr3	17084234	17085684	311	-	1.49782	0.509822	1.34864	1.23087	1.20693	0.996974	0.0138637	0.285729	0.00271916	0.958413	0.961972	PLCL2-AS1	0	0	antisense	PLCL2 antisense RNA 1 [Source:HGNC Symbol;Acc:40449]
ENSG00000188827	chr16	3631182	3661599	13610	-	31.0215	29.2128	29.1215	28.8024	29.6452	27.2783	0.0138887	4.8731	0.0906586	0.763341	0.777679	SLX4	0	0	protein_coding	SLX4 structure-specific endonuclease subunit [Source:HGNC Symbol;Acc:23845]
ENSG00000167323	chr11	3875757	4114439	18173	+	64.9388	65.818	66.7233	64.4978	63.2128	60.7877	0.0140364	6.012	0.170182	0.67995	0.698027	STIM1	0	0	protein_coding	stromal interaction molecule 1 [Source:HGNC Symbol;Acc:11386]
ENSG00000100528	chr14	54893654	54908149	6439	-	96.2266	95.9485	95.9134	89.8538	93.9895	91.1955	0.0140456	6.5564	0.257247	0.612018	0.631687	CNIH1	0	0	protein_coding	cornichon family AMPA receptor auxiliary protein 1 [Source:HGNC Symbol;Acc:19431]
ENSG00000241404	chr6	32132360	32136058	6876	+	3.42834	4.12956	3.79447	3.79812	3.69622	3.32325	0.0141959	1.91258	0.014971	0.902617	0.910024	EGFL8	0	0	protein_coding	EGF-like-domain, multiple 8 [Source:HGNC Symbol;Acc:13944]
ENSG00000253194	chr6	119255950	119352706	471	+	2.03038	2.24322	1.87438	2.1804	1.13149	1.99395	0.0142981	1.00506	0.00733277	0.931759	0.937656	RP11-351A11.1	0	0	antisense
ENSG00000167779	chr12	53491220	53496129	3655	+	3.5282	3.36483	2.44584	3.1651	2.64015	2.76937	0.0143815	1.61268	0.00791692	0.9291	0.935213	IGFBP6	0	0	protein_coding	insulin-like growth factor binding protein 6 [Source:HGNC Symbol;Acc:5475]
ENSG00000173588	chr12	94700225	94853764	19843	-	44.1025	44.4565	42.6078	41.498	41.3373	41.2637	0.0144971	5.41611	0.153345	0.695359	0.712763	CCDC41	0	0	protein_coding	coiled-coil domain containing 41 [Source:HGNC Symbol;Acc:17966]
ENSG00000272540	chr6	30690882	30691654	773	-	753.337	696.876	728.859	705.326	681.235	688.272	0.0145302	9.47277	0.226489	0.63414	0.653024	XXbac-BPG252P9.9	0	0	antisense
ENSG00000134153	chr15	34376218	34394149	2849	-	42.8044	45.1192	42.3107	40.865	40.1304	41.5129	0.0145456	5.40183	0.137576	0.710703	0.727663	EMC7	0	0	protein_coding	ER membrane protein complex subunit 7 [Source:HGNC Symbol;Acc:24301]
ENSG00000224020	chr9	127420746	127460910	662	+	0.898692	1.22357	1.02862	1.16054	0.829763	0.886199	0.0145602	0.108444	0.00435475	0.947385	0.952141	MIR181A2HG	0	0	antisense	MIR181A2 host gene (non-protein coding) [Source:HGNC Symbol;Acc:37188]
ENSG00000197070	chr9	140500106	140509812	12037	+	22.6337	22.891	22.584	21.9447	20.6686	21.5457	0.014634	4.47013	0.0958653	0.756849	0.771743	ARRDC1	0	0	protein_coding	arrestin domain containing 1 [Source:HGNC Symbol;Acc:28633]
ENSG00000065978	chr1	43148098	43168020	4584	+	885.544	883.674	913.234	862.033	848.169	844.686	0.0146461	9.77281	0.357702	0.549785	0.570249	YBX1	0	0	protein_coding	Y box binding protein 1 [Source:HGNC Symbol;Acc:8014]
ENSG00000115540	chr2	198380295	198418423	13961	+	24.1981	23.7067	22.9726	23.2108	20.5178	22.4596	0.0147121	4.52154	0.0862799	0.768961	0.782961	MOB4	0	0	protein_coding	MOB family member 4, phocein [Source:HGNC Symbol;Acc:17261]
ENSG00000089682	chrX	106307650	106362057	12396	-	31.7205	34.5149	32.5502	30.0685	31.8327	31.7093	0.0147534	5.00886	0.105424	0.745415	0.761041	RBM41	0	0	protein_coding	RNA binding motif protein 41 [Source:HGNC Symbol;Acc:25617]
ENSG00000178498	chr12	57998405	58003587	14657	+	22.0346	22.942	23.5897	21.4172	23.9877	21.1857	0.0147862	4.50053	0.0797281	0.777666	0.791279	DTX3	0	0	protein_coding	deltex homolog 3 (Drosophila) [Source:HGNC Symbol;Acc:24457]
ENSG00000214078	chr20	34213953	34252878	36290	-	228.101	207.549	222.868	214.735	210.005	203.909	0.014859	7.7485	0.212096	0.64513	0.663709	CPNE1	0	0	protein_coding	copine I [Source:HGNC Symbol;Acc:2314]
ENSG00000094841	chrX	74493920	74524435	10501	+	20.6699	17.5889	19.0638	18.6038	18.7828	17.8348	0.0148897	4.23789	0.0634224	0.801166	0.813659	UPRT	0	0	protein_coding	uracil phosphoribosyltransferase (FUR1) homolog (S. cerevisiae) [Source:HGNC Symbol;Acc:28334]
ENSG00000143256	chr1	161070346	161087901	1085	-	94.9285	98.9055	101.536	95.2696	93.2352	92.9679	0.0156864	6.59123	0.225735	0.634704	0.65344	PFDN2	0	0	protein_coding	prefoldin subunit 2 [Source:HGNC Symbol;Acc:8867]
ENSG00000206561	chr3	15491640	15563258	20035	-	2.8625	2.60009	3.20016	2.60242	3.46992	2.74168	0.0157429	1.5741	0.013925	0.906064	0.913045	COLQ	0	0	protein_coding	collagen-like tail subunit (single strand of homotrimer) of asymmetric acetylcholinesterase [Source:HGNC Symbol;Acc:2226]
ENSG00000109066	chr17	72772622	72835918	14433	+	9.15334	9.68662	8.02326	9.38981	7.84503	7.80963	0.015793	3.12702	0.0267967	0.86997	0.879185	TMEM104	0	0	protein_coding	transmembrane protein 104 [Source:HGNC Symbol;Acc:25984]
ENSG00000134815	chr19	47852538	47885961	9533	+	40.1083	37.115	38.0362	38.1219	37.3393	35.0326	0.015881	5.23929	0.12503	0.723642	0.74007	DHX34	0	0	protein_coding	DEAH (Asp-Glu-Ala-His) box polypeptide 34 [Source:HGNC Symbol;Acc:16719]
ENSG00000048162	chr5	175810949	175815976	7029	-	74.658	70.8143	74.3351	71.25	69.9264	69.0682	0.0162101	6.16795	0.260447	0.609813	0.629492	NOP16	0	0	protein_coding	NOP16 nucleolar protein [Source:HGNC Symbol;Acc:26934]
ENSG00000198246	chr10	73079015	73123142	3842	+	2.76264	2.75304	3.22302	2.28591	3.62078	2.90784	0.0162652	1.5777	0.0118318	0.913382	0.920076	SLC29A3	0	0	protein_coding	solute carrier family 29 (equilibrative nucleoside transporter), member 3 [Source:HGNC Symbol;Acc:23096]
ENSG00000140553	chr15	91473410	91497323	21055	+	64.4062	60.4139	63.9346	60.2425	62.1568	59.2646	0.0164814	5.95279	0.236931	0.626432	0.645455	UNC45A	0	0	protein_coding	unc-45 homolog A (C. elegans) [Source:HGNC Symbol;Acc:30594]
ENSG00000128656	chr2	175664091	175870097	18044	-	10.4182	11.2671	11.7263	10.3393	8.97653	11.7421	0.0165439	3.44087	0.0362746	0.84895	0.859281	CHN1	0	0	protein_coding	chimerin 1 [Source:HGNC Symbol;Acc:1943]
ENSG00000051596	chr5	175344876	175461683	8481	-	27.46	25.9499	27.4757	26.6924	25.7226	25.1736	0.0167043	4.73024	0.133759	0.714566	0.731248	THOC3	0	0	protein_coding	THO complex 3 [Source:HGNC Symbol;Acc:19072]
ENSG00000189164	chr19	37861963	37883968	12270	+	16.243	16.4163	16.8237	15.8255	14.5586	16.1454	0.0167454	4.01039	0.0885579	0.766019	0.780259	ZNF527	0	0	protein_coding	zinc finger protein 527 [Source:HGNC Symbol;Acc:29385]
ENSG00000153046	chr6	4706393	4955785	15556	+	30.9217	29.3657	28.7329	27.5012	28.4382	28.6353	0.0167947	4.861	0.132404	0.715952	0.732529	CDYL	0	0	protein_coding	chromodomain protein, Y-like [Source:HGNC Symbol;Acc:1811]
ENSG00000135390	chr12	54026510	54071192	9654	-	276.098	261.539	273.568	264.11	254.964	254.838	0.016873	8.04886	0.410978	0.521473	0.542375	ATP5G2	0	0	protein_coding	ATP synthase, H+ transporting, mitochondrial Fo complex, subunit C2 (subunit 9) [Source:HGNC Symbol;Acc:842]
ENSG00000162521	chr1	33116743	33151812	24849	+	509.525	520.171	510.014	486.582	484.054	495.413	0.0169377	8.97183	0.528793	0.467115	0.487997	RBBP4	0	0	protein_coding	retinoblastoma binding protein 4 [Source:HGNC Symbol;Acc:9887]
ENSG00000134453	chr10	6130950	6159420	14875	+	203.77	201.431	208.239	192.544	199.52	194.992	0.0170116	7.64804	0.486131	0.485658	0.506586	RBM17	0	0	protein_coding	RNA binding motif protein 17 [Source:HGNC Symbol;Acc:16944]
ENSG00000006576	chr7	77428122	77586818	33814	+	76.5552	78.0028	73.558	70.195	70.8316	74.69	0.0171033	6.21325	0.216644	0.641609	0.660171	PHTF2	0	0	protein_coding	putative homeodomain transcription factor 2 [Source:HGNC Symbol;Acc:13411]
ENSG00000175416	chr5	175819456	175843570	5942	-	34.4831	34.362	35.0646	34.7106	31.6064	32.3186	0.0172844	5.08341	0.159834	0.689309	0.706919	CLTB	0	0	protein_coding	clathrin, light chain B [Source:HGNC Symbol;Acc:2091]
ENSG00000125846	chr20	18269121	18297640	21738	+	23.2994	22.993	24.6184	22.7184	23.686	22.2658	0.0172953	4.54744	0.123641	0.725118	0.741393	ZNF133	0	0	protein_coding	zinc finger protein 133 [Source:HGNC Symbol;Acc:12917]
ENSG00000231609	chr2	63271057	63275775	3799	-	7.78866	8.76894	6.99463	7.35007	7.9959	6.97882	0.0173353	2.94708	0.0341572	0.853373	0.863381	AC009501.4	0	0	antisense
ENSG00000082258	chr2	135675805	135716912	25621	+	169.087	176.959	167.643	162.862	162.558	162.728	0.0176457	7.38706	0.441723	0.506292	0.527092	CCNT2	0	0	protein_coding	cyclin T2 [Source:HGNC Symbol;Acc:1600]
ENSG00000229119	chr5	165809310	165809604	295	+	9.98546	9.53367	8.93759	8.96779	10.2589	8.44659	0.0181015	3.23677	0.0515397	0.820405	0.832156	CTB-63M22.1	0	0	pseudogene
ENSG00000005194	chr16	57462081	57481440	16088	-	69.4655	64.6454	67.5005	66.01	63.2128	63.3356	0.0181493	6.0424	0.276672	0.598891	0.618808	CIAPIN1	0	0	protein_coding	cytokine induced apoptosis inhibitor 1 [Source:HGNC Symbol;Acc:28050]
ENSG00000168040	chr11	70049269	70053496	1841	+	31.2212	32.0168	32.2988	30.2092	28.4382	31.377	0.0184255	4.95747	0.167857	0.682023	0.699934	FADD	0	0	protein_coding	Fas (TNFRSF6)-associated via death domain [Source:HGNC Symbol;Acc:3573]
ENSG00000268670	chr19	4061613	4062747	684	-	2.06366	1.98831	2.12582	1.86389	2.03669	2.04934	0.0185124	1.06807	0.0141723	0.905238	0.912326	CTD-2622I13.3	0	0	sense_intronic
ENSG00000064995	chr6	34845555	34855866	2821	-	58.0488	57.406	54.2427	53.9123	52.5014	54.0859	0.0185195	5.787	0.239077	0.624874	0.644096	TAF11	0	0	protein_coding	TAF11 RNA polymerase II, TATA box binding protein (TBP)-associated factor, 28kDa [Source:HGNC Symbol;Acc:11544]
ENSG00000196230	chr6	30687978	30693203	11910	+	1951.46	1897.61	1942.54	1865.69	1828.19	1836.87	0.0186836	10.8851	0.575321	0.448152	0.46873	TUBB	0	0	protein_coding	tubulin, beta class I [Source:HGNC Symbol;Acc:20778]
ENSG00000267598	chr19	13263885	13265007	1221	-	26.3616	25.3891	26.6528	26.2	24.1386	24.4813	0.0187813	4.68193	0.158874	0.690195	0.707693	CTC-250I14.6	0	0	antisense
ENSG00000165264	chr9	32552997	32573160	2032	-	49.4946	50.1155	46.7909	46.527	45.8633	46.1931	0.0188685	5.57477	0.237147	0.626274	0.645372	NDUFB6	0	0	protein_coding	NADH dehydrogenase (ubiquinone) 1 beta subcomplex, 6, 17kDa [Source:HGNC Symbol;Acc:7701]
ENSG00000129071	chr3	129149787	129158878	12841	-	105.613	104.615	102.817	96.5005	100.25	101.553	0.0189083	6.67491	0.393153	0.530647	0.551492	MBD4	0	0	protein_coding	methyl-CpG binding domain protein 4 [Source:HGNC Symbol;Acc:6919]
ENSG00000185864	chr16	21845890	21892148	22207	-	49.2949	47.4134	48.4824	47.4414	46.4667	45.1685	0.0189346	5.57137	0.273411	0.601053	0.620923	NPIPB4	0	0	protein_coding	nuclear pore complex interacting protein family, member B4 [Source:HGNC Symbol;Acc:41985]
ENSG00000268885	chr5	667759	668839	744	+	1.96381	2.34518	2.33154	2.03973	2.79102	1.91087	0.0190258	1.1889	0.0150855	0.902247	0.909764	AC026740.1	0	0	protein_coding	Uncharacterized protein [Source:UniProtKB/TrEMBL;Acc:M0R2Q8]
ENSG00000255201	chr8	38279407	38283614	534	+	7.38924	6.67867	7.26893	7.1039	7.24157	6.50803	0.0195348	2.83082	0.054374	0.81562	0.827508	RP11-350N15.4	0	0	antisense
ENSG00000081377	chr9	99252523	99382112	31027	-	2.76264	4.5884	3.84019	3.65745	2.86645	3.73865	0.0197345	1.87283	0.0142989	0.904818	0.912016	CDC14B	0	0	protein_coding	cell division cycle 14B [Source:HGNC Symbol;Acc:1719]
ENSG00000040199	chr16	71671738	71758604	43677	-	29.1576	26.7657	30.2186	26.2	27.2313	29.1338	0.0198618	4.82066	0.123335	0.725445	0.74168	PHLPP2	0	0	protein_coding	PH domain and leucine rich repeat protein phosphatase 2 [Source:HGNC Symbol;Acc:29149]
ENSG00000203965	chr1	63989043	64038364	8564	+	22.434	25.0832	21.6011	20.96	21.4984	22.4873	0.0199557	4.48892	0.111008	0.739	0.754777	EFCAB7	0	0	protein_coding	EF-hand calcium binding domain 7 [Source:HGNC Symbol;Acc:29379]
ENSG00000082516	chr5	154266976	154317769	6527	-	49.3615	47.7193	49.0082	46.2457	48.1262	46.2762	0.0202395	5.58382	0.342691	0.55828	0.578616	GEMIN5	0	0	protein_coding	gem (nuclear organelle) associated protein 5 [Source:HGNC Symbol;Acc:20043]
ENSG00000075151	chr1	21132963	21503377	47407	-	65.8375	67.6024	65.4661	64.8846	61.0253	62.5878	0.0204855	6.01735	0.381851	0.536614	0.557194	EIF4G3	0	0	protein_coding	eukaryotic translation initiation factor 4 gamma, 3 [Source:HGNC Symbol;Acc:3298]
ENSG00000067445	chrX	54946895	54957864	34214	+	20.0042	19.5262	20.1381	18.0059	19.9143	19.5518	0.0205294	4.29525	0.149927	0.698605	0.715909	TRO	0	0	protein_coding	trophinin [Source:HGNC Symbol;Acc:12326]
ENSG00000138663	chr4	83955600	83996971	11528	+	102.284	102.678	97.5363	95.2696	94.8193	97.205	0.0205666	6.62313	0.44033	0.506963	0.527656	COPS4	0	0	protein_coding	COP9 signalosome subunit 4 [Source:HGNC Symbol;Acc:16702]
ENSG00000132535	chr17	7093209	7123021	16959	-	21.2025	19.7811	21.5325	18.0763	22.1773	20.6318	0.0206207	4.36986	0.104462	0.74654	0.762094	DLG4	0	0	protein_coding	discs, large homolog 4 (Drosophila) [Source:HGNC Symbol;Acc:2903]
ENSG00000127947	chr7	77166592	77269388	15233	+	7.18953	6.98456	7.77182	7.31491	6.93984	6.95113	0.0208987	2.86482	0.0643001	0.799824	0.812397	PTPN12	0	0	protein_coding	protein tyrosine phosphatase, non-receptor type 12 [Source:HGNC Symbol;Acc:9645]
ENSG00000225822	chr3	196158235	196160242	2394	+	4.36032	4.23152	4.48022	4.57182	3.92252	3.9879	0.0209143	2.1196	0.0381383	0.845166	0.855665	UBXN7-AS1	0	0	antisense	UBXN7 antisense RNA 1 [Source:HGNC Symbol;Acc:41227]
ENSG00000010292	chr12	6602522	6641121	22932	+	211.359	210.455	211.348	201.09	196.956	205.211	0.0209152	7.69061	0.72552	0.394339	0.414747	NCAPD2	0	0	protein_coding	non-SMC condensin I complex, subunit D2 [Source:HGNC Symbol;Acc:24305]
ENSG00000232439	chr3	38568293	38568816	524	-	2.76264	2.14125	2.0801	2.32108	2.18756	2.13242	0.0209506	1.23028	0.0180109	0.893241	0.901467	RPL18AP7	0	0	pseudogene	ribosomal protein L18a pseudogene 7 [Source:HGNC Symbol;Acc:35607]
ENSG00000160201	chr21	44513066	44527697	20878	-	394.559	409.591	408.729	390.82	378.372	388.792	0.0211355	8.62966	0.658617	0.417049	0.437721	U2AF1	0	0	protein_coding	U2 small nuclear RNA auxiliary factor 1 [Source:HGNC Symbol;Acc:12453]
ENSG00000204822	chr2	74699085	74700449	2573	-	4.22718	4.23152	5.30312	4.64215	4.29968	4.431	0.0214896	2.20639	0.0320197	0.857984	0.867884	MRPL53	0	0	protein_coding	mitochondrial ribosomal protein L53 [Source:HGNC Symbol;Acc:16684]
ENSG00000123427	chr12	58165275	58176324	7164	+	8.38779	7.69831	7.22322	6.71705	7.46787	7.89271	0.0220324	2.93521	0.0555096	0.813739	0.825756	METTL21B	0	0	protein_coding	methyltransferase like 21B [Source:HGNC Symbol;Acc:24936]
ENSG00000253358	chr8	92028816	92030883	398	+	2.06366	2.49813	2.60584	2.21557	2.33842	2.35397	0.0220509	1.27579	0.0228295	0.879901	0.888502	GS1-251I9.3	0	0	antisense
ENSG00000188021	chrX	56590026	56593443	3418	+	29.2241	31.1501	29.7615	29.0838	28.3628	28.2199	0.0221154	4.87925	0.262514	0.608398	0.628071	UBQLN2	0	0	protein_coding	ubiquilin 2 [Source:HGNC Symbol;Acc:12509]
ENSG00000272324	chr5	10761177	10770406	619	+	2.06366	2.39616	2.42298	2.77826	1.81039	1.88317	0.0226985	1.20879	0.0170839	0.896008	0.903867	CTD-2154B17.4	0	0	antisense
ENSG00000164897	chr7	150778167	150780633	7380	-	27.0606	27.9892	27.3385	26.5165	28.8154	24.7859	0.0228248	4.76559	0.216945	0.641378	0.659975	TMUB1	0	0	protein_coding	transmembrane and ubiquitin-like domain containing 1 [Source:HGNC Symbol;Acc:21709]
ENSG00000089737	chr14	94517266	94547591	16107	-	256.693	253.789	254.916	241.322	249.381	243.677	0.0230552	7.9691	1.11169	0.291716	0.31111	DDX24	0	0	protein_coding	DEAD (Asp-Glu-Ala-Asp) box helicase 24 [Source:HGNC Symbol;Acc:13266]
ENSG00000108509	chr17	4871287	4890960	37882	-	26.1619	25.1852	26.9271	25.0395	25.7981	24.9797	0.0230692	4.6899	0.25846	0.61118	0.630863	CAMTA2	0	0	protein_coding	calmodulin binding transcription activator 2 [Source:HGNC Symbol;Acc:18807]
ENSG00000200087	chr1	28835071	28835274	204	+	4.3936	6.11786	4.84596	4.92349	5.05401	4.54177	0.0231394	2.33428	0.038461	0.84452	0.855065	SNORA73B	0	0	snoRNA	small nucleolar RNA, H/ACA box 73B [Source:HGNC Symbol;Acc:10116]
ENSG00000253854	chr8	94731802	94733395	939	+	6.59041	6.62769	6.53747	6.47088	5.05401	6.59111	0.0231686	2.68147	0.07009	0.791206	0.804332	RP11-10N23.2	0	0	antisense
ENSG00000112531	chr6	163835032	163999628	45058	+	74.192	73.3634	76.621	70.9686	71.2087	72.6684	0.0231831	6.19783	0.519999	0.470842	0.491733	QKI	0	0	protein_coding	QKI, KH domain containing, RNA binding [Source:HGNC Symbol;Acc:21100]
ENSG00000124532	chr6	24403153	24425810	15364	+	71.7289	72.8026	68.0262	65.166	66.6828	70.1482	0.0232132	6.11496	0.342051	0.558648	0.57896	MRS2	0	0	protein_coding	MRS2 magnesium transporter [Source:HGNC Symbol;Acc:13785]
ENSG00000183665	chr8	125463048	125474391	3599	+	16.3096	15.9064	16.7094	16.2124	13.5779	16.1178	0.0232889	3.99344	0.14766	0.700781	0.718003	TRMT12	0	0	protein_coding	tRNA methyltransferase 12 homolog (S. cerevisiae) [Source:HGNC Symbol;Acc:26091]
ENSG00000184110	chr16	28699879	28747051	23676	+	10.9174	10.9612	11.5891	11.8516	10.3343	9.96974	0.0233017	3.46421	0.0910608	0.762833	0.777307	EIF3C	0	0	protein_coding	eukaryotic translation initiation factor 3, subunit C [Source:HGNC Symbol;Acc:3279]
ENSG00000183395	chr12	102590237	102591623	766	-	13.081	14.8358	13.2578	12.9066	14.0305	12.573	0.0233279	3.75825	0.128807	0.719672	0.736103	PMCH	0	0	protein_coding	pro-melanin-concentrating hormone [Source:HGNC Symbol;Acc:9109]
ENSG00000170779	chr14	105475910	105487485	4049	-	58.5814	59.5472	58.1972	54.5804	57.8571	56.5783	0.0233879	5.85168	0.479063	0.488847	0.509716	CDCA4	0	0	protein_coding	cell division cycle associated 4 [Source:HGNC Symbol;Acc:14625]
ENSG00000198331	chr11	125753509	125770543	5674	+	7.75538	7.49438	8.2747	7.63142	7.39243	7.64347	0.0234247	2.96221	0.086567	0.768588	0.78268	HYLS1	0	0	protein_coding	hydrolethalus syndrome 1 [Source:HGNC Symbol;Acc:26558]
ENSG00000176101	chr9	140083099	140084822	3359	+	73.959	71.579	74.838	70.3708	72.8683	69.6774	0.02355	6.17883	0.577798	0.447177	0.46774	SSNA1	0	0	protein_coding	Sjogren syndrome nuclear autoantigen 1 [Source:HGNC Symbol;Acc:11321]
ENSG00000196792	chr14	31363005	31495607	11835	-	27.8927	28.754	26.767	25.4263	26.9296	26.9737	0.0236329	4.76796	0.247186	0.619064	0.638553	STRN3	0	0	protein_coding	striatin, calmodulin binding protein 3 [Source:HGNC Symbol;Acc:15720]
ENSG00000180855	chr19	12540521	12551926	3463	-	11.2503	10.8592	12.092	10.6558	10.4852	11.576	0.0237455	3.49306	0.108737	0.741587	0.757276	ZNF443	0	0	protein_coding	zinc finger protein 443 [Source:HGNC Symbol;Acc:20878]
ENSG00000187066	chr11	64852451	64856847	6438	-	14.0129	12.2357	13.555	12.6956	12.7482	12.9884	0.0241316	3.71639	0.146893	0.701522	0.718674	TMEM262	0	0	protein_coding	transmembrane protein 262 [Source:HGNC Symbol;Acc:49389]
ENSG00000163291	chr4	79808281	79860592	29594	-	68.4004	73.7712	66.9062	66.7837	63.8163	67.3788	0.0242153	6.08866	0.372058	0.541885	0.562306	PAQR3	0	0	protein_coding	progestin and adipoQ receptor family member III [Source:HGNC Symbol;Acc:30130]
ENSG00000146963	chr7	139025105	139108198	17808	+	94.3626	94.7759	92.5989	91.6825	89.6898	88.0661	0.024252	6.52558	0.69802	0.40345	0.423944	C7orf55-LUC7L2	0	0	protein_coding	C7orf55-LUC7L2 readthrough [Source:HGNC Symbol;Acc:44671]
ENSG00000122591	chr7	22980878	23053749	18461	-	96.626	99.6192	97.0563	91.155	91.7265	96.485	0.0243843	6.58081	0.5672	0.451374	0.472008	FAM126A	0	0	protein_coding	family with sequence similarity 126, member A [Source:HGNC Symbol;Acc:24587]
ENSG00000113761	chr5	176449697	176508190	17319	+	29.6235	26.9696	28.9614	28.0287	27.3822	27.1122	0.0244414	4.81504	0.292368	0.588707	0.608674	ZNF346	0	0	protein_coding	zinc finger protein 346 [Source:HGNC Symbol;Acc:16403]
ENSG00000102804	chr13	45007655	45151283	14103	-	48.7956	47.4644	48.1853	46.949	42.9214	46.9963	0.0248164	5.55659	0.420732	0.516572	0.537415	TSC22D1	0	0	protein_coding	TSC22 domain family, member 1 [Source:HGNC Symbol;Acc:16826]
ENSG00000268230	chr19	58858220	58874117	5523	-	4.26046	4.2825	4.93739	4.81799	4.52598	3.93251	0.0248298	2.18262	0.0450018	0.832001	0.843126	CTD-2619J13.8	0	0	processed_transcript
ENSG00000117505	chr1	93811445	93835055	13039	+	159.002	154.884	157.356	152.523	145.586	151.9	0.0250681	7.26635	0.915022	0.338785	0.358831	DR1	0	0	protein_coding	down-regulator of transcription 1, TBP-binding (negative cofactor 2) [Source:HGNC Symbol;Acc:3017]
ENSG00000165804	chr14	21558205	21572881	14227	-	17.408	15.0397	18.6981	18.0059	17.1233	14.8161	0.025069	4.08403	0.0872513	0.767701	0.781875	ZNF219	0	0	protein_coding	zinc finger protein 219 [Source:HGNC Symbol;Acc:13011]
ENSG00000135454	chr12	58017193	58027138	25768	-	29.9231	29.3148	31.1787	30.2092	29.6452	27.7768	0.025115	4.89781	0.278278	0.597832	0.617793	B4GALNT1	0	0	protein_coding	beta-1,4-N-acetyl-galactosaminyl transferase 1 [Source:HGNC Symbol;Acc:4117]
ENSG00000254206	chr16	29392675	29415350	3653	-	3.99419	3.31384	3.63447	4.39598	3.16819	2.93554	0.0253493	1.87224	0.0272018	0.868999	0.87826	NPIPB11	0	0	protein_coding	nuclear pore complex interacting protein family, member B11 [Source:HGNC Symbol;Acc:37453]
ENSG00000228393	chr7	104590762	104653491	1224	-	3.19535	3.51777	2.76585	2.53208	2.86645	3.35094	0.02555	1.63744	0.0301059	0.86225	0.872036	LINC01004	0	0	antisense	long intergenic non-protein coding RNA 1004 [Source:HGNC Symbol;Acc:48961]
ENSG00000165521	chr14	89078775	89259096	35345	-	33.185	35.0758	32.9159	32.1082	31.6819	32.2078	0.0255804	5.0444	0.378422	0.538449	0.55892	EML5	0	0	protein_coding	echinoderm microtubule associated protein like 5 [Source:HGNC Symbol;Acc:18197]
ENSG00000152580	chr3	151143172	151176497	16194	-	6.59041	6.72965	6.46889	5.83786	7.39243	6.23109	0.0256293	2.72412	0.0857067	0.769708	0.783624	IGSF10	0	0	protein_coding	immunoglobulin superfamily, member 10 [Source:HGNC Symbol;Acc:26384]
ENSG00000240935	chr2	106998562	107010027	4649	+	9.35305	8.00421	8.84616	7.70175	8.59936	9.00046	0.0257541	3.11728	0.0922895	0.761286	0.775912	PLGLA	0	0	pseudogene	plasminogen-like A (pseudogene) [Source:HGNC Symbol;Acc:9074]
ENSG00000004534	chr3	49977440	50137478	33561	+	206.3	208.976	213.085	202.707	202.01	198.924	0.0259831	7.68552	1.14664	0.284254	0.303491	RBM6	0	0	protein_coding	RNA binding motif protein 6 [Source:HGNC Symbol;Acc:9903]
ENSG00000112081	chr6	36562145	36573377	6835	+	710.133	709.417	707.487	678.809	678.821	682.761	0.0260817	9.44332	1.6742	0.195697	0.211969	SRSF3	0	0	protein_coding	serine/arginine-rich splicing factor 3 [Source:HGNC Symbol;Acc:10785]
ENSG00000168802	chr16	69151913	69166487	12694	-	72.3946	62.4532	70.6778	65.6231	66.381	66.3819	0.0262089	6.07778	0.350582	0.553784	0.574176	CHTF8	0	0	protein_coding	CTF8, chromosome transmission fidelity factor 8 homolog (S. cerevisiae) [Source:HGNC Symbol;Acc:24353]
ENSG00000140474	chr15	75128457	75135687	30721	-	36.1141	35.1777	36.3447	36.0822	33.1905	33.7587	0.0263539	5.14014	0.389279	0.532679	0.553462	ULK3	0	0	protein_coding	unc-51 like kinase 3 [Source:HGNC Symbol;Acc:19703]
ENSG00000169609	chr15	83657193	83680393	10565	-	36.4802	37.0131	38.6534	36.047	34.5483	36.5834	0.0263674	5.19822	0.380059	0.537572	0.558045	C15orf40	0	0	protein_coding	chromosome 15 open reading frame 40 [Source:HGNC Symbol;Acc:28443]
ENSG00000176386	chr9	116018115	116037869	1575	-	28.2921	29.7736	28.0243	27.1496	27.7593	27.2506	0.0264142	4.81592	0.369057	0.543519	0.563894	CDC26	0	0	protein_coding	cell division cycle 26 [Source:HGNC Symbol;Acc:17839]
ENSG00000172493	chr4	87856154	88062206	29232	+	121.19	117.769	116.669	112.783	112.471	114.929	0.0264419	6.86161	0.889529	0.345605	0.365767	AFF1	0	0	protein_coding	AF4/FMR2 family, member 1 [Source:HGNC Symbol;Acc:7135]
ENSG00000167645	chr19	38795753	38807913	15731	-	43.9028	43.5388	44.4822	42.8344	45.4107	40.239	0.0264423	5.44498	0.417185	0.518345	0.539225	YIF1B	0	0	protein_coding	Yip1 interacting factor homolog B (S. cerevisiae) [Source:HGNC Symbol;Acc:30511]
ENSG00000170291	chr17	7154735	7163259	15849	+	72.3946	67.5514	74.4723	69.8081	70.7561	67.2404	0.0264457	6.14163	0.493134	0.482533	0.50352	ELP5	0	0	protein_coding	elongator acetyltransferase complex subunit 5 [Source:HGNC Symbol;Acc:30617]
ENSG00000089157	chr12	120634489	120639038	23833	-	2055.31	2054.17	2066.05	1997.11	1973.25	1959.08	0.026447	10.9816	1.41987	0.233425	0.251157	RPLP0	0	0	protein_coding	ribosomal protein, large, P0 [Source:HGNC Symbol;Acc:10371]
ENSG00000062716	chr17	57784553	57919616	22175	+	104.548	102.933	103.411	98.8919	99.2698	99.8913	0.0265901	6.66938	0.981431	0.321846	0.341693	VMP1	0	0	protein_coding	vacuole membrane protein 1 [Source:HGNC Symbol;Acc:29559]
ENSG00000181610	chr17	55916842	55927417	2723	-	66.9359	65.6141	64.7575	63.1966	64.2689	62.2001	0.0266612	6.01577	0.72513	0.394466	0.414827	MRPS23	0	0	protein_coding	mitochondrial ribosomal protein S23 [Source:HGNC Symbol;Acc:14509]
ENSG00000111671	chr12	6980099	6998522	5020	-	6.62369	6.47474	5.89744	6.08403	6.93984	5.56644	0.0267925	2.6618	0.0811836	0.7757	0.789426	SPSB2	0	0	protein_coding	splA/ryanodine receptor domain and SOCS box containing 2 [Source:HGNC Symbol;Acc:29522]
ENSG00000196378	chr8	145998499	146012730	7368	-	3.06221	3.26286	3.74876	3.1651	3.54535	3.26786	0.0270287	1.77295	0.0463224	0.829591	0.840841	ZNF34	0	0	protein_coding	zinc finger protein 34 [Source:HGNC Symbol;Acc:13098]
ENSG00000154174	chr3	100082275	100120242	5969	-	205.634	213.819	201.176	194.021	195.07	204.352	0.0272878	7.66437	0.793867	0.372933	0.39333	TOMM70A	0	0	protein_coding	translocase of outer mitochondrial membrane 70 homolog A (S. cerevisiae) [Source:HGNC Symbol;Acc:11985]
ENSG00000269279	chr1	116915890	116926718	342	-	6.35741	8.20813	7.01749	6.92806	6.71354	6.70188	0.0276088	2.82089	0.0861869	0.769082	0.783035	AL136376.1	0	0	protein_coding	Uncharacterized protein [Source:UniProtKB/TrEMBL;Acc:M0R1U3]
ENSG00000243156	chr22	18270415	18507325	61556	-	1.89724	1.98831	1.89724	1.79356	2.18756	1.74471	0.0276843	0.98329	0.0293538	0.863965	0.873661	MICAL3	0	0	protein_coding	microtubule associated monooxygenase, calponin and LIM domain containing 3 [Source:HGNC Symbol;Acc:24694]
ENSG00000108963	chr17	1933404	1946724	21666	+	15.8436	15.4476	16.3437	16.2475	15.2375	14.6223	0.0277137	3.9756	0.214175	0.643514	0.662089	DPH1	0	0	protein_coding	diphthamide biosynthesis 1 [Source:HGNC Symbol;Acc:3003]
ENSG00000183751	chr16	2022038	2032934	14826	+	36.4802	36.2483	35.5675	36.3635	34.0957	33.2879	0.0278577	5.14924	0.409724	0.52211	0.542932	TBL3	0	0	protein_coding	transducin (beta)-like 3 [Source:HGNC Symbol;Acc:11587]
ENSG00000254473	chr9	86322509	86328293	1506	+	12.2155	12.3377	12.9149	13.4341	11.5412	11.0775	0.0279198	3.62712	0.130728	0.717679	0.734202	RP11-522I20.3	0	0	antisense
ENSG00000004059	chr7	127228399	127231759	4757	+	100.454	100.027	103.845	97.9072	98.1383	97.1773	0.0279216	6.64224	0.941156	0.331981	0.351969	ARF5	0	0	protein_coding	ADP-ribosylation factor 5 [Source:HGNC Symbol;Acc:658]
ENSG00000232637	chr1	146032648	146253110	8741	-	4.69317	3.51777	4.59451	3.58712	3.62078	4.98487	0.0280976	2.09531	0.0353986	0.850763	0.860915	WI2-3658N16.1	0	0	pseudogene
ENSG00000204428	chr6	31644461	31651817	6907	-	3.39506	4.5884	3.54303	3.27061	4.60141	3.40633	0.0281155	1.9421	0.0407681	0.839986	0.850634	LY6G5C	0	0	protein_coding	lymphocyte antigen 6 complex, locus G5C [Source:HGNC Symbol;Acc:13932]
ENSG00000174165	chr11	66288108	66313709	5887	-	9.85232	9.7376	9.8062	9.81182	9.35369	9.11124	0.0281604	3.27857	0.154677	0.694105	0.711612	ZDHHC24	0	0	protein_coding	zinc finger, DHHC-type containing 24 [Source:HGNC Symbol;Acc:27387]
ENSG00000143119	chr1	111415775	111442550	5228	+	108.675	105.125	106.68	102.514	98.1383	105.375	0.028275	6.71047	0.834307	0.36103	0.381445	CD53	0	0	protein_coding	CD53 molecule [Source:HGNC Symbol;Acc:1686]
ENSG00000226438	chr1	39715510	39723321	558	-	2.79593	2.54911	2.6287	2.46175	3.31905	2.35397	0.0283174	1.45293	0.0426542	0.836378	0.847244	RP11-420K8.1	0	0	antisense
ENSG00000123143	chr19	14543865	14582679	16980	+	94.7288	89.9836	96.622	93.7574	91.0476	87.0414	0.0283794	6.53102	0.638072	0.42441	0.444845	PKN1	0	0	protein_coding	protein kinase N1 [Source:HGNC Symbol;Acc:9405]
ENSG00000111266	chr12	12628829	12715317	7466	-	20.9029	18.9654	20.001	20.0105	17.1233	19.5518	0.0286074	4.28937	0.25429	0.61407	0.633685	DUSP16	0	0	protein_coding	dual specificity phosphatase 16 [Source:HGNC Symbol;Acc:17909]
ENSG00000142507	chr17	4699439	4701790	2676	+	137.799	133.369	138.11	132.196	132.988	129.717	0.0286471	7.07041	1.19829	0.273664	0.292532	PSMB6	0	0	protein_coding	proteasome (prosome, macropain) subunit, beta type, 6 [Source:HGNC Symbol;Acc:9543]
ENSG00000175573	chr11	65684279	65686588	4706	-	18.3733	17.283	17.0294	16.8102	17.425	16.5885	0.0287339	4.11728	0.269855	0.603429	0.62318	C11orf68	0	0	protein_coding	chromosome 11 open reading frame 68 [Source:HGNC Symbol;Acc:28801]
ENSG00000198843	chr3	150320662	150348222	7678	+	113.834	117.973	112.028	105.785	113.828	110.969	0.0288078	6.81653	0.824138	0.363973	0.384355	SELT	0	0	protein_coding	Selenoprotein T [Source:UniProtKB/Swiss-Prot;Acc:P62341]
ENSG00000103549	chr16	30773066	30787628	27130	+	79.5841	76.4223	76.461	73.9931	76.5645	73.7761	0.0289929	6.25493	0.905295	0.341366	0.361423	RNF40	0	0	protein_coding	ring finger protein 40, E3 ubiquitin protein ligase [Source:HGNC Symbol;Acc:16867]
ENSG00000100266	chr22	43231418	43411151	16930	-	68.4337	72.4457	72.6665	67.9442	70.4544	67.7112	0.0290299	6.13274	0.700496	0.402617	0.423184	PACSIN2	0	0	protein_coding	protein kinase C and casein kinase substrate in neurons 2 [Source:HGNC Symbol;Acc:8571]
ENSG00000146433	chr6	158957468	159056460	5390	+	63.7073	66.9906	63.2489	62.5284	61.9305	61.037	0.0290413	5.98742	0.747561	0.38725	0.407634	TMEM181	0	0	protein_coding	transmembrane protein 181 [Source:HGNC Symbol;Acc:20958]
ENSG00000093144	chr6	127609855	127664754	26855	-	103.583	102.168	105.468	99.8414	101.307	99.3097	0.029303	6.67593	1.12625	0.288577	0.307944	ECHDC1	0	0	protein_coding	enoyl CoA hydratase domain containing 1 [Source:HGNC Symbol;Acc:21489]
ENSG00000196151	chr2	160092304	160143310	8779	-	6.29084	6.98456	6.49175	6.29504	5.73291	6.45264	0.0296626	2.69243	0.11441	0.735179	0.751158	WDSUB1	0	0	protein_coding	WD repeat, sterile alpha motif and U-box domain containing 1 [Source:HGNC Symbol;Acc:26697]
ENSG00000188725	chr5	60453536	60458301	3473	-	44.1357	49.7076	46.5166	44.2763	40.8092	48.0209	0.0296821	5.51605	0.271457	0.602356	0.622151	SMIM15	0	0	protein_coding	small integral membrane protein 15 [Source:HGNC Symbol;Acc:33861]
ENSG00000272916	chr10	75556272	75571409	6689	-	5.492	4.69036	5.55456	5.09933	3.92252	5.67721	0.0299042	2.37474	0.0695415	0.792005	0.805061	RP11-574K11.31	0	0	protein_coding	Bifunctional heparan sulfate N-deacetylase/N-sulfotransferase 2 [Source:UniProtKB/TrEMBL;Acc:S4R438]
ENSG00000169021	chr19	29698173	29704448	1530	-	143.824	137.499	146.956	138.104	134.422	139.466	0.029923	7.13382	1.02875	0.310454	0.33016	UQCRFS1	0	0	protein_coding	ubiquinol-cytochrome c reductase, Rieske iron-sulfur polypeptide 1 [Source:HGNC Symbol;Acc:12587]
ENSG00000235078	chr2	3523046	3526968	974	+	5.82485	6.16885	5.806	5.16967	6.8644	5.59413	0.0299438	2.57651	0.103894	0.747206	0.762726	AC142528.1	0	0	antisense
ENSG00000173960	chr2	24150155	24227779	10969	+	60.8115	66.6847	61.4888	59.9963	61.7042	59.5415	0.0299564	5.95193	0.621947	0.430325	0.450782	UBXN2A	0	0	protein_coding	UBX domain protein 2A [Source:HGNC Symbol;Acc:27265]
ENSG00000149273	chr11	75110530	75133324	17606	+	1336.85	1306.06	1401.97	1321.33	1290.06	1282.91	0.0299678	10.3732	0.900021	0.342776	0.362892	RPS3	0	0	protein_coding	ribosomal protein S3 [Source:HGNC Symbol;Acc:10420]
ENSG00000113838	chr3	186263862	186288332	9786	-	29.324	28.55	28.2071	26.8682	29.1171	27.4445	0.0305531	4.82673	0.491507	0.483256	0.50421	TBCCD1	0	0	protein_coding	TBCC domain containing 1 [Source:HGNC Symbol;Acc:25546]
ENSG00000232907	chr20	35136563	35201794	3037	-	7.2561	5.86295	6.19459	6.50605	5.80834	6.14801	0.030571	2.67563	0.102045	0.749389	0.764714	RP5-977B1.7	0	0	antisense
ENSG00000224892	chr13	52028300	52035451	2296	+	2.56294	2.34518	2.14868	2.21557	1.73496	2.43705	0.0307755	1.22144	0.0425869	0.836505	0.84732	RPS4XP16	0	0	pseudogene	ribosomal protein S4X pseudogene 16 [Source:HGNC Symbol;Acc:36365]
ENSG00000235590	chr20	57393974	57425958	2767	-	1.0984	1.01964	1.30292	0.773692	1.13149	1.41238	0.030882	0.269985	0.0174385	0.894941	0.902902	GNAS-AS1	0	0	antisense	GNAS antisense RNA 1 [Source:HGNC Symbol;Acc:24872]
ENSG00000175606	chr8	74884672	74895018	5876	+	38.4773	37.8798	37.4419	35.9767	36.5096	36.7219	0.0309285	5.22186	0.658547	0.417073	0.437721	TMEM70	0	0	protein_coding	transmembrane protein 70 [Source:HGNC Symbol;Acc:26050]
ENSG00000160216	chr21	45285067	45406417	37049	+	64.8389	64.0846	66.3347	66.0803	60.3464	61.1478	0.0310871	6.00058	0.671648	0.412478	0.43315	AGPAT3	0	0	protein_coding	1-acylglycerol-3-phosphate O-acyltransferase 3 [Source:HGNC Symbol;Acc:326]
ENSG00000148840	chr10	103892787	103910082	13953	+	71.9286	70.8143	71.4779	70.1246	70.0772	66.9634	0.0312233	6.13869	1.00585	0.3159	0.3356	PPRC1	0	0	protein_coding	peroxisome proliferator-activated receptor gamma, coactivator-related 1 [Source:HGNC Symbol;Acc:30025]
ENSG00000155636	chr2	178977151	179003738	8364	+	28.4586	29.0089	28.9157	27.4309	26.2507	28.4692	0.0315104	4.81901	0.502783	0.47828	0.499179	RBM45	0	0	protein_coding	RNA binding motif protein 45 [Source:HGNC Symbol;Acc:24468]
ENSG00000251667	chr5	175735066	175736016	951	+	2.06366	2.14125	2.01153	1.61772	2.03669	2.24319	0.0316552	1.06466	0.0388409	0.843764	0.854406	RP11-844P9.3	0	0	pseudogene
ENSG00000253106	chr8	125500751	125503884	2355	+	7.88852	7.03554	6.65176	6.36537	8.29763	6.67419	0.031907	2.85102	0.103081	0.748163	0.763559	RP11-158K1.3	0	0	antisense
ENSG00000198934	chrX	75648046	75651744	3699	+	4.3936	4.48643	4.61737	3.79812	3.92252	4.98487	0.0320819	2.15708	0.0695069	0.792056	0.805062	MAGEE1	0	0	protein_coding	melanoma antigen family E, 1 [Source:HGNC Symbol;Acc:24934]
ENSG00000171365	chrX	49687225	49863892	19440	+	8.28793	8.15715	8.13755	8.05343	8.75023	7.42192	0.0321225	3.03759	0.168362	0.681571	0.699558	CLCN5	0	0	protein_coding	chloride channel, voltage-sensitive 5 [Source:HGNC Symbol;Acc:2023]
ENSG00000110107	chr11	60658202	60674060	6099	-	147.752	138.621	144.784	135.431	137.363	142.623	0.0323349	7.14458	1.12696	0.288425	0.307823	PRPF19	0	0	protein_coding	pre-mRNA processing factor 19 [Source:HGNC Symbol;Acc:17896]
ENSG00000136169	chr13	50018429	50069138	12201	+	36.6799	36.4523	34.4017	33.4094	32.7379	36.0019	0.0325654	5.13329	0.453349	0.500749	0.521589	SETDB2	0	0	protein_coding	SET domain, bifurcated 2 [Source:HGNC Symbol;Acc:20263]
ENSG00000094916	chr12	54624724	54673886	15674	-	427.311	421.623	421.667	400.456	405	418.203	0.0327446	8.70298	1.73603	0.187642	0.203585	CBX5	0	0	protein_coding	chromobox homolog 5 [Source:HGNC Symbol;Acc:1555]
ENSG00000197734	chr14	78227173	78236085	2294	+	11.0506	12.1847	11.0634	11.0779	11.0132	10.6621	0.0331155	3.49358	0.246761	0.619365	0.638783	C14orf178	0	0	protein_coding	chromosome 14 open reading frame 178 [Source:HGNC Symbol;Acc:26385]
ENSG00000164329	chr5	78907943	78982471	22089	+	83.3786	87.0266	82.0155	78.5297	81.3922	82.2781	0.0331674	6.36959	0.986409	0.320622	0.34046	PAPD4	0	0	protein_coding	PAP associated domain containing 4 [Source:HGNC Symbol;Acc:26776]
ENSG00000125352	chrX	119004497	119005791	1295	-	39.4426	36.1464	38.1505	36.6097	40.5829	34.6726	0.0333297	5.23829	0.469442	0.493244	0.514069	RNF113A	0	0	protein_coding	ring finger protein 113A [Source:HGNC Symbol;Acc:12974]
ENSG00000136444	chr17	48556161	48563336	8325	+	64.8722	63.065	63.6146	60.9107	64.2689	60.8985	0.0333946	5.98068	1.11563	0.290861	0.310239	RSAD1	0	0	protein_coding	radical S-adenosyl methionine domain containing 1 [Source:HGNC Symbol;Acc:25634]
ENSG00000119927	chr10	113909624	113975135	19254	-	48.5626	50.1155	47.1338	46.0347	48.2771	46.1931	0.0336201	5.5816	0.81609	0.366326	0.386763	GPAM	0	0	protein_coding	glycerol-3-phosphate acyltransferase, mitochondrial [Source:HGNC Symbol;Acc:24865]
ENSG00000100603	chr14	78183942	78227550	9421	-	210.593	206.988	211.576	201.758	200.425	204.214	0.0337636	7.68979	2.06011	0.1512	0.165518	SNW1	0	0	protein_coding	SNW domain containing 1 [Source:HGNC Symbol;Acc:16696]
ENSG00000137822	chr15	43661419	43699293	19960	+	96.4263	95.2347	95.3876	92.8782	96.1771	89.7	0.0338607	6.56349	1.364	0.242845	0.260843	TUBGCP4	0	0	protein_coding	tubulin, gamma complex associated protein 4 [Source:HGNC Symbol;Acc:16691]
ENSG00000163755	chr3	148847371	148891519	14905	+	46.1661	45.935	46.608	43.0102	45.7878	45.4454	0.034044	5.51302	0.812053	0.367514	0.387975	HPS3	0	0	protein_coding	Hermansky-Pudlak syndrome 3 [Source:HGNC Symbol;Acc:15597]
ENSG00000115808	chr2	37070783	37193615	12517	-	130.344	135.46	129.492	125.444	126.35	127.945	0.0343049	7.01716	1.52363	0.217071	0.234182	STRN	0	0	protein_coding	striatin, calmodulin binding protein [Source:HGNC Symbol;Acc:11424]
ENSG00000104442	chr8	66514694	66546442	7046	-	87.6391	83.2539	85.0328	80.1826	84.8621	83.0258	0.0343058	6.39678	1.20236	0.27285	0.291681	ARMC1	0	0	protein_coding	armadillo repeat containing 1 [Source:HGNC Symbol;Acc:17684]
ENSG00000156970	chr15	40453224	40513337	12567	+	294.005	298.399	287.169	280.639	278.574	286.935	0.0344041	8.17166	1.90113	0.167952	0.183128	BUB1B	0	0	protein_coding	BUB1 mitotic checkpoint serine/threonine kinase B [Source:HGNC Symbol;Acc:1149]
ENSG00000185436	chr1	24480647	24514449	9128	-	1.7641	2.54911	2.26297	2.0749	2.33842	1.99395	0.0344491	1.15311	0.0470097	0.828351	0.83969	IFNLR1	0	0	protein_coding	interferon, lambda receptor 1 [Source:HGNC Symbol;Acc:18584]
ENSG00000130349	chr6	107349407	107372546	4617	+	19.3385	19.1183	17.2809	17.9004	19.3108	16.8932	0.0345516	4.20181	0.300387	0.58364	0.603666	C6orf203	0	0	protein_coding	chromosome 6 open reading frame 203 [Source:HGNC Symbol;Acc:17971]
ENSG00000114374	chrY	14813160	14972764	23260	+	80.6825	79.4303	77.4667	75.435	76.7908	76.6009	0.0352523	6.28498	1.34301	0.246505	0.264651	USP9Y	0	0	protein_coding	ubiquitin specific peptidase 9, Y-linked [Source:HGNC Symbol;Acc:12633]
ENSG00000108679	chr17	76967320	76976191	20331	-	35.4151	34.5149	34.8589	32.9874	36.4341	33.2048	0.0352908	5.11735	0.749351	0.386682	0.407089	LGALS3BP	0	0	protein_coding	lectin, galactoside-binding, soluble, 3 binding protein [Source:HGNC Symbol;Acc:6564]
ENSG00000169679	chr2	111395275	111435691	19542	-	397.188	394.806	392.614	378.265	377.09	386.854	0.0353294	8.60277	2.46219	0.116616	0.128825	BUB1	0	0	protein_coding	BUB1 mitotic checkpoint serine/threonine kinase [Source:HGNC Symbol;Acc:1148]
ENSG00000054690	chr14	68000018	68056329	33021	+	13.4471	13.1024	12.412	11.535	11.3904	13.8469	0.0354019	3.6702	0.193991	0.659616	0.67801	PLEKHH1	0	0	protein_coding	pleckstrin homology domain containing, family H (with MyTH4 domain) member 1 [Source:HGNC Symbol;Acc:17733]
ENSG00000090975	chr12	123468027	123634562	32566	-	75.823	73.4144	74.1523	72.1995	74.1506	70.6467	0.0356365	6.2023	1.41357	0.234465	0.252175	PITPNM2	0	0	protein_coding	phosphatidylinositol transfer protein, membrane-associated 2 [Source:HGNC Symbol;Acc:21044]
ENSG00000108733	chr17	33901814	33905882	5179	-	10.9174	12.0318	10.9491	10.2338	11.9938	10.7452	0.0358248	3.48852	0.264531	0.607024	0.626733	PEX12	0	0	protein_coding	peroxisomal biogenesis factor 12 [Source:HGNC Symbol;Acc:8854]
ENSG00000140993	chr16	3348832	3355729	9623	-	14.5788	14.7848	13.9436	14.1726	13.2008	13.7638	0.0358701	3.82546	0.367388	0.544432	0.564805	TIGD7	0	0	protein_coding	tigger transposable element derived 7 [Source:HGNC Symbol;Acc:18331]
ENSG00000162997	chr2	55509455	55511658	3321	+	3.66134	3.21188	3.7259	3.55195	3.24362	3.48941	0.036146	1.83594	0.0939291	0.75924	0.774036	PRORSD1P	0	0	pseudogene	prolyl-tRNA synthetase associated domain containing 1, pseudogene [Source:HGNC Symbol;Acc:34379]
ENSG00000133773	chr12	82617460	82752584	7071	-	42.1719	42.1113	41.8764	41.0408	38.4708	41.0144	0.0362126	5.36744	0.929505	0.334992	0.354975	CCDC59	0	0	protein_coding	coiled-coil domain containing 59 [Source:HGNC Symbol;Acc:25005]
ENSG00000139517	chr13	28120050	28194541	4625	-	24.3645	19.3223	21.6011	22.2612	19.4617	21.158	0.0363863	4.42595	0.255908	0.612945	0.632605	LNX2	0	0	protein_coding	ligand of numb-protein X 2 [Source:HGNC Symbol;Acc:20421]
ENSG00000112983	chr5	137475455	137514675	40491	-	172.149	173.798	171.757	166.836	166.028	166.495	0.0365724	7.40913	2.38743	0.122315	0.134799	BRD8	0	0	protein_coding	bromodomain containing 8 [Source:HGNC Symbol;Acc:19874]
ENSG00000067334	chr1	94333373	94345474	12127	-	177.375	187.105	175.209	172.815	166.782	178.708	0.0366122	7.46609	1.2706	0.259654	0.278032	DNTTIP2	0	0	protein_coding	deoxynucleotidyltransferase, terminal, interacting protein 2 [Source:HGNC Symbol;Acc:24013]
ENSG00000172771	chr3	129120164	129147494	13781	-	4.09404	4.69036	4.2745	3.51678	4.22425	4.68024	0.0369803	2.11214	0.088641	0.765912	0.7802	EFCAB12	0	0	protein_coding	EF-hand calcium binding domain 12 [Source:HGNC Symbol;Acc:28061]
ENSG00000137824	chr15	41028082	41048049	15414	-	32.8855	33.0365	34.6303	31.7565	33.794	32.6232	0.0370251	5.05607	0.736668	0.39073	0.411164	RMDN3	0	0	protein_coding	regulator of microtubule dynamics 3 [Source:HGNC Symbol;Acc:25550]
ENSG00000162931	chr1	228595641	228604562	10720	-	2.4298	3.61974	3.10873	3.1651	3.01732	2.6309	0.0370451	1.61341	0.0596436	0.80706	0.819234	TRIM17	0	0	protein_coding	tripartite motif containing 17 [Source:HGNC Symbol;Acc:13430]
ENSG00000168916	chr5	123972608	124084500	22583	-	2.03038	2.24322	1.9201	1.86389	2.48929	1.82779	0.0372891	1.07833	0.0564065	0.812269	0.824366	ZNF608	0	0	protein_coding	zinc finger protein 608 [Source:HGNC Symbol;Acc:29238]
ENSG00000271218	chr6	53783772	53785586	456	-	3.26192	3.46679	3.79447	3.23544	3.24362	3.65557	0.0374305	1.81962	0.0961025	0.756558	0.771495	RP3-523E19.2	0	0	antisense
ENSG00000162772	chr1	212738676	212794119	10975	+	10.4847	11.1651	11.1548	10.7262	9.88172	10.6898	0.0374515	3.43092	0.306222	0.580008	0.600024	ATF3	0	0	protein_coding	activating transcription factor 3 [Source:HGNC Symbol;Acc:785]
ENSG00000089486	chr16	4560676	4588829	16571	-	18.4065	16.8751	17.8523	16.9509	18.1039	17.087	0.0375899	4.14197	0.490828	0.483558	0.504493	CDIP1	0	0	protein_coding	cell death-inducing p53 target 1 [Source:HGNC Symbol;Acc:13234]
ENSG00000090060	chr14	96967770	97033448	31412	+	350.29	351.777	335.697	331.879	331.905	337.864	0.0377148	8.4126	2.19231	0.138701	0.152248	PAPOLA	0	0	protein_coding	poly(A) polymerase alpha [Source:HGNC Symbol;Acc:14981]
ENSG00000161692	chr17	42785976	42829632	16890	+	53.1227	55.2137	55.7056	54.1936	53.6329	51.3996	0.0378391	5.75683	1.03463	0.309073	0.328735	DBF4B	0	0	protein_coding	DBF4 homolog B (S. cerevisiae) [Source:HGNC Symbol;Acc:17883]
ENSG00000119431	chr9	116135699	116139279	4244	-	9.75247	9.02385	9.76049	9.21397	7.92046	9.85897	0.037988	3.22749	0.239481	0.624581	0.643876	HDHD3	0	0	protein_coding	haloacid dehalogenase-like hydrolase domain containing 3 [Source:HGNC Symbol;Acc:28171]
ENSG00000168071	chr11	64107695	64125006	29754	+	10.4515	12.0318	10.3319	10.691	10.4098	10.1359	0.0384295	3.4277	0.277046	0.598644	0.618593	CCDC88B	0	0	protein_coding	coiled-coil domain containing 88B [Source:HGNC Symbol;Acc:26757]
ENSG00000221792	chr15	44085857	44085957	101	-	248.971	270.817	248.287	247.933	237.991	254.533	0.0386736	7.97782	1.12644	0.288537	0.307922	MIR1282	0	0	miRNA	microRNA 1282 [Source:HGNC Symbol;Acc:35360]
ENSG00000141027	chr17	15932471	16121499	56646	-	282.023	281.065	286.071	274.414	269.824	276.577	0.0387706	8.12441	2.84077	0.0919	0.102332	NCOR1	0	0	protein_coding	nuclear receptor corepressor 1 [Source:HGNC Symbol;Acc:7672]
ENSG00000152457	chr10	14939358	14996431	33158	-	68.933	72.4457	67.9805	67.698	63.5146	68.7635	0.0388579	6.097	1.09593	0.29516	0.314638	DCLRE1C	0	0	protein_coding	DNA cross-link repair 1C [Source:HGNC Symbol;Acc:17642]
ENSG00000176393	chr1	201951500	201975275	14917	+	55.619	50.7273	54.7684	52.3649	52.3505	52.175	0.0391467	5.73337	1.09453	0.295471	0.314928	RNPEP	0	0	protein_coding	arginyl aminopeptidase (aminopeptidase B) [Source:HGNC Symbol;Acc:10078]
ENSG00000100294	chr22	43528212	43539400	4198	-	18.0404	19.1183	18.6066	17.9708	18.2548	17.7517	0.0392845	4.20156	0.570361	0.450116	0.470723	MCAT	0	0	protein_coding	malonyl CoA:ACP acyltransferase (mitochondrial) [Source:HGNC Symbol;Acc:29622]
ENSG00000213190	chr1	151030234	151040970	4072	+	112.436	108.898	108.965	105.363	105.455	108.144	0.0394864	6.76198	1.91322	0.166606	0.181753	MLLT11	0	0	protein_coding	myeloid/lymphoid or mixed-lineage leukemia (trithorax homolog, Drosophila); translocated to, 11 [Source:HGNC Symbol;Acc:16997]
ENSG00000263968	chr16	85692984	85693279	296	+	2.39651	3.21188	3.13158	2.88376	2.26299	2.99092	0.0396229	1.53847	0.0728453	0.787238	0.800616	RN7SL381P	0	0	misc_RNA	RNA, 7SL, cytoplasmic 381, pseudogene [Source:HGNC Symbol;Acc:46397]
ENSG00000186812	chr18	32820994	32847097	14536	+	114.467	123.683	120.783	114.612	111.037	119.858	0.0396476	6.87972	1.17307	0.278771	0.297774	ZNF397	0	0	protein_coding	zinc finger protein 397 [Source:HGNC Symbol;Acc:18818]
ENSG00000180376	chr3	56591189	56655846	38088	+	73.493	78.1047	70.975	71.6368	70.6053	71.5052	0.0398629	6.18885	1.18306	0.276733	0.295714	CCDC66	0	0	protein_coding	coiled-coil domain containing 66 [Source:HGNC Symbol;Acc:27709]
ENSG00000266962	chr17	40704456	40706766	2311	-	16.3096	16.9771	17.8523	18.1818	15.3883	15.7577	0.0399412	4.07578	0.336392	0.561919	0.582239	RP11-400F19.6	0	0	antisense
ENSG00000175216	chr11	46764598	46867847	34561	-	488.755	474.134	484.778	465.13	468.816	469.436	0.0399673	8.89592	3.47361	0.0623551	0.0701982	CKAP5	0	0	protein_coding	cytoskeleton associated protein 5 [Source:HGNC Symbol;Acc:28959]
ENSG00000204138	chr1	28696114	28826881	16801	+	52.8564	51.543	53.6027	51.2043	53.2557	50.2364	0.0401158	5.70898	1.33892	0.247224	0.265388	PHACTR4	0	0	protein_coding	phosphatase and actin regulator 4 [Source:HGNC Symbol;Acc:25793]
ENSG00000167196	chr15	76196200	76227609	13047	+	85.3091	85.956	82.2898	78.0374	82.4483	84.3551	0.0401607	6.38069	1.24471	0.264565	0.283066	FBXO22	0	0	protein_coding	F-box protein 22 [Source:HGNC Symbol;Acc:13593]
ENSG00000148335	chr9	132371163	132398209	7790	+	25.4296	25.746	25.967	26.7275	24.1386	23.7335	0.040419	4.66801	0.599004	0.438958	0.45947	NTMT1	0	0	protein_coding	N-terminal Xaa-Pro-Lys N-methyltransferase 1 [Source:HGNC Symbol;Acc:23373]
ENSG00000238221	chr6	7276264	7299105	500	+	30.4224	31.558	30.3787	29.541	28.74	30.1308	0.0407012	4.91974	0.926761	0.335706	0.355686	RP11-69L16.4	0	0	antisense
ENSG00000117133	chr1	84944942	84963473	2109	+	109.973	110.886	107.914	103.358	106.361	107.978	0.0407545	6.75574	1.93338	0.164389	0.179472	RPF1	0	0	protein_coding	ribosome production factor 1 homolog (S. cerevisiae) [Source:HGNC Symbol;Acc:30350]
ENSG00000136891	chr9	103064359	103115221	13149	-	67.8679	68.9789	65.2604	63.8296	65.325	65.6895	0.040946	6.0526	1.4582	0.227216	0.244704	TEX10	0	0	protein_coding	testis expressed 10 [Source:HGNC Symbol;Acc:25988]
ENSG00000253304	chr1	29445940	29450447	5054	-	13.4471	12.2357	12.4806	12.1681	11.843	12.656	0.0412638	3.65261	0.415475	0.519203	0.540084	TMEM200B	0	0	protein_coding	transmembrane protein 200B [Source:HGNC Symbol;Acc:33785]
ENSG00000179085	chr1	155112367	155113071	1412	-	16.8421	17.7928	17.4637	16.4585	19.0091	16.1454	0.0413684	4.11941	0.506764	0.476543	0.497462	DPM3	0	0	protein_coding	dolichyl-phosphate mannosyltransferase polypeptide 3 [Source:HGNC Symbol;Acc:3007]
ENSG00000272335	chr5	44826178	44828694	2517	+	8.08823	7.80028	8.38899	7.63142	7.01527	8.47428	0.0413935	3.00076	0.25086	0.61647	0.63604	RP11-53O19.3	0	0	lincRNA
ENSG00000029993	chrX	150148982	150159248	6401	+	109.873	109.663	113.88	107.614	106.662	109.003	0.0415085	6.77853	2.01625	0.155623	0.170211	HMGB3	0	0	protein_coding	high mobility group box 3 [Source:HGNC Symbol;Acc:5004]
ENSG00000198689	chrX	135067598	135129423	13726	+	26.528	27.5304	25.3727	25.8483	25.0438	25.2013	0.0416186	4.70299	0.784043	0.375908	0.396312	SLC9A6	0	0	protein_coding	solute carrier family 9, subfamily A (NHE6, cation proton antiporter 6), member 6 [Source:HGNC Symbol;Acc:11079]
ENSG00000179698	chr8	145162629	145173218	26905	+	0.665698	1.27456	0.914331	0.738524	1.43323	0.775424	0.0417485	-0.00272371	0.024971	0.874439	0.883537	KIAA1875	0	0	protein_coding	KIAA1875 [Source:HGNC Symbol;Acc:26959]
ENSG00000118482	chr6	64345725	64489229	40153	+	226.936	232.173	220.514	217.618	218.907	220.691	0.0417809	7.80345	2.69165	0.100875	0.111932	PHF3	0	0	protein_coding	PHD finger protein 3 [Source:HGNC Symbol;Acc:8921]
ENSG00000204790	chr9	69204538	69269662	32423	-	3.92762	4.2825	4.13735	3.90363	3.92252	4.04328	0.0418699	2.04093	0.143901	0.704433	0.721562	CBWD6	0	0	protein_coding	COBW domain containing 6 [Source:HGNC Symbol;Acc:31978]
ENSG00000267980	chr19	4363786	4364637	746	+	4.95945	5.1492	5.48599	4.64215	6.26094	4.95718	0.0419232	2.40727	0.165103	0.684501	0.702432	AC007292.6	0	0	antisense
ENSG00000164040	chr4	129190397	129209984	12830	-	27.6597	26.1029	27.4299	25.5318	25.6472	27.3337	0.042081	4.74182	0.785052	0.3756	0.39604	PGRMC2	0	0	protein_coding	progesterone receptor membrane component 2 [Source:HGNC Symbol;Acc:16089]
ENSG00000187792	chr22	24083769	24093279	4020	-	11.217	8.8709	10.2862	9.95249	10.6361	9.63742	0.0422673	3.34948	0.283279	0.59456	0.61449	ZNF70	0	0	protein_coding	zinc finger protein 70 [Source:HGNC Symbol;Acc:13140]
ENSG00000141720	chr17	36921942	36956379	7686	-	87.7389	84.4775	84.8499	81.519	87.1251	82.4719	0.0424034	6.40876	1.93377	0.164347	0.179438	PIP4K2B	0	0	protein_coding	phosphatidylinositol-5-phosphate 4-kinase, type II, beta [Source:HGNC Symbol;Acc:8998]
ENSG00000188931	chr1	161334521	161337664	774	-	7.82195	8.61599	8.549	7.03356	9.50456	8.28043	0.0424763	3.06555	0.211111	0.645898	0.664458	C1orf192	0	0	protein_coding	chromosome 1 open reading frame 192 [Source:HGNC Symbol;Acc:32325]
ENSG00000168259	chr17	40128451	40173394	23163	-	215.087	220.192	212.285	207.525	212.872	207.841	0.0425443	7.73605	3.20267	0.073518	0.0824333	DNAJC7	0	0	protein_coding	DnaJ (Hsp40) homolog, subfamily C, member 7 [Source:HGNC Symbol;Acc:12392]
ENSG00000187193	chr16	56716336	56718108	3264	+	8.88706	9.1768	8.32041	7.94793	8.90109	8.61275	0.0428009	3.12446	0.306664	0.579735	0.599779	MT1X	0	0	protein_coding	metallothionein 1X [Source:HGNC Symbol;Acc:7405]
ENSG00000256469	chr11	94607217	94658686	593	-	4.3936	3.97661	4.34307	3.90363	4.90314	4.07098	0.0432312	2.11501	0.160274	0.688904	0.706549	RP11-856F16.2	0	0	antisense
ENSG00000025796	chr6	108188960	108279393	13047	-	121.889	125.161	116.966	116.335	114.658	119.858	0.0432741	6.90077	1.83607	0.175413	0.190878	SEC63	0	0	protein_coding	SEC63 homolog (S. cerevisiae) [Source:HGNC Symbol;Acc:21082]
ENSG00000100644	chr14	62162231	62214976	23071	+	143.824	142.495	140.647	136.346	136.232	140.407	0.0433369	7.13332	2.6574	0.103069	0.114273	HIF1A	0	0	protein_coding	hypoxia inducible factor 1, alpha subunit (basic helix-loop-helix transcription factor) [Source:HGNC Symbol;Acc:4910]
ENSG00000165775	chrX	154254255	154288578	13700	+	61.0777	63.8807	62.7688	61.6492	58.6114	60.6493	0.043461	5.94617	1.64053	0.200253	0.216716	FUNDC2	0	0	protein_coding	FUN14 domain containing 2 [Source:HGNC Symbol;Acc:24925]
ENSG00000181090	chr9	140513444	140764468	33621	+	69.5654	66.7357	67.4777	68.5069	66.6073	63.4186	0.0435292	6.07208	1.49657	0.2212	0.23843	EHMT1	0	0	protein_coding	euchromatic histone-lysine N-methyltransferase 1 [Source:HGNC Symbol;Acc:24650]
ENSG00000233144	chr10	75141191	75143254	401	+	32.4528	30.9972	31.2701	29.8575	31.3047	31.017	0.0436503	4.96771	1.07431	0.299974	0.319518	RP11-537A6.9	0	0	antisense
ENSG00000268471	chr4	153457416	153460415	6086	+	11.0506	10.2474	10.652	10.6207	10.6361	10.0805	0.0437563	3.41163	0.409537	0.522205	0.542997	MIR4453	0	0	lincRNA	microRNA 4453 [Source:HGNC Symbol;Acc:41892]
ENSG00000262533	chr17	1946194	1946719	422	-	18.8725	15.6515	17.4866	16.7047	18.3302	16.5885	0.0440108	4.11936	0.468602	0.493631	0.514373	RP11-667K14.4	0	0	antisense
ENSG00000213077	chr17	18427880	18430160	2281	-	1.73081	1.37652	1.25721	1.12537	1.96126	1.38469	0.0440536	0.603428	0.0465516	0.829176	0.840474	FAM106A	0	0	protein_coding	family with sequence similarity 106, member A [Source:HGNC Symbol;Acc:25682]
ENSG00000184840	chr5	177019159	177023125	5153	+	88.1384	92.1758	89.5359	89.8186	85.1638	85.8229	0.0442713	6.47121	1.94423	0.16321	0.178234	TMED9	0	0	protein_coding	transmembrane emp24 protein transport domain containing 9 [Source:HGNC Symbol;Acc:24878]
ENSG00000119778	chr2	23971534	24149984	21996	-	76.9546	81.0617	76.3467	76.2438	73.0191	76.1024	0.0443825	6.26434	1.7874	0.181243	0.196971	ATAD2B	0	0	protein_coding	ATPase family, AAA domain containing 2B [Source:HGNC Symbol;Acc:29230]
ENSG00000267546	chr17	74541750	74553765	2160	-	1.83067	1.4275	1.44007	1.51222	2.18756	1.24622	0.0444269	0.723136	0.0512047	0.82098	0.832634	RP11-666A8.8	0	0	antisense
ENSG00000109971	chr11	122928197	122933938	29185	-	3633.78	3659.35	3643.15	3563.55	3495.34	3573.63	0.0446525	11.8152	2.86976	0.0902582	0.100564	HSPA8	0	0	protein_coding	heat shock 70kDa protein 8 [Source:HGNC Symbol;Acc:5241]
ENSG00000140575	chr15	90931450	91045475	23060	+	372.158	373.292	367.858	359.204	351.895	368.188	0.044685	8.51723	3.23368	0.0721382	0.0809478	IQGAP1	0	0	protein_coding	IQ motif containing GTPase activating protein 1 [Source:HGNC Symbol;Acc:6110]
ENSG00000130725	chr19	59067079	59070327	3361	-	38.1112	37.7268	38.3791	37.8054	36.7359	36.528	0.0449554	5.23683	1.40544	0.235816	0.253529	UBE2M	0	0	protein_coding	ubiquitin-conjugating enzyme E2M [Source:HGNC Symbol;Acc:12491]
ENSG00000124217	chr20	49575363	49577820	2458	+	18.4731	19.1183	19.9553	19.0961	19.688	18.0009	0.0449791	4.26059	0.648804	0.420541	0.441017	MOCS3	0	0	protein_coding	molybdenum cofactor synthesis 3 [Source:HGNC Symbol;Acc:15765]
ENSG00000172354	chr7	100271154	100276797	16276	+	69.4323	69.3868	68.4834	64.9198	71.6613	66.6034	0.0450488	6.10098	1.82383	0.176858	0.192386	GNB2	0	0	protein_coding	guanine nucleotide binding protein (G protein), beta polypeptide 2 [Source:HGNC Symbol;Acc:4398]
ENSG00000143479	chr1	206808881	206857764	9352	+	16.7423	15.6515	16.1837	16.6695	15.6146	15.1208	0.045271	4.00962	0.599708	0.43869	0.459248	DYRK3	0	0	protein_coding	dual-specificity tyrosine-(Y)-phosphorylation regulated kinase 3 [Source:HGNC Symbol;Acc:3094]
ENSG00000122140	chr9	138391830	138396519	7661	+	39.3427	35.7895	37.259	37.0317	37.7919	35.5034	0.0453547	5.2202	1.11793	0.290365	0.309771	MRPS2	0	0	protein_coding	mitochondrial ribosomal protein S2 [Source:HGNC Symbol;Acc:14495]
ENSG00000132970	chr13	27131840	27263085	10379	+	3.39506	3.77268	4.20592	3.65745	3.39448	3.93251	0.0456502	1.93279	0.137423	0.710857	0.727774	WASF3	0	0	protein_coding	WAS protein family, member 3 [Source:HGNC Symbol;Acc:12734]
ENSG00000115561	chr2	86730554	86948245	13272	-	55.5857	56.7432	54.6313	53.3847	51.2944	55.6367	0.0457173	5.77472	1.46907	0.225493	0.242912	CHMP3	0	0	protein_coding	charged multivesicular body protein 3 [Source:HGNC Symbol;Acc:29865]
ENSG00000214331	chr16	74366300	74402138	8354	-	11.7496	11.573	12.1835	11.1834	10.7115	12.2129	0.0457979	3.54978	0.451115	0.501806	0.522623	RP11-252A24.2	0	0	pseudogene
ENSG00000163875	chr1	37958176	37980375	11351	-	127.514	136.122	125.995	128.011	127.708	122.517	0.0459149	7.00386	2.04354	0.152854	0.167261	MEAF6	0	0	protein_coding	MYST/Esa1-associated factor 6 [Source:HGNC Symbol;Acc:25674]
ENSG00000185973	chrX	154719776	154899605	5929	-	14.5122	16.9771	16.4808	16.0014	15.0866	15.2592	0.0459712	3.98436	0.474942	0.490722	0.511573	TMLHE	0	0	protein_coding	trimethyllysine hydroxylase, epsilon [Source:HGNC Symbol;Acc:18308]
ENSG00000130724	chr19	59062933	59066491	6192	-	51.292	51.492	48.2996	48.8129	51.5207	47.1901	0.0461411	5.64224	1.31535	0.251429	0.269669	CHMP2A	0	0	protein_coding	charged multivesicular body protein 2A [Source:HGNC Symbol;Acc:30216]
ENSG00000197323	chr1	114935399	115053781	19562	-	119.226	117.055	115.229	111.763	114.206	115.455	0.0467999	6.85591	2.74754	0.0974045	0.108251	TRIM33	0	0	protein_coding	tripartite motif containing 33 [Source:HGNC Symbol;Acc:16290]
ENSG00000067182	chr12	6437923	6451280	16806	-	27.5266	25.746	27.0871	27.7474	24.8175	25.4505	0.0469084	4.72992	0.891148	0.345166	0.365351	TNFRSF1A	0	0	protein_coding	tumor necrosis factor receptor superfamily, member 1A [Source:HGNC Symbol;Acc:11916]
ENSG00000064419	chr7	128594948	128695198	16903	-	199.177	201.839	198.547	196.658	191.373	193.912	0.047533	7.62543	4.05255	0.0441048	0.0502241	TNPO3	0	0	protein_coding	transportin 3 [Source:HGNC Symbol;Acc:17103]
ENSG00000095739	chr10	28966271	28971868	3761	+	2.1968	2.54911	2.72014	2.74309	2.33842	2.24319	0.0475771	1.34728	0.103625	0.747522	0.763	BAMBI	0	0	protein_coding	BMP and activin membrane-bound inhibitor [Source:HGNC Symbol;Acc:30251]
ENSG00000267205	chr19	3753838	3756515	556	+	2.99564	2.54911	2.85729	3.09477	1.88582	2.82476	0.0476565	1.48961	0.12024	0.728775	0.744896	AC005954.4	0	0	antisense
ENSG00000175061	chr17	16342136	16381992	24498	+	541.445	559.53	543.913	519.851	555.715	529.033	0.0477042	9.08466	3.10517	0.078044	0.0873331	FAM211A-AS1	0	0	processed_transcript	FAM211A antisense RNA 1 [Source:HGNC Symbol;Acc:28619]
ENSG00000107957	chr10	105348285	105615301	39017	-	56.085	57.355	57.5343	53.2792	57.3291	56.4398	0.0477463	5.82123	1.70144	0.192099	0.208184	SH3PXD2A	0	0	protein_coding	SH3 and PX domains 2A [Source:HGNC Symbol;Acc:23664]
ENSG00000168883	chr2	85829979	85876403	21107	+	197.18	192.662	194.753	189.062	195.145	187.459	0.0479355	7.59428	4.22989	0.039718	0.0453817	USP39	0	0	protein_coding	ubiquitin specific peptidase 39 [Source:HGNC Symbol;Acc:20071]
ENSG00000167333	chr11	4619902	4629489	10758	-	8.72064	9.43171	8.66329	9.70632	8.07133	7.97579	0.048465	3.14615	0.308311	0.578719	0.598766	TRIM68	0	0	protein_coding	tripartite motif containing 68 [Source:HGNC Symbol;Acc:21161]
ENSG00000242086	chr3	195384933	195460422	46398	+	42.0388	38.4916	42.2192	39.7045	43.2985	38.9097	0.0487056	5.35558	1.19069	0.275191	0.294125	LINC00969	0	0	lincRNA	long intergenic non-protein coding RNA 969 [Source:HGNC Symbol;Acc:48729]
ENSG00000109606	chr4	24519064	24586173	13413	-	412.033	411.732	405.415	398.627	397.683	400.451	0.048898	8.66312	5.46174	0.0194373	0.022625	DHX15	0	0	protein_coding	DEAH (Asp-Glu-Ala-His) box helicase 15 [Source:HGNC Symbol;Acc:2738]
ENSG00000049656	chr5	1317859	1345214	16711	-	128.879	124.499	130.841	126.428	124.992	124.151	0.0489359	6.98887	3.17692	0.0746853	0.0836842	CLPTM1L	0	0	protein_coding	CLPTM1-like [Source:HGNC Symbol;Acc:24308]
ENSG00000262115	chr17	79171193	79174088	805	+	1.43125	0.91768	1.39436	1.01987	1.81039	1.24622	0.0490214	0.444943	0.0550932	0.814426	0.826401	RP11-455O6.2	0	0	antisense
ENSG00000110801	chr12	122326637	122356203	18263	+	21.0028	17.079	20.4124	19.3071	20.216	18.6933	0.0491569	4.29072	0.561727	0.453565	0.474209	PSMD9	0	0	protein_coding	proteasome (prosome, macropain) 26S subunit, non-ATPase, 9 [Source:HGNC Symbol;Acc:9567]
ENSG00000215784	chr1	143896452	143913143	2393	-	6.55712	8.25912	7.56609	7.66658	6.4118	7.17268	0.0493315	2.8808	0.267003	0.605349	0.625043	FAM72D	0	0	protein_coding	family with sequence similarity 72, member D [Source:HGNC Symbol;Acc:33593]
ENSG00000166912	chr15	31231144	31283810	31734	-	79.9836	79.5832	78.9297	77.967	73.17	79.0656	0.0496116	6.29241	2.36438	0.124133	0.136766	MTMR10	0	0	protein_coding	myotubularin related protein 10 [Source:HGNC Symbol;Acc:25999]
ENSG00000108523	chr17	4843303	4848517	15093	+	67.4684	64.2376	68.232	65.588	65.7021	64.831	0.0497005	6.04977	2.31755	0.127921	0.140815	RNF167	0	0	protein_coding	ring finger protein 167 [Source:HGNC Symbol;Acc:24544]
ENSG00000262147	chr17	80545189	80546287	318	-	1.83067	1.88634	1.23435	1.65289	1.43323	1.49546	0.0498307	0.726393	0.0625573	0.802499	0.81491	RP13-638C3.3	0	0	antisense
ENSG00000268001	chr19	48758932	48761456	1969	+	9.65261	10.2474	9.73763	9.46014	9.57999	9.63742	0.0500051	3.29416	0.492125	0.482981	0.503956	CTC-241F20.3	0	0	antisense
ENSG00000048740	chr10	11047259	11378674	58860	+	129.611	132.452	130.589	128.468	125.445	127.585	0.05001	7.01579	3.61699	0.0571924	0.0645564	CELF2	0	0	protein_coding	CUGBP, Elav-like family member 2 [Source:HGNC Symbol;Acc:2550]
ENSG00000157734	chr15	64443914	64449680	17825	+	108.941	103.494	108.463	103.745	110.509	102.024	0.0500634	6.73503	2.63516	0.104522	0.115843	SNX22	0	0	protein_coding	sorting nexin 22 [Source:HGNC Symbol;Acc:16315]
ENSG00000258515	chr14	20919464	20920077	478	+	5.2923	5.1492	4.98311	4.85316	5.58204	4.8741	0.0506881	2.37614	0.263897	0.607455	0.627138	RP11-203M5.7	0	0	antisense
ENSG00000113649	chr5	145826874	145891524	25866	+	164.993	162.072	161.539	154.844	159.164	162.285	0.0508262	7.33342	3.63406	0.0566084	0.0639195	TCERG1	0	0	protein_coding	transcription elongation regulator 1 [Source:HGNC Symbol;Acc:15630]
ENSG00000164252	chr5	76325076	76361059	7028	+	94.0963	98.7525	95.7076	95.7971	91.3494	92.8294	0.050871	6.5707	2.75182	0.0971436	0.107968	AGGF1	0	0	protein_coding	angiogenic factor with G patch and FHA domains 1 [Source:HGNC Symbol;Acc:24684]
ENSG00000272955	chr22	24375562	24376211	650	+	1.26483	1.37652	1.96581	1.68806	1.43323	1.49546	0.0509162	0.701034	0.0616016	0.803982	0.816263	KB-226F1.1	0	0	antisense
ENSG00000020577	chr14	55033815	55260033	33821	+	1.46453	0.764733	1.39436	1.40671	1.50866	0.969281	0.0510466	0.402664	0.0486243	0.825475	0.836879	SAMD4A	0	0	protein_coding	sterile alpha motif domain containing 4A [Source:HGNC Symbol;Acc:23023]
ENSG00000147050	chrX	44732757	44971847	30250	+	48.6958	49.1978	48.8939	46.1753	48.1262	48.741	0.0510548	5.59966	1.92672	0.165118	0.180219	KDM6A	0	0	protein_coding	lysine (K)-specific demethylase 6A [Source:HGNC Symbol;Acc:12637]
ENSG00000137411	chr6	30876019	30894236	32072	+	53.0228	50.2684	50.3339	50.29	52.5014	48.4363	0.0510591	5.67233	1.82481	0.176742	0.192273	VARS2	0	0	protein_coding	valyl-tRNA synthetase 2, mitochondrial [Source:HGNC Symbol;Acc:21642]
ENSG00000269808	chr19	55738587	55741647	3061	+	19.1388	19.0673	19.7496	19.2368	18.4811	18.8317	0.051068	4.2634	1.01361	0.31404	0.333755	AC010327.2	0	0	protein_coding	Uncharacterized protein; cDNA FLJ45856 fis, clone OCBBF2025631 [Source:UniProtKB/TrEMBL;Acc:Q6ZS40]
ENSG00000105171	chr19	30094924	30108144	13372	+	55.5857	59.6492	52.5512	55.8113	51.8225	54.1412	0.0511973	5.78465	1.22359	0.268658	0.287256	POP4	0	0	protein_coding	processing of precursor 4, ribonuclease P/MRP subunit (S. cerevisiae) [Source:HGNC Symbol;Acc:30081]
ENSG00000152270	chr11	14665269	14892350	15503	+	65.0719	61.8924	62.7003	61.7195	63.6654	60.8708	0.051386	5.9744	2.4797	0.115324	0.12745	PDE3B	0	0	protein_coding	phosphodiesterase 3B, cGMP-inhibited [Source:HGNC Symbol;Acc:8779]
ENSG00000120948	chr1	11072414	11085796	11764	+	329.787	325.368	325.593	319.957	313.5	322.217	0.0513869	8.33809	5.25665	0.021863	0.0253684	TARDBP	0	0	protein_coding	TAR DNA binding protein [Source:HGNC Symbol;Acc:11571]
ENSG00000138071	chr2	65454887	65498387	9093	+	563.679	566.769	567.983	542.85	552.547	562.847	0.0514618	9.13162	4.70999	0.0299879	0.0345341	ACTR2	0	0	protein_coding	ARP2 actin-related protein 2 homolog (yeast) [Source:HGNC Symbol;Acc:169]
ENSG00000224891	chr2	37375673	37376447	775	+	8.5875	9.53367	9.5319	9.70632	9.27826	8.28043	0.051698	3.20785	0.384441	0.535236	0.555976	AC007899.3	0	0	pseudogene
ENSG00000119285	chr1	236712305	236767804	16885	-	194.617	191.795	190.661	181.888	189.488	192.056	0.0519124	7.57456	3.77362	0.0520669	0.0589597	HEATR1	0	0	protein_coding	HEAT repeat containing 1 [Source:HGNC Symbol;Acc:25517]
ENSG00000174977	chr17	18553508	18554855	2695	+	2.52965	2.44715	2.58299	2.1804	2.11212	2.85245	0.051918	1.34628	0.124663	0.724031	0.740421	AC026271.5	0	0	pseudogene
ENSG00000115459	chr2	85581517	85618875	37821	+	35.9477	36.2483	33.876	35.414	33.8694	33.5094	0.0520792	5.12764	1.39309	0.237884	0.2557	ELMOD3	0	0	protein_coding	ELMO/CED-12 domain containing 3 [Source:HGNC Symbol;Acc:26158]
ENSG00000250151	chr3	9834766	9877085	4419	+	2.69608	2.75304	2.76585	3.02443	2.79102	2.35397	0.0522606	1.48611	0.149429	0.699081	0.716332	ARPC4-TTLL3	0	0	protein_coding	ARPC4-TTLL3 readthrough [Source:HGNC Symbol;Acc:38830]
ENSG00000261123	chr16	2144831	2147027	596	-	0.765552	1.27456	0.754323	0.773692	1.05606	0.830812	0.0523163	-0.0656272	0.0451982	0.83164	0.842813	RP11-304L19.3	0	0	sense_intronic
ENSG00000120742	chr3	150259781	150321015	12297	-	152.977	154.323	151.642	149.252	143.398	152.759	0.0523726	7.24002	3.5469	0.0596568	0.0672305	SERP1	0	0	protein_coding	stress-associated endoplasmic reticulum protein 1 [Source:HGNC Symbol;Acc:10759]
ENSG00000055917	chr2	20448452	20551995	33178	-	384.174	385.578	378.419	367.574	379.277	375.472	0.0525957	8.56764	5.7396	0.0165865	0.0193693	PUM2	0	0	protein_coding	pumilio RNA-binding family member 2 [Source:HGNC Symbol;Acc:14958]
ENSG00000141524	chr17	76106539	76128488	34647	-	32.3529	34.311	33.0759	33.6908	34.85	29.9092	0.0527409	5.05179	1.01057	0.314767	0.33444	TMC6	0	0	protein_coding	transmembrane channel-like 6 [Source:HGNC Symbol;Acc:18021]
ENSG00000264578	chr8	41467211	41479021	729	-	18.8392	17.7418	18.3781	17.5136	17.5005	18.4717	0.0529805	4.1853	0.987858	0.320267	0.340105	RP11-360L9.8	0	0	antisense
ENSG00000200534	chr6	133138358	133138487	130	+	2.49637	1.78438	1.98867	2.25074	2.11212	1.88317	0.0529979	1.11176	0.107291	0.743249	0.758925	SNORA33	0	0	snoRNA	small nucleolar RNA, H/ACA box 33 [Source:HGNC Symbol;Acc:32623]
ENSG00000132109	chr11	4406127	4414926	4528	-	11.8827	12.7965	12.0463	12.4846	11.1641	11.6314	0.0530135	3.59715	0.669469	0.413237	0.433891	TRIM21	0	0	protein_coding	tripartite motif containing 21 [Source:HGNC Symbol;Acc:11312]
ENSG00000196998	chrX	48929385	48958108	25068	-	20.6699	21.7694	20.4582	20.0808	20.216	20.5211	0.0530796	4.37401	1.15954	0.281561	0.300675	WDR45	0	0	protein_coding	WD repeat domain 45 [Source:HGNC Symbol;Acc:28912]
ENSG00000267249	chr18	12670425	12671144	720	-	1.7641	1.73339	1.44007	1.47705	1.35779	1.71701	0.0531464	0.731266	0.091305	0.762525	0.777091	RP11-973H7.3	0	0	sense_intronic
ENSG00000097007	chr9	133589333	133763062	10122	+	37.8449	36.1464	38.2876	35.7305	39.5269	36.3896	0.0531717	5.22806	1.63906	0.200455	0.216905	ABL1	0	0	protein_coding	c-abl oncogene 1, non-receptor tyrosine kinase [Source:HGNC Symbol;Acc:76]
ENSG00000178093	chr19	19623227	19626838	6377	-	7.78866	7.59635	7.52038	8.1941	7.69417	6.72958	0.0532635	2.93914	0.360514	0.548221	0.568663	TSSK6	0	0	protein_coding	testis-specific serine kinase 6 [Source:HGNC Symbol;Acc:30410]
ENSG00000163162	chr2	101887681	101925163	7300	-	68.7998	73.2614	66.8148	69.6323	69.5492	64.7756	0.0533149	6.10919	1.73625	0.187614	0.203568	RNF149	0	0	protein_coding	ring finger protein 149 [Source:HGNC Symbol;Acc:23137]
ENSG00000271816	chr10	75458909	75490245	1913	-	3.66134	3.26286	3.84019	3.20027	3.54535	3.87712	0.0534068	1.86833	0.195182	0.658638	0.677092	RP11-574K11.28	0	0	processed_transcript
ENSG00000103671	chr15	64679947	64747502	9881	+	26.4948	28.55	28.5729	27.4661	26.9296	27.1676	0.0534498	4.7902	1.28609	0.25677	0.275125	TRIP4	0	0	protein_coding	thyroid hormone receptor interactor 4 [Source:HGNC Symbol;Acc:12310]
ENSG00000265749	chr17	8268881	8284646	1947	+	3.59477	3.10991	4.2745	3.97396	4.22425	3.12939	0.0534531	1.92267	0.134324	0.71399	0.730752	RP11-849F2.5	0	0	antisense
ENSG00000162368	chr1	47799469	47844511	6720	+	105.546	107.165	103.365	101.389	102.891	103.602	0.0534631	6.70479	3.55978	0.0591957	0.0667247	CMPK1	0	0	protein_coding	cytidine monophosphate (UMP-CMP) kinase 1, cytosolic [Source:HGNC Symbol;Acc:18170]
ENSG00000262831	chr17	79801041	79801834	529	+	45.101	43.3859	41.6935	43.5729	43.374	40.5713	0.0535351	5.43019	1.48668	0.222732	0.240034	RP11-498C9.2	0	0	antisense
ENSG00000225091	chr20	37055952	37056085	134	-	1.29811	1.58045	1.46293	1.54738	0.980629	1.44007	0.0535649	0.559885	0.0831962	0.773012	0.786938	SNORA71A	0	0	snoRNA	small nucleolar RNA, H/ACA box 71A [Source:HGNC Symbol;Acc:10232]
ENSG00000215241	chr12	8388011	8395160	1763	+	1.36468	1.47848	1.0972	1.33638	1.20693	1.16314	0.0537682	0.421737	0.0738963	0.785746	0.799199	RP11-266K4.9	0	0	lincRNA
ENSG00000031003	chr5	137273649	137387650	16344	-	97.4581	98.8035	94.1533	92.3155	95.3473	95.4326	0.0538699	6.58322	3.09426	0.0785689	0.0879083	FAM13B	0	0	protein_coding	family with sequence similarity 13, member B [Source:HGNC Symbol;Acc:1335]
ENSG00000161179	chr22	21982378	21984353	9821	-	38.8102	35.9425	37.6247	37.2427	39.6023	34.9218	0.0538721	5.22933	1.41375	0.234434	0.252175	YDJC	0	0	protein_coding	YdjC homolog (bacterial) [Source:HGNC Symbol;Acc:27158]
ENSG00000167005	chr16	56463045	56486111	7036	-	409.67	406.889	397.346	395.814	393.609	396.574	0.0541622	8.64762	5.99497	0.0143467	0.016813	NUDT21	0	0	protein_coding	nudix (nucleoside diphosphate linked moiety X)-type motif 21 [Source:HGNC Symbol;Acc:13870]
ENSG00000051825	chr12	123636867	123728561	41895	-	149.249	150.907	144.304	140.953	145.209	147.331	0.0542672	7.19724	3.63375	0.0566191	0.063927	MPHOSPH9	0	0	protein_coding	M-phase phosphoprotein 9 [Source:HGNC Symbol;Acc:7215]
ENSG00000137364	chr6	18128542	18155305	3181	-	17.175	18.6085	16.6865	16.775	17.8776	16.5609	0.054322	4.1193	0.898343	0.343226	0.363345	TPMT	0	0	protein_coding	thiopurine S-methyltransferase [Source:HGNC Symbol;Acc:12014]
ENSG00000155903	chr3	141205889	141334184	11431	+	89.3366	91.8699	83.7985	82.2223	88.8601	87.706	0.0544815	6.45242	1.88278	0.170019	0.185207	RASA2	0	0	protein_coding	RAS p21 protein activator 2 [Source:HGNC Symbol;Acc:9872]
ENSG00000084090	chr2	96850597	96874563	8470	-	233.427	230.847	233.703	229.505	227.732	226.119	0.0547124	7.85092	6.16094	0.0130602	0.015353	STARD7	0	0	protein_coding	StAR-related lipid transfer (START) domain containing 7 [Source:HGNC Symbol;Acc:18063]
ENSG00000119013	chr2	201936156	201950473	2267	+	66.7362	67.1945	68.9863	64.8494	69.0212	66.2157	0.0547245	6.07477	2.77457	0.0957724	0.106488	NDUFB3	0	0	protein_coding	NADH dehydrogenase (ubiquinone) 1 beta subcomplex, 3, 12kDa [Source:HGNC Symbol;Acc:7698]
ENSG00000182093	chr21	40752170	40800454	11493	+	42.1054	41.9584	40.5277	39.81	38.7726	41.8175	0.054854	5.35768	1.77248	0.183076	0.19887	WRB	0	0	protein_coding	tryptophan rich basic protein [Source:HGNC Symbol;Acc:12790]
ENSG00000110917	chr12	121124672	121139667	9176	+	182.701	185.881	182.889	178.828	180.888	179.566	0.0548819	7.51026	5.49588	0.0190614	0.022197	MLEC	0	0	protein_coding	malectin [Source:HGNC Symbol;Acc:28973]
ENSG00000227500	chr19	1905213	1926016	14588	+	14.4124	12.7965	13.8293	13.1176	12.7482	14.0684	0.054886	3.76646	0.725277	0.394418	0.414803	SCAMP4	0	0	protein_coding	secretory carrier membrane protein 4 [Source:HGNC Symbol;Acc:30385]
ENSG00000213300	chr3	75263782	75264787	1198	+	8.22136	8.71796	8.22898	8.89746	7.39243	7.83733	0.0551081	3.05505	0.4689	0.493494	0.514263	HNRNPA3P6	0	0	pseudogene	heterogeneous nuclear ribonucleoprotein A3 pseudogene 6 [Source:HGNC Symbol;Acc:48495]
ENSG00000154723	chr21	27088815	27107984	5812	-	126.915	131.279	131.184	125.057	130.197	126.948	0.0556532	7.01109	4.06816	0.043699	0.0497864	ATP5J	0	0	protein_coding	ATP synthase, H+ transporting, mitochondrial Fo complex, subunit F6 [Source:HGNC Symbol;Acc:847]
ENSG00000116199	chr1	178994939	179045697	6587	+	60.1791	63.3199	60.2087	60.348	59.1395	59.2369	0.0558101	5.92173	2.74584	0.097508	0.108359	FAM20B	0	0	protein_coding	family with sequence similarity 20, member B [Source:HGNC Symbol;Acc:23017]
ENSG00000066322	chr1	43829068	43833696	13521	-	42.1054	40.8877	42.4707	37.9461	41.3373	43.6176	0.0558347	5.3775	1.20821	0.271686	0.290455	ELOVL1	0	0	protein_coding	ELOVL fatty acid elongase 1 [Source:HGNC Symbol;Acc:14418]
ENSG00000172315	chr20	45313004	45318418	5527	-	56.4844	54.0411	55.0656	55.7762	51.6716	53.8089	0.0560129	5.77306	2.43993	0.118281	0.130567	TP53RK	0	0	protein_coding	TP53 regulating kinase [Source:HGNC Symbol;Acc:16197]
ENSG00000108370	chr17	63133549	63223821	14340	+	4.85959	4.84331	4.91453	4.1498	5.80834	4.8741	0.0562306	2.31342	0.282837	0.594847	0.614748	RGS9	0	0	protein_coding	regulator of G-protein signaling 9 [Source:HGNC Symbol;Acc:10004]
ENSG00000261069	chr15	25332808	25334043	1420	+	1.0984	1.17259	1.00576	1.01987	0.528031	1.27391	0.0562877	0.156012	0.0642032	0.799972	0.812497	SNORD116-20	0	0	lincRNA	small nucleolar RNA, C/D box 116-20 [Source:HGNC Symbol;Acc:33086]
ENSG00000003756	chr3	50126341	50156454	28411	+	182.135	179.916	178.592	176.894	179.078	174.387	0.0563673	7.48392	5.79717	0.016052	0.0187555	RBM5	0	0	protein_coding	RNA binding motif protein 5 [Source:HGNC Symbol;Acc:9902]
ENSG00000169696	chr17	79934683	79975282	32681	+	26.0953	27.0206	26.6528	26.8682	28.3628	24.1212	0.0566182	4.73573	1.12544	0.288751	0.30811	ASPSCR1	0	0	protein_coding	alveolar soft part sarcoma chromosome region, candidate 1 [Source:HGNC Symbol;Acc:13825]
ENSG00000125347	chr5	131817301	131826490	16331	-	53.0228	51.696	53.557	50.9582	53.5574	51.815	0.0566828	5.71798	2.75504	0.0969485	0.107766	IRF1	0	0	protein_coding	interferon regulatory factor 1 [Source:HGNC Symbol;Acc:6116]
ENSG00000112514	chr6	33384219	33386094	10936	-	73.0603	68.1632	72.4608	70.9335	67.588	70.619	0.0569024	6.14417	2.77504	0.095744	0.106464	CUTA	0	0	protein_coding	cutA divalent cation tolerance homolog (E. coli) [Source:HGNC Symbol;Acc:21101]
ENSG00000139263	chr12	59265931	59314303	15487	-	10.4515	11.6749	11.772	10.3745	11.4658	11.4929	0.0570523	3.49824	0.582062	0.445505	0.466112	LRIG3	0	0	protein_coding	leucine-rich repeats and immunoglobulin-like domains 3 [Source:HGNC Symbol;Acc:30991]
ENSG00000115760	chr2	32582096	32843966	25735	+	268.343	266.28	267.968	264.532	255.265	264.724	0.057088	8.05127	5.84146	0.0156528	0.0183027	BIRC6	0	0	protein_coding	baculoviral IAP repeat containing 6 [Source:HGNC Symbol;Acc:13516]
ENSG00000159202	chr17	46985731	47006418	11264	+	73.8259	67.3985	72.0722	69.9488	69.2475	70.4252	0.0572235	6.14445	2.71421	0.0994579	0.110442	UBE2Z	0	0	protein_coding	ubiquitin-conjugating enzyme E2Z [Source:HGNC Symbol;Acc:25847]
ENSG00000238133	chr2	174031174	174146764	3560	-	11.45	10.4514	10.492	10.7262	10.5606	10.4405	0.0573491	3.43064	0.713324	0.398343	0.418821	MLK7-AS1	0	0	antisense	MLK7 antisense RNA 1 [Source:HGNC Symbol;Acc:27935]
ENSG00000084112	chr12	109176466	109251366	30307	-	27.926	21.9733	26.3099	26.3055	23.4597	25.0905	0.0574745	4.66262	0.663456	0.415342	0.436045	SSH1	0	0	protein_coding	slingshot protein phosphatase 1 [Source:HGNC Symbol;Acc:30579]
ENSG00000166974	chr18	32556892	32723434	25200	+	170.352	161.716	170.911	165.324	162.03	166.052	0.0575217	7.37991	4.52077	0.0334857	0.0384258	MAPRE2	0	0	protein_coding	microtubule-associated protein, RP/EB family, member 2 [Source:HGNC Symbol;Acc:6891]
ENSG00000166946	chr15	43477316	43487396	22827	+	54.4541	57.7628	57.3514	55.1783	54.8398	55.7475	0.0579912	5.80993	2.54757	0.110464	0.122254	CCNDBP1	0	0	protein_coding	cyclin D-type binding-protein 1 [Source:HGNC Symbol;Acc:1587]
ENSG00000270189	chrX	53198279	53200096	1818	+	11.3834	11.0631	11.3377	10.5855	10.0326	11.8806	0.0584272	3.4798	0.657171	0.41756	0.438203	RP11-258C19.7	0	0	lincRNA
ENSG00000153130	chr4	141178440	141306880	18989	+	27.5932	29.0089	26.0813	25.4967	26.4015	28.1645	0.0594907	4.76858	1.15877	0.281721	0.300826	SCOC	0	0	protein_coding	short coiled-coil protein [Source:HGNC Symbol;Acc:20335]
ENSG00000005175	chr12	48057070	48099844	8777	-	107.011	111.906	106.268	104.624	104.475	108.116	0.0596385	6.7469	3.75211	0.0527409	0.0597021	RPAP3	0	0	protein_coding	RNA polymerase II associated protein 3 [Source:HGNC Symbol;Acc:26151]
ENSG00000103043	chr16	70721342	70835064	19222	-	37.9115	35.2797	37.1447	36.5745	35.7552	36.2234	0.0597083	5.19567	2.26937	0.131953	0.145096	VAC14	0	0	protein_coding	Vac14 homolog (S. cerevisiae) [Source:HGNC Symbol;Acc:25507]
ENSG00000242616	chr9	114423615	114432526	1491	+	6.22427	7.13751	7.47466	7.27974	6.18551	6.78496	0.0598779	2.7961	0.390518	0.532027	0.552856	GNG10	0	0	protein_coding	guanine nucleotide binding protein (G protein), gamma 10 [Source:HGNC Symbol;Acc:4402]
ENSG00000267390	chr18	61034561	61048862	785	+	1.26483	0.662769	1.18863	1.23087	0.75433	1.08006	0.0599689	0.178496	0.0721917	0.788172	0.801516	RP11-635N19.1	0	0	antisense
ENSG00000139318	chr12	89741009	89747048	8604	-	47.8304	53.3784	50.4939	47.6524	50.9927	50.1533	0.0599836	5.65173	1.85149	0.17361	0.18898	DUSP6	0	0	protein_coding	dual specificity phosphatase 6 [Source:HGNC Symbol;Acc:3072]
ENSG00000147996	chr9	70432004	70497240	39315	-	8.52093	9.02385	9.0976	8.68645	8.67479	8.77891	0.0602069	3.15209	0.648947	0.42049	0.440992	CBWD5	0	0	protein_coding	COBW domain containing 5 [Source:HGNC Symbol;Acc:24584]
ENSG00000127588	chr16	848041	850733	984	-	2.06366	1.27456	1.46293	1.51222	1.88582	1.52316	0.0605073	0.753017	0.0978629	0.75441	0.769546	GNG13	0	0	protein_coding	guanine nucleotide binding protein (G protein), gamma 13 [Source:HGNC Symbol;Acc:14131]
ENSG00000105514	chr19	11432722	11456946	5197	-	13.8132	12.4906	13.6464	13.6099	13.3516	12.8222	0.0605993	3.74363	0.965157	0.325891	0.345851	RAB3D	0	0	protein_coding	RAB3D, member RAS oncogene family [Source:HGNC Symbol;Acc:9779]
ENSG00000132932	chr13	25946209	26599989	19843	+	28.3587	28.703	28.7329	28.5211	30.2486	26.8075	0.0608636	4.84277	1.76942	0.183454	0.199267	ATP8A2	0	0	protein_coding	ATPase, aminophospholipid transporter, class I, type 8A, member 2 [Source:HGNC Symbol;Acc:13533]
ENSG00000176809	chr17	62850430	62915598	23903	-	6.62369	7.4434	7.08607	6.33021	7.01527	7.28345	0.0611702	2.81701	0.47723	0.48968	0.510551	LRRC37A3	0	0	protein_coding	leucine rich repeat containing 37, member A3 [Source:HGNC Symbol;Acc:32427]
ENSG00000255118	chr11	62104383	62105562	485	-	7.15625	6.78063	7.68038	7.77209	7.9959	6.23109	0.061335	2.87726	0.370993	0.542463	0.562835	RP11-703H8.7	0	0	antisense
ENSG00000261386	chr16	67583117	67597861	1313	-	0.965261	1.01964	1.41721	1.51222	1.05606	0.886199	0.0618212	0.292395	0.0623763	0.802779	0.815092	CTD-2012K14.6	0	0	lincRNA
ENSG00000134851	chr4	56262124	56319564	14646	+	62.8086	60.6688	58.9058	61.5085	55.9713	59.9569	0.0619375	5.91157	2.49899	0.113919	0.125957	TMEM165	0	0	protein_coding	transmembrane protein 165 [Source:HGNC Symbol;Acc:30760]
ENSG00000242338	chr10	75475601	75490227	3048	-	1.7641	1.93732	1.94295	1.86389	1.65953	1.91087	0.0620036	0.947154	0.14659	0.701816	0.718927	BMS1P4	0	0	pseudogene	BMS1 pseudogene 4 [Source:HGNC Symbol;Acc:23652]
ENSG00000103932	chr15	41809374	41836467	21003	-	29.1576	27.8363	27.3385	29.0838	27.4576	26.3644	0.0623452	4.80792	1.55474	0.212438	0.229321	RPAP1	0	0	protein_coding	RNA polymerase II associated protein 1 [Source:HGNC Symbol;Acc:24567]
ENSG00000146776	chr7	105245514	105517050	22605	-	6.3907	7.03554	6.58319	7.27974	6.18551	6.00954	0.0624418	2.73696	0.441514	0.506393	0.527163	ATXN7L1	0	0	protein_coding	ataxin 7-like 1 [Source:HGNC Symbol;Acc:22210]
ENSG00000185838	chr22	19770747	19842462	12234	-	25.9289	24.4205	24.9384	26.1649	24.742	23.512	0.0632176	4.6487	1.51967	0.217669	0.234796	GNB1L	0	0	protein_coding	guanine nucleotide binding protein (G protein), beta polypeptide 1-like [Source:HGNC Symbol;Acc:4397]
ENSG00000125734	chr19	6729925	6737614	15851	-	31.0215	29.9775	30.653	31.4752	30.8521	28.6353	0.0632626	4.93457	1.88058	0.170268	0.185466	GPR108	0	0	protein_coding	G protein-coupled receptor 108 [Source:HGNC Symbol;Acc:17829]
ENSG00000177119	chr12	45609770	45834187	28622	+	81.1152	80.5519	79.1582	78.1077	79.8835	78.9548	0.0636758	6.3201	4.84759	0.0276848	0.031959	ANO6	0	0	protein_coding	anoctamin 6 [Source:HGNC Symbol;Acc:25240]
ENSG00000262624	chr17	7339876	7340842	327	-	2.16352	2.95697	3.24588	2.49691	2.26299	3.26786	0.0636764	1.50099	0.122462	0.72638	0.742589	RP11-104H15.9	0	0	antisense
ENSG00000177181	chr1	42846466	42888249	9773	+	25.5961	27.5304	25.6927	26.2704	24.214	25.7275	0.0638114	4.69899	1.82263	0.177	0.192528	RIMKLA	0	0	protein_coding	ribosomal modification protein rimK-like family member A [Source:HGNC Symbol;Acc:28725]
ENSG00000244405	chr3	185764097	185828107	14321	-	48.3629	46.8526	48.551	47.9689	44.5055	48.0209	0.0639215	5.57218	2.87355	0.0900463	0.100342	ETV5	0	0	protein_coding	ets variant 5 [Source:HGNC Symbol;Acc:3494]
ENSG00000179715	chr12	47473386	47630443	7126	+	1.3314	1.58045	1.78295	1.47705	1.65953	1.60624	0.0640486	0.719021	0.129166	0.719299	0.735767	PCED1B	0	0	protein_coding	PC-esterase domain containing 1B [Source:HGNC Symbol;Acc:28255]
ENSG00000181350	chr17	16344891	16395467	7203	-	198.311	200.972	200.33	189.871	204.423	198.149	0.0640841	7.63848	5.79707	0.0160529	0.0187555	FAM211A	0	0	protein_coding	family with sequence similarity 211, member A [Source:HGNC Symbol;Acc:32403]
ENSG00000248489	chr5	98264875	98330717	478	+	1.23154	1.37652	1.05148	0.80886	1.28236	1.41238	0.0641942	0.329756	0.0801929	0.777036	0.790687	CTD-2007H13.3	0	0	lincRNA
ENSG00000261465	chr16	19073821	19079013	1386	-	1.0984	1.52947	1.5315	1.61772	0.829763	1.38469	0.0642211	0.514501	0.097321	0.755069	0.770121	RP11-626G11.5	0	0	antisense
ENSG00000196547	chr15	91445448	91465814	47385	+	57.8158	53.0215	55.8428	54.9321	58.0834	53.2827	0.0642906	5.79977	2.79007	0.0948503	0.105492	MAN2A2	0	0	protein_coding	mannosidase, alpha, class 2A, member 2 [Source:HGNC Symbol;Acc:6825]
ENSG00000160325	chr9	136325089	136335970	9632	+	1.03183	1.07063	1.21149	1.37154	0.980629	0.941587	0.0644108	0.239334	0.0922624	0.76132	0.775912	CACFD1	0	0	protein_coding	calcium channel flower domain containing 1 [Source:HGNC Symbol;Acc:1365]
ENSG00000146858	chr7	138710452	138720775	1753	-	43.7363	42.3662	42.0364	43.3267	40.2812	41.6514	0.0645476	5.40643	2.7544	0.0969871	0.107802	ZC3HAV1L	0	0	protein_coding	zinc finger CCCH-type, antiviral 1-like [Source:HGNC Symbol;Acc:22423]
ENSG00000198722	chr9	35161999	35405335	17767	+	3.2952	3.31384	2.76585	3.02443	2.64015	3.12939	0.0650753	1.63674	0.252727	0.615161	0.63477	UNC13B	0	0	protein_coding	unc-13 homolog B (C. elegans) [Source:HGNC Symbol;Acc:12566]
ENSG00000100395	chr22	41601209	41627275	21032	+	42.0388	37.217	40.482	40.3727	39.9795	38.6881	0.0651195	5.32094	2.17162	0.140578	0.154255	L3MBTL2	0	0	protein_coding	l(3)mbt-like 2 (Drosophila) [Source:HGNC Symbol;Acc:18594]
ENSG00000249474	chr3	101542637	101543842	360	-	2.92907	3.1609	2.56013	3.34094	2.18756	2.57552	0.0651892	1.52474	0.183364	0.668498	0.686749	RP11-49I4.3	0	0	antisense
ENSG00000185305	chr5	53179775	53606412	8280	-	10.6844	11.2671	11.4977	11.0075	10.2589	11.299	0.0652694	3.47355	0.928236	0.335322	0.355302	ARL15	0	0	protein_coding	ADP-ribosylation factor-like 15 [Source:HGNC Symbol;Acc:25945]
ENSG00000232833	chr9	67784944	67786624	1506	-	1.39796	1.22357	1.76009	1.61772	0.75433	1.71701	0.0654028	0.613694	0.0937605	0.75945	0.774201	FAM27E3	0	0	protein_coding	family with sequence similarity 27, member E3 [Source:HGNC Symbol;Acc:28655]
ENSG00000149582	chr11	118401756	118417995	37176	+	2.82921	2.54911	2.17154	2.60242	2.48929	2.27089	0.0654184	1.35233	0.190095	0.662838	0.681193	TMEM25	0	0	protein_coding	transmembrane protein 25 [Source:HGNC Symbol;Acc:25890]
ENSG00000124587	chr6	42931608	42946958	6174	-	29.4571	28.0912	27.7957	27.6067	31.1538	26.8629	0.0654509	4.83915	1.76225	0.184344	0.200207	PEX6	0	0	protein_coding	peroxisomal biogenesis factor 6 [Source:HGNC Symbol;Acc:8859]
ENSG00000269804	chr1	28527070	28527419	350	+	49.4613	49.8606	49.511	46.6325	49.0314	50.6518	0.0655057	5.62609	2.69413	0.100718	0.111788	AL353354.2	0	0	protein_coding
ENSG00000218358	chr6	150319155	150326293	2667	-	3.36177	3.31384	3.70304	3.72779	3.16819	3.35094	0.0655275	1.81816	0.304573	0.581029	0.601042	RAET1K	0	0	pseudogene	retinoic acid early transcript 1K pseudogene [Source:HGNC Symbol;Acc:16797]
ENSG00000269148	chr19	46333422	46334366	764	+	3.49491	3.92563	4.09163	3.76296	3.01732	4.15406	0.0655945	1.9417	0.283637	0.594327	0.614327	AC092301.3	0	0	antisense
ENSG00000135801	chr1	229728858	229761794	11131	-	37.5121	36.3503	39.7048	37.6999	39.2252	36.7219	0.0659956	5.24941	2.24229	0.134282	0.147556	TAF5L	0	0	protein_coding	TAF5-like RNA polymerase II, p300/CBP-associated factor (PCAF)-associated factor, 65kDa [Source:HGNC Symbol;Acc:17304]
ENSG00000115464	chr2	61414598	61697904	38125	-	300.329	302.681	293.546	293.089	287.098	301.446	0.066577	8.21536	6.44192	0.0111458	0.0131559	USP34	0	0	protein_coding	ubiquitin specific peptidase 34 [Source:HGNC Symbol;Acc:20066]
ENSG00000113407	chr5	33440802	33469644	26642	+	236.356	240.942	226.251	230.244	229.92	231.907	0.0665853	7.86586	6.14382	0.0131872	0.0154956	TARS	0	0	protein_coding	threonyl-tRNA synthetase [Source:HGNC Symbol;Acc:11572]
ENSG00000100605	chr14	93403259	93582665	20193	-	21.6685	21.8714	23.8869	22.9646	23.6105	21.158	0.066612	4.50161	1.31738	0.251062	0.269312	ITPK1	0	0	protein_coding	inositol-tetrakisphosphate 1-kinase [Source:HGNC Symbol;Acc:6177]
ENSG00000227278	chr1	40980133	40980729	432	-	11.3834	10.3494	11.8863	10.6207	12.9745	10.9113	0.0666473	3.51635	0.798108	0.37166	0.392063	RP11-656D10.5	0	0	antisense
ENSG00000147526	chr8	38585704	38710546	83108	+	120.125	121.287	119.229	119.36	121.221	116.064	0.0668199	6.90597	6.29286	0.0121225	0.0142766	TACC1	0	0	protein_coding	transforming, acidic coiled-coil containing protein 1 [Source:HGNC Symbol;Acc:11522]
ENSG00000141279	chr17	45600308	45700642	33452	+	96.626	97.1721	95.6848	91.9287	98.3646	96.0419	0.0669277	6.58924	4.97791	0.0256729	0.029683	NPEPPS	0	0	protein_coding	aminopeptidase puromycin sensitive [Source:HGNC Symbol;Acc:7900]
ENSG00000116883	chr1	36789335	36794822	1838	+	0.898692	0.91768	1.14291	0.914363	1.28236	0.969281	0.0669624	0.115492	0.0928838	0.760543	0.775217	RP11-268J15.5	0	0	protein_coding
ENSG00000146223	chr6	42847356	42857663	17693	+	293.473	308.391	305.227	296.007	297.131	301.225	0.0669653	8.23413	6.60471	0.0101709	0.0120386	RPL7L1	0	0	protein_coding	ribosomal protein L7-like 1 [Source:HGNC Symbol;Acc:21370]
ENSG00000257167	chr12	98906751	98910200	4095	-	137.733	137.754	141.561	141.023	134.648	135.699	0.0673148	7.11381	5.89385	0.0151938	0.0177791	TMPO-AS1	0	0	antisense	TMPO antisense RNA 1 [Source:HGNC Symbol;Acc:44158]
ENSG00000047932	chr6	117639374	117923691	14574	-	116.431	123.887	124.28	117.812	122.428	120.357	0.0676045	6.92188	4.50677	0.033761	0.0387334	GOPC	0	0	protein_coding	golgi-associated PDZ and coiled-coil motif containing [Source:HGNC Symbol;Acc:17643]
ENSG00000143603	chr1	154669931	154842756	17185	-	1.19826	1.47848	1.07434	1.16054	0.678897	1.41238	0.0676328	0.330869	0.10001	0.751817	0.76695	KCNN3	0	0	protein_coding	potassium intermediate/small conductance calcium-activated channel, subfamily N, member 3 [Source:HGNC Symbol;Acc:6292]
ENSG00000170322	chr11	129733531	129765485	26561	-	47.6639	47.5664	45.168	46.1402	48.8806	44.4207	0.0678963	5.54902	2.83447	0.0922611	0.102704	NFRKB	0	0	protein_coding	nuclear factor related to kappaB binding protein [Source:HGNC Symbol;Acc:7802]
ENSG00000258761	chr15	92706028	92715666	539	-	3.82776	3.46679	2.94872	3.41128	3.01732	3.35094	0.0687215	1.77295	0.268035	0.604653	0.624404	RP11-24J19.1	0	0	antisense
ENSG00000171217	chr6	155585147	155597682	1209	+	1.56439	1.12161	0.960048	1.37154	1.58409	0.830812	0.0695103	0.361038	0.0713858	0.78933	0.802542	CLDN20	0	0	protein_coding	claudin 20 [Source:HGNC Symbol;Acc:2042]
ENSG00000108591	chr17	17991200	18011285	26240	+	43.4368	39.6132	43.225	43.1861	42.3933	40.4882	0.0695986	5.40058	2.58335	0.107993	0.119617	DRG2	0	0	protein_coding	developmentally regulated GTP binding protein 2 [Source:HGNC Symbol;Acc:3030]
ENSG00000105821	chr7	102952921	102985320	16352	-	156.539	169.924	162.98	157.763	168.291	158.962	0.0696244	7.34784	4.78389	0.0287271	0.0331269	DNAJC2	0	0	protein_coding	DnaJ (Hsp40) homolog, subfamily C, member 2 [Source:HGNC Symbol;Acc:13192]
ENSG00000256628	chr3	101395274	101398061	3901	+	13.6135	13.9181	12.8235	13.9265	13.5025	12.4068	0.0698374	3.75067	1.09832	0.294634	0.314119	ZBTB11-AS1	0	0	antisense	ZBTB11 antisense RNA 1 [Source:HGNC Symbol;Acc:48573]
ENSG00000124486	chrX	40944888	41095832	24472	+	101.918	104.463	104.325	101.107	100.929	104.156	0.0699637	6.68873	5.74096	0.0165738	0.0193558	USP9X	0	0	protein_coding	ubiquitin specific peptidase 9, X-linked [Source:HGNC Symbol;Acc:12632]
ENSG00000165837	chr13	46108657	46189874	5015	-	5.59186	5.09822	5.0974	5.24	5.65747	4.98487	0.070264	2.42009	0.524537	0.468913	0.489749	FAM194B	0	0	protein_coding	family with sequence similarity 194, member B [Source:HGNC Symbol;Acc:26523]
ENSG00000108094	chr10	35297479	35379570	30872	-	81.5479	83.9167	79.5468	81.8707	77.7714	80.4503	0.0704327	6.34215	4.82904	0.0279843	0.0322978	CUL2	0	0	protein_coding	cullin 2 [Source:HGNC Symbol;Acc:2552]
ENSG00000151923	chr10	121334199	121356541	17106	-	125.018	124.651	125.378	119.852	124.464	126.616	0.0705926	6.96267	6.00997	0.0142252	0.0166755	TIAL1	0	0	protein_coding	TIA1 cytotoxic granule-associated RNA binding protein-like 1 [Source:HGNC Symbol;Acc:11804]
ENSG00000105374	chr19	51874860	51875969	2902	-	14.4789	14.4789	14.0578	14.0671	15.6146	13.5976	0.0710019	3.85561	1.42556	0.23249	0.250184	NKG7	0	0	protein_coding	natural killer cell group 7 sequence [Source:HGNC Symbol;Acc:7830]
ENSG00000227741	chr1	160171989	160178659	1578	-	2.76264	2.44715	2.69728	2.42658	2.41386	2.88015	0.071007	1.42888	0.27236	0.601753	0.621567	RP11-536C5.7	0	0	antisense
ENSG00000135249	chr7	105172532	105208124	9293	+	61.7102	64.4925	58.9058	58.6599	60.5727	62.5601	0.0710342	5.93956	2.96282	0.0851994	0.0951235	RINT1	0	0	protein_coding	RAD50 interactor 1 [Source:HGNC Symbol;Acc:21876]
ENSG00000186187	chr16	75032928	75144892	23386	+	62.9084	61.9434	63.6832	64.9198	61.1007	60.6216	0.0711696	5.97196	4.04781	0.0442286	0.0503581	ZNRF1	0	0	protein_coding	zinc and ring finger 1, E3 ubiquitin protein ligase [Source:HGNC Symbol;Acc:18452]
ENSG00000103160	chr16	84155886	84178797	7552	-	84.9763	86.4148	82.6098	83.2422	84.1078	83.192	0.071186	6.39874	5.72598	0.0167157	0.0195173	HSDL1	0	0	protein_coding	hydroxysteroid dehydrogenase like 1 [Source:HGNC Symbol;Acc:16475]
ENSG00000117226	chr1	89472349	89488577	17196	-	22.201	20.9537	21.6925	20.9952	21.423	21.8227	0.071277	4.43581	2.19878	0.13812	0.15165	GBP3	0	0	protein_coding	guanylate binding protein 3 [Source:HGNC Symbol;Acc:4184]
ENSG00000263766	chr17	45681226	45726786	1906	-	22.7336	20.3929	23.4983	23.9493	20.5178	21.5457	0.0714346	4.47571	1.26784	0.260172	0.278549	RP11-580I16.2	0	0	antisense
ENSG00000101882	chrX	119059014	119077735	4688	-	37.8782	40.8367	38.8819	39.4583	41.4127	36.4726	0.071607	5.29708	2.34553	0.125642	0.138353	NKAP	0	0	protein_coding	NFKB activating protein [Source:HGNC Symbol;Acc:29873]
ENSG00000168175	chr14	55518349	55536910	8096	+	63.9402	65.869	63.1803	62.3174	66.2302	62.9755	0.0716574	6.0071	4.77774	0.0288299	0.033243	MAPK1IP1L	0	0	protein_coding	mitogen-activated protein kinase 1 interacting protein 1-like [Source:HGNC Symbol;Acc:19840]
ENSG00000187187	chr19	40490041	40523514	11897	+	14.6121	14.5299	12.9606	13.2583	13.8042	14.0684	0.071679	3.80436	1.11568	0.290851	0.310239	ZNF546	0	0	protein_coding	zinc finger protein 546 [Source:HGNC Symbol;Acc:28671]
ENSG00000255182	chr8	145721001	145730827	4325	-	2.06366	2.65107	2.1944	2.1804	2.11212	2.29858	0.0718592	1.21543	0.235527	0.627455	0.646387	CTD-2517M22.14	0	0	processed_transcript
ENSG00000138092	chr2	25016005	25045245	15344	+	152.744	148.154	152.602	154.492	144.831	148.771	0.0719318	7.23594	6.68522	0.00972158	0.0115176	CENPO	0	0	protein_coding	centromere protein O [Source:HGNC Symbol;Acc:28152]
ENSG00000196312	chr9	99660348	99775862	1953	-	8.12151	9.07483	8.29756	8.93262	8.14676	7.89271	0.072023	3.08719	0.811368	0.367716	0.388155	HIATL2	0	0	protein_coding	hippocampus abundant transcript-like 2 [Source:HGNC Symbol;Acc:23672]
ENSG00000005801	chr11	3360491	3400448	28155	-	52.224	55.1627	50.6082	51.4505	51.8979	51.8981	0.0722193	5.71165	3.56966	0.0588445	0.0663427	ZNF195	0	0	protein_coding	zinc finger protein 195 [Source:HGNC Symbol;Acc:12986]
ENSG00000121270	chr16	48200821	48281479	28678	-	6.29084	6.78063	5.62314	5.76752	6.33637	6.12031	0.0725081	2.6381	0.591465	0.441853	0.46241	ABCC11	0	0	protein_coding	ATP-binding cassette, sub-family C (CFTR/MRP), member 11 [Source:HGNC Symbol;Acc:14639]
ENSG00000133028	chr17	10583654	10601692	5049	-	55.4193	57.5589	56.9171	55.2838	57.5554	55.9136	0.0728178	5.8242	4.65439	0.0309743	0.035627	SCO1	0	0	protein_coding	SCO1 cytochrome c oxidase assembly protein [Source:HGNC Symbol;Acc:10603]
ENSG00000197724	chr9	96338689	96441869	8607	+	45.101	39.1033	42.6764	42.8344	40.8847	42.2052	0.0728335	5.4034	2.44945	0.117566	0.129795	PHF2	0	0	protein_coding	PHD finger protein 2 [Source:HGNC Symbol;Acc:8920]
ENSG00000164975	chr9	15422702	15465951	12664	+	82.5798	82.6421	80.5754	81.2025	84.4849	79.0102	0.0728624	6.35805	5.78764	0.0161392	0.0188551	SNAPC3	0	0	protein_coding	small nuclear RNA activating complex, polypeptide 3, 50kDa [Source:HGNC Symbol;Acc:11136]
ENSG00000130956	chr9	99212483	99253618	8069	+	5.0593	4.23152	5.02882	4.29047	5.50661	4.95718	0.0729072	2.299	0.463193	0.496135	0.516883	HABP4	0	0	protein_coding	hyaluronan binding protein 4 [Source:HGNC Symbol;Acc:17062]
ENSG00000197779	chrX	47696301	47861960	17369	+	30.0895	29.4677	29.7386	29.5761	27.005	30.4908	0.073015	4.88512	2.55968	0.109621	0.121346	ZNF81	0	0	protein_coding	zinc finger protein 81 [Source:HGNC Symbol;Acc:13156]
ENSG00000134882	chr13	99853028	100038688	13705	+	69.399	68.1632	67.912	69.8081	68.3423	65.828	0.0731225	6.09784	4.99401	0.0254351	0.0294186	UBAC2	0	0	protein_coding	UBA domain containing 2 [Source:HGNC Symbol;Acc:20486]
ENSG00000086300	chr7	26331541	26413949	9665	+	49.3615	52.5626	50.1054	48.5316	48.956	51.815	0.0731679	5.65604	3.19781	0.0737371	0.0826675	SNX10	0	0	protein_coding	sorting nexin 10 [Source:HGNC Symbol;Acc:14974]
ENSG00000272600	chr22	21243494	21245502	373	-	4.26046	4.33349	4.64023	4.78282	3.92252	4.29253	0.0732322	2.15857	0.483448	0.486865	0.507779	AC007308.7	0	0	antisense
ENSG00000133275	chr19	1941188	1981337	8862	+	62.6754	59.3943	60.2316	61.2975	60.6481	59.1815	0.0732971	5.92603	4.73276	0.0295933	0.0340943	CSNK1G2	0	0	protein_coding	casein kinase 1, gamma 2 [Source:HGNC Symbol;Acc:2455]
ENSG00000141582	chr17	77806955	77813228	4304	-	38.0446	35.4326	38.5848	38.3681	37.6411	36.1957	0.0733973	5.2308	2.88795	0.0892446	0.099496	CBX4	0	0	protein_coding	chromobox homolog 4 [Source:HGNC Symbol;Acc:1554]
ENSG00000111785	chr12	107168373	107283090	23862	+	35.748	37.217	35.0875	37.0317	33.4922	35.0603	0.073433	5.16067	2.81752	0.0932402	0.103737	RIC8B	0	0	protein_coding	RIC8 guanine nucleotide exchange factor B [Source:HGNC Symbol;Acc:25555]
ENSG00000169193	chr7	23636998	23684327	9423	+	7.12296	6.52572	6.78891	7.45558	6.26094	6.42495	0.0736021	2.77784	0.700479	0.402623	0.423184	CCDC126	0	0	protein_coding	coiled-coil domain containing 126 [Source:HGNC Symbol;Acc:22398]
ENSG00000257279	chr12	117415247	117425142	4196	-	1.3314	1.32554	1.62294	1.40671	1.28236	1.55085	0.0736075	0.591685	0.161752	0.687548	0.705336	RP11-231I16.1	0	0	antisense
ENSG00000111615	chr12	75890684	75905416	7272	-	118.195	124.397	114.886	117.32	116.921	118.141	0.0736289	6.89102	5.52967	0.0186966	0.0217769	KRR1	0	0	protein_coding	KRR1, small subunit (SSU) processome component, homolog (yeast) [Source:HGNC Symbol;Acc:5176]
ENSG00000224101	chr7	37037401	37053235	528	+	6.35741	5.96492	5.87458	5.80269	6.11007	6.09262	0.0736741	2.61264	0.664246	0.415065	0.435782	ELMO1-AS1	0	0	antisense	ELMO1 antisense RNA 1 [Source:HGNC Symbol;Acc:40765]
ENSG00000225792	chr7	26411764	26416321	1119	-	9.18663	11.0631	9.14331	8.86229	9.65542	10.0528	0.0738821	3.28465	0.728142	0.393486	0.41393	AC004540.4	0	0	antisense
ENSG00000112182	chr6	90636248	91006627	26337	-	27.0606	29.3148	27.6357	27.1144	28.5891	27.4999	0.0738984	4.80756	2.68721	0.101157	0.112221	BACH2	0	0	protein_coding	BTB and CNC homology 1, basic leucine zipper transcription factor 2 [Source:HGNC Symbol;Acc:14078]
ENSG00000156504	chrX	133903596	133931262	15469	-	60.5785	56.8961	61.6488	59.2578	57.7817	60.677	0.0740123	5.89996	3.86226	0.0493838	0.0560467	FAM122B	0	0	protein_coding	family with sequence similarity 122B [Source:HGNC Symbol;Acc:30490]
ENSG00000273478	chr1	201964824	201965480	657	-	8.5875	8.41206	8.73186	9.1788	8.29763	8.11426	0.0740183	3.11251	0.937172	0.333006	0.352964	RP11-465N4.5	0	0	antisense
ENSG00000237017	chr19	54622891	54628722	4158	-	32.5193	29.9266	32.7331	31.8269	35.5289	29.2446	0.0741857	5.0048	1.70835	0.1912	0.207278	AC012314.8	0	0	antisense
ENSG00000084764	chr2	27193480	27250064	9176	+	3.69462	3.61974	3.29159	3.30577	3.16819	3.68327	0.074227	1.82522	0.389676	0.53247	0.55328	MAPRE3	0	0	protein_coding	microtubule-associated protein, RP/EB family, member 3 [Source:HGNC Symbol;Acc:6892]
ENSG00000165533	chr14	89290497	89344335	22064	+	14.9116	15.2947	15.2693	13.6099	16.1427	15.7023	0.0744758	3.93141	1.27933	0.258024	0.276414	TTC8	0	0	protein_coding	tetratricopeptide repeat domain 8 [Source:HGNC Symbol;Acc:20087]
ENSG00000111670	chr12	102139275	102224716	13885	-	52.457	50.0645	50.0368	50.0438	49.484	51.0949	0.0746015	5.66491	4.23624	0.0395697	0.0452217	GNPTAB	0	0	protein_coding	N-acetylglucosamine-1-phosphate transferase, alpha and beta subunits [Source:HGNC Symbol;Acc:29670]
ENSG00000170581	chr12	56735381	56753939	17320	-	31.6206	32.2208	31.9102	30.8422	32.1345	31.9863	0.0746133	4.99717	3.32019	0.068434	0.0768975	STAT2	0	0	protein_coding	signal transducer and activator of transcription 2, 113kDa [Source:HGNC Symbol;Acc:11363]
ENSG00000224086	chr22	22292609	22297799	5302	+	3.19535	3.1609	3.06301	2.74309	3.39448	3.26786	0.074618	1.68097	0.352914	0.552468	0.572922	LL22NC03-86G7.1	0	0	antisense
ENSG00000112659	chr6	43149913	43192325	47454	+	50.7594	47.0566	50.2425	48.6371	52.0488	48.3533	0.0747595	5.6357	3.84043	0.0500306	0.0567648	CUL9	0	0	protein_coding	cullin 9 [Source:HGNC Symbol;Acc:15982]
ENSG00000167257	chr11	117103341	117157161	13534	+	19.3052	17.283	19.1552	19.4126	18.8582	17.8348	0.0748591	4.2299	1.70078	0.192185	0.208263	RNF214	0	0	protein_coding	ring finger protein 214 [Source:HGNC Symbol;Acc:25335]
ENSG00000156928	chr7	23338358	23351348	5217	+	69.7984	70.2535	67.2491	67.3112	70.6807	67.8773	0.0749206	6.11075	5.35148	0.0207046	0.0240622	MALSU1	0	0	protein_coding	mitochondrial assembly of ribosomal large subunit 1 [Source:HGNC Symbol;Acc:21721]
ENSG00000151135	chr12	107349497	107372556	12823	+	47.9635	48.0252	47.0195	46.738	46.9193	47.5501	0.0749305	5.57176	4.61568	0.0316809	0.0364062	C12orf23	0	0	protein_coding	chromosome 12 open reading frame 23 [Source:HGNC Symbol;Acc:28281]
ENSG00000151466	chr4	129786076	130014764	18909	-	43.6032	43.5388	41.5335	40.5837	41.7899	44.2546	0.0749734	5.41724	2.82408	0.0928601	0.103349	SCLT1	0	0	protein_coding	sodium channel and clathrin linker 1 [Source:HGNC Symbol;Acc:26406]
ENSG00000168924	chr4	1813206	1857974	12393	-	64.5727	62.4022	65.329	64.7088	66.0793	61.9786	0.0750133	6.00947	4.9456	0.0261571	0.0302234	LETM1	0	0	protein_coding	leucine zipper-EF-hand containing transmembrane protein 1 [Source:HGNC Symbol;Acc:6556]
ENSG00000235106	chr9	136890561	136899788	13509	+	22.201	19.934	20.9839	21.4875	20.7441	20.6318	0.075197	4.40093	2.16416	0.141262	0.154996	LINC00094	0	0	antisense	long intergenic non-protein coding RNA 94 [Source:HGNC Symbol;Acc:24742]
ENSG00000116138	chr1	15853308	15918874	23187	+	23.9651	23.2989	24.847	23.7383	23.5351	24.4259	0.0754839	4.59146	2.52787	0.111851	0.123738	DNAJC16	0	0	protein_coding	DnaJ (Hsp40) homolog, subfamily C, member 16 [Source:HGNC Symbol;Acc:29157]
ENSG00000148300	chr9	136271186	136283164	7396	-	26.4948	25.1852	26.5842	26.622	25.8735	25.6444	0.0761576	4.71208	2.92508	0.0872128	0.0973044	REXO4	0	0	protein_coding	REX4, RNA exonuclease 4 homolog (S. cerevisiae) [Source:HGNC Symbol;Acc:12820]
ENSG00000179021	chr3	88198893	88217879	4911	+	39.4093	39.6642	39.4991	39.9155	37.113	39.4636	0.0762542	5.2985	3.95646	0.0466918	0.053062	C3orf38	0	0	protein_coding	chromosome 3 open reading frame 38 [Source:HGNC Symbol;Acc:28384]
ENSG00000238227	chr9	139006427	139010731	8884	-	15.4442	13.5613	14.3321	14.2078	14.7094	14.4561	0.0763107	3.86394	1.57503	0.209479	0.226337	C9orf69	0	0	protein_coding	chromosome 9 open reading frame 69 [Source:HGNC Symbol;Acc:31009]
ENSG00000215030	chr17	17286691	17287326	1131	-	32.7523	33.4443	32.6416	32.073	33.8694	32.5124	0.0763341	5.04587	3.65537	0.0558888	0.0631464	RPL13P12	0	0	pseudogene	ribosomal protein L13 pseudogene 12 [Source:HGNC Symbol;Acc:35701]
ENSG00000221971	chr7	46039220	46040377	1158	-	1.16497	1.17259	1.44007	1.26604	1.05606	1.38469	0.0764083	0.419195	0.15424	0.694516	0.711943	TTC4P1	0	0	pseudogene	tetratricopeptide repeat domain 4 pseudogene 1 [Source:HGNC Symbol;Acc:12395]
ENSG00000214160	chr3	183960089	183967336	15583	-	39.0432	38.2367	38.4248	35.9063	40.7338	39.1589	0.0764327	5.27616	2.94796	0.0859862	0.0959689	ALG3	0	0	protein_coding	ALG3, alpha-1,3- mannosyltransferase [Source:HGNC Symbol;Acc:23056]
ENSG00000271335	chr10	35603480	35625329	1596	-	2.96235	3.51777	2.83443	3.20027	2.26299	3.12939	0.0764553	1.6203	0.33095	0.5651	0.585348	RP11-324I22.4	0	0	antisense
ENSG00000008226	chr3	38080696	38165516	25125	+	10.9507	10.8592	9.60048	10.3042	11.0886	9.85897	0.0764623	3.39574	0.991597	0.319352	0.339156	DLEC1	0	0	protein_coding	deleted in lung and esophageal cancer 1 [Source:HGNC Symbol;Acc:2899]
ENSG00000171492	chr1	90286573	90402170	10973	+	58.8144	60.3119	59.2487	57.429	57.4045	61.0093	0.0765539	5.88914	4.32395	0.0375796	0.0430171	LRRC8D	0	0	protein_coding	leucine rich repeat containing 8 family, member D [Source:HGNC Symbol;Acc:16992]
ENSG00000132386	chr17	1665253	1680868	8764	+	14.2126	10.8592	11.5206	11.9922	11.9938	12.4068	0.0767426	3.61711	0.763436	0.382255	0.402716	SERPINF1	0	0	protein_coding	serpin peptidase inhibitor, clade F (alpha-2 antiplasmin, pigment epithelium derived factor), member 1 [Source:HGNC Symbol;Acc:8824]
ENSG00000182934	chr11	126132814	126139039	8994	-	63.0083	65.0023	66.6548	64.9901	61.8551	65.5788	0.0768969	6.01718	4.47023	0.0344904	0.0395507	SRPR	0	0	protein_coding	signal recognition particle receptor (docking protein) [Source:HGNC Symbol;Acc:11307]
ENSG00000129055	chr3	134196548	134205558	6625	-	53.9215	55.5706	52.5512	54.5101	53.1803	52.4519	0.0772086	5.75236	4.66394	0.0308024	0.0354343	ANAPC13	0	0	protein_coding	anaphase promoting complex subunit 13 [Source:HGNC Symbol;Acc:24540]
ENSG00000206560	chr3	15708743	15901278	34712	-	114.7	117.31	115.731	112.502	112.772	118.723	0.0774436	6.85393	6.38035	0.0115391	0.0136122	ANKRD28	0	0	protein_coding	ankyrin repeat domain 28 [Source:HGNC Symbol;Acc:29024]
ENSG00000271853	chr1	153598808	153606816	1898	-	2.36323	1.07063	1.71437	1.82873	1.65953	1.74471	0.077813	0.864228	0.133617	0.714711	0.731351	RP1-178F15.5	0	0	processed_transcript
ENSG00000188938	chr9	96208776	96215874	17069	-	44.8347	47.1076	46.5623	46.6677	47.5228	44.31	0.077851	5.53471	3.99334	0.0456805	0.0519492	FAM120AOS	0	0	protein_coding	family with sequence similarity 120A opposite strand [Source:HGNC Symbol;Acc:23389]
ENSG00000165055	chr7	128116783	128146656	11932	+	75.357	79.3793	79.0439	77.8967	76.8662	77.2378	0.0779073	6.28376	5.89185	0.0152111	0.0177977	METTL2B	0	0	protein_coding	methyltransferase like 2B [Source:HGNC Symbol;Acc:18272]
ENSG00000166797	chr15	64364758	64386217	5158	-	80.7824	83.8657	81.4669	83.6994	79.5818	80.1734	0.0781919	6.35551	6.2148	0.0126687	0.0148993	FAM96A	0	0	protein_coding	family with sequence similarity 96, member A [Source:HGNC Symbol;Acc:26235]
ENSG00000264558	chr17	45759783	45760049	267	-	72.5943	70.4064	69.672	66.3265	70.2281	74.3854	0.0783716	6.147	3.39923	0.065227	0.0733549	RP11-138C9.1	0	0	antisense
ENSG00000104381	chr8	75233365	75401107	8897	+	16.3096	17.13	17.0294	16.0365	16.369	17.3917	0.0784691	4.07273	1.84743	0.174083	0.189482	GDAP1	0	0	protein_coding	ganglioside induced differentiation associated protein 1 [Source:HGNC Symbol;Acc:15968]
ENSG00000183723	chr16	66648653	66730610	13268	-	8.38779	9.22778	8.18327	9.0733	7.69417	8.19734	0.0787692	3.09663	0.957258	0.327879	0.347824	CMTM4	0	0	protein_coding	CKLF-like MARVEL transmembrane domain containing 4 [Source:HGNC Symbol;Acc:19175]
ENSG00000223839	chr9	42466317	42474239	18582	+	15.8103	17.0281	17.738	17.4432	17.6513	15.9239	0.0788551	4.09112	1.49682	0.221162	0.238405	FAM95B1	0	0	processed_transcript	family with sequence similarity 95, member B1 [Source:HGNC Symbol;Acc:32318]
ENSG00000250906	chr4	40814796	40828168	477	+	0.998546	1.07063	0.960048	0.914363	0.678897	1.16314	0.078914	0.0731171	0.126857	0.721713	0.738144	RP11-632F7.3	0	0	antisense
ENSG00000271797	chr5	114598202	114599145	944	+	4.85959	4.94527	5.07454	4.67732	5.28031	5.04026	0.0792488	2.33815	0.634043	0.425876	0.446266	CTC-428G20.6	0	0	antisense
ENSG00000134909	chr11	128834955	129149219	39202	-	28.7248	25.797	28.6414	27.1496	29.3434	27.7491	0.0792925	4.80979	2.69267	0.10081	0.111875	ARHGAP32	0	0	protein_coding	Rho GTPase activating protein 32 [Source:HGNC Symbol;Acc:17399]
ENSG00000273262	chr10	104242796	104243316	521	+	13.2141	13.1024	12.6635	12.5549	14.4077	12.5176	0.0792928	3.71876	1.6042	0.205309	0.22195	RP11-18I14.11	0	0	antisense
ENSG00000130772	chr1	28655513	28662476	4515	+	31.9535	32.8325	32.9845	32.2489	32.2853	32.6232	0.0793518	5.02884	3.81879	0.0506808	0.0574624	MED18	0	0	protein_coding	mediator complex subunit 18 [Source:HGNC Symbol;Acc:25944]
ENSG00000104880	chr19	7459999	7537363	16703	+	19.2054	16.5692	19.7724	19.3775	17.5005	18.6656	0.0794492	4.22118	1.51184	0.218859	0.236001	ARHGEF18	0	0	protein_coding	Rho/Rac guanine nucleotide exchange factor (GEF) 18 [Source:HGNC Symbol;Acc:17090]
ENSG00000153487	chr13	111365083	111373421	8327	+	27.7596	26.0519	25.1441	27.044	25.4209	25.589	0.0795928	4.71738	2.39792	0.121497	0.133934	ING1	0	0	protein_coding	inhibitor of growth family, member 1 [Source:HGNC Symbol;Acc:6062]
ENSG00000257359	chr12	114370374	114375060	570	+	2.09695	2.75304	2.37726	2.49691	2.64015	2.13242	0.079731	1.30717	0.296055	0.586366	0.606331	RP11-780K2.1	0	0	antisense
ENSG00000261744	chr16	88579368	88597461	733	-	1.16497	0.968662	1.02862	1.33638	0.905196	0.886199	0.07982	0.1726	0.132608	0.715743	0.732361	RP11-21B21.4	0	0	antisense
ENSG00000129084	chr11	14515329	14665181	14103	-	144.989	150.55	136.99	141.093	139.853	147.137	0.0798316	7.16886	5.14783	0.0232755	0.026963	PSMA1	0	0	protein_coding	proteasome (prosome, macropain) subunit, alpha type, 1 [Source:HGNC Symbol;Acc:9530]
ENSG00000141564	chr17	78518619	78940171	31362	+	28.7914	31.1501	29.6472	29.8223	31.9082	28.303	0.0801029	4.9105	2.81814	0.0932046	0.103704	RPTOR	0	0	protein_coding	regulatory associated protein of MTOR, complex 1 [Source:HGNC Symbol;Acc:30287]
ENSG00000188706	chrX	128937264	128977885	8985	-	10.9507	11.6239	10.1719	11.3592	10.0326	10.4405	0.0802262	3.44092	1.17589	0.278193	0.297177	ZDHHC9	0	0	protein_coding	zinc finger, DHHC-type containing 9 [Source:HGNC Symbol;Acc:18475]
ENSG00000264112	chr17	56066400	56072211	11261	-	13.0477	13.2554	12.0463	11.9219	12.899	12.9884	0.080306	3.67679	1.41893	0.23358	0.251306	RP11-159D12.2	0	0	lincRNA
ENSG00000100485	chr14	50583847	50698276	13437	-	33.9173	31.7109	32.5273	31.862	34.6992	32.4017	0.0803714	5.0447	3.55611	0.0593265	0.0668675	SOS2	0	0	protein_coding	son of sevenless homolog 2 (Drosophila) [Source:HGNC Symbol;Acc:11188]
ENSG00000222012	chr7	157406715	157411457	3456	+	5.52529	4.84331	4.84596	5.31034	5.12944	4.79102	0.0806171	2.36578	0.660039	0.416546	0.437252	AC005481.5	0	0	protein_coding	Uncharacterized protein [Source:UniProtKB/TrEMBL;Acc:B8ZZS3]
ENSG00000105364	chr19	10362577	10370721	12202	+	49.0619	47.2605	49.351	48.5668	48.5788	48.5194	0.0806837	5.6077	5.41393	0.0199767	0.0232395	MRPL4	0	0	protein_coding	mitochondrial ribosomal protein L4 [Source:HGNC Symbol;Acc:14276]
ENSG00000125971	chr20	33104214	33128762	5308	+	72.2282	65.767	72.575	71.1797	74.0752	67.1573	0.0807344	6.14484	3.81477	0.0508027	0.0575925	DYNLRB1	0	0	protein_coding	dynein, light chain, roadblock-type 1 [Source:HGNC Symbol;Acc:15468]
ENSG00000161714	chr17	43186335	43210721	15223	-	4.85959	4.43545	4.29736	4.18497	5.05401	4.51408	0.080998	2.20977	0.600205	0.4385	0.459079	PLCD3	0	0	protein_coding	phospholipase C, delta 3 [Source:HGNC Symbol;Acc:9061]
ENSG00000214193	chr1	36771988	36790484	17385	+	3.76119	3.10991	3.26873	3.51678	2.48929	3.62788	0.0810056	1.76566	0.392441	0.531019	0.551843	SH3D21	0	0	protein_coding	SH3 domain containing 21 [Source:HGNC Symbol;Acc:26236]
ENSG00000100804	chr14	23485752	23504439	5280	-	76.9879	72.1398	77.1238	77.8967	74.6787	73.7761	0.0811969	6.24254	5.49364	0.0190858	0.0222238	PSMB5	0	0	protein_coding	proteasome (prosome, macropain) subunit, beta type, 5 [Source:HGNC Symbol;Acc:9542]
ENSG00000106333	chr7	100199800	100205798	7513	+	22.3674	19.0164	21.4639	23.6679	21.1212	18.444	0.0813635	4.40195	0.962236	0.326624	0.346584	PCOLCE	0	0	protein_coding	procollagen C-endopeptidase enhancer [Source:HGNC Symbol;Acc:8738]
ENSG00000117691	chr1	212606229	212619714	3121	+	35.8811	33.7502	37.6705	35.7305	37.113	35.6141	0.0814826	5.17523	3.22348	0.0725892	0.0814369	NENF	0	0	protein_coding	neudesin neurotrophic factor [Source:HGNC Symbol;Acc:30384]
ENSG00000081791	chr5	141303373	141321612	11746	+	45.0012	43.1819	48.0024	45.7885	45.4107	45.5008	0.0815431	5.51363	3.54224	0.0598246	0.0674149	KIAA0141	0	0	protein_coding	KIAA0141 [Source:HGNC Symbol;Acc:28969]
ENSG00000242588	chr7	128171752	128269512	2723	+	20.1374	18.0477	21.3496	20.1863	19.9897	19.9949	0.0816179	4.32803	1.87536	0.170863	0.186077	RP11-274B21.1	0	0	pseudogene
ENSG00000166562	chr18	56806709	56826068	7171	+	58.4482	64.8494	59.5915	60.3128	62.7602	59.1261	0.0816387	5.93245	4.12629	0.0422217	0.0481508	SEC11C	0	0	protein_coding	SEC11 homolog C (S. cerevisiae) [Source:HGNC Symbol;Acc:23400]
ENSG00000247627	chr5	134262350	134263726	1377	-	34.9158	34.6169	32.7102	32.4599	32.8134	35.4757	0.0817475	5.08717	2.7559	0.0968963	0.107716	MTND4P12	0	0	pseudogene	MT-ND4 pseudogene 12 [Source:HGNC Symbol;Acc:42199]
[truncated: 14,419 more rows]

## Sheet: shCtrl_vs_shSF3B1.1.htseq.edgeR
Table S5. shSF3B1.1-associated gene expression changes in CUTLL1 cells
[truncated: 14,672 more rows]

## Sheet: shCtrl_vs_shSF3B1.2.htseq.edgeR
Table S5. shSF3B1.2-associated gene expression changes in CUTLL1 cells
[truncated: 14,834 more rows]
